# Supplementary material for: Dynamics of RNA localization to nuclear speckles are connected to splicing efficiency
Source: Sci Adv. 2024 Oct 16;10(42):eadp7727. doi: 10.1126/sciadv.adp7727 (PMC11482332; doi:10.1126/sciadv.adp7727)
Supplement: Supplementary file 2 — Tables S1 to S6 [file sciadv.adp7727_tables_s1_to_s6.zip]

Archive with 12 entries (12 files):
- Table S1_GroupABC gene list.xlsx
- __MACOSX/._Table S1_GroupABC gene list.xlsx
- Table S2_List of oligos used in this study.xlsx
- __MACOSX/._Table S2_List of oligos used in this study.xlsx
- Table S3_DEseq2 file in HeLa cells.xlsx
- __MACOSX/._Table S3_DEseq2 file in HeLa cells.xlsx
- Table S4_DEseq2 file in HepG2 cells.xlsx
- __MACOSX/._Table S4_DEseq2 file in HepG2 cells.xlsx
- Table S5_Mapped reads analysis.xlsx
- __MACOSX/._Table S5_Mapped reads analysis.xlsx
- Table S6_IRFinder analysis.xlsx
- __MACOSX/._Table S6_IRFinder analysis.xlsx
