# Supplementary material for: Dynamics of RNA localization to nuclear speckles are connected to splicing efficiency
Source: Sci Adv. 2024 Oct 16;10(42):eadp7727. doi: 10.1126/sciadv.adp7727 (PMC11482332; doi:10.1126/sciadv.adp7727)
Supplement: Supplementary file 2 — Tables S1 to S6 [file sciadv.adp7727_tables_s1_to_s6.zip › Table S1_GroupABC gene list.xlsx]

## Sheet: Group A
Table S1 - Group A B C gene list
	Geneid	baseMean_NT	log2FoldChange_NT	lfcSE_NT	stat_NT	pvalue_NT	padj_NT	baseMean_Plad B	log2FoldChange_Plad B	lfcSE_Plad B	stat_Plad B	pvalue_Plad B	padj_Plad B
1	ENSG00000004399.13	90.5368	1.2591	0.459833	2.73817	0.00617829	0.041045	28.4236	0.251684	0.651225	0.386477	0.699143	0.821219
2	ENSG00000004534.15	97.6756	1.21897	0.426567	2.85762	0.00426833	0.0305227	19.3768	0.726186	0.790807	0.918285	0.358469	0.550609
3	ENSG00000006704.11	72.3887	1.65839	0.477292	3.47457	0.00051167	0.00576775	20.3864	1.99799	0.84561	2.36278	0.0181383	0.0693208
4	ENSG00000007545.16	49.3888	1.60068	0.542675	2.94961	0.00318172	0.0245134	21.5196	2.53219	0.853182	2.96794	0.00299803	0.0169534
5	ENSG00000008130.15	74.4114	1.80904	0.47987	3.76986	0.00016334	0.00227696	22.3737	2.43289	0.828148	2.93775	0.00330606	0.0182588
6	ENSG00000008300.17	148.301	2.48558	0.404795	6.14035	8.23407e-10	5.63114e-08	48.6265	2.43504	0.611252	3.9837	6.7851e-05	0.000723447
7	ENSG00000008710.20	213.91	3.12515	0.393267	7.94664	1.91635e-15	4.54682e-13	29.6367	2.26734	0.726004	3.12304	0.00178992	0.0112399
8	ENSG00000009830.13	24.2804	1.85609	0.758517	2.447	0.0144052	0.0772839	12.2546	0.421555	0.999288	0.421855	0.673131	0.803231
9	ENSG00000010322.16	103.127	2.73479	0.472287	5.79053	7.01657e-09	3.52682e-07	16.5819	2.11862	0.986968	2.1466	0.0318252	0.104848
10	ENSG00000011028.14	217.899	2.50703	0.37317	6.71818	1.8401e-11	1.89318e-09	18.3994	1.10409	0.831688	1.32752	0.184335	0.359498
11	ENSG00000011243.19	43.8707	2.02465	0.643488	3.14636	0.00165316	0.0146939	19.1273	2.86484	0.961433	2.97976	0.00288478	0.0165204
12	ENSG00000012171.20	224.408	2.79993	0.378562	7.39623	1.40104e-13	2.36065e-11	56.5372	1.85991	0.573062	3.24556	0.00117221	0.00789298
13	ENSG00000013306.16	116.066	1.59582	0.470381	3.39262	0.000692274	0.00728834	46.412	1.56278	0.582518	2.6828	0.00730085	0.0343528
14	ENSG00000013441.17	45.8229	1.86994	0.571534	3.27179	0.0010687	0.0103453	44.0947	1.80498	0.58361	3.09279	0.00198283	0.012235
15	ENSG00000016864.19	39.7793	1.22421	0.593757	2.0618	0.0392269	0.158064	14.6536	0.243476	0.867188	0.280765	0.77889	0.874098
16	ENSG00000025770.19	63.9936	1.32562	0.527698	2.51209	0.012002	0.0670197	106.639	4.08041	0.538229	7.58119	3.42412e-14	2.00611e-12
17	ENSG00000026036.22	127.779	3.17315	0.458176	6.92563	4.34042e-12	5.14915e-10	23.8692	3.41002	0.933943	3.65121	0.000261003	0.00231041
18	ENSG00000028310.18	165.892	1.65064	0.375766	4.39274	1.11931e-05	0.000233843	91.3126	2.71441	0.480161	5.65313	1.57551e-08	3.92702e-07
19	ENSG00000038358.15	93.5379	2.54735	0.470252	5.417	6.06089e-08	2.42979e-06	155.179	4.08138	0.475151	8.58965	8.72372e-18	8.40286e-16
20	ENSG00000039523.20	149.492	1.62169	0.407039	3.98412	6.77299e-05	0.00108015	52.6103	1.89523	0.582132	3.25567	0.00113123	0.00768076
21	ENSG00000050555.19	34.3786	2.35143	0.68288	3.4434	0.000574447	0.00635444	11.5054	-0.631024	0.963275	-0.655082	0.512415	0.685512
22	ENSG00000055483.20	135.262	1.40362	0.388336	3.61444	0.000301002	0.00374272	66.1001	1.42612	0.486738	2.92995	0.00339014	0.0185609
23	ENSG00000059145.19	92.0113	2.41612	0.465629	5.18894	2.11489e-07	7.31778e-06	28.6236	2.32779	0.755772	3.08001	0.00206993	0.0126761
24	ENSG00000061273.18	130.591	2.53167	0.425404	5.95121	2.66169e-09	1.59885e-07	84.695	4.82545	0.687478	7.01906	2.23372e-12	9.69027e-11
25	ENSG00000061938.21	94.3614	1.7298	0.452836	3.81994	0.000133484	0.00191354	20.4486	3.27085	0.961209	3.40285	0.000666875	0.0050397
26	ENSG00000062716.13	685.691	2.32732	0.303925	7.65755	1.89516e-14	3.61199e-12	154.25	1.75045	0.406414	4.30707	1.65434e-05	0.000210798
27	ENSG00000062822.16	45.9906	2.60468	0.626234	4.15928	3.19247e-05	0.000578125	22.7141	2.96152	0.877885	3.37347	0.00074227	0.00547123
28	ENSG00000063169.12	70.8453	2.069	0.493643	4.19129	2.77369e-05	0.000513486	104.962	4.40881	0.596145	7.39554	1.40838e-13	7.69597e-12
29	ENSG00000063244.13	206.862	1.67451	0.355741	4.70711	2.51251e-06	6.47682e-05	381.109	3.62121	0.339757	10.6582	1.59572e-26	4.53425e-24
30	ENSG00000063245.15	113.206	1.72944	0.41355	4.18194	2.89037e-05	0.000530859	44.8203	0.73957	0.551907	1.34003	0.180237	0.35479
31	ENSG00000064607.17	129.611	2.06479	0.415062	4.97466	6.5361e-07	1.97887e-05	17.6558	1.07656	0.82669	1.30225	0.192832	0.371096
32	ENSG00000064687.13	118.546	3.13248	0.465969	6.72251	1.78619e-11	1.87084e-09	25.1315	3.01294	0.899278	3.3504	0.000806953	0.00584193
33	ENSG00000065357.20	82.4848	2.26058	0.487765	4.63457	3.57681e-06	8.84765e-05	19.8248	1.52933	0.809119	1.89012	0.0587422	0.163084
34	ENSG00000066735.15	107.749	1.36071	0.417796	3.25689	0.00112642	0.0107961	12.4916	0.238272	0.956453	0.249121	0.803267	0.887553
35	ENSG00000068137.15	72.5394	3.32368	0.567652	5.85514	4.76609e-09	2.54177e-07	73.1784	4.03714	0.628252	6.42599	1.31018e-10	4.43199e-09
36	ENSG00000068308.15	125.512	1.40226	0.435657	3.21872	0.00128762	0.0120628	33.4233	1.27707	0.633585	2.01563	0.043839	0.131401
37	ENSG00000068438.15	46.9685	1.12403	0.554233	2.02807	0.0425527	0.165734	36.4098	1.96216	0.666545	2.94378	0.00324233	0.0179943
38	ENSG00000069399.15	80.0046	1.692	0.468844	3.60887	0.000307535	0.00379152	173.389	4.02478	0.44873	8.96925	2.98544e-19	3.77028e-17
39	ENSG00000070404.10	97.9243	2.46834	0.458971	5.37798	7.53261e-08	2.91914e-06	14.3451	0.412947	0.883159	0.46758	0.640085	0.782785
40	ENSG00000070423.18	35.9396	1.48006	0.617494	2.39689	0.0165349	0.0850976	110.587	3.58666	0.528716	6.78372	1.17117e-11	4.52774e-10
41	ENSG00000070444.15	188.231	2.2281	0.384041	5.80173	6.56336e-09	3.31763e-07	48.0867	4.01476	0.753654	5.32706	9.98136e-08	2.13248e-06
42	ENSG00000070610.14	99.4644	4.66287	0.642202	7.26075	3.84948e-13	5.96721e-11	44.323	3.54463	0.708196	5.00515	5.58193e-07	1.00386e-05
43	ENSG00000072310.18	530.782	1.95935	0.3293	5.95006	2.68043e-09	1.59885e-07	67.4328	0.0546921	0.4807	0.113776	0.909416	0.952772
44	ENSG00000072518.22	67.8056	1.00791	0.504051	1.99962	0.0455415	0.173943	103.405	4.1261	0.549689	7.50624	6.08515e-14	3.49312e-12
45	ENSG00000072778.20	246.769	3.78171	0.41316	9.15315	5.5297e-20	2.79484e-17	52.8303	2.10992	0.62396	3.3815	0.000720924	0.00535557
46	ENSG00000073417.15	39.5399	1.32807	0.579115	2.29327	0.0218323	0.103855	11.4546	0.464387	0.980614	0.473567	0.635808	0.779232
47	ENSG00000073536.18	22.6022	2.559	0.825897	3.09845	0.00194535	0.0166707	19.7252	2.57172	0.896202	2.86958	0.00411021	0.0215086
48	ENSG00000074657.14	75.8593	1.0079	0.536682	1.87802	0.0603781	0.210167	13.5754	0.686833	0.921817	0.745086	0.45622	0.637967
49	ENSG00000075702.19	85.6215	2.2166	0.478422	4.63315	3.60143e-06	8.88964e-05	19.3278	1.25821	0.804013	1.56491	0.117604	0.267343
50	ENSG00000076108.12	233.766	1.7004	0.348752	4.87569	1.0843e-06	3.11262e-05	183.69	3.3647	0.404193	8.32449	8.46922e-17	7.29251e-15
51	ENSG00000076201.16	193.111	1.97762	0.366505	5.39588	6.81876e-08	2.69642e-06	71.8136	1.93989	0.496998	3.90321	9.49261e-05	0.000970261
52	ENSG00000076382.17	153.847	1.31974	0.378466	3.48709	0.000488306	0.00553318	78.7989	2.39887	0.507341	4.72832	2.2639e-06	3.55407e-05
53	ENSG00000076604.16	66.8451	1.97666	0.500764	3.94729	7.90397e-05	0.00122522	79.374	3.96213	0.619376	6.39696	1.58499e-10	5.32987e-09
54	ENSG00000076928.18	48.1215	1.45509	0.576183	2.52539	0.011557	0.0650977	24.3113	2.02841	0.774181	2.62007	0.00879121	0.0397142
55	ENSG00000077044.11	191.101	1.38499	0.355593	3.89488	9.82467e-05	0.00147764	59.2543	2.32243	0.543981	4.26932	1.96065e-05	0.00024706
56	ENSG00000077150.20	53.8136	1.55861	0.523529	2.97712	0.00290975	0.0230321	451.015	4.32038	0.354257	12.1956	3.28099e-34	1.69508e-31
57	ENSG00000077152.11	26.3584	1.65536	0.795308	2.08141	0.0373961	0.152818	11.6731	0.503929	0.974226	0.517261	0.604974	0.755785
58	ENSG00000077454.17	90.0662	3.67366	0.563886	6.5149	7.27404e-11	6.60687e-09	45.067	4.48136	0.833895	5.37401	7.70054e-08	1.67031e-06
59	ENSG00000079313.15	65.8047	2.87467	0.566671	5.07291	3.91781e-07	1.25825e-05	67.3142	4.25757	0.670451	6.35031	2.14875e-10	7.09964e-09
60	ENSG00000079432.9	224.977	1.50037	0.345377	4.34416	1.39808e-05	0.000283173	68.044	3.43475	0.587942	5.84199	5.15804e-09	1.3762e-07
61	ENSG00000080603.17	474.616	1.15046	0.306307	3.7559	0.000172721	0.00238203	308.58	3.06736	0.341352	8.98591	2.56599e-19	3.3142e-17
62	ENSG00000080845.19	46.8699	1.37353	0.547318	2.50957	0.012088	0.0673381	13.656	1.28735	0.959204	1.3421	0.179562	0.354078
63	ENSG00000084774.14	173.155	1.99893	0.387237	5.16203	2.44287e-07	8.30431e-06	36.7376	1.11355	0.620131	1.79566	0.0725486	0.19026
64	ENSG00000087077.14	112.685	3.05514	0.473792	6.44827	1.13133e-10	9.60342e-09	43.0975	4.04413	0.792732	5.1015	3.36968e-07	6.27866e-06
65	ENSG00000087087.20	201.858	1.2117	0.350233	3.45969	0.000540805	0.0060514	330.259	3.31111	0.340308	9.72972	2.25211e-22	4.26625e-20
66	ENSG00000087152.16	40.0951	1.21981	0.597565	2.0413	0.0412206	0.162396	42.9309	4.61279	0.890898	5.17769	2.24648e-07	4.31308e-06
67	ENSG00000089053.13	69.2749	2.38006	0.527435	4.51252	6.40608e-06	0.000145463	16.698	1.61207	0.88685	1.81775	0.069102	0.184029
68	ENSG00000089159.17	161.369	1.48805	0.399059	3.7289	0.000192321	0.00261502	55.9815	1.71418	0.538603	3.18265	0.00145935	0.00956572
69	ENSG00000089280.19	204.465	1.06948	0.361205	2.96087	0.00306774	0.023887	210.66	2.23146	0.351253	6.35287	2.11335e-10	7.02349e-09
70	ENSG00000090006.18	93.6347	2.6178	0.476688	5.49164	3.98228e-08	1.70841e-06	23.1553	2.07255	0.821281	2.52355	0.0116175	0.049197
71	ENSG00000090372.15	71.2133	2.32955	0.508731	4.57913	4.66914e-06	0.000112621	158.062	3.66234	0.444128	8.24614	1.63587e-16	1.3281e-14
72	ENSG00000090924.15	110.903	1.6133	0.414718	3.89013	0.000100192	0.00148955	87.1876	3.78629	0.560034	6.76081	1.37219e-11	5.23367e-10
73	ENSG00000092841.19	96.0315	1.44766	0.454872	3.18257	0.00145975	0.0133315	25.5424	0.247424	0.720436	0.343436	0.73127	0.844385
74	ENSG00000092929.12	135.486	2.40555	0.413371	5.81936	5.90737e-09	3.01295e-07	88.4367	3.39822	0.522732	6.50088	7.98508e-11	2.784e-09
75	ENSG00000094914.14	44.105	1.46651	0.562086	2.60906	0.00907922	0.0543818	16.4445	1.41049	0.873426	1.61489	0.106335	0.248274
76	ENSG00000095059.17	37.0509	2.79715	0.692924	4.03673	5.42019e-05	0.000896375	21.806	1.68182	0.804139	2.09145	0.0364873	0.115327
77	ENSG00000095397.16	111.534	2.12215	0.454688	4.66727	3.05226e-06	7.68087e-05	11.9276	0.288614	0.961482	0.300176	0.764043	0.864952
78	ENSG00000095564.15	80.5424	1.48407	0.492105	3.01575	0.00256342	0.0207104	17.2975	0.550186	0.832129	0.661179	0.508498	0.683327
79	ENSG00000096433.11	226.808	1.50682	0.346783	4.34515	1.39181e-05	0.000283045	39.1954	0.0246032	0.595918	0.0412863	0.967068	0.983509
80	ENSG00000099381.19	236.819	2.04616	0.353439	5.7893	7.0682e-09	3.52682e-07	175.299	3.26681	0.407063	8.02531	1.01267e-15	7.19374e-14
81	ENSG00000099797.15	31.5193	1.43385	0.64244	2.23188	0.0256227	0.116865	11.2335	0.401916	0.997407	0.402961	0.686977	0.812506
82	ENSG00000099814.17	78.9746	2.08427	0.477136	4.36829	1.25223e-05	0.000259046	40.0753	2.76159	0.69162	3.99293	6.52628e-05	0.000699789
83	ENSG00000099817.12	99.1445	2.2365	0.446801	5.00558	5.56932e-07	1.72664e-05	85.8889	2.44826	0.478788	5.11346	3.16315e-07	5.93273e-06
84	ENSG00000099821.14	57.9131	1.27136	0.501624	2.53449	0.011261	0.0637717	78.5273	4.71858	0.694807	6.79121	1.11194e-11	4.32819e-10
85	ENSG00000099875.16	104.662	2.3337	0.445317	5.24054	1.60108e-07	5.74512e-06	38.7818	3.68059	0.772623	4.76376	1.90022e-06	3.0592e-05
86	ENSG00000100023.20	98.4699	2.20344	0.4597	4.79321	1.64133e-06	4.47935e-05	17.6771	1.54762	0.870726	1.77739	0.0755048	0.195844
87	ENSG00000100226.16	59.4226	1.84543	0.53931	3.42184	0.000621988	0.00676249	51.1019	3.49079	0.66572	5.24363	1.57446e-07	3.22031e-06
88	ENSG00000100241.22	127.713	1.62985	0.403356	4.04074	5.32838e-05	0.000890408	113.975	2.98849	0.462643	6.4596	1.0498e-10	3.59398e-09
89	ENSG00000100258.18	117.583	2.80966	0.455057	6.1743	6.64553e-10	4.6643e-08	51.4643	2.5967	0.606524	4.28129	1.85811e-05	0.000235182
90	ENSG00000100401.20	67.4219	1.05173	0.474951	2.21439	0.0268017	0.12068	23.1377	2.65425	0.838392	3.16588	0.00154614	0.00997354
91	ENSG00000100403.12	76.2772	1.38797	0.502962	2.75958	0.0057875	0.0392107	21.0552	-0.212041	0.731495	-0.289873	0.771913	0.869703
92	ENSG00000100425.19	56.9087	1.19332	0.504107	2.36719	0.0179235	0.0903435	36.3345	2.00085	0.653448	3.06198	0.00219878	0.0133349
93	ENSG00000100650.16	75.4108	1.8688	0.490099	3.81311	0.00013723	0.00195759	27.6615	1.43332	0.698601	2.0517	0.040199	0.123508
94	ENSG00000100836.11	338.609	2.36812	0.332682	7.11827	1.09293e-12	1.51267e-10	135.972	3.31005	0.44298	7.47222	7.88505e-14	4.35056e-12
95	ENSG00000100991.12	58.0842	2.63226	0.577104	4.56115	5.08731e-06	0.000120214	13.5681	0.652149	0.922664	0.706811	0.479684	0.658147
96	ENSG00000101199.13	80.7169	3.08639	0.53037	5.81932	5.90876e-09	3.01295e-07	88.2459	4.53973	0.633034	7.17137	7.42487e-13	3.57589e-11
97	ENSG00000101361.17	99.1319	2.06006	0.460541	4.47313	7.70817e-06	0.000172293	52.6545	3.58019	0.69051	5.18485	2.1619e-07	4.16477e-06
98	ENSG00000102030.16	33.989	1.80337	0.641845	2.80966	0.00495937	0.0344019	17.1948	0.58223	0.827748	0.70339	0.481812	0.660073
99	ENSG00000102119.12	56.141	1.98326	0.547323	3.62357	0.000290565	0.00364413	84.4289	3.50362	0.553566	6.32919	2.4645e-10	8.04927e-09
100	ENSG00000102225.17	176.774	1.62418	0.368434	4.40834	1.04168e-05	0.000220593	207.855	4.00145	0.42402	9.43694	3.83809e-21	6.23196e-19
101	ENSG00000102287.19	338.372	4.24148	0.450565	9.4137	4.7895e-21	3.48017e-18	20.4552	3.01048	0.971519	3.09873	0.0019435	0.0120315
102	ENSG00000102316.17	28.8542	1.24396	0.664947	1.87076	0.0613782	0.212756	19.911	1.57545	0.81452	1.93421	0.0530871	0.151605
103	ENSG00000102854.16	98.6875	2.95226	0.482245	6.12191	9.24583e-10	6.22636e-08	19.7734	1.60999	0.83394	1.93058	0.0535349	0.15252
104	ENSG00000102901.13	95.0623	2.38746	0.488526	4.88708	1.02344e-06	2.95983e-05	37.6738	2.81229	0.698963	4.02352	5.73346e-05	0.000633915
105	ENSG00000102977.17	39.4943	2.34552	0.645488	3.63372	0.000279359	0.00353025	20.3479	3.26293	0.962257	3.39091	0.000696603	0.00521562
106	ENSG00000103064.15	100.778	1.8152	0.445052	4.07863	4.53026e-05	0.000777974	25.655	-0.208214	0.676065	-0.30798	0.758098	0.861126
107	ENSG00000103148.17	52.175	1.26056	0.522696	2.41166	0.0158803	0.082791	11.5606	0.632744	0.983316	0.643479	0.519913	0.691696
108	ENSG00000103168.17	110.013	4.0019	0.575923	6.94867	3.68738e-12	4.46557e-10	76.7381	4.10992	0.630002	6.52365	6.86162e-11	2.40707e-09
109	ENSG00000103197.18	145.757	1.70688	0.403211	4.23322	2.30364e-05	0.000436191	29.1415	0.773588	0.687377	1.12542	0.260411	0.450644
110	ENSG00000103326.12	101.09	2.95589	0.507909	5.81972	5.89453e-09	3.01295e-07	25.7939	3.30314	0.888633	3.7171	0.000201523	0.00183829
111	ENSG00000103335.22	248.319	2.07735	0.352007	5.90144	3.60344e-09	2.07394e-07	157.682	2.06207	0.404259	5.10085	3.38133e-07	6.27977e-06
112	ENSG00000103495.15	437.298	2.01195	0.320096	6.28545	3.2691e-10	2.47092e-08	288.661	2.76687	0.338945	8.1632	3.26271e-16	2.50568e-14
113	ENSG00000103502.14	37.9101	1.05682	0.584156	1.80914	0.0704295	0.233855	17.5411	1.87918	0.891723	2.10736	0.0350867	0.112021
114	ENSG00000104859.15	88.9821	3.15863	0.517328	6.10566	1.02376e-09	6.79786e-08	95.7723	3.47272	0.517827	6.70634	1.99564e-11	7.46134e-10
115	ENSG00000104872.11	32.3996	1.13692	0.643634	1.76641	0.0773271	0.248781	19.2105	2.01175	0.855054	2.35277	0.018634	0.0706252
116	ENSG00000104881.16	65.8402	1.10176	0.481073	2.29022	0.0220086	0.104343	36.1775	2.41048	0.675485	3.56852	0.000359009	0.00301366
117	ENSG00000104885.19	156.244	1.58738	0.407656	3.89393	9.86346e-05	0.00147958	48.2748	2.4867	0.610795	4.07126	4.67599e-05	0.000533607
118	ENSG00000104897.10	221.26	2.10876	0.356985	5.90713	3.4811e-09	2.01349e-07	243.035	3.42398	0.391518	8.74541	2.22215e-18	2.33861e-16
119	ENSG00000104915.15	61.4748	2.41872	0.566284	4.27121	1.94415e-05	0.000374049	23.7723	3.03032	0.87446	3.46536	0.000529527	0.00419708
120	ENSG00000104936.20	88.5368	2.90864	0.511276	5.68898	1.27801e-08	6.13971e-07	52.5017	3.66158	0.670989	5.45699	4.84265e-08	1.09645e-06
121	ENSG00000104946.14	27.4338	2.26988	0.733654	3.09394	0.00197515	0.0168351	19.3879	3.18682	0.973038	3.27512	0.00105616	0.00726654
122	ENSG00000104960.15	43.0036	2.4922	0.634486	3.9279	8.56913e-05	0.00131779	23.9135	2.70721	0.837868	3.23107	0.00123327	0.00822611
123	ENSG00000104964.15	148.546	1.24895	0.375329	3.32762	0.000875911	0.0087939	54.3748	1.18455	0.515149	2.29943	0.0214803	0.0785165
124	ENSG00000104973.19	60.6296	1.00344	0.484504	2.07106	0.0383532	0.155575	53.8275	3.57111	0.658864	5.42011	5.95626e-08	1.31199e-06
125	ENSG00000105127.10	36.5012	1.365	0.606088	2.25214	0.0243132	0.11275	26.9491	3.09527	0.82925	3.73262	0.000189502	0.00175112
126	ENSG00000105197.11	24.2288	1.14996	0.699144	1.64481	0.100009	0.294208	10.963	0.195508	0.98949	0.197585	0.84337	0.912641
127	ENSG00000105221.18	129.193	1.46321	0.394158	3.71223	0.000205438	0.00276119	26.5523	1.06707	0.695616	1.53399	0.125032	0.278159
128	ENSG00000105339.11	60.5331	1.35341	0.525558	2.57518	0.0100189	0.0585719	15.7778	0.985456	0.93099	1.0585	0.289826	0.482729
129	ENSG00000105397.14	124.054	2.77574	0.446298	6.21947	4.9884e-10	3.64749e-08	32.1145	3.03325	0.757765	4.00289	6.25734e-05	0.000682543
130	ENSG00000105443.16	110.213	2.99087	0.47806	6.25626	3.9431e-10	2.9199e-08	43.7151	4.21199	0.831473	5.06569	4.06913e-07	7.45964e-06
131	ENSG00000105576.16	170.921	2.26883	0.406953	5.57516	2.47301e-08	1.11873e-06	42.6906	3.57746	0.733526	4.87708	1.07669e-06	1.82651e-05
132	ENSG00000105722.10	302.547	3.00631	0.357926	8.39927	4.49257e-17	1.47041e-14	14.4336	1.14286	0.914722	1.24941	0.211516	0.392825
133	ENSG00000105726.17	103.178	1.25561	0.415424	3.02248	0.00250712	0.020383	77.7003	2.3501	0.489084	4.80512	1.54662e-06	2.54766e-05
134	ENSG00000106290.16	145.051	1.2023	0.385508	3.11875	0.00181617	0.0158045	67.6547	1.84865	0.528984	3.49472	0.000474563	0.00380387
135	ENSG00000106348.18	48.7239	3.387	0.67649	5.00672	5.53662e-07	1.72109e-05	11.6173	0.733773	0.985379	0.74466	0.456477	0.63817
136	ENSG00000106397.12	67.7497	1.3429	0.561292	2.39252	0.0167332	0.0858519	21.6372	-1.45953	0.717788	-2.03337	0.0420154	0.127576
137	ENSG00000106628.12	126.577	1.64262	0.460314	3.56849	0.000359051	0.00432125	30.3415	-0.824464	0.619506	-1.33084	0.183241	0.358595
138	ENSG00000106976.21	149.137	2.45009	0.410798	5.96422	2.458e-09	1.49616e-07	38.8811	2.13316	0.649832	3.28263	0.00102844	0.0071016
139	ENSG00000107281.10	122.579	3.13664	0.472925	6.63242	3.30228e-11	3.22625e-09	47.7228	2.54534	0.621294	4.09683	4.18852e-05	0.000486776
140	ENSG00000107331.18	252.897	1.91656	0.345441	5.54814	2.88722e-08	1.27062e-06	95.6486	1.6809	0.440131	3.8191	0.000133938	0.00129892
141	ENSG00000107404.21	107.531	3.01835	0.476266	6.33753	2.33485e-10	1.8466e-08	32.0416	3.37533	0.801867	4.20934	2.56118e-05	0.000314367
142	ENSG00000108509.21	178.697	2.28495	0.421165	5.42532	5.78513e-08	2.32726e-06	41.5822	2.30608	0.623126	3.70082	0.000214903	0.00194164
143	ENSG00000108654.16	350.142	1.22899	0.331863	3.7033	0.000212816	0.00284391	123.335	1.43343	0.3987	3.59525	0.000324081	0.00277791
144	ENSG00000108773.11	92.5027	2.65012	0.485981	5.45314	4.94889e-08	2.04027e-06	16.6312	2.26168	0.963902	2.34638	0.0189566	0.0714012
145	ENSG00000108821.14	457.244	2.92568	0.352764	8.29359	1.09877e-16	3.4525e-14	1575.93	4.39294	0.283299	15.5063	3.14265e-54	8.92984e-51
146	ENSG00000108846.16	290.365	2.90189	0.384078	7.55547	4.17363e-14	7.46502e-12	27.4452	1.0201	0.691621	1.47494	0.14023	0.300386
147	ENSG00000108848.16	572.984	1.47422	0.313457	4.70309	2.56254e-06	6.59117e-05	55.7003	-0.990733	0.484944	-2.04298	0.041054	0.125392
148	ENSG00000109046.15	63.1563	2.19158	0.524265	4.18029	2.91132e-05	0.000533864	15.9001	0.852571	0.85997	0.991397	0.321492	0.513631
149	ENSG00000109113.20	47.3625	1.58966	0.555412	2.86212	0.00420819	0.030275	62.6833	4.345	0.725307	5.99057	2.09103e-09	6.00169e-08
150	ENSG00000110046.13	55.3134	1.89388	0.536301	3.53138	0.000413401	0.00484985	43.245	2.54038	0.656005	3.8725	0.000107725	0.00107972
151	ENSG00000110092.4	39.9306	1.13512	0.58236	1.94917	0.0512746	0.188449	12.4091	1.25069	0.996032	1.25567	0.209235	0.390892
152	ENSG00000110697.13	72.0545	2.2137	0.503903	4.39311	1.11741e-05	0.000233843	41.1013	3.42439	0.722681	4.73845	2.15356e-06	3.39963e-05
153	ENSG00000110719.10	129.502	3.75704	0.489057	7.68221	1.5637e-14	3.08129e-12	21.1572	2.84627	0.897237	3.17226	0.00151258	0.00979662
154	ENSG00000110811.20	57.2392	1.24423	0.509261	2.44322	0.0145571	0.0778832	13.969	0.928369	0.912669	1.0172	0.309057	0.500962
155	ENSG00000110881.12	84.7021	2.99413	0.515009	5.81375	6.10878e-09	3.10134e-07	15.5316	2.3609	0.979971	2.40915	0.0159896	0.0630159
156	ENSG00000111077.18	155.262	3.06671	0.428858	7.15086	8.62357e-13	1.23775e-10	33.6043	2.95568	0.742922	3.97846	6.93642e-05	0.000736817
157	ENSG00000111361.13	39.8566	1.17239	0.58087	2.01834	0.043556	0.168569	12.3392	0.864043	0.970339	0.890455	0.373222	0.565907
158	ENSG00000111605.18	197.665	1.12311	0.364842	3.07835	0.00208148	0.0175866	25.0229	0.634119	0.703711	0.901107	0.367531	0.560269
159	ENSG00000111641.12	122.638	2.03404	0.431178	4.7174	2.38873e-06	6.26443e-05	141.537	4.19266	0.49205	8.5208	1.58457e-17	1.47625e-15
160	ENSG00000111667.14	95.563	1.26179	0.424533	2.97219	0.00295684	0.0232429	34.2892	1.96043	0.666695	2.94052	0.00327664	0.0181316
161	ENSG00000111676.15	1004.64	2.78076	0.291888	9.52679	1.62223e-21	1.25734e-18	311.873	2.44263	0.341292	7.15701	8.24584e-13	3.93791e-11
162	ENSG00000112146.17	58.8763	1.64392	0.543404	3.02523	0.00248441	0.0202126	20.8407	3.11997	0.95273	3.27477	0.00105749	0.00726688
163	ENSG00000112715.26	92.6204	1.60514	0.465074	3.45137	0.000557749	0.00620516	34.4506	2.23427	0.676835	3.30106	0.000963195	0.00673289
164	ENSG00000112787.14	91.6109	1.12256	0.479778	2.33974	0.0192971	0.0956707	17.179	1.62407	0.910539	1.78363	0.0744836	0.19417
165	ENSG00000112983.18	85.9829	1.00719	0.43379	2.32184	0.0202416	0.0989606	32.7511	2.69399	0.738475	3.64804	0.000264249	0.00233187
166	ENSG00000114270.18	695.768	3.0658	0.330811	9.26753	1.9051e-20	1.16572e-17	642.836	4.63874	0.334051	13.8863	7.66433e-44	1.45188e-40
167	ENSG00000114650.21	80.4769	1.55528	0.478673	3.24915	0.00115751	0.0110612	23.3907	0.981165	0.724949	1.35343	0.17592	0.349075
168	ENSG00000114767.7	26.6377	2.22658	0.748708	2.97389	0.00294046	0.0231497	19.4239	3.00164	0.964004	3.11372	0.00184747	0.0115249
169	ENSG00000114857.19	165.22	1.38977	0.3742	3.71397	0.000204036	0.00274551	45.7906	1.0427	0.552041	1.88881	0.0589174	0.163413
170	ENSG00000115275.15	141.368	3.17486	0.444743	7.13863	9.42634e-13	1.32037e-10	21.8285	3.372	0.948701	3.55434	0.00037893	0.00314374
171	ENSG00000115307.17	107.028	1.50484	0.420811	3.57605	0.00034882	0.00421557	55.6844	1.93511	0.551728	3.50736	0.000452581	0.00364825
172	ENSG00000116337.20	85.6934	2.09565	0.474491	4.41664	1.00249e-05	0.000213852	97.8048	3.99725	0.548936	7.28181	3.29382e-13	1.67132e-11
173	ENSG00000116455.14	82.1311	2.65846	0.498625	5.33158	9.7362e-08	3.6751e-06	16.5173	0.58935	0.852493	0.691326	0.489361	0.666596
174	ENSG00000116754.14	295.535	1.17967	0.325674	3.62224	0.000292066	0.00365901	45.2782	-0.745484	0.562145	-1.32614	0.184792	0.360143
175	ENSG00000117360.13	105.113	1.56531	0.429805	3.64192	0.000270615	0.00343468	176.819	2.54582	0.385755	6.59957	4.12342e-11	1.50214e-09
176	ENSG00000117399.14	47.2036	1.07439	0.545802	1.96846	0.0490155	0.182939	37.2407	1.72167	0.625906	2.75068	0.0059471	0.0290115
177	ENSG00000117410.14	14.3814	1.02888	0.88473	1.16293	0.244859	0.509619	18.5784	2.29344	0.931996	2.46078	0.0138634	0.056263
178	ENSG00000117569.19	36.0055	1.07632	0.60123	1.7902	0.0734211	0.240517	20.6101	0.0845016	0.751746	0.112407	0.910501	0.952772
179	ENSG00000118495.21	72.3872	1.1908	0.466614	2.55201	0.0107105	0.0616131	18.6246	0.456132	0.789651	0.577638	0.563509	0.726667
180	ENSG00000118515.12	205.648	1.81721	0.356362	5.09933	3.40859e-07	1.11315e-05	516.963	4.4879	0.349071	12.8567	7.88693e-38	4.98016e-35
181	ENSG00000119403.15	92.1643	1.01231	0.452852	2.2354	0.0253911	0.116265	20.7883	1.80011	0.832318	2.16277	0.0305591	0.101975
182	ENSG00000120318.16	81.2684	2.76511	0.511762	5.40312	6.54934e-08	2.59872e-06	17.8534	1.43636	0.867493	1.65576	0.0977713	0.233951
183	ENSG00000120738.8	15.989	1.05754	0.835918	1.26512	0.205828	0.462229	1442.17	0.853878	0.258855	3.29867	0.000971445	0.00676559
184	ENSG00000120889.13	51.8279	1.84723	0.544789	3.39073	0.000697065	0.00732738	26.4586	2.43016	0.768069	3.16398	0.00155625	0.010016
185	ENSG00000120896.14	142.848	1.0887	0.441233	2.46739	0.0136101	0.0743219	28.3144	0.372341	0.667052	0.558189	0.576715	0.736039
186	ENSG00000120948.19	157.65	1.75364	0.380433	4.6096	4.03443e-06	9.83318e-05	55.4055	1.37386	0.51902	2.64702	0.00812045	0.037337
187	ENSG00000121716.21	147.928	4.31974	0.514396	8.3977	4.55314e-17	1.47041e-14	22.9865	3.04383	0.888684	3.4251	0.000614576	0.00470072
188	ENSG00000121753.13	155.848	3.50033	0.444148	7.881	3.24775e-15	7.26122e-13	22.5247	1.05522	0.774439	1.36256	0.173022	0.34477
189	ENSG00000122515.16	331.284	2.71304	0.352438	7.69792	1.38299e-14	2.77217e-12	46.1939	1.1137	0.554517	2.00841	0.0446001	0.133121
190	ENSG00000122952.17	70.7512	1.54942	0.484537	3.19773	0.00138512	0.012772	33.2015	1.845	0.664601	2.77611	0.00550139	0.0272813
191	ENSG00000123136.15	68.6091	1.78788	0.489687	3.65106	0.000261161	0.00336241	71.1239	2.58337	0.516128	5.00529	5.57777e-07	1.00386e-05
192	ENSG00000123159.16	25.9801	2.18506	0.747818	2.92192	0.00347882	0.0260934	22.6224	2.84545	0.897016	3.17212	0.00151329	0.00979662
193	ENSG00000124181.15	91.1481	1.21461	0.441821	2.7491	0.00597597	0.039975	34.4319	2.02893	0.682383	2.97329	0.00294623	0.0167444
194	ENSG00000124193.16	133.746	1.60882	0.398214	4.0401	5.34288e-05	0.000891195	100.571	3.06492	0.487249	6.29026	3.16932e-10	1.02337e-08
195	ENSG00000125450.11	50.4406	1.93961	0.560362	3.46136	0.000537453	0.0060313	43.8029	3.04045	0.663343	4.58353	4.572e-06	6.73126e-05
196	ENSG00000125733.18	69.7354	1.63252	0.488392	3.34265	0.000829822	0.00841419	51.5521	4.03683	0.73292	5.50788	3.6319e-08	8.45905e-07
197	ENSG00000125734.16	32.0561	3.10771	0.778064	3.99416	6.4924e-05	0.00104399	15.9157	1.82675	0.912984	2.00085	0.045408	0.135036
198	ENSG00000125755.19	76.3943	1.08074	0.480255	2.25034	0.0244275	0.1131	19.971	-0.154307	0.758366	-0.203473	0.838765	0.908982
199	ENSG00000125912.11	50.6073	1.56162	0.545962	2.8603	0.00423234	0.0303795	15.5846	0.456598	0.895357	0.509963	0.610078	0.758825
200	ENSG00000125968.9	66.5453	2.01542	0.505558	3.98653	6.7048e-05	0.00107221	15.1488	0.803366	0.909402	0.883401	0.37702	0.568934
201	ENSG00000126001.16	58.785	1.01213	0.502911	2.01254	0.0441632	0.170409	13.4399	0.536604	0.927498	0.57855	0.562893	0.726367
202	ENSG00000126012.13	149.263	1.14918	0.392069	2.93106	0.00337812	0.025453	100.858	2.52124	0.484557	5.20317	1.95914e-07	3.8659e-06
203	ENSG00000126107.15	63.384	1.55617	0.502491	3.09691	0.0019555	0.0167243	41.2611	3.49659	0.73972	4.72691	2.27961e-06	3.56888e-05
204	ENSG00000126456.16	35.1375	2.5233	0.688229	3.66637	0.00024602	0.00319936	27.955	3.04433	0.870266	3.49815	0.000468489	0.00376172
205	ENSG00000126457.22	32.7459	1.63275	0.638347	2.55778	0.0105343	0.0608704	25.5614	2.64196	0.841067	3.1412	0.00168258	0.0107078
206	ENSG00000126464.15	205.545	1.52078	0.354509	4.28982	1.78821e-05	0.000347074	75.7767	3.47354	0.581841	5.96991	2.37377e-09	6.77897e-08
207	ENSG00000126746.18	167.722	1.67798	0.408604	4.10661	4.01502e-05	0.000702991	165.516	3.39302	0.423962	8.00313	1.21295e-15	8.40633e-14
208	ENSG00000126822.18	53.7508	2.24134	0.555968	4.03142	5.54399e-05	0.000912952	44.8476	4.12507	0.784206	5.26019	1.43905e-07	2.98471e-06
209	ENSG00000127054.22	79.986	2.07583	0.511383	4.05925	4.92309e-05	0.000833127	22.4511	2.14652	0.808289	2.65564	0.00791587	0.0365739
210	ENSG00000127564.17	74.4559	2.90796	0.557794	5.21333	1.85483e-07	6.53462e-06	13.0804	1.67423	0.994675	1.68319	0.0923374	0.224543
211	ENSG00000127586.17	87.4789	3.31628	0.527222	6.29009	3.17286e-10	2.44289e-08	42.1031	2.86345	0.661632	4.32786	1.50568e-05	0.000194458
212	ENSG00000127837.10	35.5008	1.57848	0.616353	2.56099	0.0104373	0.0604907	24.9633	3.10869	0.857964	3.62334	0.000290825	0.0025388
213	ENSG00000128191.16	69.4711	2.20025	0.528406	4.16395	3.12795e-05	0.000569101	24.3745	3.22157	0.908471	3.54614	0.000390918	0.00323375
214	ENSG00000128342.5	25.9068	2.53637	0.79043	3.20885	0.00133269	0.0124149	34.6973	2.86615	0.746219	3.84089	0.000122589	0.00121161
215	ENSG00000129084.18	37.0096	1.37275	0.611362	2.24539	0.0247429	0.114106	16.083	-0.0872604	0.857535	-0.101757	0.918949	0.9581
216	ENSG00000129245.12	50.3904	1.87153	0.550344	3.40065	0.000672261	0.00711813	38.5706	2.42822	0.657595	3.69257	0.000221999	0.00200257
217	ENSG00000129473.11	52.3895	1.74891	0.552685	3.16439	0.00155408	0.0140824	17.7814	2.85256	0.99307	2.87247	0.00407274	0.0214906
218	ENSG00000130255.13	75.9524	1.0531	0.471388	2.23405	0.0254801	0.11655	15.6377	-1.32449	0.852155	-1.55429	0.120116	0.270988
219	ENSG00000130311.11	42.7664	1.29287	0.594354	2.17525	0.029611	0.129611	58.5386	3.02787	0.590942	5.1238	2.99433e-07	5.65341e-06
220	ENSG00000130702.15	824.851	2.94503	0.305041	9.65454	4.70258e-22	4.55602e-19	318.619	2.52143	0.346103	7.28523	3.21131e-13	1.64413e-11
221	ENSG00000130726.12	110.684	1.09333	0.468149	2.33543	0.0195209	0.0963284	240.369	3.63911	0.402114	9.04996	1.43026e-19	1.93527e-17
222	ENSG00000130731.16	121.825	1.5424	0.448799	3.43672	0.000588799	0.00645637	12.2331	-0.8031	0.92833	-0.865102	0.386983	0.579353
223	ENSG00000130733.11	26.0053	1.18089	0.685927	1.7216	0.0851414	0.265163	20.8453	2.63027	0.912775	2.88162	0.00395636	0.021092
224	ENSG00000130810.20	34.925	2.2552	0.678798	3.32234	0.000892665	0.008893	110.48	3.60667	0.504691	7.1463	8.91512e-13	4.18716e-11
225	ENSG00000130827.6	400.714	3.43437	0.348701	9.84904	6.92042e-23	7.31426e-20	69.6176	2.53601	0.557648	4.54769	5.42376e-06	7.80335e-05
226	ENSG00000131051.24	181.342	1.4149	0.366163	3.86413	0.000111484	0.00163902	55.851	0.921608	0.510059	1.80686	0.0707835	0.187099
227	ENSG00000131408.15	21.3396	2.06642	0.845624	2.44367	0.0145388	0.0778213	90.6704	3.406	0.527871	6.45233	1.10141e-10	3.74808e-09
228	ENSG00000131584.19	125.807	3.97414	0.513897	7.73334	1.04764e-14	2.17497e-12	35.3854	4.42667	0.929361	4.76314	1.90604e-06	3.0599e-05
229	ENSG00000131652.14	42.5418	2.39959	0.682753	3.51458	0.000440444	0.0051206	50.7241	4.27793	0.770331	5.55336	2.80228e-08	6.60804e-07
230	ENSG00000131788.16	70.6072	2.62553	0.528332	4.96947	6.71374e-07	2.02737e-05	17.4779	2.17101	0.90415	2.40116	0.0163432	0.0639217
231	ENSG00000132254.13	75.2641	2.27253	0.521528	4.35744	1.31593e-05	0.000270299	13.884	0.507784	0.916596	0.553989	0.579587	0.738022
232	ENSG00000132286.12	61.2928	1.018	0.484964	2.09912	0.0358066	0.147777	15.578	0.16902	0.855465	0.197577	0.843376	0.912641
233	ENSG00000132361.18	160.012	2.14244	0.385906	5.55172	2.82868e-08	1.25043e-06	63.9648	4.18181	0.677755	6.1701	6.82485e-10	2.09652e-08
234	ENSG00000132382.15	120.09	1.05037	0.394661	2.66146	0.00778017	0.0484739	113.329	3.5232	0.493589	7.13792	9.4754e-13	4.41383e-11
235	ENSG00000132471.12	90.3393	1.65673	0.455453	3.63754	0.000275256	0.00348597	28.9542	1.31862	0.676469	1.94926	0.0512641	0.14781
236	ENSG00000132485.14	118.979	1.37936	0.407279	3.38677	0.00070721	0.0074139	17.282	0.917734	0.833061	1.10164	0.270618	0.461411
237	ENSG00000132510.11	191.971	1.95796	0.374912	5.22244	1.7658e-07	6.29728e-06	385.723	3.7864	0.343083	11.0364	2.55049e-28	8.52614e-26
238	ENSG00000132535.22	130.919	2.84807	0.434484	6.55507	5.56161e-11	5.09128e-09	24.3478	2.57414	0.811345	3.17268	0.00151041	0.00979662
239	ENSG00000132613.16	141.539	1.22698	0.382366	3.20891	0.00133238	0.0124149	31.2246	1.753	0.690942	2.53712	0.011177	0.0476711
240	ENSG00000132680.11	258.58	3.29881	0.403163	8.18232	2.78432e-16	7.89525e-14	91.3595	2.36188	0.464005	5.09021	3.57675e-07	6.62107e-06
241	ENSG00000132694.19	97.9995	1.25052	0.420779	2.97193	0.00295935	0.0232469	27.6554	2.15401	0.738375	2.91722	0.00353161	0.0192243
242	ENSG00000133056.14	110.479	1.61063	0.419455	3.83981	0.000123131	0.00178494	15.4366	1.7325	0.948772	1.82605	0.067843	0.182109
243	ENSG00000133316.16	22.2244	1.75803	0.774798	2.26902	0.0232671	0.108674	50.0759	4.07804	0.75415	5.40746	6.39249e-08	1.39725e-06
244	ENSG00000133858.17	145.319	1.259	0.399994	3.14755	0.00164647	0.0146456	15.0108	1.27484	0.901098	1.41476	0.157138	0.32492
245	ENSG00000133884.10	30.3253	2.10122	0.706462	2.97428	0.00293676	0.0231497	30.7659	3.37296	0.833752	4.04552	5.22068e-05	0.000580609
246	ENSG00000134222.16	29.3092	2.75064	0.761508	3.61209	0.000303733	0.00376461	46.9772	4.29087	0.787143	5.45119	5.00343e-08	1.12389e-06
247	ENSG00000134287.10	157.483	1.1376	0.392312	2.89974	0.00373469	0.0276205	52.7827	0.500324	0.509015	0.982924	0.325645	0.518096
248	ENSG00000134590.14	122.809	2.01805	0.45089	4.47571	7.61563e-06	0.000171256	17.5535	-1.4547	0.793149	-1.83408	0.0666422	0.179662
249	ENSG00000134815.19	48.7135	2.16713	0.573574	3.77829	0.000157907	0.00221185	28.9044	2.75681	0.803598	3.43059	0.000602276	0.00464903
250	ENSG00000134884.15	161.097	1.41371	0.380169	3.71862	0.000200311	0.00271424	40.3594	1.0284	0.580317	1.77213	0.0763736	0.197556
251	ENSG00000135164.19	75.6683	1.95273	0.481594	4.05472	5.01946e-05	0.000845743	16.8549	2.28838	0.932902	2.45297	0.0141682	0.0572674
252	ENSG00000135476.12	123.565	1.38768	0.410657	3.37917	0.000727054	0.00756058	20.6424	2.2891	0.855741	2.67499	0.00747312	0.0349258
253	ENSG00000135486.19	287.312	2.25293	0.348741	6.46019	1.0457e-10	9.00542e-09	213.271	2.67843	0.363046	7.37768	1.61076e-13	8.63579e-12
254	ENSG00000135720.13	109.77	1.28433	0.425436	3.01884	0.00253741	0.0205861	17.1432	1.18854	0.855492	1.38931	0.164739	0.33509
255	ENSG00000135723.14	75.4273	3.27349	0.555381	5.89413	3.76662e-09	2.13613e-07	45.5989	3.30925	0.677574	4.88397	1.0397e-06	1.77436e-05
256	ENSG00000135912.11	76.4872	2.82645	0.524489	5.38896	7.08668e-08	2.78344e-06	29.3905	3.36263	0.826671	4.06768	4.74841e-05	0.000539705
257	ENSG00000136270.14	32.7112	1.34736	0.64153	2.10023	0.0357082	0.147612	27.0145	3.70419	0.907292	4.08268	4.45184e-05	0.000510076
258	ENSG00000136271.11	55.4769	1.96447	0.538805	3.64598	0.000266377	0.00339946	38.4381	2.79443	0.696427	4.01252	6.00733e-05	0.000656532
259	ENSG00000136450.13	416.2	2.25528	0.331015	6.81323	9.54323e-12	1.08774e-09	118.334	2.77204	0.473885	5.84961	4.92739e-09	1.32087e-07
260	ENSG00000136699.20	60.5929	1.54861	0.526728	2.94005	0.00328157	0.0248706	33.7799	2.19173	0.689002	3.18102	0.00146756	0.00960671
261	ENSG00000137221.14	58.9688	2.56139	0.563801	4.54307	5.5441e-06	0.000128911	35.035	3.52159	0.785066	4.48573	7.26646e-06	0.000101964
262	ENSG00000137504.15	295.121	3.2243	0.411645	7.83271	4.77477e-15	1.01217e-12	17.2168	-1.3925	0.831584	-1.67451	0.0940305	0.227684
263	ENSG00000137817.17	78.4406	3.2392	0.551826	5.86996	4.35898e-09	2.39045e-07	20.7824	2.47344	0.937409	2.63859	0.00832525	0.0381244
264	ENSG00000137955.16	41.0392	2.1461	0.614094	3.49474	0.000474517	0.00541388	15.1911	1.70843	0.940083	1.81732	0.0691688	0.184029
265	ENSG00000138834.15	104.656	2.85682	0.469008	6.0912	1.12071e-09	7.31986e-08	31.0211	3.7855	0.874779	4.32737	1.50899e-05	0.000194458
266	ENSG00000139613.12	269.829	1.75027	0.362049	4.83436	1.33574e-06	3.75104e-05	46.892	1.23939	0.603054	2.05519	0.0398607	0.12258
267	ENSG00000139645.11	172.236	1.22957	0.367875	3.34237	0.00083067	0.00841419	114.592	2.72101	0.468012	5.81397	6.101e-09	1.60518e-07
268	ENSG00000140326.13	60.5831	2.92548	0.575396	5.0843	3.68984e-07	1.19493e-05	41.1735	5.06158	0.991407	5.10545	3.30008e-07	6.1692e-06
269	ENSG00000140521.17	62.6299	2.89717	0.578498	5.0081	5.4971e-07	1.71338e-05	17.801	1.87232	0.88492	2.11581	0.0343612	0.110207
270	ENSG00000140534.14	86.2218	1.06771	0.439217	2.43095	0.0150594	0.0798806	84.9231	3.0932	0.509751	6.06805	1.29472e-09	3.8523e-08
271	ENSG00000140553.18	29.2155	1.5518	0.670659	2.31385	0.0206762	0.100368	14.7506	0.635226	0.896603	0.708481	0.478647	0.657538
272	ENSG00000140632.17	94.0074	1.33178	0.427324	3.11655	0.0018298	0.0158993	18.1915	0.221273	0.797226	0.277554	0.781355	0.875295
273	ENSG00000140688.17	69.5339	1.31443	0.497317	2.64304	0.00821649	0.0504888	15.3245	1.13727	0.895129	1.27051	0.203901	0.384208
274	ENSG00000140853.17	101.328	2.92191	0.479808	6.08974	1.13091e-09	7.34522e-08	15.4005	1.93842	0.936972	2.06881	0.0385637	0.119562
275	ENSG00000140983.14	77.2515	4.29398	0.660583	6.50028	8.01707e-11	7.16972e-09	78.7005	4.2154	0.630599	6.68475	2.31315e-11	8.48106e-10
276	ENSG00000141480.18	88.642	1.46814	0.438954	3.34463	0.000823926	0.00838892	20.9918	2.70422	0.914953	2.95558	0.00312083	0.0174564
277	ENSG00000141499.17	19.32	2.05021	0.833142	2.46082	0.0138621	0.0752793	24.1632	3.27407	0.893876	3.66277	0.000249498	0.0022259
278	ENSG00000141503.17	223.321	3.153	0.393883	8.00492	1.1954e-15	2.95695e-13	79.6979	4.85715	0.702426	6.91481	4.68488e-12	1.91541e-10
279	ENSG00000141736.14	49.7206	1.42616	0.539016	2.64585	0.00814852	0.0501507	15.3943	-0.246869	0.885728	-0.278719	0.780461	0.874806
280	ENSG00000141750.7	186.561	2.5621	0.395024	6.48594	8.81777e-11	7.8256e-09	35.3919	2.08107	0.67766	3.07096	0.00213371	0.0129967
281	ENSG00000141756.19	289.122	2.43575	0.343078	7.0997	1.25032e-12	1.67083e-10	58.2706	0.934907	0.536059	1.74404	0.0811527	0.205613
282	ENSG00000142178.9	18.575	2.00606	0.860922	2.33013	0.0197995	0.0973493	41.4314	5.07254	0.988606	5.13101	2.88196e-07	5.45939e-06
283	ENSG00000142208.18	54.6024	2.27976	0.569366	4.00403	6.22721e-05	0.00100832	12.9368	1.2643	0.966988	1.30746	0.191056	0.368809
284	ENSG00000142733.17	48.7316	3.0871	0.642304	4.80629	1.53755e-06	4.24597e-05	19.9448	2.22492	0.884403	2.51573	0.0118785	0.04993
285	ENSG00000142945.13	62.6253	1.07096	0.482417	2.21999	0.0264196	0.119376	36.0044	3.1481	0.764319	4.11882	3.80813e-05	0.0004453
286	ENSG00000143126.8	94.2341	1.34182	0.433987	3.09184	0.0019892	0.0169424	24.0462	0.278712	0.711927	0.39149	0.695435	0.818591
287	ENSG00000143183.18	76.6798	1.10851	0.608052	1.82304	0.0682968	0.229022	18.6069	-1.30739	0.773027	-1.69127	0.0907862	0.222065
288	ENSG00000143373.18	36.6317	2.32349	0.651566	3.56601	0.000362452	0.00434419	45.3503	3.92833	0.749175	5.24353	1.57531e-07	3.22031e-06
289	ENSG00000143416.21	102.993	3.41333	0.512365	6.66191	2.70293e-11	2.70899e-09	10.911	0.0332113	0.989254	0.033572	0.973218	0.98729
290	ENSG00000143515.19	59.1946	1.51621	0.511465	2.96445	0.00303226	0.0236915	21.911	2.10406	0.815993	2.57853	0.00992229	0.0434425
291	ENSG00000143537.14	81.2226	2.06712	0.499403	4.13919	3.4854e-05	0.000624365	19.0467	0.937469	0.800071	1.17173	0.241305	0.428676
292	ENSG00000143543.15	73.3808	1.56243	0.49029	3.18676	0.00143878	0.0132023	26.3685	0.273442	0.730581	0.374281	0.708195	0.827952
293	ENSG00000143774.17	38.2154	1.6862	0.641525	2.62843	0.00857812	0.0521324	18.2135	1.9159	0.869067	2.20455	0.0274855	0.094552
294	ENSG00000143862.8	24.391	2.27142	0.774844	2.93145	0.0033738	0.025437	24.946	3.52367	0.975167	3.61341	0.000302202	0.00262602
295	ENSG00000144567.11	47.2345	1.40706	0.589795	2.38568	0.0170477	0.0869665	23.0766	1.44948	0.76519	1.89427	0.0581891	0.161785
296	ENSG00000144802.11	40.8158	2.53859	0.65833	3.85611	0.000115206	0.00168901	39.7628	3.22744	0.708053	4.55819	5.15966e-06	7.46116e-05
297	ENSG00000146063.20	191.963	3.32736	0.409095	8.13346	4.17205e-16	1.07787e-13	25.2949	3.13302	0.859706	3.64429	0.000268128	0.00235878
298	ENSG00000146067.16	116.734	2.56185	0.43739	5.85712	4.70958e-09	2.52321e-07	26.4829	2.4398	0.774663	3.1495	0.00163549	0.010455
299	ENSG00000146083.12	191.288	2.58625	0.38282	6.75579	1.42056e-11	1.5435e-09	149.749	5.28312	0.591754	8.92789	4.3421e-19	5.25025e-17
300	ENSG00000146830.11	419.937	3.77782	0.356306	10.6027	2.89437e-26	4.20625e-23	86.5232	5.51464	0.788171	6.99676	2.61954e-12	1.12779e-10
301	ENSG00000147050.17	16.5068	1.33485	0.842323	1.58473	0.113028	0.317232	16.9917	2.11665	0.911348	2.32254	0.0202037	0.0751917
302	ENSG00000147130.14	79.9526	1.49661	0.472325	3.16859	0.00153178	0.013902	14.596	0.614215	0.893498	0.687427	0.491814	0.668975
303	ENSG00000147162.14	240.484	2.14763	0.400913	5.35684	8.46923e-08	3.21775e-06	51.3651	1.54861	0.539483	2.87054	0.00409772	0.0215086
304	ENSG00000147403.18	39.8888	1.99017	0.609915	3.26302	0.0011023	0.0106175	105.299	4.15448	0.555338	7.48099	7.37638e-14	4.1098e-12
305	ENSG00000147677.12	61.5095	1.64299	0.644363	2.54979	0.0107788	0.0617702	18.174	-1.36239	0.781008	-1.74439	0.0810904	0.205547
306	ENSG00000148341.18	118.543	2.65228	0.450871	5.88258	4.03927e-09	2.24351e-07	26.9191	2.21381	0.747377	2.96211	0.00305543	0.0171412
307	ENSG00000148840.11	147.593	1.02528	0.383085	2.67637	0.00744248	0.0471533	167.391	3.52403	0.423965	8.31208	9.40383e-17	7.97641e-15
308	ENSG00000149480.7	102.374	1.14232	0.41211	2.77188	0.00557342	0.0379593	160.101	3.5412	0.430986	8.21651	2.09508e-16	1.631e-14
309	ENSG00000149532.16	394.786	2.49714	0.333618	7.48502	7.15354e-14	1.22305e-11	49.6595	2.12	0.587081	3.61109	0.000304918	0.00264557
310	ENSG00000149577.16	24.9276	1.3334	0.700986	1.90218	0.057147	0.202497	15.5396	2.56888	0.994639	2.58273	0.00980233	0.0431166
311	ENSG00000149782.13	105.119	1.13769	0.430478	2.64286	0.00822102	0.05049	29.4739	1.24857	0.671321	1.85987	0.0629042	0.172116
312	ENSG00000149930.18	172.75	2.07999	0.387291	5.37062	7.8467e-08	3.03076e-06	97.5907	3.34238	0.510655	6.54527	5.939e-11	2.09636e-09
313	ENSG00000151923.18	91.9402	1.37547	0.450077	3.05606	0.00224263	0.0187439	44.5121	1.57075	0.57845	2.71545	0.00661853	0.0317777
314	ENSG00000152795.18	222.812	1.40728	0.343694	4.09457	4.22944e-05	0.000734999	92.9901	1.77383	0.441969	4.01346	5.98354e-05	0.000655192
315	ENSG00000154358.23	318.001	3.49027	0.381511	9.14856	5.7695e-20	2.79484e-17	23.4535	2.50617	0.885552	2.83007	0.00465382	0.0237795
316	ENSG00000154832.16	57.8632	2.96093	0.587421	5.04056	4.64172e-07	1.4585e-05	44.4351	3.99014	0.762147	5.23539	1.64636e-07	3.30609e-06
317	ENSG00000155463.14	81.5741	1.57543	0.481875	3.26937	0.00107788	0.0104168	36.674	2.09549	0.649056	3.22852	0.00124433	0.00828911
318	ENSG00000156504.17	125.801	2.29799	0.427103	5.38041	7.43174e-08	2.88968e-06	16.0319	0.0835166	0.832244	0.100351	0.920066	0.958261
319	ENSG00000156860.16	200.194	1.16546	0.367484	3.17147	0.00151672	0.0137868	184.115	3.11331	0.393048	7.92094	2.35717e-15	1.55765e-13
320	ENSG00000156976.17	122.962	1.34421	0.401906	3.3446	0.000824028	0.00838892	187.073	2.53017	0.378124	6.69136	2.21101e-11	8.15921e-10
321	ENSG00000158050.5	28.159	3.80402	0.921564	4.12779	3.66273e-05	0.000652111	241.629	4.68465	0.46432	10.0893	6.16323e-24	1.34714e-21
322	ENSG00000158773.14	32.974	1.52455	0.642167	2.37407	0.0175931	0.0890841	34.8279	4.09547	0.867833	4.71919	2.3679e-06	3.68679e-05
323	ENSG00000159069.14	84.1507	2.32059	0.47557	4.87959	1.06308e-06	3.05924e-05	17.17	-0.370423	0.825803	-0.448561	0.653748	0.791827
324	ENSG00000159086.15	32.3008	1.71457	0.657124	2.6092	0.00907546	0.0543818	13.1257	1.21225	0.972235	1.24686	0.212447	0.393783
325	ENSG00000159140.21	2165	3.4296	0.282163	12.1547	5.41753e-34	3.14921e-30	362.843	2.75747	0.345088	7.99061	1.34272e-15	9.08413e-14
326	ENSG00000159335.18	413.577	1.22335	0.313073	3.90754	9.32412e-05	0.00141888	98.6044	-0.502142	0.43073	-1.16579	0.243698	0.431161
327	ENSG00000160072.20	26.8238	2.62802	0.774572	3.39286	0.000691659	0.00728834	17.1623	2.51129	0.944326	2.65934	0.00782931	0.0363082
328	ENSG00000160211.19	152.145	1.14709	0.382495	2.99896	0.00270906	0.0217061	35.9402	-0.672267	0.587004	-1.14525	0.252105	0.440112
329	ENSG00000160447.7	113.526	2.40738	0.456685	5.27144	1.35359e-07	4.98002e-06	21.1234	2.18191	0.827937	2.63535	0.00840502	0.0383661
330	ENSG00000160685.14	58.7295	1.3258	0.504278	2.6291	0.00856121	0.0520568	16.197	2.23952	0.982994	2.27826	0.0227111	0.0818952
331	ENSG00000160741.17	162.793	2.01898	0.393115	5.13586	2.80851e-07	9.40971e-06	56.9032	3.21595	0.644961	4.98628	6.15537e-07	1.09315e-05
332	ENSG00000160796.18	337.81	3.34149	0.361715	9.2379	2.51371e-20	1.39164e-17	47.4491	2.25504	0.596405	3.78106	0.00015616	0.00149043
333	ENSG00000160949.18	146.211	2.5567	0.412315	6.20085	5.61591e-10	4.08066e-08	31.7811	1.62878	0.673645	2.41786	0.0156123	0.061829
334	ENSG00000160957.15	158.166	3.85468	0.472862	8.1518	3.58554e-16	9.47397e-14	57.0678	3.20578	0.622737	5.14789	2.63429e-07	5.02371e-06
335	ENSG00000160959.8	175.985	4.00873	0.460385	8.70734	3.11095e-18	1.16671e-15	19.8391	0.958939	0.856254	1.11992	0.262746	0.452807
336	ENSG00000161091.14	62.4339	1.85735	0.511451	3.63153	0.000281741	0.0035411	19.5728	0.613524	0.775479	0.791155	0.428853	0.615428
337	ENSG00000161202.20	238.553	1.68896	0.344736	4.89929	9.61858e-07	2.79564e-05	60.6066	2.2601	0.538243	4.19904	2.6805e-05	0.000327465
338	ENSG00000161204.12	41.82	1.59103	0.587397	2.70861	0.00675653	0.0439147	45.121	4.11081	0.785092	5.23609	1.64017e-07	3.30535e-06
339	ENSG00000161526.15	27.6642	1.18916	0.674199	1.76382	0.0777631	0.24928	30.4501	3.76786	0.885974	4.25279	2.11126e-05	0.0002622
340	ENSG00000161547.17	292.694	2.33441	0.360268	6.47965	9.19329e-11	8.09706e-09	211.188	2.59542	0.378432	6.85835	6.96613e-12	2.78792e-10
341	ENSG00000161714.12	140.129	1.74415	0.440824	3.95657	7.60349e-05	0.00118975	32.4839	1.0065	0.659392	1.52641	0.126908	0.280957
342	ENSG00000161800.13	63.1019	1.04431	0.509177	2.05097	0.0402695	0.160681	23.4275	1.96706	0.778387	2.52711	0.0115007	0.0487386
343	ENSG00000161956.13	56.3214	1.35318	0.514978	2.62764	0.00859805	0.0521989	23.8183	0.702425	0.771777	0.910141	0.362748	0.554763
344	ENSG00000161996.19	215.327	4.61055	0.480465	9.59602	8.30945e-22	6.95468e-19	49.591	3.53908	0.696944	5.07799	3.81442e-07	7.01533e-06
345	ENSG00000161999.13	53.0419	1.87002	0.549305	3.40434	0.000663246	0.0070548	26.1948	1.6368	0.727075	2.25121	0.0243721	0.0867836
346	ENSG00000162191.14	30.0876	1.2316	0.646756	1.90427	0.0568748	0.201778	26.7694	2.89906	0.808194	3.58709	0.000334395	0.0028534
347	ENSG00000162222.14	21.4368	2.04167	0.801497	2.54732	0.0108553	0.062047	17.7992	1.34361	0.892423	1.50557	0.132177	0.288222
348	ENSG00000162298.19	100.642	1.75582	0.428498	4.09761	4.17437e-05	0.000727605	100.474	3.99845	0.54654	7.31593	2.55596e-13	1.33886e-11
349	ENSG00000162302.13	36.7637	1.63827	0.612041	2.67673	0.00743455	0.0471292	24.5181	0.721451	0.716384	1.00707	0.313899	0.505925
350	ENSG00000162522.11	271.752	1.07315	0.340328	3.15327	0.00161451	0.0145056	27.5963	-0.483638	0.660052	-0.732727	0.463725	0.64434
351	ENSG00000162591.16	190.699	4.00308	0.450397	8.88787	6.2289e-19	2.49714e-16	20.4788	2.60783	0.948071	2.75067	0.00594728	0.0290115
352	ENSG00000162923.17	147.418	1.58152	0.389896	4.05626	4.98641e-05	0.000842616	19.2575	0.392461	0.770951	0.509061	0.61071	0.759445
353	ENSG00000163156.12	26.1583	1.73278	0.710099	2.44019	0.0146797	0.0783246	33.102	4.32775	0.930165	4.65268	3.27655e-06	4.96551e-05
354	ENSG00000163435.16	35.21	1.91565	0.657671	2.91278	0.00358232	0.0266122	35.1301	4.41631	0.927522	4.76141	1.92249e-06	3.07056e-05
355	ENSG00000163481.8	14.5991	1.53166	0.900797	1.70034	0.0890666	0.273277	50.1628	4.95723	0.879912	5.63377	1.76309e-08	4.33751e-07
356	ENSG00000163660.12	58.3661	2.2292	0.540328	4.12564	3.69698e-05	0.000657202	278.194	3.39094	0.367461	9.22802	2.75676e-20	3.91667e-18
357	ENSG00000163870.16	22.1692	2.5422	0.837684	3.0348	0.00240697	0.0197205	30.1208	2.89453	0.773293	3.74313	0.000181742	0.00169337
358	ENSG00000163874.11	44.1751	3.41719	0.706822	4.83459	1.33423e-06	3.75104e-05	622.63	4.72095	0.344249	13.7138	8.398e-43	7.95431e-40
359	ENSG00000163930.10	73.2621	1.16358	0.459537	2.53206	0.0113393	0.0641202	63.0594	3.20723	0.589201	5.44335	5.22871e-08	1.16073e-06
360	ENSG00000163938.17	91.4597	1.26333	0.44911	2.81296	0.00490872	0.0342139	51.2489	2.20273	0.582944	3.77864	0.000157689	0.00149607
361	ENSG00000164050.13	228.926	3.72852	0.413092	9.02588	1.78258e-19	7.97086e-17	23.828	2.88653	0.860682	3.35377	0.000797194	0.00579342
362	ENSG00000164062.13	45.8576	1.0459	0.537923	1.94433	0.0518555	0.189642	14.2326	0.515121	0.891061	0.578099	0.563197	0.726465
363	ENSG00000164068.16	101.933	2.07877	0.457144	4.5473	5.43379e-06	0.00012744	16.4324	2.25052	0.940712	2.39236	0.0167403	0.0651999
364	ENSG00000164535.15	20.8976	1.42952	0.761357	1.8776	0.0604358	0.210242	23.9226	2.39709	0.800535	2.99436	0.00275019	0.0159483
365	ENSG00000164880.16	201.174	1.56104	0.395976	3.94227	8.07124e-05	0.00124782	351.602	3.86328	0.365062	10.5825	3.59067e-26	9.71703e-24
366	ENSG00000164889.15	207.942	1.3735	0.36663	3.74628	0.000179474	0.00246057	59.7517	1.32876	0.513869	2.5858	0.00971528	0.0428642
367	ENSG00000165271.17	69.159	1.83067	0.500427	3.65822	0.000253969	0.00328802	183.65	5.10082	0.526523	9.68773	3.39985e-22	6.2327e-20
368	ENSG00000165282.14	70.7685	1.16605	0.49065	2.37655	0.0174755	0.0886135	12.8673	-0.635099	0.955677	-0.664554	0.506336	0.682115
369	ENSG00000165283.16	30.2829	1.08478	0.64757	1.67516	0.0939025	0.282169	10.9289	0.304183	0.999536	0.304324	0.760881	0.862574
370	ENSG00000165458.15	435.994	2.81583	0.352638	7.98503	1.40492e-15	3.40283e-13	136.601	2.6261	0.443472	5.92167	3.18688e-09	8.92907e-08
371	ENSG00000165684.6	99.6725	2.16139	0.445406	4.85262	1.21839e-06	3.46332e-05	45.1281	4.2297	0.790665	5.34955	8.81714e-08	1.89086e-06
372	ENSG00000165689.17	94.515	1.71068	0.437608	3.90916	9.26173e-05	0.00141123	11.1808	0.0777758	0.997217	0.0779929	0.937834	0.966753
373	ENSG00000165724.6	35.8812	1.70533	0.619067	2.75468	0.00587497	0.0396407	19.0348	2.52354	0.936748	2.69394	0.0070613	0.033497
374	ENSG00000165792.18	20.2255	2.95817	0.930798	3.1781	0.00148241	0.0135279	24.2855	3.06458	0.865315	3.54158	0.00039774	0.00326641
375	ENSG00000165915.14	95.37	2.68229	0.495757	5.4105	6.28477e-08	2.50229e-06	18.1574	2.78689	0.976223	2.85477	0.00430681	0.0223726
376	ENSG00000166004.15	151.094	1.10961	0.382738	2.89915	0.00374181	0.0276556	13.5774	0.561518	0.920667	0.609903	0.541926	0.710278
377	ENSG00000166012.17	211.291	1.25206	0.40581	3.08534	0.00203318	0.0172036	65.2463	1.62393	0.496762	3.26903	0.00107915	0.00739786
378	ENSG00000166165.14	132.053	1.59414	0.398688	3.99847	6.37538e-05	0.00102802	26.7222	-0.914106	0.654661	-1.3963	0.162623	0.332561
379	ENSG00000166333.14	42.9952	1.20647	0.56429	2.13803	0.0325141	0.138161	64.2925	3.34816	0.588809	5.68632	1.29806e-08	3.2641e-07
380	ENSG00000166340.18	95.1309	1.73937	0.456318	3.81175	0.000137988	0.001966	23.8182	0.654271	0.714543	0.91565	0.35985	0.551965
381	ENSG00000166508.18	142.989	1.13124	0.379748	2.97892	0.00289269	0.0229559	54.5379	1.513	0.547457	2.76369	0.00571521	0.028194
382	ENSG00000166532.16	75.1726	1.45589	0.46359	3.14048	0.00168673	0.0148651	38.1938	1.21033	0.606935	1.99417	0.0461333	0.136621
383	ENSG00000166888.12	122.578	1.23313	0.412627	2.98849	0.00280362	0.0223253	19.1962	2.06595	0.913744	2.26097	0.0237608	0.0850868
384	ENSG00000166987.15	277.943	3.20238	0.376449	8.50681	1.78788e-17	6.29877e-15	56.203	3.27797	0.631837	5.188	2.12567e-07	4.12293e-06
385	ENSG00000167470.14	91.7914	1.12921	0.429444	2.62948	0.00855167	0.052026	568.758	4.5542	0.339506	13.4142	4.99363e-41	4.05411e-38
386	ENSG00000167513.9	23.7006	2.40604	0.792715	3.03519	0.00240386	0.019709	110.978	5.5053	0.704254	7.81722	5.40045e-15	3.30008e-13
387	ENSG00000167548.18	1018.08	1.47438	0.299522	4.92243	8.54745e-07	2.51576e-05	596.409	3.66562	0.314924	11.6397	2.5891e-31	1.18123e-28
388	ENSG00000167566.17	63.008	1.48124	0.503935	2.93935	0.00328897	0.0249105	25.7669	3.30184	0.888237	3.71729	0.000201369	0.00183829
389	ENSG00000167604.15	26.1649	3.02384	0.85513	3.53611	0.000406063	0.00476857	30.6326	4.34324	0.968502	4.48449	7.30884e-06	0.000102306
390	ENSG00000167702.13	128.502	3.30374	0.468172	7.05667	1.7054e-12	2.203e-10	44.1681	2.94061	0.660597	4.45144	8.52957e-06	0.000118228
391	ENSG00000167767.14	34.8173	1.28412	0.631298	2.0341	0.0419413	0.164011	36.6282	3.17511	0.762085	4.16635	3.09514e-05	0.000371875
392	ENSG00000167770.13	160.954	2.01901	0.419822	4.80921	1.51531e-06	4.19453e-05	47.238	1.74145	0.616282	2.82573	0.0047173	0.0240219
393	ENSG00000167792.13	60.8218	2.45223	0.542382	4.52123	6.14824e-06	0.000140431	16.2787	1.0306	0.893597	1.15331	0.248781	0.43677
394	ENSG00000167962.15	119.502	1.11288	0.404202	2.75328	0.00590006	0.0397096	61.0522	4.04066	0.669522	6.03515	1.5882e-09	4.65244e-08
395	ENSG00000167965.18	34.1911	1.51196	0.621945	2.43102	0.0150564	0.0798806	14.5624	-0.416802	0.862029	-0.483512	0.628732	0.774568
396	ENSG00000167978.17	2969.44	1.75961	0.313873	5.60611	2.06927e-08	9.47137e-07	1891.37	2.31161	0.273555	8.45026	2.90644e-17	2.66408e-15
397	ENSG00000168014.18	58.8756	1.37923	0.508362	2.71309	0.00666599	0.0434654	13.6579	-0.196389	0.895508	-0.219305	0.826412	0.902479
398	ENSG00000168056.18	194.159	2.72264	0.40195	6.77358	1.25637e-11	1.3911e-09	50.1653	1.61881	0.58026	2.7898	0.00527402	0.0264539
399	ENSG00000168487.20	77.6913	2.24963	0.504856	4.45599	8.35057e-06	0.00018457	13.2264	-0.073046	0.936364	-0.0780102	0.93782	0.966753
400	ENSG00000168488.19	909.932	1.63996	0.298885	5.48694	4.08967e-08	1.74163e-06	648.075	2.93732	0.292373	10.0465	9.52063e-24	2.00392e-21
401	ENSG00000168906.13	482.369	2.3334	0.36204	6.44514	1.15494e-10	9.72993e-09	84.693	3.51654	0.56612	6.21165	5.24325e-10	1.65541e-08
402	ENSG00000169174.11	94.3086	1.4891	0.436509	3.41138	0.000646355	0.00691945	34.362	0.544352	0.602745	0.903122	0.366461	0.559087
403	ENSG00000169217.9	106.702	2.951	0.477975	6.17396	6.65984e-10	4.6643e-08	48.7151	3.66532	0.720617	5.08635	3.65013e-07	6.73497e-06
404	ENSG00000169418.10	66.5576	2.16964	0.513615	4.22426	2.39727e-05	0.000451713	14.2889	1.17896	0.917766	1.2846	0.198934	0.37836
405	ENSG00000169718.18	114.679	2.36933	0.47369	5.00187	5.6776e-07	1.75553e-05	45.0167	2.01942	0.590804	3.4181	0.000630607	0.00481039
406	ENSG00000169919.17	104.15	1.56568	0.445019	3.51822	0.000434454	0.00507634	21.026	0.295638	0.738212	0.400479	0.688804	0.814327
407	ENSG00000171163.16	178.916	3.62788	0.460082	7.88529	3.13797e-15	7.15333e-13	49.9994	4.54488	0.811859	5.59811	2.16703e-08	5.21832e-07
408	ENSG00000171246.6	222.092	1.84099	0.356774	5.1601	2.46822e-07	8.34172e-06	95.3559	2.04962	0.445004	4.60584	4.10795e-06	6.09542e-05
409	ENSG00000171551.12	76.9057	2.58201	0.536235	4.81507	1.4715e-06	4.09275e-05	12.5644	-0.0803357	0.92681	-0.0866798	0.930926	0.963653
410	ENSG00000172037.14	182.658	1.96368	0.384521	5.10682	3.27622e-07	1.08208e-05	21.6337	0.626624	0.781063	0.802271	0.422396	0.610453
411	ENSG00000172046.20	65.3427	2.66956	0.5418	4.92721	8.34114e-07	2.46127e-05	26.1213	0.855827	0.694814	1.23174	0.218048	0.399731
412	ENSG00000172613.8	48.0773	3.06546	0.643805	4.76147	1.92186e-06	5.19616e-05	34.9532	3.39943	0.785033	4.33031	1.48901e-05	0.000193197
413	ENSG00000172732.12	75.6743	1.75132	0.471136	3.71723	0.00020142	0.00272609	53.3591	3.83309	0.684708	5.59814	2.16664e-08	5.21832e-07
414	ENSG00000172830.13	66.1555	2.52862	0.541482	4.66982	3.01462e-06	7.61913e-05	23.1429	2.88602	0.890814	3.23975	0.00119633	0.00802683
415	ENSG00000172943.21	44.3274	1.54452	0.56551	2.7312	0.0063104	0.0416845	19.7279	2.77748	0.929157	2.98925	0.00279663	0.0161189
416	ENSG00000173020.11	55.609	1.89594	0.53938	3.51504	0.000439694	0.005117	46.2931	3.21137	0.678003	4.73652	2.17424e-06	3.42277e-05
417	ENSG00000173442.13	99.7765	1.70296	0.468825	3.63239	0.000280804	0.00354081	14.9472	0.641973	0.884339	0.725936	0.467878	0.647577
418	ENSG00000173581.8	32.2621	2.20968	0.69952	3.15885	0.00158393	0.0143246	13.7979	-0.257524	0.884275	-0.291226	0.770878	0.868862
419	ENSG00000173599.15	129.161	1.43677	0.426058	3.37225	0.000745567	0.00771858	20.9306	0.845349	0.826945	1.02225	0.30666	0.499233
420	ENSG00000173621.9	114.155	3.41955	0.518694	6.59262	4.32132e-11	4.08452e-09	13.1412	0.732532	0.937862	0.781066	0.434764	0.620543
421	ENSG00000173653.8	34.9819	1.53151	0.624896	2.45082	0.014253	0.0766639	14.6251	1.16886	0.907512	1.28798	0.197752	0.376784
422	ENSG00000174996.12	42.4366	2.5665	0.632797	4.05581	4.99613e-05	0.000843033	34.9423	2.45118	0.693533	3.53434	0.000408788	0.00334265
423	ENSG00000175376.9	23.0487	1.07191	0.715126	1.49891	0.133896	0.354273	57.8108	3.95544	0.677974	5.8342	5.405e-09	1.42868e-07
424	ENSG00000175455.16	90.064	1.90349	0.463325	4.10832	3.9855e-05	0.000699431	14.4203	0.869018	0.895387	0.970551	0.331772	0.524351
425	ENSG00000175745.14	348.609	1.18525	0.320762	3.69512	0.000219785	0.00292359	36.4416	1.86469	0.646945	2.88231	0.00394777	0.0210659
426	ENSG00000175826.12	48.7915	1.1433	0.540444	2.11548	0.034389	0.143603	72.2304	2.55565	0.521667	4.899	9.63262e-07	1.67921e-05
427	ENSG00000175931.13	58.5933	1.31577	0.501594	2.62318	0.00871125	0.0528034	24.1775	3.46507	0.982281	3.52757	0.000419389	0.00341459
428	ENSG00000176248.9	55.3265	2.37827	0.556537	4.27334	1.9257e-05	0.000371279	30.0273	1.81808	0.694947	2.61615	0.00889285	0.0400143
429	ENSG00000176454.15	113.482	2.08198	0.430404	4.83727	1.31633e-06	3.72352e-05	19.9523	1.51237	0.814202	1.85749	0.0632417	0.172707
430	ENSG00000176915.15	97.3764	1.20672	0.463316	2.60452	0.0092002	0.0549648	31.0002	1.54882	0.663731	2.33351	0.0196216	0.0735759
431	ENSG00000176953.13	73.3716	1.9011	0.481019	3.95223	7.74252e-05	0.00120663	17.9092	2.80173	0.957585	2.92583	0.00343538	0.0187904
432	ENSG00000176986.16	88.3992	1.18953	0.438871	2.71043	0.0067197	0.043742	34.3083	1.18195	0.64194	1.84122	0.0655896	0.177413
433	ENSG00000177084.18	183.084	2.36788	0.381963	6.19924	5.6737e-10	4.09704e-08	66.9084	2.82063	0.543986	5.18511	2.15889e-07	4.16477e-06
434	ENSG00000177169.10	142.907	2.00126	0.430816	4.64528	3.39615e-06	8.47289e-05	90.706	4.02231	0.571144	7.04256	1.88745e-12	8.31502e-11
435	ENSG00000177410.13	15.2106	1.87441	0.936445	2.00163	0.0453249	0.173395	19.4653	2.76095	0.924419	2.98668	0.00282023	0.0162056
436	ENSG00000177542.11	24.2827	2.48933	0.825621	3.0151	0.00256893	0.0207405	14.5114	1.79935	0.975093	1.84531	0.0649924	0.176146
437	ENSG00000177646.20	98.3884	1.97052	0.445959	4.41861	9.93395e-06	0.000212971	20.5463	2.13174	0.836038	2.54981	0.0107782	0.0463684
438	ENSG00000177666.17	34.1507	2.21182	0.664677	3.32766	0.000875772	0.0087939	43.0537	3.74176	0.758164	4.93529	8.00318e-07	1.40377e-05
439	ENSG00000177697.19	49.917	1.132	0.532744	2.12486	0.0335985	0.141655	19.7305	2.78418	0.921295	3.02203	0.00251085	0.0148217
440	ENSG00000177728.17	78.6978	1.63975	0.4675	3.50748	0.000452371	0.0052279	20.3376	2.25924	0.884021	2.55564	0.0105991	0.045806
441	ENSG00000177963.15	53.2063	1.01522	0.520895	1.94898	0.0512973	0.188449	59.1864	3.52375	0.624742	5.64032	1.69731e-08	4.19384e-07
442	ENSG00000178028.14	27.3897	2.66461	0.770822	3.45684	0.000546557	0.00610988	22.2479	2.27118	0.816309	2.78225	0.00539829	0.0268638
443	ENSG00000178188.15	192.964	2.99221	0.39771	7.52358	5.32971e-14	9.24825e-12	40.4896	2.69722	0.656707	4.10719	4.00508e-05	0.000467369
444	ENSG00000178252.19	266.556	2.40919	0.380117	6.338	2.32762e-10	1.8466e-08	44.9298	1.89458	0.591952	3.20056	0.00137159	0.00907418
445	ENSG00000178498.16	110.498	3.43504	0.495394	6.93395	4.09249e-12	4.90508e-10	19.4091	2.01648	0.865202	2.33065	0.0197717	0.0739715
446	ENSG00000178567.8	74.6763	2.121	0.52399	4.04777	5.1707e-05	0.000869493	13.8911	-0.812543	0.877463	-0.926014	0.354439	0.547592
447	ENSG00000178719.17	106.124	1.35244	0.424249	3.18785	0.00143336	0.0131733	22.3015	0.643181	0.734413	0.875775	0.381152	0.573342
448	ENSG00000178921.14	126.287	1.8621	0.408517	4.5582	5.15936e-06	0.000121422	38.8665	1.51224	0.602583	2.5096	0.0120868	0.0505438
449	ENSG00000178950.18	48.8361	2.66445	0.614809	4.33378	1.4657e-05	0.000293292	15.7189	1.65039	0.906114	1.82139	0.0685474	0.183061
450	ENSG00000178999.13	108.655	2.35417	0.441245	5.3353	9.53871e-08	3.61228e-06	159.078	3.73059	0.453937	8.2183	2.06405e-16	1.62917e-14
451	ENSG00000179091.5	34.1586	1.25424	0.649921	1.92983	0.0536282	0.194231	15.1549	1.10504	0.922954	1.19729	0.231193	0.416573
452	ENSG00000179094.16	89.4644	1.72367	0.449382	3.83565	0.000125231	0.00181138	192.423	4.62037	0.472749	9.77341	1.46438e-22	2.86968e-20
453	ENSG00000179134.16	100.039	1.22009	0.446356	2.73345	0.00626753	0.041472	23.331	-0.298613	0.718228	-0.415764	0.677583	0.806261
454	ENSG00000179632.10	33.5352	1.09925	0.618148	1.7783	0.0753546	0.244576	34.5263	1.45748	0.659463	2.2101	0.0270981	0.0936608
455	ENSG00000182087.14	155.289	2.94702	0.423694	6.95555	3.51191e-12	4.29783e-10	128.833	4.20846	0.521388	8.07164	6.93616e-16	4.98964e-14
456	ENSG00000182473.22	105.178	1.84336	0.45645	4.03847	5.38017e-05	0.000892448	22.1435	2.56004	0.849309	3.01426	0.0025761	0.0151083
457	ENSG00000182809.11	66.42	3.43945	0.599825	5.73409	9.80346e-09	4.85e-07	40.827	2.43623	0.638111	3.81787	0.000134606	0.00130318
458	ENSG00000183048.12	41.6557	1.80319	0.613251	2.94038	0.00327814	0.0248706	16.1725	-1.16727	0.878989	-1.32797	0.184188	0.359498
459	ENSG00000183258.12	88.349	2.05659	0.474229	4.33671	1.4463e-05	0.000291185	24.6667	-0.195392	0.680462	-0.287146	0.774	0.871044
460	ENSG00000183751.16	32.0295	2.36897	0.695316	3.40704	0.000656726	0.00700408	52.6224	3.22651	0.628582	5.133	2.85166e-07	5.42005e-06
461	ENSG00000183856.11	194.588	2.91238	0.402925	7.2281	4.89794e-13	7.30044e-11	28.4617	1.48427	0.714257	2.07806	0.0377041	0.117797
462	ENSG00000184205.14	135.626	2.3053	0.524321	4.39674	1.0989e-05	0.000230611	19.1185	1.1288	0.826584	1.36563	0.172056	0.343726
463	ENSG00000184216.14	101.791	1.60398	0.442323	3.62627	0.000287544	0.00361014	41.3356	1.80379	0.598547	3.01362	0.00258154	0.0151246
464	ENSG00000184634.17	170.118	1.32367	0.395984	3.34273	0.000829581	0.00841419	89.0988	2.74128	0.527594	5.19582	2.03823e-07	3.9805e-06
465	ENSG00000184922.15	142.507	1.79815	0.389625	4.61508	3.92945e-06	9.61763e-05	65.7727	2.39631	0.524334	4.5702	4.87268e-06	7.10036e-05
466	ENSG00000185189.18	318.401	4.53816	0.415091	10.9329	8.02251e-28	1.33243e-24	29.8982	4.30843	0.978904	4.40128	1.07614e-05	0.000144238
467	ENSG00000185215.11	177.523	2.48268	0.391593	6.33994	2.2986e-10	1.843e-08	61.6822	2.02645	0.537099	3.77295	0.000161328	0.00152805
468	ENSG00000185359.14	117.44	2.15651	0.421845	5.11209	3.18621e-07	1.05535e-05	160.515	3.35474	0.458597	7.31523	2.56942e-13	1.33886e-11
469	ENSG00000185499.17	342.055	1.24572	0.324779	3.83558	0.000125267	0.00181138	44.081	-0.171033	0.549063	-0.3115	0.75542	0.859673
470	ENSG00000185800.12	118.316	3.33168	0.493536	6.75063	1.47201e-11	1.58459e-09	35.5387	2.9462	0.72044	4.08945	4.32395e-05	0.000499452
471	ENSG00000186185.14	188.439	2.59454	0.421654	6.15324	7.59143e-10	5.25345e-08	104.389	4.29166	0.561086	7.64884	2.02802e-14	1.20055e-12
472	ENSG00000186635.15	75.3126	1.64817	0.470745	3.50119	0.000463177	0.00532631	13.5154	1.90983	0.99589	1.91771	0.0551472	0.155689
473	ENSG00000186642.16	79.3775	1.97354	0.482604	4.08936	4.32573e-05	0.000747265	23.8979	0.0820308	0.699949	0.117195	0.906705	0.952107
474	ENSG00000186815.13	70.6735	1.88647	0.490957	3.84244	0.000121815	0.00177027	11.6222	-0.0557501	0.957927	-0.0581987	0.95359	0.976044
475	ENSG00000187634.13	230.173	4.10947	0.437143	9.40077	5.4167e-21	3.49859e-18	30.1496	1.74457	0.689219	2.53123	0.0113662	0.0483128
476	ENSG00000187741.15	127.275	2.51088	0.439433	5.7139	1.10416e-08	5.37112e-07	40.1795	2.59668	0.655154	3.96346	7.38705e-05	0.000774223
477	ENSG00000187961.15	81.7937	5.838	0.928839	6.28526	3.27302e-10	2.47092e-08	27.0639	4.01652	0.967874	4.14984	3.32713e-05	0.000395566
478	ENSG00000188157.15	337.761	1.13189	0.328936	3.44106	0.00057943	0.00636715	122.298	0.724841	0.383757	1.8888	0.0589183	0.163413
479	ENSG00000188566.15	177.55	4.16334	0.473524	8.79223	1.46614e-18	5.68179e-16	59.326	5.20303	0.874514	5.94962	2.68764e-09	7.63693e-08
480	ENSG00000188976.11	65.1295	1.09368	0.478652	2.28491	0.0223181	0.105433	92.6178	2.86832	0.484387	5.92153	3.18952e-09	8.92907e-08
481	ENSG00000188986.9	41.3084	2.9594	0.673793	4.39215	1.12235e-05	0.000233843	21.036	2.47618	0.862634	2.87048	0.00409844	0.0215086
482	ENSG00000196547.15	78.6937	2.71393	0.514452	5.27537	1.32485e-07	4.90533e-06	19.8565	2.9208	0.962243	3.03541	0.0024021	0.0143093
483	ENSG00000196700.9	239.62	3.03394	0.382007	7.94211	1.98763e-15	4.62164e-13	34.5153	2.42681	0.685997	3.53764	0.000403718	0.00331072
484	ENSG00000196739.15	109.903	2.58121	0.469178	5.50157	3.76434e-08	1.63299e-06	31.9228	3.95822	0.888348	4.45571	8.36151e-06	0.000116182
485	ENSG00000196756.14	53.6347	2.05743	0.560725	3.66923	0.000243286	0.00317446	98.2608	3.02544	0.495337	6.10785	1.00984e-09	3.05262e-08
486	ENSG00000196923.14	156.18	2.00947	0.386045	5.20527	1.93716e-07	6.78357e-06	50.8408	2.17195	0.574465	3.78083	0.000156307	0.00149043
487	ENSG00000196961.13	50.1544	1.57094	0.537881	2.9206	0.00349355	0.0261533	30.9498	2.67616	0.750387	3.56638	0.000361945	0.00302935
488	ENSG00000197063.11	59.2886	1.78494	0.552832	3.22871	0.00124348	0.0116869	16.8928	1.91991	0.910094	2.10958	0.0348948	0.111623
489	ENSG00000197136.5	195.849	1.38348	0.371045	3.72861	0.000192539	0.00261502	82.4234	2.12632	0.480575	4.42454	9.66464e-06	0.000131084
490	ENSG00000197381.17	221.471	1.47743	0.392631	3.76291	0.000167945	0.00233277	16.3835	0.301349	0.834221	0.361234	0.717925	0.835603
491	ENSG00000197622.13	78.1419	1.7633	0.513946	3.43091	0.000601566	0.00656695	45.3633	3.30228	0.67625	4.88323	1.04362e-06	1.77572e-05
492	ENSG00000197858.11	113.069	3.71897	0.510289	7.28796	3.1468e-13	5.01161e-11	23.2084	1.82854	0.772682	2.36648	0.0179582	0.0687713
493	ENSG00000197879.17	115.129	1.34812	0.410773	3.28191	0.00103107	0.0100227	132.172	2.4062	0.445495	5.40118	6.62047e-08	1.44154e-06
494	ENSG00000198026.8	52.604	2.5042	0.588201	4.25739	2.0683e-05	0.000394845	24.3413	2.92445	0.851136	3.43594	0.000590493	0.00457813
495	ENSG00000198198.17	256.399	3.37322	0.389536	8.6596	4.73439e-18	1.72006e-15	87.6272	4.0229	0.580747	6.92711	4.2952e-12	1.76881e-10
496	ENSG00000198355.5	46.2631	2.83892	0.635067	4.47026	7.81238e-06	0.000173665	30.8886	2.81901	0.755829	3.72969	0.000191717	0.00176871
497	ENSG00000198517.10	193.693	3.69472	0.449482	8.21996	2.03578e-16	6.0687e-14	151.553	3.65236	0.447849	8.15534	3.48201e-16	2.63844e-14
498	ENSG00000198625.14	71.7243	1.40337	0.467486	3.00195	0.00268256	0.0215234	23.0877	1.77291	0.803386	2.2068	0.0273283	0.0943541
499	ENSG00000198720.13	201.196	1.58144	0.464135	3.40729	0.000656102	0.00700408	17.2035	0.486358	0.885614	0.549176	0.582885	0.740396
500	ENSG00000198728.11	162.945	2.42798	0.405983	5.98051	2.22447e-09	1.36834e-07	68.7531	2.14358	0.506234	4.23437	2.29197e-05	0.000283159
501	ENSG00000198755.11	78.4591	1.49261	0.489455	3.04954	0.00229194	0.0190329	32.295	1.76341	0.768073	2.29589	0.021682	0.0790372
502	ENSG00000198837.10	229.577	3.37146	0.397925	8.47262	2.39931e-17	8.20421e-15	31.783	2.58971	0.835475	3.09968	0.00193728	0.0120315
503	ENSG00000198858.10	22.8662	2.20858	0.87373	2.52776	0.0114794	0.0647861	16.6079	1.88128	0.920542	2.04367	0.0409861	0.125363
504	ENSG00000198917.13	53.672	2.03604	0.570526	3.5687	0.000358753	0.00432125	15.0712	1.02712	0.89178	1.15176	0.249418	0.437617
505	ENSG00000198925.12	81.0373	1.44504	0.457331	3.15973	0.00157916	0.0142986	29.0775	1.42228	0.68312	2.08203	0.0373395	0.116915
506	ENSG00000198952.8	159.751	2.2762	0.441087	5.16045	2.46361e-07	8.34172e-06	98.8836	4.15803	0.562616	7.39053	1.46249e-13	7.91557e-12
507	ENSG00000199347.1	46.5368	2.63158	0.631415	4.16775	3.07623e-05	0.000561449	47.6829	3.23564	0.694062	4.66189	3.13316e-06	4.79939e-05
508	ENSG00000199377.1	144.517	3.32876	0.453794	7.33541	2.21047e-13	3.61956e-11	55.2976	2.70992	0.592253	4.57561	4.74834e-06	6.93697e-05
509	ENSG00000199568.1	31.0208	2.31393	0.735884	3.14442	0.00166415	0.0147621	52.266	2.86568	0.644477	4.44652	8.72721e-06	0.000120673
510	ENSG00000199631.1	17.1199	2.36339	0.915446	2.58168	0.00983213	0.0577101	85.0347	4.64359	0.659719	7.03874	1.93984e-12	8.48008e-11
511	ENSG00000200795.1	249.119	2.37843	0.421425	5.64378	1.66361e-08	7.67507e-07	187.144	2.01593	0.455224	4.42844	9.49183e-06	0.000129183
512	ENSG00000201098.1	1077.69	1.33781	0.512966	2.608	0.00910741	0.0545225	723.945	2.01547	0.290455	6.93903	3.94796e-12	1.66194e-10
513	ENSG00000201675.1	19.5682	2.84348	0.935369	3.03996	0.00236613	0.0194682	73.159	3.97605	0.628323	6.32803	2.48306e-10	8.06356e-09
514	ENSG00000202198.1	549.738	3.75619	0.335724	11.1883	4.65232e-29	1.08176e-25	209.003	3.5702	0.413674	8.63048	6.10964e-18	6.2002e-16
515	ENSG00000202515.1	40.2086	3.72217	0.788082	4.72307	2.32307e-06	6.11041e-05	28.9287	2.03618	0.750821	2.71193	0.00668927	0.0320262
516	ENSG00000202538.1	484.034	2.36312	0.399249	5.91891	3.24073e-09	1.8933e-07	284.499	3.15001	0.358643	8.78312	1.59003e-18	1.73772e-16
517	ENSG00000203485.14	302.102	2.25462	0.340164	6.62803	3.40198e-11	3.29595e-09	76.9472	1.66758	0.486199	3.42982	0.000603971	0.00464903
518	ENSG00000203879.12	229.732	2.01828	0.456799	4.41831	9.94766e-06	0.000212971	66.2445	1.42073	0.515972	2.7535	0.00589611	0.028861
519	ENSG00000204316.13	27.3334	2.42059	0.781244	3.09838	0.00194582	0.0166707	31.9551	3.83121	0.870741	4.39994	1.08282e-05	0.000144792
520	ENSG00000205250.9	109.892	1.88746	0.462765	4.07866	4.52957e-05	0.000777974	96.9313	4.59482	0.614084	7.48239	7.2981e-14	4.10645e-12
521	ENSG00000209042.1	14.2724	1.00812	0.889241	1.13368	0.256928	0.523559	14.6472	2.03649	0.971858	2.09546	0.0361299	0.114452
522	ENSG00000212304.1	32.6587	1.0038	0.636147	1.57794	0.11458	0.320219	23.427	0.926766	0.759367	1.22045	0.222296	0.404907
523	ENSG00000213672.8	136.713	1.16921	0.390052	2.99758	0.00272129	0.021789	37.8539	1.68339	0.621173	2.71002	0.00672786	0.0321839
524	ENSG00000213923.13	132.981	1.44446	0.394653	3.66009	0.000252125	0.00327144	66.5329	2.57908	0.530892	4.85801	1.18568e-06	1.99356e-05
525	ENSG00000214078.13	236.749	2.7577	0.410473	6.71835	1.83799e-11	1.89318e-09	81.9715	2.26118	0.492343	4.59269	4.37579e-06	6.47594e-05
526	ENSG00000214655.11	108.082	1.62264	0.426763	3.80221	0.000143414	0.00202591	72.8107	3.67714	0.590704	6.22502	4.81503e-10	1.53729e-08
527	ENSG00000214706.12	87.4131	2.84985	0.512297	5.56289	2.65345e-08	1.1865e-06	13.3314	1.11085	0.948311	1.1714	0.241438	0.428778
528	ENSG00000215440.12	69.4202	2.84175	0.54178	5.2452	1.5611e-07	5.61898e-06	14.1288	1.02561	0.934464	1.09754	0.272405	0.463635
529	ENSG00000220205.9	110.867	1.08933	0.445416	2.44564	0.0144595	0.0774682	38.079	2.23798	0.645208	3.46862	0.000523138	0.00416386
530	ENSG00000221676.1	53.8051	3.76509	0.707208	5.32388	1.01574e-07	3.82169e-06	17.48	2.01301	0.909976	2.21215	0.0269561	0.093239
531	ENSG00000221829.10	64.4761	2.54789	0.536409	4.74991	2.0351e-06	5.45162e-05	34.3626	3.41772	0.783531	4.36194	1.28912e-05	0.000169586
532	ENSG00000221978.13	125.08	2.97523	0.446737	6.65992	2.73982e-11	2.72249e-09	49.6553	4.52737	0.82326	5.49932	3.81257e-08	8.80765e-07
533	ENSG00000222744.1	20.9862	2.39189	0.893054	2.67833	0.00739906	0.0469806	63.1781	3.81881	0.647464	5.89811	3.67691e-09	1.01931e-07
534	ENSG00000225697.13	97.2616	3.08135	0.493176	6.24798	4.15806e-10	3.0596e-08	22.2734	3.71592	0.996436	3.72921	0.000192078	0.00176918
535	ENSG00000232956.10	59.1622	3.55289	0.643522	5.52101	3.37048e-08	1.47313e-06	159.008	4.76882	0.522084	9.13422	6.5882e-20	9.13189e-18
536	ENSG00000233695.2	201.966	3.25822	0.42665	7.63675	2.2277e-14	4.17729e-12	19.2092	2.3415	0.902298	2.59504	0.00945791	0.0419261
537	ENSG00000239306.5	72.7166	1.693	0.487635	3.47186	0.000516867	0.00581714	32.5658	1.18794	0.652114	1.82168	0.0685038	0.183031
538	ENSG00000242125.3	110.312	3.02606	0.480609	6.29631	3.04824e-10	2.37845e-08	24.7046	2.73488	0.824888	3.31546	0.000914936	0.00646714
539	ENSG00000242802.9	46.9458	3.95439	0.764955	5.16944	2.34797e-07	8.02869e-06	21.1723	3.1529	0.94297	3.34359	0.000827018	0.00596175
540	ENSG00000243156.9	72.4608	1.12587	0.469767	2.39666	0.0165451	0.0850976	12.8642	0.818974	0.945488	0.866191	0.386385	0.578763
541	ENSG00000243207.6	25.0609	1.82654	0.78244	2.33441	0.0195741	0.0965092	108.764	3.69757	0.508625	7.26973	3.60215e-13	1.7957e-11
542	ENSG00000244754.9	109.695	1.31655	0.432748	3.0423	0.0023478	0.0193723	29.8069	-0.923859	0.841944	-1.09729	0.272514	0.463681
543	ENSG00000245532.10	18639.4	2.6838	0.365027	7.35233	1.94775e-13	3.23493e-11	506.112	0.805758	0.301196	2.6752	0.00746855	0.0349258
544	ENSG00000251562.9	46752.5	3.42058	0.335263	10.2027	1.92877e-24	2.49154e-21	854.933	-0.00227759	0.363318	-0.00626884	0.994998	0.997631
545	ENSG00000254995.4	80.0385	1.07898	0.450076	2.39732	0.0165155	0.0850976	16.5824	-0.29353	0.812728	-0.361167	0.717975	0.835603
546	ENSG00000255717.8	246.89	3.682	0.398065	9.24974	2.25044e-20	1.30818e-17	154.604	3.58514	0.453533	7.90491	2.68127e-15	1.75145e-13
547	ENSG00000256206.2	28.1339	1.35119	0.68028	1.98622	0.0470084	0.177846	14.5439	-0.30729	0.899443	-0.341645	0.732618	0.844859
548	ENSG00000258366.11	118.309	3.17863	0.466957	6.80712	9.9571e-12	1.11309e-09	24.5678	3.08196	0.867986	3.5507	0.000384214	0.00318293
549	ENSG00000258643.6	86.779	1.65689	0.482612	3.43317	0.000596574	0.00652472	47.1864	2.30228	0.592033	3.88876	0.000100756	0.00101886
550	ENSG00000259399.1	31.0269	1.75926	0.695813	2.52835	0.01146	0.0647084	16.016	0.983118	0.86258	1.13974	0.254394	0.442565
551	ENSG00000261067.7	68.9126	3.92897	0.643844	6.10236	1.04511e-09	6.86469e-08	13.4535	1.71924	0.992277	1.73262	0.0831634	0.209587
552	ENSG00000261732.1	38.9713	1.0421	0.573696	1.81647	0.0692981	0.231047	19.0505	1.85939	0.843001	2.20568	0.0274066	0.0943948
553	ENSG00000263126.1	54.1411	3.94543	0.711196	5.5476	2.89622e-08	1.27062e-06	156.666	5.75492	0.651064	8.83927	9.63485e-19	1.11745e-16
554	ENSG00000264229.1	53.9316	2.33971	0.562306	4.16093	3.16959e-05	0.000574877	41.4293	2.63363	0.680961	3.86752	0.000109947	0.00110005
555	ENSG00000265972.6	40.1627	1.28984	0.583294	2.21131	0.0270146	0.121357	188.721	4.48465	0.471576	9.50991	1.90836e-21	3.28643e-19
556	ENSG00000266086.3	272.134	2.46738	0.374478	6.58885	4.43244e-11	4.12253e-09	70.3762	2.73229	0.5681	4.80952	1.5129e-06	2.49936e-05
557	ENSG00000269900.3	191.35	2.75981	0.400084	6.89808	5.27098e-12	6.12804e-10	142.346	2.9321	0.428054	6.84983	7.39398e-12	2.93846e-10
558	ENSG00000270022.3	192.602	2.70836	0.459433	5.895	3.7469e-09	2.13536e-07	106.45	2.64192	0.50399	5.242	1.58844e-07	3.23551e-06
559	ENSG00000272333.8	201.148	2.46523	0.388104	6.35197	2.12581e-10	1.7283e-08	165.422	3.91477	0.454083	8.62126	6.62205e-18	6.6023e-16
560	ENSG00000272752.6	512.393	4.45785	0.377335	11.814	3.30317e-32	1.28009e-28	60.5139	3.88041	0.65413	5.93216	2.98972e-09	8.45303e-08
561	ENSG00000274272.1	90.2883	3.91698	0.585855	6.68592	2.2948e-11	2.3403e-09	43.8254	5.15561	0.985372	5.23215	1.67551e-07	3.35278e-06
562	ENSG00000276027.1	190.085	2.71575	0.459347	5.91219	3.37594e-09	1.96243e-07	105.834	2.66772	0.506713	5.26476	1.40371e-07	2.93282e-06
563	ENSG00000277027.1	191.35	2.75981	0.400084	6.89808	5.27098e-12	6.12804e-10	142.144	2.92978	0.428017	6.845	7.64741e-12	3.01807e-10
564	ENSG00000278050.1	2862.58	4.58742	0.30402	15.0892	1.90692e-51	2.21698e-47	56.4467	2.3582	0.552981	4.26452	2.00336e-05	0.000251326
565	ENSG00000278217.1	3610.86	3.41257	0.309014	11.0434	2.35889e-28	4.57074e-25	28.7723	0.508183	0.711367	0.714375	0.474995	0.653924
566	ENSG00000282034.1	446.62	1.12558	0.308466	3.64896	0.000263305	0.00338252	292.298	3.04123	0.347215	8.75892	1.97128e-18	2.11374e-16
567	ENSG00000283293.1	549.738	3.75619	0.335724	11.1883	4.65232e-29	1.08176e-25	209.003	3.5702	0.413674	8.63048	6.10964e-18	6.2002e-16
568	ENSG00000283900.1	68.4693	1.22873	0.476136	2.58063	0.00986211	0.0578199	48.3217	3.28063	0.657357	4.99064	6.01793e-07	1.0721e-05
569	ENSG00000284431.1	141.555	1.99278	0.400524	4.97543	6.5104e-07	1.97624e-05	24.9338	-0.231501	0.680589	-0.340147	0.733746	0.845474
570	ENSG00000284820.1	176.064	2.8809	0.401315	7.17865	7.04033e-13	1.03609e-10	27.2529	1.29908	0.749632	1.73295	0.0831043	0.20953
571	ENSG00000285589.1	55.7999	2.72249	0.611722	4.45053	8.56593e-06	0.000188613	27.6182	1.63821	0.725902	2.25679	0.0240214	0.0857496
572	ENSG00000285646.2	47.7007	2.4536	0.620614	3.95351	7.70138e-05	0.00120183	47.8475	3.24104	0.694103	4.6694	3.0208e-06	4.63979e-05
573	ENSG00000285755.2	22.317	1.93465	0.870749	2.22182	0.0262957	0.118955	29.3761	3.98335	0.960859	4.14562	3.389e-05	0.000401248
574	ENSG00000285779.1	49.5289	1.05687	0.527911	2.00199	0.0452855	0.173301	19.4561	1.41375	0.843449	1.67616	0.0937075	0.227096
575	ENSG00000285816.1	60.3229	1.12996	0.496894	2.27404	0.0229633	0.10778	109.569	2.8118	0.455059	6.17898	6.45183e-10	1.9927e-08
576	ENSG00000286112.1	83.5892	2.44541	0.529055	4.62223	3.79633e-06	9.33111e-05	17.013	1.1576	0.853209	1.35676	0.174856	0.347086
577	ENSG00000286171.1	45.9877	2.56988	0.66324	3.87474	0.00010674	0.00157682	43.6889	4.33365	0.827034	5.23999	1.60584e-07	3.25929e-06
578	ENSG00000289474.1	28.0544	1.42827	0.681752	2.095	0.0361709	0.14891	37.2966	2.29546	0.695545	3.30024	0.000966028	0.00673612

## Sheet: Group B
	Geneid	baseMean_NT	log2FoldChange_NT	lfcSE_NT	stat_NT	pvalue_NT	padj_NT	baseMean_Plad B	log2FoldChange_Plad B	lfcSE_Plad B	stat_Plad B	pvalue_Plad B	padj_Plad B
1	ENSG00000001497.18	36.9428	0.537238	0.580598	0.925318	0.3548	0.628033	14.9956	1.14275	0.895912	1.27551	0.202128	0.38226
2	ENSG00000003756.17	110.424	0.325249	0.504058	0.645261	0.518758	0.757893	42.6365	2.51387	0.630819	3.98509	6.74537e-05	0.000720562
3	ENSG00000004799.8	112.496	-0.134715	0.399024	-0.337612	0.735656	0.886753	29.8739	2.50464	0.750687	3.33647	0.000848508	0.0060808
4	ENSG00000005007.13	86.7239	0.747423	0.426385	1.75293	0.0796141	0.25324	62.5196	3.46443	0.623504	5.55639	2.75407e-08	6.5214e-07
5	ENSG00000005339.15	246.382	-0.664498	0.338741	-1.96167	0.0498009	0.184626	190.851	2.40392	0.377951	6.36039	2.01238e-10	6.72726e-09
6	ENSG00000005483.22	190.943	-0.0685669	0.376377	-0.182176	0.855445	0.944931	54.9115	1.70871	0.571913	2.98771	0.00281072	0.0161673
7	ENSG00000005889.16	155.796	-0.454385	0.370969	-1.22486	0.220628	0.481965	49.3237	1.91742	0.574464	3.33775	0.000844601	0.0060681
8	ENSG00000006652.15	53.9594	0.0136376	0.489914	0.0278368	0.977792	0.993347	24.4152	1.18067	0.784606	1.50479	0.132379	0.288461
9	ENSG00000006712.15	54.53	-0.518956	0.522388	-0.993429	0.320501	0.593688	47.5294	2.78803	0.686088	4.06366	4.83089e-05	0.000547983
10	ENSG00000007168.14	86.0329	-0.578833	0.427109	-1.35524	0.175343	0.419537	17.9678	1.16054	0.832976	1.39324	0.163546	0.333729
11	ENSG00000008256.16	38.1452	0.272632	0.559585	0.487204	0.626114	0.826618	26.2353	3.18704	0.848112	3.7578	0.000171411	0.00161026
12	ENSG00000008517.19	11.4696	0.562212	0.95843	0.586596	0.557475	0.782046	21.7301	2.23849	0.835885	2.67799	0.00740651	0.0347001
13	ENSG00000008853.18	45.288	-0.534057	0.554891	-0.962454	0.335822	0.609006	24.4625	1.74322	0.755698	2.30677	0.0210678	0.0775661
14	ENSG00000010256.11	34.321	-0.0380802	0.588891	-0.0646642	0.948441	0.982586	31.4216	1.81992	0.678265	2.6832	0.00729204	0.0343528
15	ENSG00000010292.13	207.44	0.502665	0.357917	1.40442	0.160195	0.396345	111.805	1.27476	0.402363	3.16819	0.0015339	0.00990584
16	ENSG00000011007.13	72.7625	-0.71853	0.449594	-1.59818	0.110004	0.311624	79.7077	1.91964	0.470015	4.08421	4.42266e-05	0.000507768
17	ENSG00000011304.22	167.797	0.784297	0.372067	2.10795	0.0350356	0.145785	329.616	2.59172	0.331879	7.80922	5.75438e-15	3.47895e-13
18	ENSG00000011451.21	73.7864	0.61059	0.482081	1.26657	0.205308	0.461595	42.4362	2.26301	0.621673	3.6402	0.000272431	0.00238924
19	ENSG00000013588.9	78.9767	-0.895096	0.428583	-2.0885	0.0367526	0.151045	171.939	2.6472	0.393591	6.72576	1.74675e-11	6.57404e-10
20	ENSG00000013810.21	75.1067	0.818338	0.448811	1.82334	0.0682513	0.228935	24.1426	1.59523	0.742577	2.14824	0.0316947	0.104676
21	ENSG00000031003.11	42.3293	0.707223	0.554728	1.2749	0.202344	0.457943	21.6222	2.2365	0.849301	2.63335	0.0084548	0.0385061
22	ENSG00000031823.14	39.8569	0.164364	0.547114	0.30042	0.763857	0.899049	39.8517	3.19818	0.722227	4.42821	9.50176e-06	0.000129183
23	ENSG00000033030.15	32.8234	0.942198	0.60964	1.5455	0.122225	0.334194	24.4195	2.74716	0.826698	3.32305	0.000890381	0.00634106
24	ENSG00000034152.19	30.6225	-1.03122	0.643083	-1.60356	0.108812	0.309244	80.3361	2.28043	0.483175	4.71969	2.36205e-06	3.68679e-05
25	ENSG00000037474.15	172.099	0.320882	0.353811	0.90693	0.364444	0.638587	152.542	1.83591	0.415243	4.42129	9.8113e-06	0.000132756
26	ENSG00000041802.11	46.4881	-0.386501	0.511645	-0.755408	0.450005	0.708435	20.6764	2.1429	0.860049	2.49161	0.0127166	0.0524826
27	ENSG00000052749.14	27.0646	0.474388	0.650505	0.729261	0.465842	0.719616	20.0524	2.76303	0.905773	3.05047	0.00228483	0.0137695
28	ENSG00000053372.5	23.2268	0.126394	0.720187	0.175502	0.860685	0.947838	21.9251	2.54693	0.887111	2.87104	0.00409129	0.0215086
29	ENSG00000054523.19	84.563	-0.959414	0.492654	-1.94744	0.0514819	0.18887	15.0523	1.21248	0.921328	1.31601	0.188169	0.365345
30	ENSG00000055044.11	95.8406	-0.321726	0.463009	-0.694858	0.487144	0.735413	49.5775	1.07017	0.562142	1.90374	0.0569439	0.158945
31	ENSG00000055070.17	77.8823	-1.06618	0.429501	-2.48236	0.0130516	0.0718795	57.2054	1.06889	0.505474	2.11462	0.034462	0.110399
32	ENSG00000055130.18	69.0604	0.176911	0.466044	0.3796	0.704242	0.87055	18.1904	1.56506	0.866962	1.80522	0.0710405	0.187604
33	ENSG00000055609.21	173.347	0.128827	0.351406	0.366605	0.713914	0.875708	30.7738	1.43084	0.684658	2.08986	0.0366308	0.115473
34	ENSG00000058673.17	98.2122	0.438916	0.437337	1.00361	0.315567	0.5886	42.4594	1.7372	0.590244	2.94319	0.00324844	0.0180106
35	ENSG00000062194.16	50.5995	-0.17304	0.497908	-0.347534	0.72819	0.882757	29.6897	1.19813	0.666002	1.79898	0.0720217	0.189315
36	ENSG00000063046.18	86.6349	-0.0868635	0.419583	-0.207024	0.835991	0.934991	97.7035	1.06349	0.473456	2.24622	0.0246898	0.0874765
37	ENSG00000063177.13	50.0744	-0.438509	0.651249	-0.673335	0.500734	0.745255	87.1442	1.68438	0.509636	3.30506	0.000949565	0.00665398
38	ENSG00000063978.16	66.3044	-0.142662	0.472232	-0.302102	0.762574	0.898193	60.5538	4.53506	0.749723	6.04898	1.4577e-09	4.29229e-08
39	ENSG00000064666.15	59.1248	0.262582	0.488299	0.537748	0.590751	0.805119	75.8101	2.10772	0.488963	4.31059	1.62817e-05	0.00020793
40	ENSG00000064703.13	44.8761	-0.0430726	0.546662	-0.0787921	0.937198	0.978348	56.1328	3.04716	0.610573	4.99066	6.01743e-07	1.0721e-05
41	ENSG00000064961.19	117.828	0.468699	0.439942	1.06537	0.28671	0.557128	73.6295	1.21664	0.467394	2.60303	0.00924046	0.0412672
42	ENSG00000065183.16	50.752	-0.259543	0.528672	-0.490933	0.623474	0.824725	16.2239	2.22494	0.943504	2.35816	0.0183656	0.0697204
43	ENSG00000065526.12	241.184	-0.369839	0.355103	-1.0415	0.297644	0.568772	209.356	2.58023	0.366039	7.04906	1.80134e-12	7.99769e-11
44	ENSG00000065548.18	74.3137	-0.67263	0.440042	-1.52856	0.126374	0.341046	39.9956	1.259	0.650097	1.93664	0.0527899	0.150908
45	ENSG00000066117.15	98.3554	0.621265	0.411661	1.50916	0.131257	0.350105	59.9582	1.75768	0.513499	3.42295	0.000619454	0.00473166
46	ENSG00000068323.17	91.1369	0.897226	0.42395	2.11635	0.0343149	0.143425	45.3138	3.18098	0.66809	4.7613	1.92349e-06	3.07056e-05
47	ENSG00000068878.15	79.5133	-0.254246	0.428028	-0.593994	0.552516	0.779179	33.5295	1.68279	0.695145	2.42077	0.0154876	0.0614206
48	ENSG00000070761.8	10.3391	-0.23302	0.962339	-0.242139	0.808673	0.921783	14.8791	1.61525	0.985196	1.63952	0.101105	0.239508
49	ENSG00000070814.22	169.963	0.306489	0.361278	0.848347	0.396245	0.669195	100.848	1.55573	0.432041	3.60088	0.00031714	0.00272664
50	ENSG00000071462.12	24.1814	-0.0903515	0.677885	-0.133284	0.893968	0.962546	12.9169	1.20167	0.971024	1.23753	0.215891	0.397279
51	ENSG00000073008.15	41.0615	-0.547446	0.561684	-0.97465	0.329734	0.603046	12.1511	1.1397	0.982953	1.15946	0.246268	0.433832
52	ENSG00000073111.14	86.7966	-0.895067	0.421691	-2.12256	0.0337903	0.141976	75.8001	2.31625	0.495092	4.67843	2.89074e-06	4.45206e-05
53	ENSG00000073756.13	14.4748	0.116974	0.843507	0.138675	0.889707	0.961247	27.0399	3.09992	0.829347	3.73778	0.000185649	0.00172112
54	ENSG00000074800.16	369.778	-0.1509	0.32749	-0.460777	0.644959	0.838711	301.594	1.24627	0.314692	3.96029	7.48592e-05	0.000780596
55	ENSG00000075218.19	79.1792	-0.189034	0.521549	-0.362448	0.717017	0.876521	24.0742	1.6267	0.767777	2.11871	0.034115	0.109658
56	ENSG00000075413.19	44.6017	0.553623	0.544186	1.01734	0.308991	0.581007	13.854	1.05093	0.948481	1.10801	0.267857	0.458642
57	ENSG00000075426.12	57.7961	0.186185	0.50282	0.370281	0.711173	0.874284	28.3479	2.83166	0.784647	3.60883	0.00030758	0.0026646
58	ENSG00000075618.18	91.0722	0.210884	0.415653	0.507357	0.611904	0.818642	107.147	1.6425	0.44081	3.7261	0.000194463	0.00178824
59	ENSG00000075624.17	2554.29	-0.991089	0.412664	-2.40169	0.0163197	0.0845133	2054.68	1.22472	0.270838	4.52198	6.12627e-06	8.7039e-05
60	ENSG00000075856.12	45.452	-0.142307	0.518865	-0.274266	0.78388	0.910083	27.1372	2.75534	0.789582	3.48962	0.000483713	0.00387175
61	ENSG00000076706.17	200.941	0.456933	0.351666	1.29934	0.193828	0.446226	89.1171	1.26749	0.457558	2.77011	0.00560373	0.0277339
62	ENSG00000076924.12	33.8666	0.11646	0.589957	0.197404	0.843512	0.93769	20.5334	2.60488	0.913693	2.85093	0.00435914	0.0225414
63	ENSG00000079616.14	67.3019	0.983778	0.494755	1.98842	0.0467657	0.177158	13.5455	1.26983	0.965506	1.3152	0.188444	0.365754
64	ENSG00000082153.18	62.5217	-0.576311	0.461646	-1.24838	0.211891	0.471475	67.4006	1.41847	0.525037	2.70165	0.0068997	0.03286
65	ENSG00000082258.13	34.7487	0.87359	0.597219	1.46276	0.143532	0.370493	19.3465	1.56674	0.850596	1.84193	0.0654855	0.177216
66	ENSG00000083168.11	88.9865	-1.35655	0.455929	-2.97535	0.00292659	0.0231459	28.4923	1.24447	0.678362	1.83452	0.0665766	0.17957
67	ENSG00000083520.15	44.9809	0.23516	0.523803	0.448948	0.653469	0.843835	22.0961	1.19635	0.77127	1.55114	0.120868	0.272144
68	ENSG00000084463.8	293.043	-1.99436	0.393119	-5.07317	3.91233e-07	1.25825e-05	106.965	1.14685	0.441907	2.59523	0.0094527	0.0419261
69	ENSG00000084623.12	37.7564	-0.78889	0.551585	-1.43022	0.152653	0.38531	27.3507	1.19688	0.69813	1.71441	0.0864535	0.2147
70	ENSG00000084652.16	124.893	0.787687	0.391731	2.01079	0.0443481	0.170782	14.8965	1.58805	0.937646	1.69365	0.0903315	0.221369
71	ENSG00000085840.13	37.67	-0.427835	0.60056	-0.712393	0.476222	0.72725	21.8213	1.73984	0.789626	2.20338	0.0275681	0.0947787
72	ENSG00000085872.15	91.6058	0.278873	0.433557	0.64322	0.520081	0.758217	231.941	4.36633	0.441523	9.88926	4.63431e-23	9.406e-21
73	ENSG00000086589.12	31.2561	0.512948	0.626311	0.819	0.412786	0.681878	118.414	3.49371	0.485049	7.20281	5.89832e-13	2.86497e-11
74	ENSG00000087111.21	18.3682	-0.319824	0.756812	-0.422593	0.672592	0.854703	20.6481	1.7538	0.808471	2.16928	0.0300611	0.100924
75	ENSG00000087191.13	66.7913	-0.203221	0.462604	-0.439297	0.660446	0.84853	46.001	1.44125	0.558832	2.57903	0.0099077	0.0434121
76	ENSG00000087365.16	234.011	-0.755056	0.346812	-2.17713	0.0294706	0.129341	266.819	1.99211	0.336774	5.91526	3.31353e-09	9.23078e-08
77	ENSG00000088038.19	45.0199	-1.58432	0.667967	-2.37186	0.0176989	0.0894251	12.6985	1.16953	0.97641	1.19779	0.231	0.416489
78	ENSG00000088247.19	259.865	0.836595	0.328717	2.54504	0.0109267	0.0623549	354.808	2.19339	0.313671	6.99266	2.69714e-12	1.15247e-10
79	ENSG00000089009.16	50.1192	0.12407	0.524612	0.236498	0.813046	0.923573	48.8936	1.77981	0.597629	2.97812	0.00290021	0.0165814
80	ENSG00000089157.16	51.7202	0.16295	0.52488	0.310453	0.756217	0.896023	28.9694	1.43296	0.699211	2.04939	0.0404237	0.124043
81	ENSG00000089693.11	96.6813	0.876498	0.423657	2.06889	0.0385567	0.156025	96.2971	2.80305	0.476553	5.88193	4.05498e-09	1.1183e-07
82	ENSG00000091009.8	92.7631	-0.385721	0.484486	-0.796144	0.425948	0.691658	25.8977	1.16485	0.715512	1.628	0.103525	0.242911
83	ENSG00000092203.15	32.2275	0.620592	0.604407	1.02678	0.304525	0.57699	23.6052	1.12956	0.749995	1.50609	0.132045	0.288177
84	ENSG00000093000.19	34.7176	-0.0198274	0.611338	-0.0324327	0.974127	0.992412	21.2389	1.58395	0.792133	1.9996	0.0455436	0.135298
85	ENSG00000095787.24	109.889	-0.239189	0.396312	-0.603536	0.546152	0.774999	82.3155	2.10769	0.496357	4.24632	2.17312e-05	0.00026906
86	ENSG00000097007.19	77.8514	-0.235513	0.457015	-0.515328	0.606324	0.815116	46.004	2.48052	0.62594	3.96287	7.40527e-05	0.000774223
87	ENSG00000099804.9	18.4271	-0.316633	0.747803	-0.423418	0.67199	0.854391	18.1294	2.66398	0.991899	2.68573	0.00723706	0.034188
88	ENSG00000099812.9	23.1189	0.801875	0.698546	1.14792	0.251001	0.517312	37.1514	2.91477	0.719219	4.05269	5.06323e-05	0.000564203
89	ENSG00000099822.3	23.3107	0.933954	0.707451	1.32017	0.186779	0.436745	44.2839	2.1293	0.598607	3.5571	0.000374978	0.00312006
90	ENSG00000099860.9	14.751	0.239325	0.866241	0.27628	0.782333	0.909675	656.226	3.084	0.293883	10.494	9.20782e-26	2.37855e-23
91	ENSG00000099901.17	73.4155	0.0275936	0.455086	0.0606339	0.951651	0.983503	74.3812	1.59595	0.48528	3.28872	0.00100646	0.00698375
92	ENSG00000099917.17	85.919	0.586687	0.481373	1.21878	0.222928	0.484347	109.118	3.80526	0.538337	7.06856	1.56553e-12	7.00543e-11
93	ENSG00000099995.19	136.009	-0.664151	0.385873	-1.72116	0.0852212	0.265341	193.736	2.0091	0.36876	5.44826	5.08662e-08	1.13808e-06
94	ENSG00000100029.18	39.216	-0.434002	0.546201	-0.794583	0.426856	0.692252	44.3759	2.65567	0.637404	4.16637	3.09482e-05	0.000371875
95	ENSG00000100056.12	13.4863	0.679786	0.88537	0.767799	0.442607	0.704607	31.5037	4.06798	0.910508	4.46782	7.9022e-06	0.000110069
96	ENSG00000100109.17	19.748	-1.04603	0.726062	-1.44068	0.149674	0.380352	16.3793	2.65245	0.99203	2.67376	0.00750055	0.0350252
97	ENSG00000100216.6	11.1782	-0.70198	0.946428	-0.741715	0.45826	0.714258	16.959	2.71595	0.974293	2.78761	0.00530984	0.0266101
98	ENSG00000100242.16	36.5454	0.55381	0.601435	0.920815	0.357147	0.630458	12.4314	1.35244	0.986146	1.37144	0.170237	0.342098
99	ENSG00000100280.17	40.2324	0.0533646	0.553998	0.0963264	0.923261	0.973893	13.5922	1.27921	0.96072	1.33151	0.183022	0.358412
100	ENSG00000100297.16	78.2709	-0.340274	0.437341	-0.778053	0.436538	0.699929	36.7719	1.71607	0.666257	2.57568	0.0100042	0.0437001
101	ENSG00000100316.16	136.616	-0.39424	0.448809	-0.878412	0.37972	0.652994	90.6079	1.72857	0.446999	3.86705	0.000110162	0.00110026
102	ENSG00000100335.15	22.9012	-0.168366	0.69659	-0.241701	0.809012	0.921934	26.6506	3.16512	0.866374	3.65329	0.000258897	0.00229892
103	ENSG00000100393.14	224.001	-0.923578	0.358769	-2.5743	0.0100444	0.0586758	129.766	1.93656	0.405219	4.77903	1.76139e-06	2.85185e-05
104	ENSG00000100395.15	34.8629	0.982141	0.597474	1.64382	0.100213	0.294732	18.1953	2.4257	0.916764	2.64594	0.00814654	0.0374267
105	ENSG00000100462.16	44.4145	-0.0802555	0.530285	-0.151344	0.879704	0.956676	25.4121	1.66591	0.768874	2.16669	0.0302583	0.101271
106	ENSG00000100664.11	108.455	-0.973026	0.432733	-2.24856	0.0245404	0.113486	69.6844	2.53901	0.545481	4.65462	3.24572e-06	4.93193e-05
107	ENSG00000100796.18	68.6606	-0.282006	0.469785	-0.600286	0.548316	0.776727	21.4915	1.5722	0.787675	1.996	0.0459336	0.136171
108	ENSG00000100813.15	236.935	-0.244077	0.350207	-0.696951	0.485833	0.734766	88.9417	1.32875	0.451844	2.94073	0.00327442	0.0181316
109	ENSG00000100823.12	125.683	0.652837	0.406975	1.60412	0.108687	0.30922	83.91	1.91359	0.467699	4.0915	4.2859e-05	0.000496065
110	ENSG00000100888.15	134.717	0.0477744	0.394748	0.121025	0.903671	0.96689	70.0651	1.67907	0.486262	3.45302	0.000554341	0.00433332
111	ENSG00000100906.11	35.5597	0.472045	0.587607	0.803335	0.421781	0.688847	643.499	4.9813	0.362876	13.7273	6.96856e-43	7.92047e-40
112	ENSG00000100941.9	257.833	0.91283	0.357922	2.55036	0.0107612	0.0617702	205.136	2.22652	0.400699	5.5566	2.75081e-08	6.5214e-07
113	ENSG00000101084.19	37.5381	0.999085	0.609538	1.63909	0.101195	0.296473	18.5402	1.28817	0.820112	1.57072	0.116247	0.2651
114	ENSG00000101126.18	240.311	-1.14762	0.447582	-2.56405	0.010346	0.0601112	86.7884	1.83817	0.452893	4.05872	4.93416e-05	0.000554524
115	ENSG00000101224.18	298.094	0.0708813	0.342365	0.207034	0.835983	0.934991	73.4539	1.43807	0.471662	3.04893	0.00229656	0.0138256
116	ENSG00000101413.12	28.3417	-0.0872592	0.623695	-0.139907	0.888734	0.960872	27.6842	2.04288	0.725522	2.81573	0.00486662	0.0247379
117	ENSG00000101544.9	27.2589	0.305092	0.63839	0.477909	0.632715	0.830126	18.3696	2.44407	0.911779	2.68056	0.00735002	0.0344923
118	ENSG00000101665.10	16.3905	-0.112201	0.790786	-0.141885	0.887171	0.960208	199.013	1.56648	0.515674	3.03773	0.00238371	0.0142297
119	ENSG00000102317.18	74.7588	0.9577	0.472607	2.02642	0.0427219	0.166171	61.4477	2.23908	0.570814	3.92262	8.75929e-05	0.000905074
120	ENSG00000102554.14	127.081	-1.11543	0.374985	-2.97459	0.00293383	0.0231497	35.4188	1.00715	0.614495	1.63898	0.101217	0.239673
121	ENSG00000102786.15	72.8659	0.333775	0.464709	0.718246	0.472606	0.724488	39.979	2.66546	0.663224	4.01895	5.84589e-05	0.000645091
122	ENSG00000102804.15	122.614	0.051011	0.427188	0.119411	0.90495	0.96689	46.3698	2.03701	0.596476	3.41507	0.000637655	0.00485763
123	ENSG00000102870.6	39.7832	0.0135908	0.546864	0.0248522	0.980173	0.993712	17.3742	1.26711	0.841641	1.50552	0.13219	0.288222
124	ENSG00000102978.13	29.8311	0.155104	0.617036	0.25137	0.801528	0.917995	54.8343	3.79649	0.678101	5.59871	2.15951e-08	5.21832e-07
125	ENSG00000103275.21	49.72	-0.933088	0.530793	-1.75791	0.0787622	0.251769	36.538	1.57039	0.661804	2.37289	0.0176497	0.0680023
126	ENSG00000103365.15	59.7102	0.942342	0.496891	1.89648	0.0578971	0.204283	29.3471	2.25428	0.720545	3.12857	0.00175656	0.0110671
127	ENSG00000103507.14	52.8296	0.615018	0.511558	1.20224	0.229269	0.491877	14.8167	1.19393	0.942839	1.26631	0.2054	0.386009
128	ENSG00000103549.22	97.6837	0.492536	0.413596	1.19086	0.233707	0.496997	117.837	2.78949	0.450036	6.19838	5.70474e-10	1.78132e-08
129	ENSG00000104142.11	22.1679	-0.686967	0.687168	-0.999707	0.317452	0.589946	25.8109	3.37832	0.878069	3.84745	0.000119356	0.00118377
130	ENSG00000104852.15	169.957	0.536266	0.391121	1.3711	0.170344	0.412415	151.042	2.51614	0.404051	6.22729	4.74567e-10	1.52371e-08
131	ENSG00000104969.11	50.9158	-0.232541	0.499397	-0.465643	0.641471	0.836257	29.8708	3.03134	0.787614	3.84876	0.000118718	0.0011795
132	ENSG00000105063.19	140.148	-0.0152385	0.372168	-0.0409453	0.96734	0.989464	117.568	1.88817	0.409898	4.60644	4.09616e-06	6.09384e-05
133	ENSG00000105137.13	138.033	-0.869269	0.399443	-2.1762	0.0295401	0.129402	87.2082	2.16732	0.462504	4.68606	2.78512e-06	4.30105e-05
134	ENSG00000105281.12	74.8582	-0.530218	0.437408	-1.21218	0.225443	0.487447	130.038	3.01932	0.4462	6.76673	1.31725e-11	5.05805e-10
135	ENSG00000105372.8	21.4346	0.144108	0.722882	0.199352	0.841987	0.937265	18.8969	1.5227	0.83929	1.81427	0.0696363	0.18484
136	ENSG00000105373.19	23.0268	0.420474	0.68882	0.610427	0.541579	0.773246	38.7056	3.42899	0.742617	4.61744	3.88509e-06	5.841e-05
137	ENSG00000105401.9	95.1225	0.0231097	0.422189	0.0547379	0.956347	0.984918	48.0881	1.30325	0.552893	2.35714	0.0184162	0.069866
138	ENSG00000105438.9	81.5146	0.010013	0.431403	0.0232104	0.981482	0.993783	68.6098	1.19356	0.475994	2.50752	0.0121582	0.0507304
139	ENSG00000105447.13	28.6143	0.662546	0.674231	0.98267	0.32577	0.599268	46.1376	4.51686	0.830313	5.43995	5.3297e-08	1.17855e-06
140	ENSG00000105640.13	13.9442	-0.256806	0.844538	-0.304078	0.761068	0.897786	33.3889	2.05931	0.704344	2.92372	0.00345873	0.0188637
141	ENSG00000105723.13	43.1896	0.325302	0.540437	0.601924	0.547225	0.775661	23.8201	1.38863	0.73883	1.8795	0.0601759	0.16609
142	ENSG00000105732.13	10.4034	-1.52752	0.988943	-1.5446	0.122443	0.334475	35.1457	2.95428	0.794585	3.71802	0.000200791	0.00183751
143	ENSG00000105879.12	52.3759	-0.580316	0.503668	-1.15218	0.249248	0.51542	97.4261	2.73947	0.489333	5.59838	2.16362e-08	5.21832e-07
144	ENSG00000106144.20	39.6322	0.903136	0.600888	1.503	0.132838	0.352437	19.0148	1.56145	0.849279	1.83856	0.0659797	0.178214
145	ENSG00000106245.11	20.3184	-0.918922	0.739994	-1.2418	0.214311	0.474766	17.4366	2.35156	0.925493	2.54088	0.0110575	0.0472834
146	ENSG00000106263.19	167.88	-0.424178	0.355563	-1.19297	0.23288	0.496235	76.6998	1.10854	0.46634	2.37712	0.0174486	0.0673644
147	ENSG00000106635.8	45.155	-0.776179	0.51807	-1.49821	0.134078	0.354594	39.355	2.66344	0.669164	3.98025	6.88419e-05	0.000732638
148	ENSG00000107175.12	13.984	0.184954	0.847898	0.218132	0.827326	0.930098	15.6539	2.16057	0.951374	2.271	0.0231472	0.08321
149	ENSG00000107223.13	67.3947	0.226635	0.467665	0.484609	0.627954	0.827732	52.2504	1.70188	0.54335	3.1322	0.00173502	0.0109435
150	ENSG00000107262.26	67.4504	-0.0870665	0.481486	-0.180829	0.856502	0.945285	17.0715	1.05776	0.847372	1.24829	0.211926	0.3932
151	ENSG00000107372.13	46.0529	-0.0229346	0.524221	-0.0437499	0.965104	0.988311	32.5313	2.32587	0.69489	3.3471	0.000816617	0.00590437
152	ENSG00000107554.17	122.711	-0.515822	0.405365	-1.27249	0.203201	0.45881	57.5454	2.01681	0.566406	3.56072	0.000369843	0.00308184
153	ENSG00000107819.14	68.9508	0.645049	0.460172	1.40176	0.160988	0.397714	26.5796	3.34686	0.88417	3.78531	0.000153514	0.00146872
154	ENSG00000107862.7	172.656	0.974821	0.370019	2.63451	0.00842578	0.0514756	78.2539	1.68749	0.467741	3.60775	0.00030886	0.00266756
155	ENSG00000107937.19	76.3973	-0.306549	0.460198	-0.666124	0.505332	0.748101	40.6623	2.35222	0.659843	3.56482	0.0003641	0.00304291
156	ENSG00000108106.14	15.3231	-0.366609	0.825402	-0.444158	0.656929	0.846068	30.8142	2.11892	0.719018	2.94697	0.00320907	0.0178537
157	ENSG00000108107.15	85.6733	-0.114773	0.43277	-0.265205	0.790851	0.912171	44.6348	1.28806	0.56039	2.29851	0.0215328	0.0785818
158	ENSG00000108175.19	134.147	0.437991	0.391666	1.11828	0.263449	0.530457	15.3621	1.4127	0.904293	1.56222	0.118237	0.268347
159	ENSG00000108179.14	35.5194	0.0555081	0.582786	0.0952461	0.924119	0.974089	37.2484	3.12424	0.718393	4.34893	1.36802e-05	0.000178723
160	ENSG00000108256.9	180.516	-0.667948	0.346785	-1.92612	0.0540899	0.195355	68.0585	1.24195	0.478051	2.59794	0.00937859	0.0417046
161	ENSG00000108262.16	119.959	-0.425176	0.481407	-0.883194	0.377132	0.651058	17.8442	1.57482	0.851255	1.84999	0.0643143	0.174712
162	ENSG00000108312.15	117.41	-0.305146	0.390568	-0.781287	0.434634	0.699288	38.5771	1.23704	0.612475	2.01974	0.0434103	0.13046
163	ENSG00000108424.11	1010.76	-1.18622	0.29787	-3.98233	6.82424e-05	0.00108534	271.177	1.12853	0.331395	3.40537	0.000660734	0.00499994
164	ENSG00000108443.14	33.1863	0.113965	0.60257	0.189131	0.84999	0.942128	15.39	1.6457	0.929216	1.77106	0.0765508	0.197834
165	ENSG00000108510.10	117.292	-0.309309	0.393558	-0.785929	0.431909	0.696626	39.9051	1.25521	0.590569	2.12542	0.0335512	0.108698
166	ENSG00000108523.16	197.866	0.593482	0.371936	1.59566	0.110566	0.312759	150.069	1.7545	0.387505	4.52769	5.9632e-06	8.53623e-05
167	ENSG00000108528.14	25.7332	0.901382	0.673376	1.3386	0.180701	0.427592	15.1011	1.90882	0.953458	2.002	0.0452852	0.134741
168	ENSG00000108559.12	58.4376	0.196321	0.508663	0.385955	0.69953	0.867769	15.3166	1.0018	0.877213	1.14202	0.253445	0.441683
169	ENSG00000108592.17	60.029	0.0209046	0.47987	0.043563	0.965253	0.988377	92.6611	2.64781	0.483694	5.47414	4.39637e-08	1.0034e-06
170	ENSG00000108651.10	56.32	0.0918826	0.511529	0.179623	0.857448	0.945735	38.7652	2.67312	0.868852	3.07662	0.00209365	0.0127801
171	ENSG00000108669.17	37.8301	0.683957	0.576041	1.18734	0.235093	0.499123	15.7494	1.99452	0.941032	2.1195	0.034048	0.109589
172	ENSG00000108671.11	75.9526	0.0850676	0.44067	0.193042	0.846926	0.939698	44.2328	1.58333	0.634291	2.49622	0.0125523	0.0521073
173	ENSG00000108691.9	13.3326	-0.312382	0.963319	-0.324277	0.745729	0.891023	22.3569	3.42012	0.984358	3.47447	0.000511868	0.0040856
174	ENSG00000108774.15	49.3201	0.0166987	0.522683	0.031948	0.974514	0.992442	60.8642	1.98835	0.528974	3.75888	0.000170679	0.00160857
175	ENSG00000108819.11	117.755	0.482085	0.393348	1.22559	0.220352	0.481634	136.803	4.15312	0.503948	8.24117	1.70532e-16	1.36497e-14
176	ENSG00000108829.10	66.7943	-1.08461	0.520364	-2.08433	0.0371302	0.1522	58.2882	1.2627	0.515382	2.45003	0.0142843	0.0575729
177	ENSG00000109062.12	82.6222	0.185289	0.458376	0.404229	0.686045	0.862245	46.9277	1.59137	0.560749	2.83794	0.00454063	0.0232892
178	ENSG00000109079.10	34.162	0.396187	0.597165	0.663446	0.507045	0.749606	41.3366	3.79712	0.777197	4.88565	1.03086e-06	1.76982e-05
179	ENSG00000109111.15	306.686	-1.09672	0.330087	-3.32251	0.000892124	0.008893	228.888	2.06248	0.351518	5.86734	4.42831e-09	1.20412e-07
180	ENSG00000109118.14	163.335	0.393094	0.377913	1.04017	0.298261	0.569402	41.0194	2.27226	0.643578	3.53066	0.00041452	0.00338465
181	ENSG00000109320.13	16.6265	-0.636423	0.80453	-0.79105	0.428915	0.693671	21.3328	1.21138	0.783735	1.54565	0.122189	0.274178
182	ENSG00000109756.10	34.3021	-0.472179	0.582063	-0.811216	0.417241	0.684665	23.6837	2.13016	0.801055	2.65919	0.0078328	0.0363082
183	ENSG00000109917.11	21.3976	-0.374782	0.740562	-0.506077	0.612802	0.818995	17.7174	1.7604	0.881001	1.99819	0.0456965	0.13561
184	ENSG00000110048.12	47.7502	-0.463585	0.515219	-0.899783	0.368236	0.642134	19.966	1.28354	0.798104	1.60823	0.107785	0.250592
185	ENSG00000110104.13	25.4451	-0.85865	0.693977	-1.23729	0.21598	0.476467	20.3509	2.4396	0.872124	2.79731	0.00515297	0.0259383
186	ENSG00000110107.9	56.6237	-0.282191	0.501872	-0.562278	0.573927	0.792455	29.8524	1.30732	0.663447	1.97049	0.0487817	0.142022
187	ENSG00000110422.12	54.693	0.188613	0.493703	0.382037	0.702434	0.86967	44.7014	1.06287	0.571903	1.85848	0.0631002	0.172403
188	ENSG00000110514.19	129.833	0.980504	0.388592	2.52322	0.0116285	0.0653423	27.758	1.18703	0.68615	1.72998	0.083633	0.210052
189	ENSG00000110700.7	18.9349	0.156394	0.744887	0.209956	0.833702	0.933868	14.2502	1.36641	0.946048	1.44434	0.148643	0.313041
190	ENSG00000110906.13	12.7782	0.812838	0.925518	0.878252	0.379807	0.652994	14.0523	1.63482	0.962084	1.69925	0.0892716	0.220005
191	ENSG00000110955.9	178.623	-0.102689	0.380188	-0.270102	0.787082	0.911073	115.918	1.09137	0.395164	2.76181	0.00574827	0.0283325
192	ENSG00000111011.18	57.7875	-0.448463	0.493954	-0.907904	0.363929	0.638262	32.7872	2.56756	0.749254	3.42682	0.000610692	0.00468362
193	ENSG00000111057.11	148.911	-1.17918	0.364635	-3.23386	0.0012213	0.0115282	130.268	1.87865	0.394745	4.75914	1.94416e-06	3.09486e-05
194	ENSG00000111276.12	41.238	-0.121985	0.585966	-0.208177	0.835091	0.934434	38.3038	2.15379	0.644317	3.34275	0.000829511	0.00596723
195	ENSG00000111321.11	138.597	0.232647	0.381338	0.610079	0.541809	0.773362	37.8529	1.22	0.597199	2.04287	0.0410654	0.125392
196	ENSG00000111540.16	62.8964	-0.167502	0.462108	-0.362473	0.716998	0.876521	20.1801	1.38468	0.805707	1.71859	0.0856892	0.213303
197	ENSG00000111640.15	865.487	-0.325161	0.317183	-1.02515	0.305292	0.577607	655.854	1.1252	0.28864	3.89829	9.68757e-05	0.000986639
198	ENSG00000111912.20	48.289	-0.421442	0.50868	-0.828501	0.407387	0.677081	46.9091	1.97486	0.57589	3.42924	0.000605282	0.00464903
199	ENSG00000112029.10	41.6305	-1.02033	0.5365	-1.90183	0.0571928	0.202597	29.5552	3.31148	0.84199	3.93293	8.3918e-05	0.000870266
200	ENSG00000112245.13	498.88	-0.917435	0.350511	-2.61742	0.00885964	0.0534006	548.549	2.57546	0.308542	8.34719	6.99061e-17	6.20744e-15
201	ENSG00000112306.8	31.0795	-0.751424	0.603947	-1.24419	0.21343	0.473592	24.0571	1.68582	0.748318	2.25281	0.0242712	0.0864784
202	ENSG00000112576.13	42.7812	0.202785	0.543075	0.373402	0.708849	0.873023	56.5463	1.5397	0.522499	2.94681	0.00321072	0.0178537
203	ENSG00000112640.16	60.7514	0.0850787	0.493811	0.17229	0.86321	0.949319	29.5448	1.18381	0.697424	1.69741	0.0896201	0.220385
204	ENSG00000112658.8	48.4667	0.303146	0.513871	0.589927	0.55524	0.780738	46.11	2.48754	0.61559	4.0409	5.32456e-05	0.000590745
205	ENSG00000112759.19	79.4692	0.592821	0.458192	1.29383	0.195725	0.448688	14.2351	1.23105	0.942393	1.3063	0.191449	0.369316
206	ENSG00000112941.14	198.318	0.725036	0.354562	2.04488	0.0408671	0.161644	45.1493	1.72227	0.57593	2.99042	0.00278593	0.0160899
207	ENSG00000112984.12	101.752	-0.164232	0.404183	-0.406332	0.684499	0.86155	101.137	2.15319	0.459027	4.69077	2.72175e-06	4.21464e-05
208	ENSG00000113141.19	117.292	-0.902334	0.383124	-2.3552	0.0185127	0.0926912	78.8815	2.14596	0.509585	4.2112	2.5402e-05	0.000313144
209	ENSG00000113161.17	73.0743	-0.702794	0.440008	-1.59723	0.110215	0.312145	47.275	1.98881	0.574719	3.46048	0.000539207	0.00423948
210	ENSG00000113369.9	81.5174	0.165593	0.509411	0.325067	0.74513	0.890771	139.819	2.06094	0.427842	4.81705	1.45698e-06	2.42106e-05
211	ENSG00000113448.20	216.071	-0.921064	0.421388	-2.18578	0.0288313	0.127305	55.5312	1.43491	0.534587	2.68415	0.00727138	0.0342932
212	ENSG00000113460.13	98.5545	-0.229762	0.498147	-0.461234	0.64463	0.838711	103.505	2.60323	0.453437	5.74111	9.4059e-09	2.41872e-07
213	ENSG00000113615.13	52.8367	-0.305355	0.500939	-0.609565	0.54215	0.773362	34.7606	1.54485	0.641498	2.4082	0.0160315	0.0631371
214	ENSG00000113716.13	31.6783	0.944938	0.621556	1.52028	0.128441	0.344305	19.2519	1.87869	0.84052	2.23516	0.0254071	0.0890305
215	ENSG00000114019.15	32.2403	0.208593	0.603426	0.345682	0.729582	0.883167	627.647	3.62038	0.321207	11.2712	1.82128e-29	6.90023e-27
216	ENSG00000114391.13	17.5299	0.267935	0.77277	0.34672	0.728802	0.882757	20.6466	1.42816	0.799044	1.78733	0.0738838	0.19296
217	ENSG00000114867.22	715.474	-0.34259	0.336423	-1.01833	0.30852	0.580869	617.114	1.83735	0.30518	6.02056	1.7381e-09	5.01402e-08
218	ENSG00000115207.14	91.9867	0.0533209	0.427389	0.12476	0.900714	0.965013	21.8535	1.83691	0.791707	2.32019	0.0203306	0.0755156
219	ENSG00000115216.14	33.4861	0.512857	0.616664	0.831664	0.405599	0.675862	25.3115	2.36241	0.804808	2.93537	0.00333147	0.0183279
220	ENSG00000115268.10	22.9335	0.052841	0.681053	0.0775872	0.938156	0.978583	21.4142	1.79244	0.867887	2.0653	0.0388951	0.120131
221	ENSG00000115568.16	126.959	0.570351	0.415886	1.37141	0.170246	0.412351	34.5681	2.63383	0.700299	3.761	0.000169234	0.00159761
222	ENSG00000115758.13	70.5754	0.0424789	0.446429	0.0951527	0.924194	0.974089	91.1674	1.56558	0.436901	3.58336	0.0003392	0.00288574
223	ENSG00000115806.13	61.5155	-0.918372	0.468751	-1.95919	0.0500905	0.18544	26.9374	1.03605	0.706804	1.46582	0.142697	0.304637
224	ENSG00000115844.11	19.1828	0.894308	0.783145	1.14194	0.253477	0.519924	420.745	3.81559	0.347749	10.9723	5.19542e-28	1.64031e-25
225	ENSG00000115875.19	50.2984	0.594757	0.54762	1.08608	0.277445	0.546477	29.6068	1.29885	0.686202	1.89281	0.0583833	0.162166
226	ENSG00000115963.14	31.9258	-0.0225749	0.603676	-0.0373957	0.97017	0.990292	121.024	1.9998	0.415431	4.81381	1.4808e-06	2.45347e-05
227	ENSG00000116044.16	92.031	-0.380924	0.472893	-0.805519	0.42052	0.687425	33.7756	1.44588	0.640301	2.25813	0.0239374	0.0856111
228	ENSG00000116133.13	142.971	-0.88167	0.382906	-2.30258	0.0213028	0.102046	46.9114	1.65951	0.56936	2.91468	0.00356048	0.0193259
229	ENSG00000116350.18	100.65	-0.666844	0.482426	-1.38227	0.166888	0.406418	36.6939	1.15754	0.609692	1.89856	0.0576223	0.160445
230	ENSG00000116584.21	98.2397	0.957104	0.428706	2.23254	0.0255792	0.116804	24.4872	2.43311	0.799732	3.04241	0.00234691	0.0140839
231	ENSG00000116604.19	200.889	0.974405	0.360853	2.70028	0.00692804	0.0447226	278.702	4.12231	0.396799	10.3889	2.78487e-25	6.88106e-23
232	ENSG00000116679.16	74.8672	0.541919	0.531592	1.01943	0.308	0.580264	36.3788	1.64803	0.627382	2.62684	0.00861817	0.0390256
233	ENSG00000116786.13	70.6454	0.11381	0.485051	0.234634	0.814492	0.924132	22.2842	1.58259	0.797378	1.98474	0.0471735	0.13869
234	ENSG00000116871.16	110.198	-0.109578	0.399642	-0.27419	0.783939	0.910083	87.3261	2.51742	0.483014	5.21189	1.86925e-07	3.70137e-06
235	ENSG00000117000.9	40.1048	-0.872627	0.549766	-1.58727	0.112451	0.316322	16.8823	1.63579	0.875252	1.86893	0.061632	0.169369
236	ENSG00000117139.18	48.6939	-0.550591	0.504908	-1.09048	0.275503	0.543987	19.7224	1.65533	0.892282	1.85517	0.0635725	0.173443
237	ENSG00000117222.14	24.5162	-1.28484	0.669303	-1.91967	0.0549001	0.197226	22.1044	1.90222	0.813421	2.33854	0.0193591	0.0726668
238	ENSG00000117394.24	46.1381	-0.101338	0.520424	-0.194721	0.845611	0.938974	64.387	3.22043	0.587608	5.48059	4.23921e-08	9.71428e-07
239	ENSG00000117713.21	242.266	0.275953	0.362358	0.761547	0.44633	0.706472	324.95	3.29935	0.353189	9.3416	9.48921e-21	1.41914e-18
240	ENSG00000118503.16	53.1741	0.0221416	0.49675	0.044573	0.964448	0.988074	280.175	2.33649	0.335516	6.96387	3.31041e-12	1.40396e-10
241	ENSG00000118523.6	22.9159	0.258481	0.691811	0.37363	0.708679	0.873023	405.325	2.50815	0.318376	7.87795	3.32802e-15	2.07836e-13
242	ENSG00000118680.14	40.0051	-0.527891	0.542879	-0.972392	0.330856	0.60404	43.1897	1.57945	0.600813	2.62885	0.00856749	0.038827
243	ENSG00000119508.18	28.7425	-0.486333	0.622661	-0.781055	0.43477	0.69941	96.0599	2.16204	0.500614	4.31877	1.56904e-05	0.000201738
244	ENSG00000119777.20	89.8908	0.731241	0.442967	1.65078	0.0987836	0.291339	58.233	2.96722	0.589182	5.03616	4.74963e-07	8.65134e-06
245	ENSG00000119953.14	22.5188	-0.577266	0.684697	-0.843096	0.399175	0.671375	16.8827	2.70232	0.980211	2.75687	0.00583574	0.0286642
246	ENSG00000119986.7	121.122	-1.25718	0.392287	-3.20476	0.00135177	0.0125324	33.3693	1.30406	0.637969	2.04409	0.0409449	0.125338
247	ENSG00000120129.6	34.5782	0.964513	0.598639	1.61118	0.107141	0.306956	423.156	3.31435	0.348049	9.52265	1.68822e-21	2.99818e-19
248	ENSG00000120705.13	62.4894	-0.117799	0.475731	-0.247617	0.804431	0.919062	70.8241	1.87415	0.490602	3.82011	0.000133392	0.00129584
249	ENSG00000121966.7	42.6724	-1.08331	0.56192	-1.92787	0.0538709	0.194819	25.4921	2.65282	0.80044	3.3142	0.000919053	0.00648012
250	ENSG00000122140.11	22.6298	0.375596	0.699497	0.536951	0.591302	0.805592	38.6025	4.56382	0.910456	5.01268	5.3677e-07	9.71486e-06
251	ENSG00000122882.11	45.3291	-1.15399	0.544107	-2.12089	0.0339312	0.14231	13.1005	1.00339	0.951212	1.05485	0.291493	0.484718
252	ENSG00000123066.9	89.8593	-0.250381	0.422478	-0.592648	0.553416	0.779598	28.4548	1.14379	0.68985	1.65802	0.0973125	0.23305
253	ENSG00000123144.11	55.6357	0.386331	0.49211	0.78505	0.432424	0.696912	230.241	4.62684	0.452199	10.2319	1.42732e-24	3.24459e-22
254	ENSG00000123358.20	167.462	0.915823	0.413025	2.21736	0.0265987	0.119952	1193.94	3.15206	0.272491	11.5676	6.01408e-31	2.44129e-28
255	ENSG00000123374.11	50.0186	0.0128663	0.501426	0.0256595	0.979529	0.993712	28.0597	1.53462	0.697442	2.20036	0.0277813	0.095339
256	ENSG00000123473.17	68.6111	0.212333	0.454787	0.466885	0.640582	0.835724	35.0123	1.41626	0.651604	2.1735	0.0297426	0.100135
257	ENSG00000123485.12	146.579	-1.05897	0.373571	-2.83471	0.00458668	0.032436	26.3428	1.31173	0.741605	1.76877	0.0769319	0.198168
258	ENSG00000124201.15	57.9486	-0.642143	0.475735	-1.34979	0.177083	0.422479	16.9377	2.11334	0.910818	2.32027	0.0203265	0.0755156
259	ENSG00000124225.16	55.241	-0.40545	0.497472	-0.815019	0.415061	0.683692	49.0036	2.05286	0.569404	3.60527	0.000311825	0.00268907
260	ENSG00000124228.15	62.1763	-0.174535	0.483558	-0.360939	0.718145	0.876816	34.4449	1.048	0.616725	1.6993	0.0892621	0.220005
261	ENSG00000124422.12	126.325	-0.415676	0.382098	-1.08788	0.276648	0.545415	32.8603	1.49683	0.645084	2.32036	0.0203216	0.0755156
262	ENSG00000124789.12	117.242	-0.654794	0.381632	-1.71577	0.0862037	0.267611	58.2495	1.31297	0.519029	2.52967	0.011417	0.0484563
263	ENSG00000125148.7	141.262	-0.463578	0.534942	-0.866594	0.386165	0.659549	270.674	2.2754	0.351969	6.46479	1.01442e-10	3.49391e-09
264	ENSG00000125484.12	98.1754	-1.35063	0.4101	-3.29343	0.000989731	0.00966942	32.5886	1.62173	0.654703	2.47705	0.0132473	0.0541397
265	ENSG00000125651.14	34.471	-0.454671	0.588798	-0.772203	0.439994	0.702334	93.8401	3.59065	0.535573	6.70432	2.02341e-11	7.5157e-10
266	ENSG00000125686.12	128.613	-1.64702	0.387954	-4.2454	2.18206e-05	0.000414519	65.1325	1.21556	0.490891	2.47623	0.0132777	0.0541785
267	ENSG00000125691.14	50.1749	0.608115	0.518522	1.17279	0.240882	0.505049	45.3761	1.5303	0.568461	2.692	0.00710249	0.0336362
268	ENSG00000125730.17	40.1754	-1.17532	0.54892	-2.14115	0.0322616	0.137591	26.8713	1.04142	0.727131	1.43223	0.152078	0.317364
269	ENSG00000125753.14	36.0343	0.198861	0.601458	0.330632	0.740923	0.889026	28.6348	2.70057	0.769925	3.50757	0.000452213	0.00364825
270	ENSG00000125835.20	32.528	-0.566974	0.595268	-0.952469	0.340859	0.613529	56.6586	1.96422	0.543416	3.61458	0.000300835	0.00261814
271	ENSG00000126003.7	29.4085	-0.736489	0.62304	-1.18209	0.23717	0.501882	22.0872	1.88334	0.812911	2.31679	0.0205154	0.0758596
272	ENSG00000126254.12	13.9445	-0.633811	0.855195	-0.74113	0.458614	0.714292	29.5149	2.99196	0.818939	3.65346	0.000258729	0.00229892
273	ENSG00000126461.15	74.2926	0.337001	0.463164	0.727607	0.466854	0.720421	30.4544	1.43329	0.688159	2.08279	0.03727	0.116852
274	ENSG00000126698.11	46.5573	-0.467564	0.522047	-0.895636	0.370447	0.644058	31.2947	1.91496	0.694838	2.75597	0.00585176	0.0286933
275	ENSG00000126767.18	29.2859	0.521792	0.649649	0.803192	0.421864	0.688847	30.4402	2.42917	0.723531	3.35738	0.000786849	0.0057329
276	ENSG00000127418.15	34.58	0.513527	0.612235	0.838775	0.401596	0.672954	30.1796	1.42489	0.667075	2.13603	0.032677	0.106665
277	ENSG00000127526.15	22.8572	-0.842701	0.702612	-1.19938	0.230379	0.493232	17.8566	1.01145	0.864821	1.16954	0.242185	0.429703
278	ENSG00000127666.11	20.3863	-0.141128	0.781953	-0.180482	0.856774	0.945322	17.5219	2.17199	0.926287	2.34483	0.0190358	0.0716425
279	ENSG00000128016.7	25.8281	0.898257	0.689584	1.30261	0.192709	0.444596	30.2555	2.97665	0.784024	3.79663	0.000146678	0.00140806
280	ENSG00000128272.18	161.197	0.849778	0.36792	2.30968	0.0209058	0.101061	29.8707	1.1075	0.655929	1.68844	0.0913263	0.222849
281	ENSG00000128422.18	34.6657	0.387485	0.590553	0.656139	0.511735	0.753241	513.898	4.29955	0.338819	12.6898	6.73344e-37	3.82661e-34
282	ENSG00000128908.18	56.892	0.0882075	0.488336	0.180629	0.856659	0.945285	17.0524	1.17967	0.854763	1.38012	0.16755	0.338496
283	ENSG00000129315.11	50.8179	-0.254061	0.501803	-0.506296	0.612649	0.818884	47.7372	1.27502	0.557427	2.28732	0.0221769	0.0803772
284	ENSG00000129351.17	201.685	0.552275	0.348775	1.58347	0.113314	0.317597	147.854	2.22917	0.38953	5.72271	1.04836e-08	2.65975e-07
285	ENSG00000129484.14	44.1081	-0.291183	0.549616	-0.529793	0.596255	0.808687	21.1157	2.8509	0.90387	3.1541	0.00160993	0.0103264
286	ENSG00000130147.16	50.6117	-1.54399	0.518627	-2.97707	0.00291021	0.0230321	20.2521	1.01998	0.779674	1.30822	0.1908	0.368689
287	ENSG00000130164.14	59.9762	0.353751	0.496471	0.712531	0.476136	0.72725	282.183	2.78997	0.353612	7.88991	3.02395e-15	1.93091e-13
288	ENSG00000130175.10	267.633	-0.106653	0.379691	-0.280893	0.778792	0.907774	166.15	1.53816	0.384764	3.99768	6.39672e-05	0.000693751
289	ENSG00000130204.13	17.4787	0.245266	0.777851	0.315312	0.752525	0.894383	58.0676	3.98063	0.703866	5.65539	1.55494e-08	3.89283e-07
290	ENSG00000130382.9	192.851	0.1012	0.390142	0.259394	0.795331	0.914543	67.6999	1.94187	0.49739	3.90412	9.45692e-05	0.000969449
291	ENSG00000130559.19	65.4617	-0.745455	0.494436	-1.50769	0.131635	0.350684	20.6831	1.90167	0.834153	2.27976	0.0226218	0.0816771
292	ENSG00000130706.13	52.7087	0.281465	0.510453	0.551403	0.581357	0.797998	208.881	3.93903	0.435576	9.04328	1.52039e-19	2.00939e-17
293	ENSG00000130724.10	16.9936	-0.967801	0.777878	-1.24416	0.213442	0.473592	18.5469	1.84364	0.955338	1.92983	0.0536274	0.152611
294	ENSG00000130725.8	31.4586	0.119456	0.600178	0.199035	0.842235	0.937286	35.1332	3.24782	0.77836	4.17265	3.0108e-05	0.000363277
295	ENSG00000130749.10	67.6074	0.284232	0.454648	0.625169	0.53186	0.766126	31.9508	3.37157	0.800825	4.21012	2.55236e-05	0.000313963
296	ENSG00000130803.15	35.8512	0.00151833	0.573275	0.00264852	0.997887	0.999865	16.7706	1.95095	0.917994	2.12523	0.0335678	0.108698
297	ENSG00000130811.12	40.4382	0.618438	0.552368	1.11961	0.262879	0.530058	55.1618	2.57199	0.570577	4.5077	6.55347e-06	9.26452e-05
298	ENSG00000130818.12	19.025	-0.498817	0.73601	-0.677731	0.497942	0.743619	21.1009	2.04545	0.824576	2.48061	0.0131159	0.0537402
299	ENSG00000130826.18	82.2993	-0.521256	0.481458	-1.08266	0.278959	0.548295	42.6512	1.78045	0.615089	2.89463	0.0037961	0.0203906
300	ENSG00000130844.19	27.8674	-0.224284	0.63164	-0.355083	0.722528	0.879828	52.3814	1.81995	0.549052	3.31471	0.000917371	0.00647629
301	ENSG00000130935.10	82.5403	-1.25399	0.43349	-2.89278	0.00381851	0.028062	13.2855	1.3229	0.954325	1.38622	0.16568	0.33622
302	ENSG00000130985.17	246.71	-0.473897	0.391628	-1.21007	0.226252	0.488921	231.117	1.99582	0.350371	5.6963	1.22438e-08	3.09252e-07
303	ENSG00000131149.19	200.094	0.200497	0.343247	0.584117	0.559141	0.782167	47.75	1.3531	0.555271	2.43684	0.0148163	0.0591717
304	ENSG00000131236.18	100.181	-1.34006	0.439049	-3.05219	0.00227179	0.0189197	81.4457	1.06425	0.450557	2.36206	0.0181735	0.0693868
305	ENSG00000131653.13	176.705	0.874922	0.36069	2.42569	0.0152793	0.0807077	60.4257	1.29809	0.545784	2.37839	0.0173886	0.067224
306	ENSG00000131746.13	164.542	0.631105	0.375816	1.67929	0.0930954	0.280832	34.9739	3.44254	0.776555	4.4331	9.28884e-06	0.000127201
307	ENSG00000131759.18	36.7136	0.0943094	0.566207	0.166563	0.867714	0.949745	24.4481	3.29389	0.888651	3.70662	0.000210043	0.00190682
308	ENSG00000132153.15	143.788	0.255112	0.411519	0.619928	0.535305	0.769183	30.7891	1.52591	0.694422	2.19738	0.0279931	0.0957767
309	ENSG00000132155.14	62.2781	0.653046	0.489357	1.3345	0.18204	0.429356	44.3064	3.03063	0.662281	4.57605	4.73843e-06	6.93697e-05
310	ENSG00000132341.12	64.3735	0.189444	0.477585	0.39667	0.691611	0.864305	73.0121	1.63267	0.48146	3.39108	0.00069617	0.00521562
311	ENSG00000132475.10	63.3746	0.209778	0.467774	0.448459	0.653822	0.843835	67.0119	2.65037	0.541666	4.89301	9.93076e-07	1.72589e-05
312	ENSG00000132591.12	38.6489	0.475658	0.575044	0.827168	0.408142	0.677866	33.8479	2.50243	0.745657	3.356	0.000790782	0.00575418
313	ENSG00000132646.11	34.0466	-1.4552	0.60672	-2.39846	0.016464	0.0849204	17.1809	1.40926	0.857466	1.64352	0.100276	0.238139
314	ENSG00000133112.17	139.617	-0.882967	0.365288	-2.41718	0.0156412	0.0818751	121.199	1.93597	0.411085	4.70941	2.48429e-06	3.85744e-05
315	ENSG00000133243.10	27.8666	0.86011	0.650415	1.3224	0.186035	0.435529	16.7221	2.12947	0.9636	2.20992	0.027111	0.0936608
316	ENSG00000133275.16	79.5843	0.568833	0.439215	1.29511	0.195281	0.448063	54.3339	2.54563	0.582768	4.36818	1.25288e-05	0.000165201
317	ENSG00000133422.14	38.5916	0.537765	0.572285	0.939679	0.347382	0.619692	14.7383	1.31711	0.936814	1.40595	0.159739	0.328674
318	ENSG00000134001.15	31.303	-0.78308	0.614521	-1.27429	0.20256	0.458133	19.2826	1.59632	0.822281	1.94134	0.0522176	0.149648
319	ENSG00000134107.5	60.4329	0.21239	0.482532	0.440158	0.659823	0.848167	1284.3	3.8737	0.280646	13.8028	2.45188e-43	3.4835e-40
320	ENSG00000134186.12	126.221	0.64812	0.391451	1.65569	0.0977853	0.289496	120.934	2.89708	0.440843	6.57167	4.97536e-11	1.76719e-09
321	ENSG00000134294.14	268.739	-0.711826	0.333986	-2.1313	0.0330641	0.140038	108.335	2.56772	0.447534	5.73749	9.60908e-09	2.44881e-07
322	ENSG00000134644.16	108.289	-0.343013	0.416767	-0.823032	0.41049	0.679532	57.9476	1.51893	0.512583	2.96328	0.00304378	0.0171096
323	ENSG00000134690.11	39.1796	0.656639	0.573509	1.14495	0.25223	0.518597	24.9887	2.61889	0.804668	3.25462	0.00113544	0.00769092
324	ENSG00000135365.17	84.3488	0.258168	0.445185	0.579912	0.561974	0.784429	15.1992	1.91364	0.941159	2.03328	0.0420239	0.127576
325	ENSG00000135392.19	28.1669	-1.20445	0.620388	-1.94145	0.0522039	0.190616	15.801	1.24976	0.881584	1.41763	0.156299	0.323824
326	ENSG00000135956.9	22.079	0.426376	0.715636	0.595801	0.551308	0.778609	24.0822	1.79173	0.754254	2.37549	0.0175254	0.0675692
327	ENSG00000136448.13	63.147	-0.248766	0.483182	-0.514849	0.606658	0.815471	17.0626	1.29835	0.939383	1.38213	0.166931	0.337605
328	ENSG00000136527.19	104.317	-0.255377	0.436905	-0.584514	0.558875	0.782167	52.0694	1.29198	0.558868	2.31178	0.0207896	0.0766195
329	ENSG00000136603.14	69.8752	0.195146	0.454635	0.429236	0.667751	0.851891	46.6875	1.61672	0.563393	2.86961	0.00410979	0.0215086
330	ENSG00000136715.19	44.6394	-0.0492331	0.538113	-0.0914922	0.927102	0.974723	25.884	1.36996	0.729303	1.87846	0.0603184	0.166322
331	ENSG00000136718.10	24.6167	0.675633	0.681291	0.991695	0.321346	0.594616	23.1519	3.14645	0.912844	3.44686	0.00056714	0.0044091
332	ENSG00000136738.15	32.9728	-0.386815	0.611296	-0.632779	0.526878	0.763015	11.5838	1.03844	0.999546	1.03891	0.298846	0.491958
333	ENSG00000136807.14	57.2802	0.986479	0.520295	1.896	0.0579602	0.204443	141.505	4.21951	0.535385	7.88126	3.24084e-15	2.04641e-13
334	ENSG00000136826.15	14.6725	0.0675855	0.839979	0.0804609	0.935871	0.978016	28.3533	2.99548	0.799491	3.74674	0.00017915	0.00167728
335	ENSG00000136875.13	43.617	0.0756969	0.529931	0.142843	0.886414	0.960105	33.1376	1.88731	0.667066	2.82926	0.00466553	0.0237795
336	ENSG00000136997.21	246.813	-0.807043	0.328973	-2.45322	0.0141584	0.0763123	934.022	1.5264	0.301477	5.06305	4.12592e-07	7.53942e-06
337	ENSG00000137073.24	111.838	0.604147	0.398543	1.51589	0.129547	0.346871	53.3111	2.26075	0.563109	4.01475	5.95077e-05	0.000654125
338	ENSG00000137076.21	272.025	-0.0595919	0.323307	-0.18432	0.853762	0.944149	293.642	1.88785	0.322265	5.85806	4.68304e-09	1.26131e-07
339	ENSG00000137409.20	58.0818	0.637247	0.504061	1.26422	0.206149	0.462771	132.029	3.9713	0.500093	7.94112	2.00361e-15	1.33959e-13
340	ENSG00000137497.19	251.536	-0.273944	0.326411	-0.839261	0.401323	0.672954	219.882	2.51819	0.354189	7.10974	1.16259e-12	5.32823e-11
341	ENSG00000137801.11	103.62	-0.450718	0.46374	-0.97192	0.33109	0.604292	383.4	2.36322	0.325265	7.26553	3.71574e-13	1.82039e-11
342	ENSG00000137807.16	129.929	0.672216	0.405788	1.65657	0.0976061	0.289187	40.1855	1.60047	0.643502	2.48713	0.0128779	0.0529177
343	ENSG00000138081.22	52.6253	0.325175	0.498125	0.652797	0.513887	0.754065	21.2768	1.31136	0.776006	1.68988	0.0910515	0.222462
344	ENSG00000138867.17	33.7684	-0.511517	0.636816	-0.803242	0.421835	0.688847	15.8448	1.84611	0.926077	1.99347	0.0462102	0.136706
345	ENSG00000139289.14	15.1709	-1.08958	0.811355	-1.34291	0.179301	0.425766	43.6282	1.51725	0.583226	2.60148	0.00928221	0.0414057
346	ENSG00000139496.16	28.5968	0.607327	0.667671	0.909621	0.363023	0.637345	16.1704	1.59616	0.909223	1.75552	0.0791696	0.202393
347	ENSG00000139641.13	46.7471	0.782366	0.533751	1.46579	0.142706	0.369365	24.5562	1.82987	0.829406	2.20624	0.0273673	0.0943741
348	ENSG00000139718.12	230.396	0.941935	0.341124	2.76127	0.00575773	0.0390545	136.238	2.91962	0.428305	6.81669	9.31615e-12	3.65129e-10
349	ENSG00000140332.18	207.753	-0.401029	0.350942	-1.14272	0.253154	0.519628	62.4762	1.51365	0.505867	2.99219	0.00276983	0.0160295
350	ENSG00000140829.12	58.6614	0.879283	0.492042	1.78701	0.0739361	0.241659	37.0849	2.22115	0.686284	3.23649	0.00121009	0.00810004
351	ENSG00000141084.12	26.75	-0.0892051	0.661075	-0.134939	0.89266	0.96209	15.0349	1.16916	0.917433	1.27438	0.20253	0.382478
352	ENSG00000141101.13	58.1155	-1.74988	0.530149	-3.30073	0.000964337	0.00953349	17.2562	1.84715	0.894318	2.06543	0.038882	0.120131
353	ENSG00000141456.16	172.584	0.182857	0.37408	0.488818	0.62497	0.825765	118.313	2.31849	0.420193	5.51767	3.43533e-08	8.03414e-07
354	ENSG00000141522.12	307.202	-0.571604	0.424618	-1.34616	0.178251	0.424241	386.794	2.90874	0.330413	8.80334	1.32801e-18	1.50942e-16
355	ENSG00000141543.12	32.799	-0.357461	0.596207	-0.599558	0.548801	0.776727	43.2418	2.30037	0.617668	3.72428	0.000195874	0.0017954
356	ENSG00000141551.15	106.837	0.628444	0.475463	1.32175	0.186251	0.435773	97.8434	3.62399	0.524796	6.90552	5.00207e-12	2.01608e-10
357	ENSG00000141580.16	27.3524	-0.0827005	0.642546	-0.128708	0.897589	0.96365	31.906	2.98555	0.761567	3.92027	8.8451e-05	0.000912281
358	ENSG00000141582.15	46.8672	-0.641914	0.509849	-1.25903	0.208021	0.465803	46.4555	3.21875	0.662518	4.85836	1.18364e-06	1.99356e-05
359	ENSG00000141644.18	40.2832	0.833659	0.615703	1.354	0.175738	0.420137	26.1958	3.18222	0.854407	3.72448	0.000195717	0.0017954
360	ENSG00000141753.7	99.3788	-0.771074	0.399967	-1.92785	0.0538742	0.194819	22.3553	1.52015	0.770349	1.97332	0.0484586	0.141516
361	ENSG00000141979.4	12.0494	-0.401909	0.919862	-0.436923	0.662167	0.849423	33.9276	3.39342	0.782987	4.33394	1.46462e-05	0.000190468
362	ENSG00000142002.18	36.7666	0.299901	0.568081	0.52792	0.597555	0.810013	21.7628	1.84626	0.796802	2.31708	0.0204992	0.0758596
363	ENSG00000142186.18	86.8085	0.282536	0.425092	0.664645	0.506277	0.748783	73.5667	2.80535	0.537487	5.21938	1.79527e-07	3.56731e-06
364	ENSG00000142541.18	71.2156	0.465749	0.450828	1.0331	0.301559	0.573895	134.619	3.28972	0.448389	7.33676	2.18828e-13	1.16224e-11
365	ENSG00000142599.19	117.586	0.956007	0.394358	2.42421	0.0153417	0.0808506	26.3072	1.99	0.76644	2.59642	0.00942004	0.0418235
366	ENSG00000142627.13	37.4466	0.978803	0.581781	1.68242	0.0924866	0.279794	462.146	4.85299	0.372481	13.0288	8.38744e-39	5.95823e-36
367	ENSG00000142634.13	46.8325	0.801561	0.540523	1.48294	0.138091	0.361996	12.6886	1.16447	0.975476	1.19374	0.232579	0.418539
368	ENSG00000142871.18	51.0604	0.606844	0.517561	1.17251	0.240994	0.505114	6400.62	4.21174	0.271249	15.5272	2.26931e-54	8.92984e-51
369	ENSG00000143294.15	42.9399	0.349445	0.540514	0.646505	0.517952	0.757449	49.6989	1.84863	0.557216	3.31762	0.000907891	0.00642533
370	ENSG00000143319.17	47.0176	-0.82823	0.542383	-1.52702	0.126756	0.341679	33.7334	1.05491	0.65174	1.6186	0.105533	0.246748
371	ENSG00000143321.19	421.963	0.331496	0.303257	1.09312	0.274341	0.542707	383.857	1.87314	0.301185	6.21922	4.99641e-10	1.58629e-08
372	ENSG00000143322.21	49.0666	-0.457616	0.505886	-0.904584	0.365686	0.639895	31.9416	1.34829	0.683924	1.9714	0.0486776	0.141867
373	ENSG00000143368.10	105.428	0.218204	0.404427	0.539538	0.589515	0.804331	329.768	3.11575	0.336323	9.26416	1.96613e-20	2.865e-18
374	ENSG00000143384.14	125.098	0.190012	0.459124	0.413857	0.678979	0.858396	104.651	1.73419	0.419364	4.13529	3.54505e-05	0.000417112
375	ENSG00000143398.20	72.0075	0.424579	0.45559	0.931934	0.351371	0.624242	110.954	2.35255	0.447209	5.26052	1.43647e-07	2.98471e-06
376	ENSG00000143418.20	90.3454	0.607074	0.434136	1.39835	0.162008	0.399387	43.1243	1.45576	0.585156	2.48782	0.0128529	0.0528531
377	ENSG00000143436.11	27.1091	0.575377	0.654363	0.879293	0.379242	0.652905	26.0294	3.13312	0.875639	3.57809	0.000346111	0.00292701
378	ENSG00000143442.22	193.958	0.252135	0.353258	0.713742	0.475387	0.727025	128.926	2.45586	0.418838	5.86351	4.53197e-09	1.22644e-07
379	ENSG00000143570.19	37.504	0.791333	0.578683	1.36747	0.171477	0.413656	15.2082	1.66177	0.978555	1.69818	0.0894729	0.220309
380	ENSG00000143621.17	111.136	0.0806371	0.398616	0.202293	0.839688	0.936154	179.883	2.62554	0.378833	6.9306	4.19061e-12	1.73834e-10
381	ENSG00000143751.10	12.2972	-0.577617	0.898753	-0.642687	0.520427	0.758397	13.6358	1.93073	0.996724	1.93707	0.0527367	0.150832
382	ENSG00000143761.16	97.1958	-1.44587	0.52834	-2.73663	0.0062073	0.0411907	128.157	2.24359	0.423261	5.30072	1.15344e-07	2.44591e-06
383	ENSG00000143933.20	45.5307	-0.200814	0.553633	-0.36272	0.716814	0.876521	13.292	1.03055	0.940876	1.09531	0.273381	0.4646
384	ENSG00000143995.20	101.709	0.558989	0.405833	1.37739	0.168393	0.408751	12.5368	1.26888	0.993757	1.27685	0.201656	0.38175
385	ENSG00000144028.15	248.46	-0.417973	0.338795	-1.23371	0.217312	0.478371	259.767	1.71461	0.325402	5.26922	1.37003e-07	2.87302e-06
386	ENSG00000144136.11	54.0442	0.976301	0.508128	1.92137	0.054685	0.196771	76.9247	2.60889	0.521639	5.00133	5.6936e-07	1.02072e-05
387	ENSG00000144597.14	16.0229	-0.960976	0.819184	-1.17309	0.24076	0.505024	16.6213	2.26182	0.948204	2.38537	0.0170619	0.0661409
388	ENSG00000144713.13	95.432	-0.783802	0.484605	-1.6174	0.105791	0.304589	57.1482	1.36123	0.563214	2.4169	0.0156535	0.0619489
389	ENSG00000145632.15	26.7386	0.420106	0.660639	0.635909	0.524836	0.761832	117.81	3.57485	0.501747	7.12481	1.04224e-12	4.81548e-11
390	ENSG00000145901.16	37.7793	-0.619618	0.586347	-1.05674	0.290629	0.56175	19.8541	2.08631	0.856265	2.43653	0.014829	0.0591807
391	ENSG00000146007.11	44.2044	-0.785111	0.569566	-1.37844	0.168069	0.408259	26.3815	1.23177	0.697348	1.76637	0.0773344	0.198955
392	ENSG00000146278.11	100.428	-0.176933	0.403571	-0.438418	0.661083	0.848804	89.6509	2.26094	0.496635	4.55252	5.30075e-06	7.64572e-05
393	ENSG00000146587.18	41.8808	-0.369028	0.542709	-0.679973	0.496522	0.742738	17.5467	1.41508	0.851428	1.662	0.0965119	0.231523
394	ENSG00000147140.17	307.676	0.230384	0.317767	0.725012	0.468445	0.721439	122.212	1.15973	0.423354	2.7394	0.00615524	0.0298721
395	ENSG00000147274.14	72.0287	0.723874	0.473555	1.5286	0.126365	0.341046	60.9393	1.68232	0.510541	3.29516	0.000983649	0.0068422
396	ENSG00000147604.14	16.9212	-0.0226939	0.880479	-0.0257745	0.979437	0.993712	16.204	2.22603	0.946187	2.35263	0.0186412	0.0706252
397	ENSG00000147669.11	12.6698	-0.0738842	0.93593	-0.078942	0.937079	0.978312	22.0426	1.34427	0.781645	1.71979	0.0854707	0.213133
398	ENSG00000148143.13	77.7615	-0.530142	0.472439	-1.12214	0.261804	0.5287	27.8154	1.30239	0.700249	1.85989	0.0629007	0.172116
399	ENSG00000148331.12	37.2477	-0.124251	0.564328	-0.220175	0.825735	0.930098	28.2639	1.20018	0.691326	1.73605	0.082555	0.20833
400	ENSG00000148396.19	217.25	0.356658	0.340874	1.0463	0.295422	0.566761	180.457	1.7649	0.362648	4.86672	1.13466e-06	1.91913e-05
401	ENSG00000148719.16	40.4277	0.515265	0.562835	0.91548	0.35994	0.633463	12.7544	1.00693	0.974448	1.03334	0.301447	0.49455
402	ENSG00000148737.17	154.507	-0.259202	0.377898	-0.685904	0.492774	0.739911	242.853	3.05783	0.377933	8.09092	5.92141e-16	4.37031e-14
403	ENSG00000148841.17	22.067	-0.421568	0.69725	-0.604615	0.545435	0.774548	41.6382	1.86942	0.619536	3.01744	0.00254916	0.0149813
404	ENSG00000148843.15	70.755	0.00194308	0.476658	0.00407646	0.996747	0.999115	25.4717	2.36564	0.791046	2.99052	0.00278507	0.0160899
405	ENSG00000148943.12	45.99	-0.218201	0.528624	-0.412772	0.679774	0.859027	17.6882	1.19612	0.875375	1.36641	0.171811	0.343682
406	ENSG00000149136.9	199.06	-0.806657	0.347703	-2.31996	0.0203429	0.0992892	134.016	1.42748	0.38544	3.70352	0.000212632	0.00192418
407	ENSG00000149187.19	205.115	0.505469	0.367303	1.37616	0.168771	0.409545	84.7061	1.6298	0.459708	3.54529	0.000392175	0.00323473
408	ENSG00000149503.13	196.386	-0.462052	0.368013	-1.25553	0.209286	0.467734	122.396	2.65277	0.432212	6.13766	8.3744e-10	2.55869e-08
409	ENSG00000149591.17	9.56699	-0.265481	0.999346	-0.265655	0.790505	0.912171	63.3985	3.88242	0.644767	6.02144	1.72877e-09	5.01254e-08
410	ENSG00000149657.20	41.3948	0.860483	0.600224	1.4336	0.151686	0.383953	24.4903	3.55225	0.925242	3.83926	0.000123406	0.00121757
411	ENSG00000149658.18	57.1716	-0.761426	0.504363	-1.50968	0.131125	0.349888	21.4549	1.09281	0.768334	1.4223	0.154938	0.321666
412	ENSG00000149792.9	35.5431	-0.790013	0.597658	-1.32185	0.186219	0.435773	24.931	2.91889	0.839141	3.47843	0.000504365	0.00403138
413	ENSG00000149806.11	11.7147	-0.358871	0.906845	-0.395736	0.6923	0.86452	19.0106	2.50563	0.902423	2.77656	0.00549381	0.0272676
414	ENSG00000150316.12	21.5339	-0.425935	0.702738	-0.606108	0.544443	0.774474	16.0182	1.65215	0.906548	1.82247	0.0683843	0.183031
415	ENSG00000150457.9	25.1134	-1.02774	0.64856	-1.58464	0.113048	0.317232	17.0196	2.3162	0.970026	2.38777	0.0169509	0.0658006
416	ENSG00000150459.12	35.8539	-1.16253	0.599493	-1.93919	0.0524786	0.191259	41.7537	2.56504	0.668206	3.8387	0.000123687	0.00121822
417	ENSG00000150991.16	76.6104	-1.38114	0.469748	-2.94016	0.00328043	0.0248706	62.0983	1.54501	0.509863	3.03025	0.00244349	0.0144947
418	ENSG00000153234.15	45.945	0.554659	0.53022	1.04609	0.295518	0.56677	39.7209	1.85822	0.610838	3.04208	0.00234951	0.0140846
419	ENSG00000153443.13	62.8064	0.574477	0.498725	1.15189	0.249366	0.51542	66.2415	3.22462	0.579782	5.56177	2.67046e-08	6.37657e-07
420	ENSG00000153922.11	94.9043	-0.693317	0.423639	-1.63658	0.101719	0.297506	37.0276	1.14858	0.600447	1.91288	0.0557632	0.15665
421	ENSG00000154473.18	98.3848	0.226601	0.437791	0.517602	0.604736	0.814111	46.5948	1.1976	0.552092	2.1692	0.0300675	0.100924
422	ENSG00000154734.16	57.8171	-1.44812	0.475269	-3.04694	0.00231187	0.0191165	45.0347	2.85528	0.647128	4.41224	1.02307e-05	0.00013745
423	ENSG00000154945.7	100.993	-0.352869	0.421788	-0.836604	0.402815	0.673929	77.0464	1.23521	0.471995	2.617	0.00887056	0.0399456
424	ENSG00000155090.15	29.9967	-0.407726	0.623453	-0.653981	0.513124	0.75365	376.002	2.62575	0.31503	8.33491	7.75553e-17	6.78072e-15
425	ENSG00000155096.15	54.4556	-1.41663	0.515738	-2.74679	0.00601813	0.0401877	40.3175	1.2776	0.599212	2.13214	0.0329955	0.107457
426	ENSG00000155438.12	27.1788	-0.537578	0.638515	-0.841918	0.399834	0.671744	19.2108	1.40347	0.827525	1.69598	0.0898888	0.220714
427	ENSG00000155508.14	30.707	-0.252773	0.627759	-0.402659	0.687199	0.86243	24.6749	2.76347	0.824232	3.35278	0.000800037	0.00580665
428	ENSG00000156030.14	98.0805	0.528272	0.414774	1.27364	0.202791	0.458241	414.584	3.68679	0.336193	10.9663	5.55062e-28	1.66022e-25
429	ENSG00000156304.15	74.6029	-0.230889	0.445499	-0.518271	0.604269	0.813848	53.1182	2.08583	0.555069	3.75778	0.000171425	0.00161026
430	ENSG00000156508.19	73.2328	0.636463	0.450174	1.41382	0.157416	0.392056	66.5076	1.76869	0.5226	3.38441	0.00071332	0.00530602
431	ENSG00000156858.12	108.008	0.800944	0.402963	1.98764	0.0468518	0.177369	76.2332	2.85599	0.522063	5.47059	4.48541e-08	1.01962e-06
432	ENSG00000156983.17	73.5538	0.248728	0.489219	0.508419	0.611159	0.81821	83.2292	3.93093	0.596616	6.58872	4.43635e-11	1.59568e-09
433	ENSG00000157014.11	40.4705	0.350143	0.546983	0.640134	0.522085	0.759575	22.1921	1.24945	0.755777	1.65319	0.0982913	0.234702
434	ENSG00000157540.22	86.226	-0.24897	0.424382	-0.586666	0.557428	0.782046	47.5708	1.35052	0.548035	2.46429	0.0137286	0.0557683
435	ENSG00000157557.13	160.816	-0.145063	0.365652	-0.396723	0.691572	0.864305	38.9243	2.96547	0.693346	4.27703	1.894e-05	0.000239191
436	ENSG00000157933.10	142.747	0.721733	0.401513	1.79753	0.0722512	0.238026	266.59	2.75932	0.350535	7.87173	3.49757e-15	2.16051e-13
437	ENSG00000157954.15	20.9998	0.712658	0.730894	0.97505	0.329535	0.602955	13.1228	1.08419	0.957856	1.13189	0.257679	0.447006
438	ENSG00000158470.5	106.118	-0.998845	0.392287	-2.54621	0.0108899	0.0622141	51.4122	1.12174	0.570203	1.96727	0.0491523	0.142735
439	ENSG00000158545.16	66.8748	-0.154456	0.47038	-0.328365	0.742636	0.889812	59.1802	2.49936	0.552605	4.52287	6.10066e-06	8.7039e-05
440	ENSG00000158796.17	30.6851	0.692554	0.622614	1.11233	0.265995	0.533183	26.9631	3.70539	0.913017	4.0584	4.941e-05	0.000554524
441	ENSG00000158864.13	40.9869	0.953281	0.568794	1.67597	0.0937441	0.282042	16.9674	2.1242	0.91691	2.3167	0.0205203	0.0758596
442	ENSG00000158941.17	91.1837	0.754002	0.434521	1.73525	0.0826964	0.2601	160.684	3.57939	0.43107	8.30349	1.01096e-16	8.44897e-15
443	ENSG00000159377.11	70.3052	0.789355	0.496511	1.5898	0.111879	0.315246	59.1529	2.75504	0.57041	4.82993	1.36578e-06	2.27617e-05
444	ENSG00000159479.17	26.0276	0.274039	0.654678	0.418586	0.675519	0.856537	24.0932	2.69788	0.833343	3.23742	0.00120615	0.00808318
445	ENSG00000160075.12	57.7286	-0.0608925	0.548573	-0.111002	0.911615	0.970093	34.725	1.40955	0.629978	2.23746	0.0252564	0.0886749
446	ENSG00000160209.19	97.1306	0.486753	0.409291	1.18926	0.234337	0.498153	15.9162	1.25658	0.915304	1.37286	0.169796	0.341567
447	ENSG00000160679.13	51.434	0.0595617	0.499753	0.119182	0.905131	0.96689	36.7661	1.6088	0.632299	2.54436	0.0109478	0.0469202
448	ENSG00000160691.19	361.967	0.145274	0.331529	0.438195	0.661245	0.848804	234.709	1.01443	0.326257	3.10931	0.00187524	0.0116725
449	ENSG00000160714.10	83.6531	0.22133	0.501933	0.440956	0.659245	0.847969	69.967	2.50418	0.516581	4.84761	1.24955e-06	2.09475e-05
450	ENSG00000160789.24	292.845	0.841087	0.330006	2.5487	0.0108126	0.0618636	137.171	1.37375	0.379079	3.62392	0.000290176	0.00253703
451	ENSG00000160877.6	81.7764	0.345694	0.429476	0.804921	0.420865	0.687699	48.4073	2.35307	0.595068	3.95428	7.67654e-05	0.000797546
452	ENSG00000161016.18	98.0126	-0.247138	0.422906	-0.58438	0.558964	0.782167	101.962	1.2597	0.432122	2.91515	0.00355515	0.0193154
453	ENSG00000161638.11	51.1512	0.221562	0.502929	0.440542	0.659544	0.848027	83.3996	2.89736	0.504975	5.73763	9.60107e-09	2.44881e-07
454	ENSG00000161671.17	40.9912	-0.220759	0.536669	-0.411351	0.680816	0.85969	22.9198	1.53599	0.777509	1.97553	0.0482082	0.14093
455	ENSG00000161847.14	144.814	-0.221318	0.399829	-0.553532	0.579899	0.79701	236.185	2.82237	0.357134	7.90284	2.72623e-15	1.76059e-13
456	ENSG00000161960.16	174.241	0.715173	0.355697	2.01062	0.0443653	0.170792	364.362	2.79908	0.34518	8.10907	5.10098e-16	3.81433e-14
457	ENSG00000162231.14	89.8471	0.242473	0.455514	0.532305	0.594515	0.80794	141.112	3.89118	0.471203	8.25797	1.48172e-16	1.22038e-14
458	ENSG00000162244.12	53.9009	0.14541	0.577308	0.251876	0.801137	0.91777	74.9837	1.81759	0.476478	3.81463	0.000136387	0.00131817
459	ENSG00000162642.14	13.8103	0.546886	0.866078	0.631452	0.527745	0.763932	30.0754	3.48834	0.840252	4.15154	3.30239e-05	0.000393449
460	ENSG00000162702.8	40.4868	-0.351111	0.545295	-0.643892	0.519646	0.757923	70.8964	2.42082	0.523511	4.62421	3.7603e-06	5.66838e-05
461	ENSG00000162734.13	56.0888	-0.0962266	0.484837	-0.198472	0.842676	0.937584	27.5634	2.51197	0.765399	3.2819	0.00103109	0.00711124
462	ENSG00000162889.11	92.649	0.88185	0.432825	2.03743	0.0416071	0.163267	136.263	4.34523	0.537781	8.07992	6.48073e-16	4.7218e-14
463	ENSG00000162924.15	40.5642	-0.679394	0.585968	-1.15944	0.246278	0.51129	17.4569	1.05546	0.860043	1.22722	0.21974	0.401409
464	ENSG00000163125.16	152.374	-1.19992	0.374403	-3.20489	0.00135112	0.0125324	70.9935	2.05171	0.51379	3.99329	6.51634e-05	0.000699789
465	ENSG00000163349.22	65.4498	-0.174261	0.460378	-0.378518	0.705046	0.871221	29.2622	1.13509	0.682043	1.66425	0.0960622	0.230649
466	ENSG00000163374.20	66.4198	0.841338	0.484752	1.73561	0.0826335	0.26007	42.9147	1.59127	0.583664	2.72635	0.00640387	0.0308679
467	ENSG00000163597.16	29.3058	0.491172	0.631861	0.777342	0.436957	0.69995	33.7548	1.30571	0.639476	2.04185	0.0411667	0.12551
468	ENSG00000163635.20	77.3315	0.0428431	0.487921	0.0878075	0.93003	0.975349	16.0247	1.36066	0.881971	1.54275	0.122891	0.274957
469	ENSG00000163659.13	24.1937	-0.844379	0.659215	-1.28089	0.200234	0.454849	185.736	1.85404	0.372774	4.97364	6.57067e-07	1.15966e-05
470	ENSG00000163956.13	53.6419	-0.972908	0.48617	-2.00117	0.0453743	0.173487	26.0177	1.14128	0.731853	1.55943	0.118894	0.269085
471	ENSG00000163960.12	92.3862	-1.39865	0.441619	-3.16709	0.00153971	0.0139631	18.8665	1.27853	0.81786	1.56327	0.11799	0.267893
472	ENSG00000163961.4	34.3468	0.531479	0.609543	0.871931	0.383246	0.65601	17.8078	1.04642	0.838563	1.24788	0.212077	0.393224
473	ENSG00000164032.12	44.4049	0.644449	0.534831	1.20496	0.22822	0.491112	26.4805	1.92452	0.766763	2.50992	0.0120757	0.0505438
474	ENSG00000164045.12	37.013	-0.724986	0.580144	-1.24967	0.211422	0.470789	59.4174	3.36503	0.628331	5.3555	8.53183e-08	1.84359e-06
475	ENSG00000164091.12	57.0995	0.0023759	0.48241	0.00492506	0.99607	0.999115	18.3275	2.2528	0.890914	2.52864	0.0114504	0.0485618
476	ENSG00000164104.12	158.564	-0.735094	0.381535	-1.92668	0.0540198	0.195163	84.637	2.72447	0.491418	5.5441	2.95463e-08	6.93849e-07
477	ENSG00000164164.17	50.8441	0.136267	0.514887	0.264654	0.791276	0.912171	18.6967	1.1501	0.814374	1.41225	0.157877	0.325905
478	ENSG00000164284.15	24.1928	-0.167346	0.685336	-0.244181	0.80709	0.920882	19.6363	2.37568	0.874997	2.71507	0.00662619	0.0317777
479	ENSG00000164327.13	208.321	-0.0411664	0.344024	-0.119662	0.904751	0.96689	63.5867	1.59563	0.508214	3.13968	0.00169131	0.0107513
480	ENSG00000164329.14	59.8118	0.122854	0.472164	0.260193	0.794715	0.914468	12.5782	1.1371	0.995033	1.14277	0.253132	0.441273
481	ENSG00000164442.10	45.2944	-1.05731	0.551511	-1.91711	0.0552236	0.197974	83.7972	2.70964	0.497454	5.44701	5.12228e-08	1.14156e-06
482	ENSG00000164587.13	45.836	-0.434512	0.528521	-0.822129	0.411003	0.680092	33.6299	1.32643	0.639524	2.07409	0.0380712	0.118553
483	ENSG00000165006.14	31.18	-0.190007	0.625768	-0.303638	0.761404	0.897912	15.7493	1.98301	0.931693	2.1284	0.0333043	0.108277
484	ENSG00000165280.18	135.129	0.0979289	0.394716	0.2481	0.804057	0.9189	110.349	1.90562	0.421406	4.52204	6.12464e-06	8.7039e-05
485	ENSG00000165637.14	11.101	0.667796	0.974088	0.68556	0.49299	0.740027	15.9629	1.21732	0.914397	1.33128	0.183098	0.358437
486	ENSG00000165802.23	128.227	0.978361	0.398767	2.45347	0.0141487	0.0763051	39.5816	2.74672	0.671767	4.08879	4.33626e-05	0.000499857
487	ENSG00000165916.9	54.5409	-0.320632	0.610965	-0.524796	0.599725	0.81134	48.7197	2.58209	0.618313	4.17603	2.96642e-05	0.000359095
488	ENSG00000166225.9	15.4247	-0.779442	0.803135	-0.9705	0.331797	0.605038	19.0034	1.12533	0.802731	1.40187	0.160953	0.330692
489	ENSG00000166226.13	59.8423	-0.0461899	0.499926	-0.0923935	0.926385	0.974697	75.4753	1.67856	0.486648	3.44924	0.000562168	0.00437644
490	ENSG00000166441.13	80.2944	0.131784	0.502597	0.262207	0.793162	0.913523	89.7149	2.95891	0.509116	5.81186	6.17807e-09	1.61797e-07
491	ENSG00000166483.12	61.1175	0.00897997	0.542094	0.0165653	0.986783	0.996238	162.031	3.53845	0.441139	8.02119	1.04728e-15	7.34777e-14
492	ENSG00000166526.18	27.309	0.468707	0.659675	0.710512	0.477387	0.727807	23.2091	3.78402	0.989543	3.824	0.000131303	0.00127992
493	ENSG00000166848.7	24.4025	0.305722	0.789593	0.387189	0.698617	0.867381	13.6552	1.07694	0.950276	1.1333	0.25709	0.446284
494	ENSG00000166851.15	118.518	0.580696	0.404899	1.43417	0.151522	0.383624	324.627	3.23016	0.341778	9.45105	3.3546e-21	5.60712e-19
495	ENSG00000166886.13	15.9445	0.872749	0.827053	1.05525	0.29131	0.562587	56.4734	5.53627	0.962171	5.75393	8.7191e-09	2.2523e-07
496	ENSG00000166889.14	63.7949	0.286969	0.506018	0.567111	0.570638	0.790638	66.9507	2.13061	0.508354	4.19118	2.77501e-05	0.000337696
497	ENSG00000166949.17	213.383	-0.13377	0.356502	-0.375229	0.70749	0.872645	53.1103	1.15871	0.531371	2.18061	0.0292125	0.098877
498	ENSG00000166986.15	45.1764	0.980761	0.552392	1.77548	0.0758187	0.245534	35.0296	2.17315	0.666215	3.26194	0.00110652	0.0075511
499	ENSG00000167110.19	115.252	0.566243	0.401761	1.4094	0.158716	0.39407	27.2261	1.72528	0.716873	2.40667	0.0160985	0.0632696
500	ENSG00000167173.19	29.0609	-0.75117	0.639395	-1.17481	0.240069	0.504037	14.4531	1.85335	0.967912	1.9148	0.0555185	0.156194
501	ENSG00000167461.12	77.2398	-1.06137	0.432504	-2.45401	0.0141274	0.076251	29.1125	1.52648	0.696221	2.19253	0.0283415	0.0965616
502	ENSG00000167468.19	35.8341	0.653711	0.58751	1.11268	0.265846	0.533159	50.0527	1.63619	0.559616	2.92378	0.00345814	0.0188637
503	ENSG00000167522.17	175.145	-0.618777	0.37986	-1.62896	0.103321	0.300881	42.7132	1.06237	0.564699	1.88131	0.0599297	0.165652
504	ENSG00000167526.14	49.527	0.590254	0.524253	1.1259	0.260209	0.526579	35.8758	2.05472	0.652822	3.14745	0.00164702	0.0105169
505	ENSG00000167657.14	13.5694	0.303737	0.872074	0.348293	0.72762	0.88265	40.256	4.20025	0.842611	4.9848	6.20268e-07	1.09813e-05
506	ENSG00000167670.16	153.807	-0.160477	0.362969	-0.442123	0.6584	0.847305	29.4059	2.17479	0.748385	2.90598	0.00366108	0.0197963
507	ENSG00000167674.15	37.5842	0.959051	0.583701	1.64305	0.100372	0.294828	18.2042	1.34437	0.861106	1.56121	0.118474	0.268677
508	ENSG00000167721.11	100.693	0.269295	0.439699	0.612454	0.540238	0.772151	65.4244	2.38675	0.540891	4.41263	1.02121e-05	0.00013745
509	ENSG00000167778.9	24.2261	0.855649	0.71058	1.20416	0.228529	0.491259	30.1852	1.99175	0.697681	2.85482	0.00430614	0.0223726
510	ENSG00000167881.15	58.9169	-0.149798	0.48905	-0.306303	0.759374	0.897361	45.787	2.20953	0.618317	3.57345	0.000352304	0.00296614
511	ENSG00000168003.18	147.46	0.617574	0.367118	1.68222	0.0925256	0.279794	136.786	1.70912	0.390659	4.37498	1.21446e-05	0.000160881
512	ENSG00000168066.21	256.674	0.694044	0.333804	2.0792	0.0375992	0.153486	382.297	3.05455	0.326872	9.34479	9.20734e-21	1.4142e-18
513	ENSG00000168090.10	96.2944	-0.313767	0.427788	-0.733463	0.463276	0.717183	47.2487	1.51385	0.562094	2.69323	0.00707633	0.0335403
514	ENSG00000168137.20	392.174	0.988743	0.342952	2.88303	0.00393866	0.0287631	164.275	1.75083	0.369434	4.73921	2.14552e-06	3.39638e-05
515	ENSG00000168209.6	226.164	0.821115	0.396401	2.07143	0.038319	0.155575	148.29	4.08937	0.475521	8.59977	7.98764e-18	7.82651e-16
516	ENSG00000168264.11	92.3938	0.641366	0.417176	1.5374	0.124196	0.337046	71.6019	2.57395	0.558466	4.60896	4.0468e-06	6.03638e-05
517	ENSG00000168411.14	37.0589	-0.115102	0.559571	-0.205696	0.837028	0.935341	14.5872	1.55662	0.948819	1.64059	0.100882	0.239335
518	ENSG00000168439.17	142.93	-0.751423	0.409626	-1.83441	0.0665927	0.225519	105.201	1.34412	0.43112	3.11775	0.00182239	0.0113934
519	ENSG00000168564.6	17.8767	0.304481	0.765505	0.397752	0.690813	0.863962	70.9309	1.60934	0.48709	3.304	0.000953174	0.00667104
520	ENSG00000169221.14	52.6588	0.46374	0.499985	0.927508	0.353663	0.626876	45.6453	1.76641	0.588454	3.00178	0.00268406	0.0155966
521	ENSG00000169230.10	27.6001	0.114505	0.757585	0.151145	0.879861	0.956676	42.8263	2.59772	0.649982	3.99661	6.42571e-05	0.000695568
522	ENSG00000169242.12	11.305	0.501325	0.953554	0.525744	0.599066	0.811045	103.52	3.83353	0.52413	7.31408	2.59148e-13	1.33886e-11
523	ENSG00000169375.16	108.124	-0.650817	0.399381	-1.62957	0.103193	0.300651	49.689	1.5842	0.571932	2.7699	0.0056073	0.0277339
524	ENSG00000169641.14	72.5566	-1.3897	0.47461	-2.92809	0.00341054	0.0256807	18.9645	1.23768	0.836874	1.47893	0.139158	0.298654
525	ENSG00000169710.9	892.246	0.961771	0.293408	3.27793	0.00104571	0.0101481	607.175	2.48546	0.289962	8.57169	1.01976e-17	9.65878e-16
526	ENSG00000169727.13	79.9041	-0.0252315	0.446672	-0.0564878	0.954953	0.984419	56.8069	1.34958	0.529633	2.54814	0.01083	0.0464856
527	ENSG00000169967.17	60.2812	-0.728274	0.513723	-1.41764	0.156296	0.390438	23.1555	1.10562	0.850654	1.29973	0.193693	0.371693
528	ENSG00000170144.21	26.3995	0.0842012	0.679386	0.123937	0.901365	0.965448	27.0126	2.22267	0.748246	2.97051	0.00297308	0.0168455
529	ENSG00000170385.10	33.1599	-0.421731	0.591387	-0.713122	0.47577	0.727229	17.6521	1.39415	0.872822	1.59729	0.110201	0.254801
530	ENSG00000170421.13	79.5818	-0.336411	0.446405	-0.7536	0.45109	0.708918	69.0658	1.33716	0.501757	2.66495	0.00769995	0.0357799
531	ENSG00000170445.16	37.0607	0.937101	0.583171	1.60691	0.108075	0.308415	15.3809	1.84711	0.984408	1.87637	0.0606045	0.166949
532	ENSG00000170515.14	102.637	0.736201	0.439808	1.67391	0.0941474	0.282556	120.297	2.30002	0.437958	5.2517	1.50706e-07	3.1144e-06
533	ENSG00000170525.21	27.2681	0.536453	0.660388	0.812329	0.416603	0.68447	53.7334	3.44428	0.643663	5.35106	8.74406e-08	1.88229e-06
534	ENSG00000171206.15	18.6057	0.0765007	0.757528	0.100987	0.919561	0.973308	18.1725	3.08574	0.990808	3.11437	0.00184338	0.011512
535	ENSG00000171302.17	34.5874	-0.0129497	0.632012	-0.0204896	0.983653	0.995036	17.3398	1.85884	0.894316	2.07851	0.0376626	0.117732
536	ENSG00000171316.12	77.4313	-0.138639	0.435624	-0.318254	0.750292	0.893556	20.9082	1.18462	0.781848	1.51515	0.129734	0.284956
537	ENSG00000171456.21	103.044	0.551165	0.418379	1.31738	0.18771	0.438216	56.2055	2.59949	0.567997	4.57659	4.7262e-06	6.93697e-05
538	ENSG00000171475.14	59.3005	-0.221557	0.470085	-0.471313	0.637418	0.833309	33.3684	1.1583	0.637312	1.81748	0.0691436	0.184029
539	ENSG00000171552.14	18.3938	-0.690951	0.748772	-0.922779	0.356122	0.629346	30.4714	1.35963	0.706103	1.92555	0.0541609	0.153745
540	ENSG00000171848.16	126.438	-0.706557	0.434801	-1.62501	0.10416	0.301685	55.9755	1.41229	0.516171	2.7361	0.00621723	0.0300958
541	ENSG00000171858.18	37.3943	0.270476	0.629192	0.429878	0.667284	0.851575	78.4736	3.33436	0.546523	6.10105	1.05377e-09	3.16856e-08
542	ENSG00000172053.18	107.18	0.422755	0.399365	1.05857	0.289797	0.561062	49.6248	2.68289	0.611503	4.38737	1.14731e-05	0.000152696
543	ENSG00000172354.10	37.879	0.477799	0.597537	0.799615	0.423934	0.68953	30.563	1.87387	0.699579	2.67857	0.00739372	0.0346687
544	ENSG00000172466.16	29.8375	-0.933627	0.606709	-1.53884	0.123844	0.336564	12.5656	1.05342	0.963925	1.09284	0.274462	0.465741
545	ENSG00000172534.14	453.586	0.0589581	0.308306	0.191232	0.848344	0.940752	393.938	2.41062	0.322085	7.48441	7.18667e-14	4.08419e-12
546	ENSG00000172939.9	71.9265	-0.967019	0.469968	-2.05762	0.0396262	0.158941	26.9917	1.46534	0.708566	2.06804	0.0386366	0.119658
547	ENSG00000173039.20	96.3806	-0.764848	0.40318	-1.89704	0.057823	0.204145	37.937	2.25954	0.682909	3.30871	0.000937285	0.00658417
548	ENSG00000173065.14	48.6298	-0.380184	0.560039	-0.678851	0.497232	0.743181	22.7482	1.55409	0.764658	2.0324	0.0421134	0.127711
549	ENSG00000173120.15	133.456	0.223235	0.373274	0.598047	0.549809	0.777152	88.4709	2.41659	0.469289	5.14948	2.61207e-07	4.9981e-06
550	ENSG00000173166.18	137.274	-1.08719	0.372898	-2.91552	0.00355099	0.0264809	68.5046	1.68602	0.523582	3.22016	0.00128118	0.0085058
551	ENSG00000173276.14	18.2879	-0.531631	0.7538	-0.705268	0.480643	0.730452	24.7078	1.79261	0.774228	2.31535	0.0205939	0.075997
552	ENSG00000173457.11	32.3313	-0.0154766	0.617538	-0.0250617	0.980006	0.993712	21.171	1.25119	0.814992	1.53522	0.124731	0.277979
553	ENSG00000173575.22	115.494	-0.0894817	0.394138	-0.227031	0.820399	0.927998	96.7247	1.83381	0.442348	4.14561	3.38904e-05	0.000401248
554	ENSG00000173757.10	71.0321	0.775606	0.456073	1.70062	0.0890148	0.273273	15.1799	1.22759	0.919741	1.33471	0.18197	0.356886
555	ENSG00000173801.17	57.2997	-0.0717277	0.485	-0.147892	0.882428	0.958178	54.6369	1.34516	0.520985	2.58196	0.00982403	0.0431786
556	ENSG00000173812.11	95.4664	-0.198378	0.409635	-0.48428	0.628187	0.827877	122.41	2.58764	0.427397	6.05441	1.40932e-09	4.17144e-08
557	ENSG00000173889.16	98.1667	-0.175152	0.422025	-0.415028	0.678121	0.857832	15.5868	1.73732	0.98686	1.76046	0.0783304	0.200951
558	ENSG00000174243.10	119.866	-0.0350726	0.406019	-0.0863817	0.931163	0.97593	79.3733	1.71147	0.466045	3.67233	0.000240345	0.00215099
559	ENSG00000174444.15	604.299	-2.48351	0.364257	-6.81802	9.23041e-12	1.0625e-09	221.934	1.17446	0.335032	3.50551	0.000455732	0.00366845
560	ENSG00000175063.17	35.696	0.431382	0.599052	0.720108	0.471459	0.723397	37.0772	2.32251	0.727299	3.19333	0.00140642	0.00925077
561	ENSG00000175166.17	83.5712	0.357228	0.471051	0.758364	0.448233	0.707749	65.8194	2.35344	0.523978	4.49149	7.07261e-06	9.94892e-05
562	ENSG00000175215.11	62.2672	0.0262185	0.468583	0.0559527	0.95538	0.984423	22.3962	1.31109	0.773012	1.69608	0.0898703	0.220714
563	ENSG00000175220.12	59.8727	-0.634748	0.4812	-1.31909	0.187138	0.437495	43.8364	2.81235	0.651736	4.31516	1.59487e-05	0.000204597
564	ENSG00000175390.15	24.725	0.982654	0.710895	1.38228	0.166887	0.406418	40.3573	1.95362	0.611895	3.19274	0.00140929	0.00925898
565	ENSG00000175467.15	38.2686	0.587001	0.582977	1.0069	0.313982	0.586855	68.0466	2.8556	0.581182	4.91343	8.94955e-07	1.56493e-05
566	ENSG00000176170.14	19.6076	0.375164	0.740819	0.506418	0.612563	0.818884	36.5696	3.50772	0.773782	4.53321	5.80929e-06	8.33692e-05
567	ENSG00000176619.13	53.867	0.453497	0.506186	0.89591	0.370301	0.6439	48.2082	1.2724	0.546585	2.32791	0.0199171	0.0743198
568	ENSG00000177426.22	20.51	0.0844256	0.722737	0.116814	0.907008	0.968041	18.0204	1.42694	0.857109	1.66483	0.0959464	0.230555
569	ENSG00000177479.20	68.5304	0.059224	0.456745	0.129665	0.896831	0.963389	19.5026	2.03777	0.854685	2.38423	0.0171149	0.0663011
570	ENSG00000178209.17	660.105	0.00497299	0.296068	0.0167968	0.986599	0.996238	1225.46	2.98662	0.289544	10.3149	6.03345e-25	1.42867e-22
571	ENSG00000178691.11	58.1561	0.516266	0.514017	1.00438	0.315197	0.588247	21.6526	1.38131	0.78042	1.76996	0.0767335	0.198036
572	ENSG00000178951.9	105.693	-0.849784	0.414379	-2.05074	0.040292	0.160681	42.5355	2.05753	0.605313	3.39912	0.00067603	0.00508858
573	ENSG00000179119.15	20.4318	-0.993944	0.729726	-1.36208	0.173173	0.416851	16.2001	1.00107	0.892848	1.12121	0.2622	0.452206
574	ENSG00000179335.20	35.0387	0.294226	0.588678	0.499807	0.617211	0.821101	84.4216	4.69642	0.663463	7.07864	1.45572e-12	6.56574e-11
575	ENSG00000179348.12	84.3079	0.698142	0.475424	1.46846	0.141979	0.3683	119.695	3.80125	0.505718	7.51653	5.62505e-14	3.26196e-12
576	ENSG00000179820.16	47.1294	-1.40911	0.522541	-2.69666	0.00700395	0.0450842	112.884	2.47982	0.466783	5.31256	1.08094e-07	2.30074e-06
577	ENSG00000179855.9	47.3111	0.562246	0.5579	1.00779	0.313555	0.586547	18.1208	2.06493	0.878152	2.35145	0.0187006	0.070803
578	ENSG00000180198.17	81.2989	0.349446	0.433413	0.806264	0.42009	0.687041	25.1187	1.88948	0.755554	2.50078	0.0123919	0.0515166
579	ENSG00000180667.11	17.6303	-0.0863674	0.814014	-0.106101	0.915503	0.972	22.3133	2.74079	0.863537	3.17391	0.001504	0.00979662
580	ENSG00000181090.21	100.42	0.11332	0.419252	0.270292	0.786936	0.911073	13.6092	1.22215	0.94089	1.29893	0.19397	0.371864
581	ENSG00000182149.21	22.7416	-0.601807	0.678973	-0.88635	0.375429	0.649128	25.1089	3.26459	0.893842	3.65231	0.000259891	0.00230415
582	ENSG00000182199.11	51.9272	0.620375	0.521966	1.18854	0.234622	0.498485	71.4776	2.81128	0.538399	5.22155	1.77431e-07	3.53803e-06
583	ENSG00000182481.10	137.413	-0.780754	0.400783	-1.94807	0.0514065	0.188772	178.341	2.21947	0.392981	5.64779	1.62524e-08	4.03329e-07
584	ENSG00000182872.16	94.3295	0.393889	0.422528	0.932219	0.351224	0.624242	60.0436	2.21576	0.554713	3.99443	6.48497e-05	0.00069825
585	ENSG00000182934.12	87.949	-0.386001	0.499107	-0.773384	0.439295	0.701738	76.998	3.04729	0.527561	5.77618	7.64155e-09	1.98297e-07
586	ENSG00000182944.18	160.333	0.0831091	0.356171	0.23334	0.815497	0.924831	135.178	1.17495	0.380431	3.08847	0.00201187	0.0124007
587	ENSG00000183337.18	132.311	-1.12438	0.387916	-2.89852	0.00374923	0.0276929	92.6466	2.38805	0.466188	5.1225	3.01514e-07	5.67385e-06
588	ENSG00000183520.12	35.8297	-0.707046	0.585601	-1.20739	0.227283	0.490059	32.5741	1.67384	0.669121	2.50155	0.012365	0.0514424
589	ENSG00000183684.8	31.9577	-0.54781	0.688665	-0.795467	0.426342	0.69198	57.7951	2.45695	0.552863	4.44405	8.82824e-06	0.000121774
590	ENSG00000183853.18	116.534	0.479706	0.397085	1.20807	0.22702	0.489674	45.4042	1.96491	0.584695	3.36057	0.000777808	0.0056816
591	ENSG00000183963.19	56.5596	0.742999	0.537328	1.38277	0.166736	0.406304	15.8751	2.18527	0.948266	2.30449	0.0211951	0.0778909
592	ENSG00000184014.9	63.567	0.516761	0.50987	1.01352	0.310814	0.583014	18.0403	1.50157	0.84537	1.77623	0.0756953	0.196159
593	ENSG00000184371.14	16.3627	0.532291	0.817476	0.65114	0.514956	0.755347	30.0079	3.8685	0.891064	4.34144	1.41553e-05	0.000184506
594	ENSG00000185049.16	24.9968	0.973552	0.682605	1.42623	0.153802	0.387047	35.0131	4.53437	0.947128	4.78749	1.68878e-06	2.74995e-05
595	ENSG00000185236.12	56.297	0.567136	0.493258	1.14978	0.250236	0.516465	60.8032	2.06933	0.59673	3.46778	0.000524772	0.00417102
596	ENSG00000185591.10	137.387	-0.529503	0.39429	-1.34293	0.179295	0.425766	57.7793	1.4053	0.538675	2.6088	0.009086	0.04078
597	ENSG00000185650.10	311.7	0.902098	0.340213	2.65157	0.00801193	0.0495017	159.517	2.69916	0.415748	6.49228	8.45451e-11	2.92969e-09
598	ENSG00000185728.17	41.9502	-0.777904	0.53575	-1.45199	0.146504	0.375167	41.163	1.4338	0.615528	2.32938	0.0198392	0.0741263
599	ENSG00000185963.14	30.4976	0.0671213	0.620315	0.108205	0.913833	0.970869	24.876	1.55804	0.774927	2.01056	0.0443716	0.132788
600	ENSG00000186111.11	47.0637	0.813575	0.533921	1.52377	0.127565	0.343065	18.8829	2.49467	0.904207	2.75896	0.00579856	0.0285396
601	ENSG00000186174.13	251.931	0.879321	0.357033	2.46286	0.0137834	0.0750567	113.024	2.39023	0.428826	5.5739	2.49093e-08	5.97297e-07
602	ENSG00000186432.10	95.0911	-1.13804	0.408935	-2.78294	0.00538693	0.0369813	36.6293	1.04786	0.612728	1.71015	0.0872378	0.216023
603	ENSG00000186480.13	47.4192	0.381297	0.518999	0.734677	0.462536	0.716996	40.3609	1.44819	0.603501	2.39965	0.0164107	0.0640976
604	ENSG00000186660.15	126.866	-0.974112	0.41352	-2.35566	0.0184898	0.0926563	54.2384	1.93742	0.551396	3.51367	0.000441967	0.00357792
605	ENSG00000187555.16	79.0849	-0.145203	0.4366	-0.332577	0.739454	0.888779	43.2722	1.78585	0.595699	2.99791	0.00271838	0.01578
606	ENSG00000187605.16	49.1091	-0.0407131	0.504344	-0.0807249	0.935661	0.978016	18.8869	1.47405	0.871206	1.69196	0.0906526	0.221964
607	ENSG00000187778.14	65.7875	0.209029	0.466207	0.448362	0.653892	0.843835	41.1059	3.27905	0.7042	4.65642	3.21755e-06	4.90224e-05
608	ENSG00000188229.6	136.799	0.409742	0.383972	1.06712	0.285919	0.556335	166.918	2.46527	0.388821	6.34037	2.29217e-10	7.52973e-09
609	ENSG00000188846.14	111.234	-1.00594	0.396172	-2.53914	0.0111125	0.0631447	101.596	1.30449	0.430367	3.0311	0.00243663	0.0144867
610	ENSG00000189079.17	81.9286	-0.400157	0.427376	-0.936311	0.349113	0.621751	22.7108	1.41949	0.769257	1.84528	0.0649969	0.176146
611	ENSG00000189091.13	176.71	-0.144487	0.362476	-0.398609	0.690181	0.863577	171.603	1.90765	0.366826	5.20042	1.98844e-07	3.91014e-06
612	ENSG00000189306.11	47.1094	0.734066	0.528551	1.38883	0.164886	0.403316	15.0374	1.91805	0.950915	2.01706	0.043689	0.131021
613	ENSG00000196235.14	102.418	0.146322	0.401611	0.364338	0.715605	0.876382	180.163	3.7571	0.424319	8.85442	8.41237e-19	9.95989e-17
614	ENSG00000196313.13	53.9843	0.408014	0.500302	0.815534	0.414766	0.683625	33.5832	1.3225	0.635147	2.0822	0.037324	0.116915
615	ENSG00000196363.10	63.024	0.382423	0.471322	0.811384	0.417145	0.684665	39.299	3.35299	0.731522	4.58358	4.57081e-06	6.73126e-05
616	ENSG00000196365.12	51.4541	0.506666	0.523836	0.967222	0.333433	0.606671	18.0537	1.78988	0.882149	2.029	0.0424584	0.128552
617	ENSG00000196411.10	58.3592	0.398862	0.498615	0.79994	0.423746	0.68953	15.3451	1.45235	0.905782	1.60342	0.108841	0.252497
618	ENSG00000196531.14	236.517	-0.755409	0.369254	-2.04577	0.040779	0.161367	388.196	2.20861	0.319464	6.91347	4.72941e-12	1.9198e-10
619	ENSG00000196576.16	387.703	0.344046	0.388961	0.884526	0.376412	0.650248	186.865	2.13331	0.362735	5.88119	4.07334e-09	1.1183e-07
620	ENSG00000196924.19	1471.57	-0.045403	0.280052	-0.162123	0.871209	0.951375	1253	1.21465	0.298422	4.07025	4.69633e-05	0.000534854
621	ENSG00000197170.10	46.9225	0.181643	0.523885	0.346723	0.7288	0.882757	19.2685	1.15372	0.798841	1.44424	0.148671	0.313041
622	ENSG00000197451.12	113.899	0.504693	0.403509	1.25076	0.211023	0.47017	170.612	3.0723	0.401219	7.65741	1.89726e-14	1.13496e-12
623	ENSG00000197756.10	63.7505	-0.326316	0.506308	-0.6445	0.519251	0.757893	58.6675	1.18566	0.502736	2.35841	0.0183532	0.0697201
624	ENSG00000197771.13	45.3756	-0.781002	0.515655	-1.51458	0.129879	0.347439	22.9717	1.07419	0.756522	1.41991	0.155635	0.322918
625	ENSG00000197785.14	34.8816	0.893123	0.593526	1.50477	0.132382	0.351628	16.6992	1.23457	0.861172	1.43359	0.151688	0.317161
626	ENSG00000198042.11	25.4568	-0.341433	0.678398	-0.503292	0.614759	0.81982	16.8031	1.45936	0.876289	1.66538	0.0958367	0.230487
627	ENSG00000198160.15	92.1487	-0.623895	0.516186	-1.20866	0.226792	0.489544	22.6799	1.60904	0.777515	2.06946	0.0385025	0.119503
628	ENSG00000198218.11	120.372	0.688936	0.398486	1.72888	0.08383	0.262429	68.3568	2.08129	0.501004	4.15424	3.26371e-05	0.000389657
629	ENSG00000198242.14	34.8992	0.390063	0.602846	0.647035	0.517609	0.757449	85.9969	3.26346	0.536439	6.08357	1.17536e-09	3.51557e-08
630	ENSG00000198258.11	20.0464	0.0387568	0.723357	0.0535791	0.957271	0.985323	35.5133	2.19658	0.661112	3.32255	0.000891985	0.00634437
631	ENSG00000198369.10	15.7646	0.663037	0.855176	0.775323	0.438149	0.700869	12.7992	1.24125	0.974564	1.27365	0.202789	0.382746
632	ENSG00000198467.16	175.209	0.904323	0.364102	2.48371	0.0130021	0.0716411	98.5477	1.53796	0.443195	3.47017	0.000520137	0.00414578
633	ENSG00000198492.16	45.3232	-0.134571	0.526013	-0.255832	0.798081	0.916482	27.1645	2.22745	0.751421	2.96431	0.00303359	0.0170692
634	ENSG00000198742.10	32.0003	0.712327	0.617843	1.15293	0.248941	0.51496	23.8156	2.675	0.836684	3.19714	0.00138797	0.00915062
635	ENSG00000198805.12	33.3757	-0.267776	0.581235	-0.460702	0.645012	0.838711	15.807	1.62266	0.911034	1.78112	0.0748926	0.194809
636	ENSG00000198830.11	83.1437	-0.848527	0.543917	-1.56003	0.118753	0.327797	26.0915	1.19515	0.763697	1.56495	0.117594	0.267343
637	ENSG00000198876.13	25.3842	-0.436973	0.64842	-0.673904	0.500372	0.745142	15.015	1.76259	0.957433	1.84095	0.0656283	0.177434
638	ENSG00000198901.14	190.561	0.404273	0.358714	1.12701	0.25974	0.526087	99.5134	1.72846	0.436184	3.96268	7.41118e-05	0.000774223
639	ENSG00000205542.11	45.8033	0.18024	0.581466	0.309975	0.75658	0.896306	18.6777	1.30409	0.820345	1.58968	0.111907	0.256956
640	ENSG00000210100.1	177.562	-0.755272	0.538292	-1.40309	0.16059	0.396938	129.578	1.08411	0.426172	2.54383	0.0109644	0.046956
641	ENSG00000213079.10	75.8089	-0.741338	0.439498	-1.68678	0.0916449	0.278334	35.4812	1.11582	0.616407	1.81019	0.070266	0.185904
642	ENSG00000213281.5	48.1335	-0.267885	0.540407	-0.495709	0.6201	0.822575	45.3782	1.25682	0.558789	2.24919	0.0245005	0.0870191
643	ENSG00000213782.7	33.18	0.507822	0.612469	0.82914	0.407025	0.677081	40.0925	3.38968	0.727664	4.6583	3.18827e-06	4.87069e-05
644	ENSG00000215021.10	160.101	0.940214	0.396285	2.37257	0.0176648	0.089325	132.303	3.01024	0.447352	6.72901	1.70826e-11	6.47202e-10
645	ENSG00000215301.11	129.45	0.0100668	0.388861	0.0258878	0.979347	0.993712	92.6806	2.22061	0.462486	4.80146	1.57516e-06	2.58718e-05
646	ENSG00000215472.10	38.2236	-0.902716	0.561948	-1.6064	0.108185	0.308426	29.3606	1.51078	0.711262	2.12408	0.0336635	0.108822
647	ENSG00000227739.10	41.3661	-2.07208	0.609404	-3.40017	0.000673448	0.00712421	26.018	1.17226	0.737764	1.58894	0.112073	0.257215
648	ENSG00000229117.9	24.5318	0.406061	0.740199	0.548583	0.583292	0.798933	22.7819	2.02587	0.810909	2.49827	0.01248	0.0518447
649	ENSG00000242372.9	25.3851	0.397117	0.677664	0.586008	0.55787	0.782167	46.4981	1.86269	0.594439	3.13352	0.00172721	0.0109134
650	ENSG00000247077.7	19.3476	-0.288938	0.743145	-0.388804	0.697421	0.866903	22.8489	3.03327	0.889727	3.40922	0.0006515	0.00494323
651	ENSG00000248333.9	47.8916	0.0563308	0.519439	0.108446	0.913642	0.970755	19.9225	1.96419	0.852411	2.30428	0.0212068	0.0778909
652	ENSG00000255073.8	64.0392	-0.585978	0.505937	-1.1582	0.246781	0.512151	22.9253	1.59993	0.767181	2.08547	0.0370264	0.116319
653	ENSG00000257315.3	243.363	0.398714	0.375231	1.06258	0.287972	0.558552	159.13	1.56532	0.372815	4.19864	2.68518e-05	0.000327465
654	ENSG00000257411.2	19.4974	-0.263181	0.769821	-0.341873	0.732446	0.884759	21.8294	1.8797	0.8164	2.30242	0.0213113	0.077986
655	ENSG00000262526.2	57.0128	-1.11217	0.492216	-2.25951	0.0238516	0.110831	49.4459	1.12418	0.539389	2.08417	0.0371446	0.116626
656	ENSG00000264772.6	201.33	0.870428	0.34678	2.51003	0.0120721	0.0672819	457.903	3.01562	0.336879	8.95165	3.50198e-19	4.32647e-17
657	ENSG00000265241.8	61.1821	0.138828	0.583371	0.237975	0.811901	0.923573	31.0754	1.4576	0.740356	1.96878	0.048978	0.14252
658	ENSG00000265681.8	37.2141	-0.690773	0.562913	-1.22714	0.219771	0.481268	37.5274	1.94126	0.656969	2.95488	0.00312792	0.0174788
659	ENSG00000267261.5	45.8208	0.536168	0.543659	0.986222	0.324024	0.598428	20.0357	2.09986	0.85696	2.45036	0.0142712	0.0575729
660	ENSG00000267303.1	126.134	-0.512158	0.41935	-1.22131	0.221967	0.483172	182.667	2.62709	0.378798	6.93533	4.05261e-12	1.69345e-10
661	ENSG00000272391.6	50.231	0.620456	0.537093	1.15521	0.248004	0.513701	55.2355	2.50894	0.573644	4.37369	1.22165e-05	0.000161457
662	ENSG00000272821.1	19.4355	-0.434686	0.782652	-0.555402	0.57862	0.796098	27.6579	3.89881	0.960744	4.05811	4.9471e-05	0.000554524
663	ENSG00000272886.6	42.6156	0.423548	0.557671	0.759494	0.447557	0.707523	27.001	1.88489	0.727039	2.59256	0.00952636	0.0421329
664	ENSG00000276043.5	27.8278	0.477076	0.640599	0.744735	0.456432	0.712853	18.3054	1.49822	0.837364	1.78921	0.0735802	0.19242
665	ENSG00000277957.1	202.775	0.701714	0.34421	2.03862	0.0414876	0.163092	361.794	2.54394	0.349516	7.27846	3.37648e-13	1.6981e-11
666	ENSG00000279738.1	44.1482	-0.355053	0.524535	-0.676891	0.498475	0.74406	41.3072	1.5811	0.64305	2.45875	0.0139421	0.0564986
667	ENSG00000282977.1	27.5175	0.932909	0.666636	1.39943	0.161684	0.398985	33.148	1.53877	0.689879	2.23049	0.025715	0.0899312
668	ENSG00000283160.1	12.0689	-0.045884	0.908286	-0.0505171	0.95971	0.986275	19.2409	1.54781	0.97015	1.59544	0.110614	0.255343
669	ENSG00000284024.4	25.8893	-0.567085	0.64809	-0.875009	0.381569	0.654295	24.3868	1.8201	0.767962	2.37004	0.0177864	0.0683516
670	ENSG00000284832.2	44.9881	-1.37348	0.572118	-2.4007	0.0163637	0.0846657	14.7035	1.16538	0.936413	1.24452	0.21331	0.394211
671	ENSG00000284946.1	225.823	0.68626	0.352119	1.94894	0.0513024	0.188449	120.188	1.92828	0.416073	4.63447	3.5785e-06	5.40867e-05
672	ENSG00000285238.2	490.118	-0.139384	0.349798	-0.398472	0.690282	0.863577	216.815	1.61387	0.35016	4.60896	4.04691e-06	6.03638e-05
673	ENSG00000285292.1	42.0945	-0.712151	0.540362	-1.31791	0.187532	0.437901	18.442	1.29834	0.861758	1.50662	0.131908	0.288099
674	ENSG00000285976.2	498.88	-0.917435	0.350511	-2.61742	0.00885964	0.0534006	548.549	2.57546	0.308542	8.34719	6.99061e-17	6.20744e-15
675	ENSG00000286192.1	51.9627	-0.165148	0.502328	-0.328765	0.742333	0.889812	22.1802	1.30788	0.773283	1.69134	0.0907722	0.222065
676	ENSG00000288640.1	46.4197	-0.0684399	0.526613	-0.129962	0.896596	0.963296	21.6004	1.24192	0.824274	1.50669	0.131891	0.288099
677	ENSG00000288663.1	31.9146	0.595114	0.609794	0.975927	0.329101	0.602444	20.4092	1.03026	0.807921	1.27519	0.202241	0.382329
678	ENSG00000288701.1	528.673	-0.0997308	0.295071	-0.33799	0.735371	0.886502	292.694	1.18073	0.384434	3.07136	0.00213088	0.0129934
679	ENSG00000289565.1	35.7502	-0.106892	0.79842	-0.13388	0.893497	0.962546	18.1574	1.33901	0.867924	1.54278	0.122885	0.274957

## Sheet: Group C
	Geneid	baseMean_NT	log2FoldChange_NT	lfcSE_NT	stat_NT	pvalue_NT	padj_NT	baseMean_Plad B	log2FoldChange_Plad B	lfcSE_Plad B	stat_Plad B	pvalue_Plad B	padj_Plad B
1	ENSG00000000003.15	31.3047	-1.16421	0.630122	-1.8476	0.0646601	0.22084	13.7445	-1.73606	0.986234	-1.76029	0.0783579	0.200951
2	ENSG00000000971.16	176.608	-1.51593	0.365371	-4.14902	3.33902e-05	0.000601852	33.3477	-2.084	0.612892	-3.40027	0.0006732	0.00508074
3	ENSG00000001617.12	79.9871	0.746214	0.447868	1.66615	0.0956841	0.285603	28.4175	-0.340088	0.658235	-0.516667	0.605389	0.756137
4	ENSG00000001630.18	55.4695	-0.937732	0.574374	-1.63262	0.10255	0.299333	14.3558	-1.97125	0.879503	-2.24133	0.0250049	0.0882613
5	ENSG00000002834.18	122.483	-0.560256	0.391176	-1.43224	0.152076	0.384392	24.0893	0.0527407	0.69047	0.0763838	0.939114	0.967546
6	ENSG00000003436.16	163.769	-1.55962	0.359712	-4.33575	1.45267e-05	0.000291185	35.9479	-1.9818	0.591245	-3.35191	0.000802565	0.00581757
7	ENSG00000004142.12	27.115	0.904887	0.661081	1.3688	0.171062	0.41338	12.102	0.330451	0.969658	0.340791	0.733261	0.845166
8	ENSG00000004455.17	196.73	0.336334	0.40976	0.820806	0.411757	0.680854	35.4329	-0.1325	0.587184	-0.225653	0.821472	0.899157
9	ENSG00000004478.8	147.627	-0.289743	0.362363	-0.799593	0.423947	0.68953	37.1154	0.205194	0.727497	0.282055	0.777901	0.873549
10	ENSG00000004487.18	77.0164	-0.430249	0.437033	-0.984477	0.324881	0.59888	25.867	-1.51954	0.682852	-2.22528	0.0260622	0.0909042
11	ENSG00000004897.12	88.6823	-0.617446	0.444053	-1.39048	0.164383	0.402765	26.1604	-0.847968	0.677105	-1.25234	0.210444	0.391731
12	ENSG00000005810.19	147.241	-0.509499	0.368457	-1.38279	0.16673	0.406304	37.6808	-2.06494	0.57608	-3.58446	0.000337777	0.00287794
13	ENSG00000005884.18	99.2674	0.234025	0.418423	0.559303	0.575955	0.794406	43.3785	0.627387	0.558763	1.12281	0.261516	0.451732
14	ENSG00000005893.16	24.9437	-1.29469	0.658802	-1.96521	0.0493895	0.183751	18.3197	-1.98089	0.794109	-2.49448	0.0126142	0.0522653
15	ENSG00000006125.18	182.259	-0.803587	0.351435	-2.28659	0.0222199	0.105054	51.2513	-1.38503	0.504079	-2.74765	0.00600243	0.0292304
16	ENSG00000006744.19	68.85	0.518145	0.465225	1.11375	0.265386	0.532512	22.4758	0.618624	0.731343	0.845874	0.397623	0.58969
17	ENSG00000007202.15	254.642	0.648238	0.337257	1.92209	0.0545945	0.196543	58.9003	0.0854915	0.494282	0.172961	0.862682	0.923107
18	ENSG00000007923.17	78.9883	0.909304	0.449259	2.02401	0.042969	0.166742	18.3024	-0.179253	0.787813	-0.227533	0.82001	0.898422
19	ENSG00000008294.22	83.1987	0.204905	0.428581	0.478101	0.632579	0.830126	14.9287	-0.880516	0.845673	-1.0412	0.297782	0.490947
20	ENSG00000008394.13	95.6258	-1.16854	0.409146	-2.85605	0.00428954	0.0306328	24.643	-1.08496	0.712993	-1.52169	0.128086	0.282418
21	ENSG00000008441.19	97.7213	-1.4149	0.431777	-3.27693	0.00104944	0.0101758	28.4982	-0.811391	0.655249	-1.23829	0.215607	0.396921
22	ENSG00000008838.21	116.211	0.326597	0.410871	0.794889	0.426678	0.692252	40.7571	0.591503	0.579225	1.0212	0.307161	0.499456
23	ENSG00000008952.17	78.1751	-0.724342	0.493075	-1.46903	0.141825	0.368116	23.4488	-2.05792	0.711043	-2.89422	0.00380099	0.0203976
24	ENSG00000008988.11	23.4732	-0.721445	0.710159	-1.01589	0.309681	0.58164	14.3881	-0.463156	0.863452	-0.5364	0.591682	0.745869
25	ENSG00000009307.17	550.419	-1.36939	0.296843	-4.61316	3.96589e-06	9.68644e-05	173.36	-1.5283	0.398198	-3.83803	0.000124024	0.00121943
26	ENSG00000009413.16	79.1374	-0.180333	0.432575	-0.416883	0.676764	0.856994	20.6716	0.54615	0.75266	0.725628	0.468067	0.647681
27	ENSG00000009954.11	343.444	-0.786922	0.346744	-2.26946	0.0232402	0.108598	114.294	0.596621	0.387627	1.53916	0.123765	0.276368
28	ENSG00000010017.13	41.5401	-0.654725	0.546192	-1.19871	0.230641	0.493309	12.3562	0.79023	0.960962	0.822332	0.410888	0.601284
29	ENSG00000010244.19	322.424	0.718307	0.339143	2.11801	0.0341743	0.143123	96.7304	0.712146	0.425577	1.67337	0.0942552	0.227885
30	ENSG00000011052.21	51.5936	-1.06704	0.495696	-2.1526	0.0313498	0.134837	19.5997	-0.354281	0.760941	-0.465582	0.641515	0.783354
31	ENSG00000011405.14	97.2099	-0.502363	0.444467	-1.13026	0.258368	0.524495	26.8593	-0.633498	0.685302	-0.924407	0.355275	0.548146
32	ENSG00000011426.11	226.518	-0.583137	0.339956	-1.71533	0.0862845	0.2677	111.854	-0.170414	0.415458	-0.410183	0.681672	0.808491
33	ENSG00000011485.15	51.3006	0.517391	0.513887	1.00682	0.314022	0.586855	13.0036	-0.710414	0.903745	-0.786078	0.431822	0.617525
34	ENSG00000012660.14	165.959	-1.41788	0.378312	-3.74791	0.000178314	0.00244756	20.2315	-1.23106	0.821959	-1.49772	0.134207	0.291329
35	ENSG00000012983.12	58.0041	-0.236518	0.496694	-0.476184	0.633943	0.830744	25.7344	0.234625	0.701584	0.334422	0.738061	0.848726
36	ENSG00000014216.16	57.9945	0.454757	0.48339	0.940765	0.346825	0.619194	26.6899	0.382165	0.671454	0.56916	0.569247	0.730421
37	ENSG00000015479.20	176.859	-0.846736	0.356231	-2.37693	0.0174575	0.0885907	83.3832	0.0604057	0.451625	0.133752	0.893599	0.942664
38	ENSG00000017260.20	42.7334	-0.349838	0.551673	-0.634139	0.52599	0.762306	16.3899	-1.01039	0.820983	-1.23071	0.218433	0.40005
39	ENSG00000017483.16	82.0545	0.689198	0.463503	1.48693	0.137033	0.360276	27.3262	0.462922	0.676878	0.683908	0.494033	0.67071
40	ENSG00000018408.15	110.942	-1.03235	0.387224	-2.66604	0.0076751	0.0480769	21.1237	-1.00431	0.764578	-1.31355	0.188998	0.366161
41	ENSG00000018510.18	99.5346	-0.616427	0.433406	-1.42229	0.154944	0.388687	32.7288	-1.12284	0.605758	-1.85361	0.0637954	0.173968
42	ENSG00000020922.13	72.7807	-0.334866	0.444386	-0.753548	0.451121	0.708918	11.5906	-1.70223	0.955793	-1.78096	0.0749195	0.194809
43	ENSG00000021776.11	96.3312	-0.460012	0.412466	-1.11527	0.264734	0.532031	27.4038	-1.84263	0.728212	-2.53034	0.0113951	0.0483994
44	ENSG00000021826.18	525.267	-0.694258	0.30508	-2.27566	0.0228664	0.107499	123.582	-1.53077	0.38531	-3.97282	7.10261e-05	0.000749637
45	ENSG00000023318.9	26.8078	-1.15609	0.639224	-1.80858	0.0705155	0.233898	11.5457	-2.19462	0.975837	-2.24896	0.0245148	0.0870191
46	ENSG00000023516.9	69.5891	-0.354439	0.44661	-0.79362	0.427417	0.69266	10.6514	-0.789839	0.999126	-0.79053	0.429218	0.615505
47	ENSG00000023734.11	54.1022	-1.26587	0.514975	-2.45812	0.0139668	0.0756841	37.898	0.244248	0.591936	0.412626	0.679881	0.807474
48	ENSG00000023909.10	47.8079	-0.579972	0.564939	-1.02661	0.304604	0.577014	11.5435	-0.906644	0.950207	-0.954154	0.340006	0.533477
49	ENSG00000024422.12	93.4807	-0.9857	0.417854	-2.35896	0.0183265	0.092036	27.8409	-0.639574	0.646024	-0.990015	0.322167	0.514146
50	ENSG00000025772.8	26.6868	-0.516072	0.64429	-0.800992	0.423136	0.689406	11.3387	0.292166	0.978254	0.29866	0.765199	0.865743
51	ENSG00000025796.14	80.5335	-0.900189	0.444125	-2.02688	0.0426743	0.166097	19.1663	-1.12213	0.759516	-1.47743	0.139561	0.299179
52	ENSG00000025800.14	137.611	-0.374934	0.424742	-0.882733	0.377381	0.65134	52.7253	-0.23186	0.503129	-0.460835	0.644917	0.785988
53	ENSG00000026025.16	378.629	-1.25053	0.313527	-3.98859	6.64659e-05	0.00106437	187.555	0.7261	0.373502	1.94403	0.0518917	0.148865
54	ENSG00000026508.21	688.203	-1.99318	0.50334	-3.95991	7.49791e-05	0.00117639	180.323	-1.88691	0.513337	-3.67578	0.000237126	0.00212553
55	ENSG00000028528.15	86.4004	-0.0470878	0.425198	-0.110743	0.91182	0.970093	21.9831	-0.0902406	0.727126	-0.124106	0.901231	0.948638
56	ENSG00000029363.17	139.682	-0.317494	0.37204	-0.853388	0.393444	0.66615	55.1548	0.269131	0.49446	0.544291	0.586241	0.74314
57	ENSG00000029364.12	31.9246	-1.40713	0.652567	-2.15629	0.0310608	0.134093	18.1463	-1.42972	0.811292	-1.76228	0.0780219	0.200474
58	ENSG00000029725.17	106.021	-0.695162	0.400916	-1.73394	0.0829295	0.260507	16.3207	-1.11544	0.858827	-1.2988	0.194013	0.371864
59	ENSG00000030066.13	57.6192	-0.302184	0.495053	-0.610408	0.541592	0.773246	11.7279	-0.700846	0.960228	-0.729874	0.465467	0.645275
60	ENSG00000030582.18	19.4255	-0.515035	0.742829	-0.693342	0.488095	0.73629	14.3056	-0.81418	0.86776	-0.938255	0.348113	0.541113
61	ENSG00000033050.9	65.518	-0.232467	0.467402	-0.49736	0.618935	0.822277	29.0635	0.790404	0.663057	1.19206	0.233238	0.419459
62	ENSG00000033178.13	64.3608	-0.176152	0.48202	-0.365446	0.714779	0.876282	12.6909	-1.0394	0.930097	-1.11752	0.263773	0.454037
63	ENSG00000033867.17	83.6045	0.603175	0.443212	1.36092	0.173539	0.41737	19.2331	-1.57907	0.854016	-1.84899	0.0644596	0.174973
64	ENSG00000034510.6	496.05	-1.08886	0.311502	-3.49553	0.00047313	0.00540335	245.67	-0.434978	0.32233	-1.34948	0.177183	0.350827
65	ENSG00000035403.18	136.84	-0.037327	0.451405	-0.0826908	0.934097	0.977217	36.2369	-1.35959	0.618446	-2.1984	0.0279205	0.0956433
66	ENSG00000035862.12	270.367	-1.30823	0.371737	-3.51925	0.000432776	0.00506183	78.8764	-1.36822	0.435399	-3.14246	0.00167535	0.0106738
67	ENSG00000035928.17	92.4556	-1.36895	0.434819	-3.14831	0.00164215	0.0146408	25.4151	0.153903	0.68945	0.223226	0.82336	0.900183
68	ENSG00000036257.14	66.0052	-0.277564	0.476731	-0.582222	0.560417	0.78329	17.4086	-0.773644	0.814437	-0.949912	0.342157	0.535417
69	ENSG00000038219.13	290.116	-1.0099	0.330722	-3.05361	0.00226104	0.0188572	42.4309	-0.731222	0.603013	-1.21261	0.225277	0.409026
70	ENSG00000038274.17	65.6534	-1.44207	0.494802	-2.91443	0.00356334	0.0265523	14.5943	-1.07326	0.866174	-1.23908	0.215316	0.396616
71	ENSG00000038382.21	489.981	0.830095	0.301322	2.75485	0.00587193	0.0396407	120.839	0.434204	0.404695	1.07292	0.283309	0.476144
72	ENSG00000038532.16	67.7465	-1.04993	0.449103	-2.33784	0.0193953	0.0960351	15.2721	-2.3304	0.882345	-2.64115	0.00826257	0.0378985
73	ENSG00000039123.16	60.9068	-0.643134	0.478994	-1.34267	0.179377	0.425774	13.8586	-1.23163	0.898961	-1.37006	0.170667	0.34242
74	ENSG00000039560.14	153.16	-0.778999	0.426113	-1.82815	0.067527	0.227227	29.4681	-2.1663	0.656334	-3.30061	0.000964747	0.00673545
75	ENSG00000040275.17	93.4064	-0.746653	0.436452	-1.71073	0.0871303	0.269552	24.2356	0.317943	0.713057	0.445887	0.655679	0.792782
76	ENSG00000041357.16	59.19	-0.195081	0.582018	-0.335179	0.73749	0.887675	16.7455	0.558411	0.84493	0.660896	0.508679	0.68341
77	ENSG00000042429.12	40.3075	0.075102	0.58943	0.127415	0.898612	0.964025	22.4152	0.740851	0.75588	0.980117	0.327028	0.520006
78	ENSG00000044115.21	147.715	-1.04297	0.360578	-2.89249	0.00382199	0.0280697	61.3093	-0.37335	0.479134	-0.77922	0.43585	0.621097
79	ENSG00000044574.9	313.728	-1.0109	0.336745	-3.00196	0.00268245	0.0215234	154.345	0.613528	0.376346	1.63022	0.103054	0.242299
80	ENSG00000046604.14	128.479	-1.25713	0.376152	-3.34209	0.000831496	0.00841419	42.345	-2.45705	0.554337	-4.43242	9.31825e-06	0.000127297
81	ENSG00000047315.17	79.7284	-0.474467	0.435143	-1.09037	0.275549	0.543987	35.9171	0.242465	0.59034	0.410722	0.681277	0.808491
82	ENSG00000047410.14	579.467	-0.0893905	0.309375	-0.288939	0.772628	0.904316	139.64	-0.407337	0.382773	-1.06417	0.28725	0.480555
83	ENSG00000047849.22	365.239	-0.292282	0.307668	-0.949991	0.342117	0.613808	85.7622	-1.09784	0.425622	-2.57937	0.00989803	0.0434032
84	ENSG00000048649.14	128.633	-0.858802	0.385205	-2.22947	0.0257829	0.117228	14.1916	-1.2049	0.871642	-1.38233	0.166869	0.337605
85	ENSG00000048828.17	185.593	-0.965389	0.350814	-2.75185	0.00592588	0.0397773	66.8789	-0.0855821	0.461033	-0.185631	0.852734	0.917383
86	ENSG00000048991.17	73.0044	-0.615324	0.44055	-1.39672	0.162499	0.399851	17.8065	-0.773473	0.809279	-0.955756	0.339195	0.533088
87	ENSG00000049449.10	112.974	-0.44366	0.46397	-0.956226	0.338958	0.612389	30.704	-1.55794	0.635809	-2.45033	0.0142724	0.0575729
88	ENSG00000049618.24	105.497	-0.843178	0.394724	-2.13612	0.0326696	0.138619	18.4036	-0.483798	0.787367	-0.61445	0.538918	0.707765
89	ENSG00000049656.14	29.2153	0.488202	0.628638	0.776603	0.437393	0.700238	25.9319	-0.287264	0.664023	-0.432612	0.665297	0.798497
90	ENSG00000049860.14	34.1013	-0.795696	0.5757	-1.38214	0.16693	0.406435	12.6433	-1.56798	0.918682	-1.70677	0.0878653	0.217293
91	ENSG00000050405.14	66.8912	-1.09295	0.528265	-2.06895	0.0385508	0.156025	21.1095	-0.563365	0.747904	-0.753258	0.451295	0.634201
92	ENSG00000051825.15	74.9759	0.528894	0.45573	1.16054	0.245828	0.510809	12.1048	-0.440919	0.988239	-0.446166	0.655477	0.792782
93	ENSG00000052126.15	127.671	-0.59532	0.381215	-1.56164	0.118373	0.327435	15.1182	-0.715268	0.841837	-0.849652	0.395519	0.587796
94	ENSG00000052841.15	52.8353	0.0558175	0.51177	0.109068	0.913149	0.970576	12.7231	-1.03839	0.962944	-1.07835	0.280877	0.473927
95	ENSG00000054118.15	427.783	-1.36076	0.304652	-4.4666	7.94717e-06	0.000175988	128.289	-0.858791	0.37563	-2.28627	0.0222387	0.0805499
96	ENSG00000054267.22	84.1791	-0.498099	0.47367	-1.05157	0.292995	0.564434	13.2768	0.892627	0.936689	0.95296	0.34061	0.534015
97	ENSG00000054654.20	143.058	-0.0760217	0.378966	-0.200603	0.841009	0.936728	28.0549	-2.02833	0.650324	-3.11895	0.00181499	0.0113597
98	ENSG00000054793.14	96.8805	-0.803035	0.428321	-1.87484	0.0608142	0.211368	26.6157	-0.756921	0.66183	-1.14368	0.252757	0.441004
99	ENSG00000055208.19	88.3328	-1.22794	0.415448	-2.95571	0.0031195	0.0241799	29.2058	0.811998	0.655403	1.23893	0.215372	0.396616
100	ENSG00000055332.19	69.8076	-0.214814	0.451132	-0.476168	0.633955	0.830744	17.1632	-1.63245	0.806012	-2.02535	0.0428318	0.129269
101	ENSG00000055917.16	67.8213	-0.521805	0.455764	-1.1449	0.252251	0.518597	12.086	-0.0629997	0.942142	-0.0668686	0.946686	0.972175
102	ENSG00000056097.16	234.508	-0.445727	0.408625	-1.0908	0.275361	0.543987	87.7297	-0.698779	0.456572	-1.53049	0.125895	0.279278
103	ENSG00000056586.16	118.925	-0.45051	0.449081	-1.00318	0.315772	0.5886	17.3317	-0.517034	0.795139	-0.650244	0.515535	0.688021
104	ENSG00000057252.13	92.8421	-0.193286	0.434455	-0.444894	0.656396	0.845913	24.9691	-0.478422	0.675302	-0.708457	0.478662	0.657538
105	ENSG00000057608.17	115.601	-0.739787	0.427652	-1.72988	0.0836515	0.262068	30.6639	-2.51177	0.65502	-3.83465	0.000125744	0.00123189
106	ENSG00000058262.10	91.447	-0.937	0.433723	-2.16036	0.0307445	0.133222	33.0879	0.776132	0.61967	1.25249	0.21039	0.391731
107	ENSG00000058272.19	89.6851	-0.492123	0.416575	-1.18135	0.237462	0.502043	23.0589	0.0643946	0.705111	0.0913255	0.927234	0.961747
108	ENSG00000058668.15	129.793	-1.43197	0.397338	-3.60391	0.000313466	0.00385239	37.5632	-0.749315	0.585583	-1.2796	0.200684	0.380625
109	ENSG00000058804.12	56.2459	-0.733372	0.510982	-1.43522	0.151224	0.383333	16.7799	-1.13583	0.830913	-1.36697	0.171636	0.343453
110	ENSG00000059573.9	23.4255	-1.40223	0.673991	-2.08049	0.0374807	0.153056	12.5986	-0.0696102	0.938302	-0.0741874	0.940861	0.968995
111	ENSG00000060138.13	91.393	-0.538569	0.460916	-1.16847	0.242616	0.507038	44.455	-0.463083	0.537375	-0.861751	0.388825	0.581192
112	ENSG00000060237.19	509.001	-0.994249	0.295806	-3.36115	0.000776178	0.00795052	123.873	-0.756687	0.372207	-2.03297	0.0420556	0.127604
113	ENSG00000060339.14	166.711	0.436254	0.420429	1.03764	0.299437	0.57097	26.6864	0.63717	0.7133	0.893271	0.371712	0.564317
114	ENSG00000060749.16	132.446	-0.344202	0.377533	-0.911712	0.36192	0.636168	24.2676	-1.55719	0.693839	-2.24431	0.0248123	0.0877659
115	ENSG00000060982.15	84.6321	-0.544483	0.45165	-1.20554	0.227994	0.490864	14.0841	-1.80478	0.88363	-2.04246	0.041106	0.125392
116	ENSG00000061676.15	198.848	-0.761763	0.362808	-2.09963	0.0357613	0.147642	47.5147	-1.15174	0.543352	-2.11969	0.0340325	0.109589
117	ENSG00000062485.19	202.286	-1.20915	0.460725	-2.62445	0.00867897	0.0526352	55.2973	0.230787	0.531188	0.434474	0.663944	0.798009
118	ENSG00000063660.9	59.512	-0.423737	0.477391	-0.88761	0.37475	0.648727	19.5981	-2.07601	0.784082	-2.6477	0.00810415	0.0372922
119	ENSG00000064042.18	275.054	-0.868146	0.334244	-2.59734	0.00939479	0.0558119	60.0688	-1.93564	0.504827	-3.83426	0.000125942	0.00123189
120	ENSG00000064102.15	54.1179	-0.643741	0.520232	-1.23741	0.215935	0.476467	12.5673	-0.696938	0.944099	-0.738205	0.46039	0.642218
121	ENSG00000064115.11	34.4461	-0.93885	0.60125	-1.5615	0.118407	0.327449	12.3118	-1.49159	0.933328	-1.59814	0.110011	0.254607
122	ENSG00000064313.13	53.3872	-0.301159	0.515582	-0.584116	0.559142	0.782167	14.7263	-0.476989	0.876914	-0.54394	0.586483	0.74314
123	ENSG00000064393.16	175.057	-1.69418	0.420122	-4.03259	5.51652e-05	0.00091101	30.6946	-0.499444	0.625455	-0.798528	0.424564	0.611764
124	ENSG00000064419.14	86.1292	-0.791055	0.433257	-1.82584	0.0678751	0.228068	17.1456	0.601743	0.822763	0.731369	0.464554	0.644968
125	ENSG00000064601.21	91.2328	0.170443	0.488869	0.348647	0.727354	0.88265	20.4722	0.439393	0.75842	0.579353	0.562351	0.725832
126	ENSG00000064651.14	55.5012	-0.774199	0.508393	-1.52284	0.127799	0.343378	14.1616	-2.30576	0.889733	-2.59152	0.00955528	0.042226
127	ENSG00000064726.10	48.8226	-0.860613	0.504644	-1.70538	0.0881227	0.271827	15.3223	-1.82767	0.854152	-2.13975	0.0323752	0.106126
128	ENSG00000065000.19	196.419	-0.510911	0.347208	-1.47148	0.141161	0.366974	57.4954	0.607641	0.503411	1.20705	0.227414	0.412378
129	ENSG00000065054.14	131.131	-0.484216	0.413236	-1.17177	0.24129	0.505357	22.9418	0.61951	0.73849	0.838887	0.401533	0.592041
130	ENSG00000065135.12	55.6499	-0.750891	0.516267	-1.45446	0.145818	0.374152	25.4677	0.0194656	0.685187	0.0284091	0.977336	0.989117
131	ENSG00000065150.21	315.961	-0.235168	0.320886	-0.73287	0.463638	0.717457	101.488	-0.871194	0.401903	-2.16767	0.0301835	0.10108
132	ENSG00000065243.20	104.807	-0.210749	0.42776	-0.49268	0.622239	0.823663	28.9771	-0.168609	0.642813	-0.262298	0.793092	0.882018
133	ENSG00000065308.5	50.2014	0.752109	0.531134	1.41604	0.156763	0.391099	13.4143	0.916536	0.936169	0.979028	0.327566	0.520118
134	ENSG00000065325.13	43.2131	-0.728539	0.53356	-1.36543	0.172118	0.414668	14.2282	-1.5413	0.890403	-1.73102	0.0834488	0.209908
135	ENSG00000065427.15	47.3153	-0.434236	0.528057	-0.822328	0.41089	0.680001	16.2196	-0.769067	0.813553	-0.945319	0.344496	0.536964
136	ENSG00000065613.15	167.949	-1.30335	0.419651	-3.10579	0.00189771	0.0163428	31.852	-1.60558	0.621167	-2.58478	0.00974399	0.0429118
137	ENSG00000065809.14	84.5726	-1.02965	0.425469	-2.42004	0.0155186	0.0813801	18.6195	-2.5058	0.795252	-3.15094	0.00162744	0.0104152
138	ENSG00000065833.9	62.6074	-0.148347	0.467874	-0.317065	0.751194	0.893989	19.0055	-1.47224	0.761883	-1.93237	0.0533136	0.152175
139	ENSG00000065978.19	252.669	-2.04348	0.436231	-4.6844	2.80775e-06	7.17425e-05	68.9305	-0.990784	0.47111	-2.10308	0.0354584	0.112797
140	ENSG00000065989.16	87.8822	-0.689487	0.430543	-1.60144	0.109281	0.310028	19.9892	0.486936	0.760544	0.640247	0.522012	0.693292
141	ENSG00000066044.15	35.0841	-0.308841	0.580748	-0.531798	0.594866	0.808068	11.1929	-0.887744	0.964221	-0.920685	0.357215	0.549924
142	ENSG00000066279.19	534.954	-0.494902	0.310103	-1.59593	0.110505	0.312739	90.094	-1.16147	0.420233	-2.76386	0.00571214	0.028194
143	ENSG00000066777.9	44.1825	-0.2086	0.53266	-0.39162	0.695339	0.865366	11.4354	-0.111073	0.981909	-0.11312	0.909936	0.952772
144	ENSG00000067057.18	63.1272	0.352586	0.487615	0.723083	0.469629	0.721986	13.7202	-0.631234	0.882036	-0.715656	0.474204	0.653125
145	ENSG00000067167.8	46.296	0.443463	0.584239	0.759044	0.447826	0.707523	21.1939	-1.28927	0.724271	-1.7801	0.0750599	0.195046
146	ENSG00000067225.20	1053.2	-0.982485	0.300816	-3.26607	0.0010905	0.0105213	502.346	0.0785435	0.310173	0.253225	0.800094	0.885479
147	ENSG00000067248.11	43.5297	-0.420535	0.559937	-0.75104	0.452629	0.709678	11.3472	-0.133114	0.966747	-0.137692	0.890484	0.94081
148	ENSG00000067334.14	84.9125	-0.510048	0.426018	-1.19725	0.231211	0.493765	53.105	0.747921	0.516921	1.44688	0.147932	0.312294
149	ENSG00000067369.14	131.686	-0.128486	0.387881	-0.331251	0.740455	0.888914	50.1592	0.472728	0.521838	0.905889	0.364995	0.557149
150	ENSG00000067560.14	120.31	-0.842288	0.392974	-2.14337	0.0320834	0.137032	82.8098	0.241604	0.427722	0.564863	0.572167	0.732513
151	ENSG00000067596.12	54.7554	-0.890716	0.481316	-1.85058	0.0642294	0.22008	25.0683	0.0423083	0.682826	0.0619605	0.950594	0.974223
152	ENSG00000067704.10	54.1034	-0.437031	0.544637	-0.802426	0.422307	0.688905	22.1505	-2.86183	0.770286	-3.71528	0.000202976	0.00184858
153	ENSG00000067829.20	82.538	0.731162	0.437646	1.67067	0.094787	0.28358	46.2606	-0.386844	0.551763	-0.701104	0.483238	0.661108
154	ENSG00000067900.8	110.473	-0.834372	0.401689	-2.07716	0.0377868	0.154035	26.4358	-1.12737	0.671039	-1.68004	0.0929502	0.225935
155	ENSG00000068120.15	194.803	0.78114	0.419696	1.8612	0.0627155	0.216167	100.352	0.980922	0.438476	2.23712	0.0252788	0.0886786
156	ENSG00000068305.18	67.9537	-0.523779	0.452318	-1.15799	0.246868	0.512184	13.5315	-1.52036	0.896774	-1.69536	0.0900069	0.220714
157	ENSG00000068489.13	97.4952	-1.03095	0.414731	-2.48582	0.0129252	0.0713526	25.3787	-1.62892	0.752957	-2.16337	0.0305129	0.101926
158	ENSG00000068654.17	108.244	-0.242075	0.395887	-0.611475	0.540885	0.772712	14.9884	-0.023585	0.865661	-0.0272451	0.978264	0.989231
159	ENSG00000068697.7	67.8677	-1.52844	0.501429	-3.04817	0.00230237	0.0190923	14.3756	-0.453638	0.883249	-0.513601	0.607531	0.757481
160	ENSG00000069275.13	368.009	-0.874941	0.317585	-2.75498	0.0058696	0.0396407	71.5091	-1.681	0.468419	-3.58867	0.000332369	0.00284465
161	ENSG00000069345.12	49.0617	-0.55277	0.502998	-1.09895	0.27179	0.539404	21.8346	0.959216	0.753484	1.27304	0.203003	0.382897
162	ENSG00000069424.16	45.4401	0.573281	0.549078	1.04408	0.296449	0.567794	10.7161	-0.309177	0.989479	-0.312464	0.754688	0.859325
163	ENSG00000069849.11	68.2277	-1.47137	0.479865	-3.06621	0.0021679	0.0182242	20.5031	-1.20359	0.735312	-1.63684	0.101664	0.240632
164	ENSG00000070061.16	67.5657	-0.342174	0.45794	-0.747203	0.454941	0.711768	29.551	0.438217	0.670721	0.653352	0.513529	0.686518
165	ENSG00000070087.15	108.417	-0.465315	0.395859	-1.17546	0.239813	0.504025	20.5819	-0.602364	0.746872	-0.806516	0.419945	0.609124
166	ENSG00000070614.15	35.786	-0.298435	0.602154	-0.495612	0.620168	0.822575	13.679	0.0733127	0.902618	0.0812223	0.935265	0.965156
167	ENSG00000070756.17	460.926	0.839068	0.315198	2.66203	0.00776705	0.0484181	133.764	0.698456	0.384517	1.81645	0.0693009	0.184294
168	ENSG00000070831.17	49.0432	-0.647858	0.508581	-1.27385	0.202715	0.458231	28.4572	-0.225872	0.646625	-0.349309	0.726857	0.841538
169	ENSG00000071054.17	100.943	-0.528767	0.404981	-1.30566	0.191669	0.443187	30.4649	-0.61244	0.655751	-0.933952	0.350329	0.543818
170	ENSG00000071082.11	78.9631	-0.237229	0.461506	-0.514033	0.607229	0.815955	29.0332	0.675794	0.667587	1.01229	0.311397	0.50332
171	ENSG00000071127.17	234.867	-1.27808	0.370344	-3.45107	0.00055837	0.00620613	152.778	0.580393	0.369649	1.57012	0.116388	0.265316
172	ENSG00000071539.14	117.002	0.724067	0.393221	1.84137	0.0655668	0.223084	22.833	-0.307281	0.709059	-0.433365	0.66475	0.798009
173	ENSG00000071564.17	170.964	0.310913	0.37047	0.83924	0.401335	0.672954	37.3148	-0.112548	0.573557	-0.196228	0.844432	0.91286
174	ENSG00000071626.17	86.5391	0.466716	0.427002	1.09301	0.274391	0.542713	42.8124	0.0904589	0.559431	0.161698	0.871544	0.929924
175	ENSG00000071794.16	63.6237	-0.363671	0.471723	-0.77094	0.440742	0.70289	14.538	-1.96833	0.869822	-2.26292	0.0236409	0.0847642
176	ENSG00000071859.15	65.4104	0.921784	0.471252	1.95603	0.0504615	0.186252	12.5747	0.824174	0.966955	0.85234	0.394026	0.586497
177	ENSG00000072110.16	133.856	-0.523635	0.36973	-1.41626	0.156698	0.391023	72.7207	-0.17764	0.462731	-0.383896	0.701056	0.822651
178	ENSG00000072274.13	143.799	-0.784065	0.380942	-2.05822	0.0395686	0.158902	62.9536	-0.428757	0.496911	-0.862845	0.388223	0.580542
179	ENSG00000072364.13	127.867	-0.33092	0.377529	-0.876542	0.380735	0.653733	33.1424	0.265722	0.606524	0.438106	0.661309	0.796709
180	ENSG00000072501.19	335.002	-0.901068	0.331788	-2.71579	0.00661175	0.0432105	74.8891	-1.18961	0.445524	-2.67014	0.00758207	0.0353188
181	ENSG00000072571.20	63.3294	-0.315485	0.513938	-0.613859	0.539308	0.771917	12.0813	-1.86892	0.991599	-1.88476	0.0594629	0.164522
182	ENSG00000072958.9	43.059	-0.31518	0.577776	-0.545505	0.585406	0.800368	11.8335	0.10003	0.969457	0.103182	0.917819	0.95776
183	ENSG00000073060.17	148.27	-1.68698	0.433356	-3.89284	9.90788e-05	0.00148248	36.9666	-1.25829	0.591932	-2.12573	0.0335255	0.108692
184	ENSG00000073578.18	100.429	-0.458962	0.399852	-1.14783	0.251039	0.517312	25.3647	-1.07886	0.67864	-1.58973	0.111895	0.256956
185	ENSG00000073584.20	146.711	-1.39439	0.387091	-3.60224	0.000315488	0.00387314	30.6775	-1.78619	0.626261	-2.85216	0.00434234	0.0225152
186	ENSG00000073614.13	88.4797	-0.0426648	0.46542	-0.0916695	0.926961	0.974697	21.7797	-0.314072	0.766877	-0.409546	0.682139	0.808491
187	ENSG00000073712.15	82.2769	-0.631668	0.480756	-1.3139	0.188878	0.439268	41.6676	0.451461	0.627872	0.719034	0.47212	0.65186
188	ENSG00000073921.18	91.437	-0.886924	0.426864	-2.07777	0.0377309	0.153862	20.5284	-0.896954	0.747725	-1.19958	0.230304	0.415655
189	ENSG00000074054.20	61.8094	-0.301292	0.464253	-0.648982	0.51635	0.756246	13.0256	-0.0888017	0.907288	-0.097876	0.922031	0.959513
190	ENSG00000074071.15	61.8899	-0.456987	0.467841	-0.976801	0.328668	0.602126	17.0872	-2.83017	0.867511	-3.2624	0.00110475	0.0075511
191	ENSG00000074181.9	64.7994	0.317327	0.511368	0.620545	0.534899	0.768789	13.5766	-0.876924	0.906413	-0.967467	0.333311	0.526022
192	ENSG00000074201.9	71.6469	-0.923705	0.456032	-2.02553	0.0428134	0.166293	14.0953	-1.58257	0.879921	-1.79853	0.0720925	0.189414
193	ENSG00000074590.14	11.5181	-0.137591	0.920182	-0.149526	0.881139	0.957484	11.5417	0.874093	0.992946	0.880303	0.378695	0.570704
194	ENSG00000074695.6	297.004	-1.22336	0.321729	-3.80244	0.000143279	0.00202591	55.4003	-1.78968	0.496604	-3.60383	0.000313564	0.00269998
195	ENSG00000074755.15	69.4697	0.70504	0.459725	1.53361	0.125124	0.338803	29.1611	0.746145	0.662714	1.12589	0.26021	0.450434
196	ENSG00000075151.24	368.949	0.0779505	0.312236	0.249652	0.802856	0.91834	72.2541	-1.17394	0.46607	-2.51881	0.0117753	0.049754
197	ENSG00000075223.14	111.12	-0.42509	0.410028	-1.03673	0.29986	0.571332	24.508	-2.14824	0.701655	-3.06168	0.00220097	0.0133349
198	ENSG00000075275.18	84.5875	0.644018	0.438298	1.46936	0.141735	0.368116	19.5816	0.0151969	0.7903	0.0192293	0.984658	0.992302
199	ENSG00000075292.19	161.794	-0.895554	0.371955	-2.4077	0.0160536	0.0833954	20.4746	-0.533676	0.738452	-0.722695	0.469868	0.649382
200	ENSG00000075415.15	76.4884	-0.356448	0.471548	-0.755911	0.449702	0.708435	50.4619	-0.186786	0.510637	-0.365791	0.714521	0.832778
201	ENSG00000075420.13	131.022	-1.17321	0.372414	-3.15029	0.00163109	0.0145982	22.4755	0.185287	0.722344	0.256509	0.797558	0.88405
202	ENSG00000075568.17	78.6314	-0.332676	0.430684	-0.772435	0.439857	0.702334	17.8025	-0.00288554	0.813889	-0.00354537	0.997171	0.998135
203	ENSG00000075711.21	91.0017	-0.246488	0.421522	-0.584756	0.558712	0.782167	22.2394	-0.583074	0.747531	-0.78	0.435391	0.620789
204	ENSG00000075785.14	116.698	-1.28663	0.460165	-2.79601	0.00517378	0.0356552	53.9944	-0.213694	0.503111	-0.424745	0.671023	0.801813
205	ENSG00000076003.5	52.3147	0.0540102	0.514155	0.105047	0.916339	0.972228	15.4986	-1.90734	0.857395	-2.22458	0.0261096	0.0909753
206	ENSG00000076248.11	44.3041	-2.10587	0.53158	-3.96152	7.4474e-05	0.00117005	15.6014	-0.183291	0.864608	-0.211993	0.832113	0.904507
207	ENSG00000076554.16	63.6182	-1.24709	0.461973	-2.69949	0.00694467	0.0447554	18.5734	-0.334833	0.884477	-0.378566	0.70501	0.825473
208	ENSG00000077097.16	189.09	-0.566018	0.347733	-1.62774	0.10358	0.301056	51.6884	-0.882287	0.501854	-1.75806	0.078738	0.201484
209	ENSG00000077147.16	82.3915	-0.639994	0.506288	-1.26409	0.206197	0.46279	23.2284	-1.11126	0.694685	-1.59966	0.109674	0.253984
210	ENSG00000077232.19	136.502	-0.27536	0.401307	-0.686158	0.492613	0.739911	40.1937	-2.43676	0.583548	-4.17577	2.96981e-05	0.000359095
211	ENSG00000077235.18	152.946	-0.603033	0.358812	-1.68064	0.0928332	0.280209	44.2363	-1.19291	0.565633	-2.10898	0.0349466	0.111699
212	ENSG00000077312.9	130.754	0.165877	0.47689	0.34783	0.727968	0.882757	36.3597	0.259759	0.609702	0.426043	0.670076	0.801506
213	ENSG00000077549.19	67.0552	-0.857101	0.449742	-1.90576	0.0566811	0.201336	23.1708	-0.919536	0.817707	-1.12453	0.260788	0.451023
214	ENSG00000078140.14	105.196	-1.13925	0.397488	-2.86612	0.00415533	0.0299689	26.4471	-0.284604	0.658527	-0.432182	0.665609	0.798534
215	ENSG00000078246.17	118.016	-0.897192	0.401655	-2.23374	0.0255003	0.116581	14.7359	-0.987381	0.917389	-1.07629	0.281796	0.474502
216	ENSG00000078369.18	280.391	-1.20163	0.328792	-3.65468	0.000257504	0.00332638	80.8087	-1.32643	0.436519	-3.03866	0.00237629	0.0142152
217	ENSG00000078618.23	166.91	-0.452057	0.453873	-0.995998	0.319251	0.592232	28.6184	-0.873643	0.638481	-1.36831	0.171214	0.342974
218	ENSG00000078668.14	49.246	-0.854506	0.506204	-1.68807	0.0913985	0.277876	16.2297	-0.537128	0.854885	-0.628304	0.529805	0.700856
219	ENSG00000078674.19	151.287	-0.667645	0.414908	-1.60914	0.107586	0.307646	31.0034	-0.831151	0.621617	-1.33708	0.181197	0.355943
220	ENSG00000078808.19	44.8656	0.113136	0.522519	0.216521	0.828582	0.930464	22.5352	-0.015757	0.733927	-0.0214695	0.982871	0.991068
221	ENSG00000079246.16	342.03	-1.1602	0.324115	-3.57961	0.000344114	0.00418043	73.5827	-1.18049	0.486257	-2.42772	0.0151942	0.0603836
222	ENSG00000079332.15	66.3657	-0.76945	0.539191	-1.42705	0.153567	0.386765	12.9069	0.430313	0.971985	0.442715	0.657972	0.794065
223	ENSG00000079785.16	106.967	-0.72457	0.448471	-1.61565	0.106171	0.305153	21.4287	-1.40526	0.722323	-1.94547	0.0517187	0.14874
224	ENSG00000079819.19	108.678	-1.04083	0.430588	-2.41724	0.0156388	0.0818751	24.4999	-1.54151	0.715167	-2.15546	0.0311258	0.103262
225	ENSG00000080345.18	259.42	-0.717426	0.337343	-2.1267	0.0334453	0.141169	65.2982	-0.154106	0.462977	-0.332858	0.739242	0.849506
226	ENSG00000080503.24	70.7472	-0.7188	0.44916	-1.60032	0.109528	0.310502	15.3983	-2.51033	0.906843	-2.76821	0.00563651	0.0278542
227	ENSG00000080608.10	50.8185	-0.387006	0.499617	-0.774606	0.438573	0.700973	18.317	-0.761187	0.811434	-0.938077	0.348205	0.541113
228	ENSG00000080802.20	54.0788	-1.31373	0.501846	-2.61779	0.00885015	0.0534006	24.8077	0.726292	0.699314	1.03858	0.299001	0.491958
229	ENSG00000080824.19	1302.94	-1.31358	0.30609	-4.29148	1.77486e-05	0.000345059	479.195	-1.76977	0.36199	-4.88901	1.01343e-06	1.74948e-05
230	ENSG00000080839.12	76.8649	-0.474693	0.437167	-1.08584	0.277551	0.546477	11.406	-0.963249	0.960841	-1.00251	0.316099	0.507742
231	ENSG00000082213.18	85.4771	-0.537375	0.424064	-1.2672	0.205083	0.461535	20.8303	-0.959831	0.737731	-1.30106	0.193238	0.371291
232	ENSG00000082641.16	109.22	-0.700071	0.41178	-1.70011	0.0891099	0.273277	22.6152	0.55582	0.722573	0.769224	0.441761	0.626231
233	ENSG00000082701.17	78.9169	-0.524454	0.429685	-1.22055	0.222255	0.483612	25.1073	-0.395801	0.682727	-0.579735	0.562093	0.725832
234	ENSG00000082805.21	82.4003	-0.363374	0.431595	-0.841932	0.399826	0.671744	17.9264	-1.82591	0.816047	-2.23751	0.025253	0.0886749
235	ENSG00000082898.19	250.967	0.332501	0.331253	1.00377	0.315491	0.5886	72.1371	0.29902	0.452006	0.66154	0.508266	0.683178
236	ENSG00000083223.18	37.5975	-0.48985	0.555338	-0.882075	0.377736	0.65164	10.6469	-0.462127	0.997756	-0.463166	0.643245	0.784792
237	ENSG00000083312.19	258.694	-0.879982	0.331883	-2.65148	0.00801395	0.0495017	43.7828	-0.405468	0.545388	-0.743448	0.45721	0.63888
238	ENSG00000083444.17	106.722	-0.6427	0.394417	-1.6295	0.103208	0.300651	38.0635	-0.764254	0.655716	-1.16553	0.243806	0.431161
239	ENSG00000083642.19	88.0297	-0.524165	0.429946	-1.21914	0.22279	0.484347	27.4443	-1.19349	0.645511	-1.8489	0.0644717	0.174973
240	ENSG00000083720.13	109.247	-0.350414	0.392513	-0.892743	0.371995	0.64588	17.3701	-1.17471	0.808302	-1.45331	0.146139	0.309314
241	ENSG00000083845.9	15.0971	-0.317204	0.821112	-0.38631	0.699267	0.867769	14.5612	-0.191012	0.877528	-0.21767	0.827686	0.903002
242	ENSG00000083857.15	732.038	-1.36174	0.304451	-4.47278	7.72103e-06	0.000172293	169.596	-1.43196	0.359038	-3.98834	6.65378e-05	0.000712118
243	ENSG00000084073.10	46.3651	-0.456956	0.533601	-0.856363	0.391797	0.664872	19.0547	-1.83182	0.77969	-2.34943	0.0188023	0.0710936
244	ENSG00000084090.14	89.6814	-1.26657	0.462977	-2.7357	0.00622479	0.0412832	20.3023	-1.27359	0.780323	-1.63213	0.102653	0.241979
245	ENSG00000084207.18	77.0159	0.690439	0.459607	1.50224	0.133036	0.352539	18.6125	0.0314028	0.786556	0.0399245	0.968153	0.983908
246	ENSG00000084234.18	199.998	-1.44224	0.357102	-4.03874	5.37383e-05	0.000892448	45.1198	-2.01382	0.549308	-3.66611	0.000246269	0.00220055
247	ENSG00000084733.11	77.6707	-0.819817	0.444332	-1.84506	0.0650294	0.221733	19.3395	-0.826998	0.751505	-1.10046	0.271134	0.461886
248	ENSG00000084754.12	38.0146	-0.567216	0.57177	-0.992036	0.32118	0.594448	16.0602	-3.29421	0.989199	-3.33018	0.000867884	0.00620401
249	ENSG00000085063.17	163.706	0.0136239	0.431184	0.0315966	0.974794	0.992551	39.1648	-1.33527	0.63575	-2.10031	0.0357019	0.113222
250	ENSG00000085224.23	290.36	-0.64888	0.353445	-1.83587	0.0663765	0.225038	43.533	-1.5246	0.547387	-2.78522	0.00534906	0.0267359
251	ENSG00000085662.14	24.7498	-0.233008	0.676662	-0.344349	0.730583	0.883662	11.5578	-1.25194	0.965944	-1.29608	0.194949	0.373028
252	ENSG00000085832.17	63.02	-0.597152	0.482205	-1.23838	0.215576	0.476299	12.3369	-1.31473	0.933548	-1.40832	0.159038	0.327705
253	ENSG00000086015.23	66.5584	0.80997	0.476835	1.69864	0.0893875	0.273623	14.1356	-0.303066	0.908542	-0.333574	0.738701	0.849289
254	ENSG00000086061.16	147.523	-0.457714	0.417967	-1.0951	0.273475	0.541638	63.7078	0.081539	0.474489	0.171846	0.863559	0.92335
255	ENSG00000086062.13	329.906	-1.13927	0.326354	-3.49091	0.000481387	0.00546543	89.8139	-0.909924	0.420638	-2.1632	0.0305258	0.101926
256	ENSG00000086200.17	35.3043	-0.38585	0.572002	-0.674561	0.499955	0.744998	17.7441	-1.80657	0.793374	-2.27707	0.0227821	0.0820474
257	ENSG00000086232.13	246.633	-1.13318	0.331323	-3.42016	0.000625841	0.00679324	66.2135	-1.52699	0.489572	-3.11903	0.00181445	0.0113597
258	ENSG00000086598.11	81.6729	-0.755087	0.48391	-1.56039	0.118669	0.327784	23.5009	-1.94141	0.711382	-2.72907	0.00635132	0.0306405
259	ENSG00000086758.16	861.876	-0.382397	0.293023	-1.30501	0.19189	0.443434	250.466	-0.0429602	0.345825	-0.124225	0.901137	0.948638
260	ENSG00000087053.20	42.1357	0.150777	0.547585	0.275349	0.783048	0.909735	15.8104	-0.669245	0.828681	-0.807603	0.419319	0.60873
261	ENSG00000087086.15	318.66	-0.913324	0.349094	-2.61627	0.00888961	0.0535218	173.538	-0.511769	0.361764	-1.41465	0.157171	0.32492
262	ENSG00000087263.17	37.6111	-0.597687	0.567914	-1.05243	0.292605	0.563962	13.6817	0.176953	0.900221	0.196567	0.844167	0.912747
263	ENSG00000087269.16	118.013	-0.466568	0.41313	-1.12935	0.25875	0.525088	23.0997	-0.0127462	0.710881	-0.0179302	0.985695	0.992682
264	ENSG00000087274.19	92.5182	-1.23483	0.414608	-2.97831	0.00289846	0.022986	25.5638	0.771759	0.693314	1.11315	0.265646	0.456368
265	ENSG00000087302.9	78.8174	-0.701727	0.427043	-1.64322	0.100337	0.294828	15.8679	-1.50137	0.833943	-1.80033	0.0718089	0.189018
266	ENSG00000087460.29	179.772	-0.0974278	0.3505	-0.277968	0.781037	0.909489	99.8596	0.396874	0.407949	0.972853	0.330626	0.52353
267	ENSG00000087470.19	47.5461	0.938502	0.530858	1.7679	0.0770783	0.248244	14.591	-0.00439359	0.871121	-0.00504361	0.995976	0.997937
268	ENSG00000087502.19	45.508	-0.210749	0.517618	-0.407151	0.683897	0.861428	11.0577	-1.72043	0.996298	-1.72682	0.0841991	0.211073
269	ENSG00000087842.11	33.0788	-0.705697	0.583351	-1.20973	0.226382	0.488932	15.5978	-2.02287	0.854734	-2.36666	0.0179493	0.0687713
270	ENSG00000088205.13	48.5234	-0.705257	0.526294	-1.34004	0.180232	0.426936	20.1306	0.331972	0.771115	0.430509	0.666826	0.799319
271	ENSG00000088325.16	257.922	-1.24492	0.378315	-3.2907	0.000999388	0.00975557	74.6177	-0.334378	0.445511	-0.750549	0.452924	0.634809
272	ENSG00000088367.23	49.5523	-0.378648	0.515638	-0.73433	0.462748	0.716996	16.1641	-1.10526	0.819229	-1.34915	0.177289	0.350827
273	ENSG00000088930.8	39.6913	0.0972673	0.552491	0.176052	0.860253	0.947452	17.0978	-0.866581	0.822748	-1.05328	0.292214	0.485571
274	ENSG00000088986.11	49.7022	-0.0402681	0.507692	-0.079316	0.936781	0.978255	39.5568	0.737383	0.600135	1.2287	0.219186	0.400653
275	ENSG00000089154.11	244.189	0.263727	0.336164	0.784519	0.432736	0.697102	93.1036	0.646927	0.414598	1.56037	0.118672	0.268798
276	ENSG00000089327.15	93.5056	-0.834927	0.493768	-1.69093	0.0908502	0.276788	55.9663	-1.69314	0.560751	-3.01942	0.00253263	0.0149149
277	ENSG00000089597.18	385.048	-0.551174	0.309586	-1.78036	0.0750176	0.243848	188.646	0.615497	0.342739	1.79582	0.0725233	0.19026
278	ENSG00000089902.10	46.8908	-0.436564	0.521094	-0.837783	0.402153	0.673305	14.6439	-0.39344	0.86946	-0.45251	0.650901	0.789318
279	ENSG00000090060.19	125.804	-0.590916	0.375002	-1.57577	0.115079	0.32115	34.3237	-1.32378	0.642676	-2.05979	0.0394183	0.12135
280	ENSG00000090061.17	83.1983	0.29411	0.432603	0.679861	0.496593	0.742749	54.1993	0.882108	0.513892	1.71652	0.0860663	0.214055
281	ENSG00000090273.14	66.9606	0.145428	0.506286	0.287245	0.773924	0.905206	19.7031	-0.278636	0.782728	-0.355981	0.721855	0.838153
282	ENSG00000090520.12	41.4455	-0.0837067	0.646276	-0.129521	0.896945	0.963389	14.6275	-0.614948	0.876026	-0.701975	0.482695	0.660523
283	ENSG00000090615.16	81.6502	0.382602	0.463855	0.824831	0.409468	0.678914	23.2696	0.861192	0.738468	1.16619	0.243539	0.431161
284	ENSG00000090621.15	131.077	0.452483	0.385305	1.17435	0.240255	0.504098	31.079	0.615832	0.646258	0.95292	0.34063	0.534015
285	ENSG00000090686.16	88.1255	0.1073	0.420729	0.255033	0.798697	0.916529	14.3527	-1.41179	0.865259	-1.63164	0.102756	0.242107
286	ENSG00000090861.17	77.2271	0.439577	0.459887	0.955836	0.339155	0.612513	20.9264	-0.00512142	0.74666	-0.00685911	0.994527	0.997511
287	ENSG00000090863.12	124.963	-0.99692	0.37867	-2.63269	0.00847128	0.0516993	34.1842	-1.28586	0.657584	-1.95544	0.0505317	0.145995
288	ENSG00000090889.12	41.4838	-0.357639	0.550458	-0.649712	0.515878	0.755937	15.551	-1.03234	0.832728	-1.23971	0.215083	0.396341
289	ENSG00000091039.17	76.3689	-1.34495	0.443362	-3.03353	0.0024171	0.0197896	14.5386	-2.38217	0.891673	-2.67158	0.0075496	0.0351964
290	ENSG00000091127.14	64.213	-0.56003	0.48961	-1.14383	0.252694	0.519233	17.1044	-2.05038	0.869209	-2.3589	0.0183292	0.0697201
291	ENSG00000091136.15	156.508	-0.788478	0.364626	-2.16243	0.0305852	0.132631	39.9703	-2.37175	0.624679	-3.79676	0.0001466	0.00140806
292	ENSG00000091140.15	52.2512	-0.169708	0.513403	-0.330556	0.74098	0.889026	14.138	-1.94222	0.895555	-2.16873	0.0301029	0.100929
293	ENSG00000091409.16	69.124	-1.66851	0.483574	-3.45037	0.000559822	0.00621633	17.2973	-1.94719	0.857004	-2.27209	0.0230808	0.0830704
294	ENSG00000091490.11	57.0495	-1.29885	0.478726	-2.71313	0.00666506	0.0434654	17.8138	-1.71431	0.825343	-2.07709	0.0377937	0.117947
295	ENSG00000091527.17	65.1596	-0.585327	0.482016	-1.21433	0.224621	0.486394	13.1644	-0.305501	0.906541	-0.336997	0.736119	0.847178
296	ENSG00000091542.9	54.5258	-1.26195	0.494883	-2.55	0.0107723	0.0617702	27.5726	0.0218905	0.712616	0.0307186	0.975494	0.988188
297	ENSG00000091986.16	88.2144	-2.16692	0.440668	-4.91736	8.77206e-07	2.56887e-05	14.5518	-1.99562	0.910145	-2.19264	0.0283336	0.0965616
298	ENSG00000092148.14	143.957	-0.966969	0.382806	-2.526	0.0115368	0.065047	29.2636	-1.16685	0.650216	-1.79455	0.0727247	0.190634
299	ENSG00000092199.19	161.538	-0.730718	0.371918	-1.96473	0.0494457	0.183752	164.221	0.943082	0.36929	2.55377	0.0106563	0.0459831
300	ENSG00000092201.10	253.697	-0.728879	0.34693	-2.10094	0.0356461	0.147428	54.1188	-1.25033	0.52043	-2.40249	0.016284	0.0637342
301	ENSG00000092439.16	84.5942	0.196145	0.435478	0.450413	0.652413	0.843043	17.0098	-0.678573	0.801079	-0.847074	0.396954	0.588851
302	ENSG00000092470.12	57.9889	0.461135	0.481803	0.957102	0.338516	0.61178	17.6202	0.82328	0.833954	0.987201	0.323544	0.515331
303	ENSG00000092621.13	159.25	-0.864236	0.38655	-2.23577	0.0253669	0.1162	43.6183	-0.816129	0.547201	-1.49146	0.135841	0.293418
304	ENSG00000092820.19	166.528	-0.626636	0.373426	-1.67807	0.0933329	0.281373	56.9681	0.477597	0.519009	0.920209	0.357464	0.55
305	ENSG00000092847.13	105.532	0.0542327	0.470056	0.115375	0.908148	0.968458	12.8589	-0.623159	0.924388	-0.674131	0.500228	0.67589
306	ENSG00000092853.14	204.628	-0.75709	0.389221	-1.94514	0.051758	0.189584	28.6485	-0.47342	0.639255	-0.74058	0.458948	0.640521
307	ENSG00000092964.18	52.11	-0.805716	0.499093	-1.61436	0.106449	0.305499	14.6532	-1.85641	0.875488	-2.12043	0.0339695	0.109562
308	ENSG00000093009.11	54.0052	0.560442	0.513093	1.09228	0.27471	0.542894	10.6975	-0.759905	0.996528	-0.762552	0.445731	0.628714
309	ENSG00000094804.12	106.607	-1.03506	0.396102	-2.61312	0.00897192	0.0539615	33.5898	0.656002	0.617282	1.06273	0.287906	0.480943
310	ENSG00000094916.16	350.977	-1.08106	0.31951	-3.38351	0.000715657	0.0074755	71.473	-1.3154	0.453048	-2.90346	0.00369067	0.0199184
311	ENSG00000095139.15	44.9876	-0.547113	0.520541	-1.05105	0.293237	0.56449	15.0175	-0.741486	0.843708	-0.878841	0.379487	0.571443
312	ENSG00000095319.14	233.034	0.919745	0.391779	2.34761	0.0188941	0.0941052	84.2902	0.41755	0.454025	0.919664	0.357748	0.550225
313	ENSG00000096063.16	100.276	-0.515772	0.408483	-1.26265	0.206714	0.463771	20.2299	-0.398899	0.816431	-0.488589	0.625133	0.77097
314	ENSG00000096384.20	529.042	-0.760128	0.323675	-2.34843	0.0188526	0.0939883	268.705	0.174539	0.357376	0.488391	0.625273	0.770976
315	ENSG00000096401.8	65.839	-1.06936	0.488844	-2.18753	0.0287037	0.126838	18.8515	-0.647116	0.78344	-0.825992	0.408808	0.59986
316	ENSG00000096696.15	188.646	-1.20482	0.383664	-3.1403	0.00168776	0.0148651	34.4286	-2.37058	0.611927	-3.87396	0.000107081	0.00107516
317	ENSG00000096746.18	120.587	0.00981746	0.40704	0.0241192	0.980758	0.993712	48.9803	0.97248	0.540561	1.79902	0.0720156	0.189315
318	ENSG00000099194.6	662.652	-1.04878	0.317946	-3.29863	0.000971594	0.00956482	164.493	-0.582022	0.34771	-1.67387	0.0941555	0.227793
319	ENSG00000099204.21	75.0595	-0.836986	0.436228	-1.91869	0.0550236	0.19744	26.6645	-1.44525	0.662539	-2.18138	0.0291556	0.0988022
320	ENSG00000099331.14	92.3039	0.895278	0.423478	2.11411	0.0345058	0.143941	20.6597	0.589939	0.770995	0.765165	0.444173	0.627913
321	ENSG00000099341.12	60.2543	0.0752031	0.58723	0.128064	0.898098	0.96393	14.5695	-0.91197	0.915162	-0.996512	0.319001	0.511392
322	ENSG00000099624.8	49.8103	0.287785	0.510286	0.563968	0.572776	0.791783	18.0934	-0.851898	0.830126	-1.02623	0.304785	0.498108
323	ENSG00000099783.12	236.737	-0.815212	0.354395	-2.3003	0.0214315	0.102452	76.8948	-0.767415	0.446374	-1.71922	0.085574	0.213203
324	ENSG00000099991.18	93.5652	0.521577	0.425447	1.22595	0.220218	0.481612	24.8771	0.863981	0.718715	1.20212	0.229317	0.414903
325	ENSG00000100028.12	63.3859	-1.2264	0.459512	-2.66891	0.00760967	0.0478462	15.4635	0.288964	0.877351	0.329359	0.741884	0.850548
326	ENSG00000100030.15	56.5937	0.215022	0.485222	0.44314	0.657664	0.846683	20.8438	-1.30157	0.751634	-1.73165	0.0833356	0.209741
327	ENSG00000100129.18	58.2136	-0.955733	0.480184	-1.99035	0.0465529	0.176719	28.8476	-0.0796005	0.651019	-0.122271	0.902685	0.949992
328	ENSG00000100138.15	19.6403	-0.435821	0.721699	-0.603882	0.545922	0.774835	14.6415	-0.2961	0.858393	-0.344947	0.730134	0.843707
329	ENSG00000100154.15	53.9117	-1.2939	0.490435	-2.63826	0.00833325	0.0510176	13.5844	-0.911869	0.881362	-1.03461	0.300849	0.493998
330	ENSG00000100201.23	468.059	0.299462	0.321311	0.931999	0.351337	0.624242	163.346	0.842005	0.35833	2.34981	0.0187832	0.0710686
331	ENSG00000100243.22	166.718	-1.29607	0.418523	-3.09677	0.00195639	0.0167243	58.1601	-0.392415	0.49636	-0.790584	0.429187	0.615505
332	ENSG00000100285.10	162.997	-1.20217	0.37879	-3.17371	0.00150503	0.0137159	66.0719	-1.03551	0.55607	-1.86219	0.0625767	0.17155
333	ENSG00000100304.13	106.965	-0.843497	0.423457	-1.99193	0.0463785	0.176415	15.9308	0.132846	0.905661	0.146684	0.883382	0.937665
334	ENSG00000100325.15	66.7447	-1.60106	0.665571	-2.40555	0.0161482	0.083812	18.214	0.30521	0.803951	0.379638	0.704214	0.825165
335	ENSG00000100345.23	633.57	-0.803272	0.301406	-2.66508	0.00769691	0.0481875	272.402	0.321022	0.310969	1.03233	0.301917	0.495037
336	ENSG00000100350.16	47.79	-0.209281	0.52186	-0.401029	0.688399	0.862799	19.6319	-1.3168	0.757394	-1.73859	0.0821073	0.207569
337	ENSG00000100353.18	63.4343	-0.19265	0.46104	-0.417859	0.67605	0.856696	35.0664	0.131289	0.630806	0.208129	0.835128	0.90625
338	ENSG00000100354.21	113.661	-0.58467	0.394871	-1.48066	0.138697	0.362846	13.655	-0.831518	0.93445	-0.889847	0.373548	0.566251
339	ENSG00000100364.19	114.127	0.925664	0.453149	2.04274	0.0410785	0.162116	21.1061	-0.122608	0.801456	-0.152981	0.878413	0.934447
340	ENSG00000100380.15	61.3849	-0.857179	0.468817	-1.82839	0.0674913	0.227225	22.157	-0.547851	0.71164	-0.769843	0.441393	0.626231
341	ENSG00000100412.17	48.2494	-0.547594	0.531602	-1.03008	0.302971	0.575358	13.1959	-1.86519	0.919796	-2.02783	0.0425779	0.128608
342	ENSG00000100413.17	50.5323	-0.463605	0.536851	-0.863564	0.387827	0.661163	18.4759	-1.2115	0.847889	-1.42884	0.15305	0.319068
343	ENSG00000100418.8	86.4607	0.437608	0.42529	1.02896	0.303497	0.575792	17.1622	-1.12895	0.799658	-1.41179	0.158011	0.325944
344	ENSG00000100422.14	59.2713	-0.37592	0.477382	-0.787462	0.431012	0.695577	14.9107	-1.14233	0.860456	-1.32759	0.184314	0.359498
345	ENSG00000100461.18	56.5536	0.0934291	0.495866	0.188416	0.85055	0.942364	32.1501	0.967075	0.722254	1.33897	0.180581	0.355223
346	ENSG00000100504.17	49.876	-0.416183	0.526206	-0.790913	0.428995	0.693671	15.2366	-2.17505	0.864232	-2.51674	0.0118446	0.0498612
347	ENSG00000100591.8	37.397	-0.237372	0.593975	-0.399634	0.689426	0.863387	15.5335	0.609256	0.861723	0.707021	0.479554	0.658127
348	ENSG00000100600.15	60.301	-2.37831	0.479429	-4.96071	7.02353e-07	2.09927e-05	26.4199	-1.08766	0.730992	-1.48792	0.136771	0.294702
349	ENSG00000100603.14	43.8609	-0.66203	0.532484	-1.24329	0.213762	0.473913	11.8406	-0.111137	0.967024	-0.114927	0.908503	0.952763
350	ENSG00000100632.11	32.6276	-1.07222	0.628797	-1.7052	0.0881575	0.271862	12.1254	0.778756	0.994853	0.782785	0.433754	0.619663
351	ENSG00000100644.17	312.034	-0.561733	0.335189	-1.67587	0.0937634	0.282042	132.071	0.258368	0.388378	0.665249	0.505891	0.681788
352	ENSG00000100714.17	151.602	-0.382616	0.413342	-0.925665	0.35462	0.627904	58.0722	-2.2637	0.566726	-3.99434	6.48735e-05	0.00069825
353	ENSG00000100722.20	74.9889	0.337707	0.443134	0.762087	0.446008	0.706443	11.2012	0.257047	0.980709	0.262103	0.793242	0.882018
354	ENSG00000100811.14	73.3604	-0.65672	0.442166	-1.48523	0.137482	0.360944	26.8248	-0.299892	0.654919	-0.457907	0.647019	0.786833
355	ENSG00000100852.14	51.3094	-0.129797	0.495983	-0.261696	0.793555	0.913634	12.5301	-0.0682112	0.958676	-0.0711515	0.943277	0.970403
356	ENSG00000100883.13	19.6678	-0.505223	0.749971	-0.673658	0.500529	0.745185	11.2715	-0.00824715	0.971407	-0.0084899	0.993226	0.996558
357	ENSG00000100934.15	40.4579	-0.522914	0.556978	-0.938842	0.347812	0.620279	14.3692	-0.112355	0.996888	-0.112706	0.910264	0.952772
358	ENSG00000101057.16	123.698	-0.888554	0.387291	-2.29428	0.0217743	0.103664	54.1215	-0.208799	0.499304	-0.41818	0.675815	0.805001
359	ENSG00000101109.12	49.2213	-0.313102	0.505617	-0.619247	0.535754	0.769447	12.8521	0.19525	0.935993	0.208602	0.834759	0.906035
360	ENSG00000101158.15	128.176	0.387577	0.439731	0.881396	0.378103	0.65164	38.2212	0.211092	0.57138	0.369443	0.711798	0.831116
361	ENSG00000101160.15	68.7868	-0.112651	0.4847	-0.232413	0.816217	0.925248	12.3294	-2.08442	0.970012	-2.14886	0.0316454	0.104633
362	ENSG00000101161.8	56.4217	0.818866	0.505482	1.61997	0.105239	0.303524	33.3433	0.48605	0.620025	0.78392	0.433087	0.618932
363	ENSG00000101166.16	72.1385	-0.877613	0.442161	-1.98483	0.0471636	0.178375	19.2266	-0.633782	0.811427	-0.78107	0.434761	0.620543
364	ENSG00000101182.15	41.631	-0.692372	0.561314	-1.23349	0.217395	0.478371	22.8044	0.16765	0.719311	0.23307	0.815707	0.895997
365	ENSG00000101191.17	98.1013	-0.689663	0.412335	-1.67258	0.0944104	0.283036	18.7581	0.625254	0.810365	0.77157	0.440369	0.625498
366	ENSG00000101210.13	68.2998	0.290681	0.469011	0.619775	0.535406	0.769233	23.9295	0.077035	0.716453	0.107523	0.914374	0.955505
367	ENSG00000101294.18	60.2114	-0.357843	0.484119	-0.739163	0.459808	0.715052	17.0906	-1.10022	0.838062	-1.31282	0.189244	0.366328
368	ENSG00000101335.10	109.274	-1.09985	0.419661	-2.62082	0.00877193	0.0530425	52.261	-1.14534	0.525126	-2.18108	0.0291775	0.0988174
369	ENSG00000101337.16	143.179	-0.65079	0.38451	-1.69252	0.0905475	0.276228	23.8272	-0.242512	0.689601	-0.35167	0.725086	0.840952
370	ENSG00000101347.11	34.27	-0.0873572	0.645909	-0.135247	0.892417	0.962006	11.4927	-1.51492	0.980043	-1.54577	0.122161	0.274178
371	ENSG00000101350.8	31.6379	-0.224666	0.619426	-0.362701	0.716828	0.876521	14.6476	-1.16189	0.866419	-1.34102	0.179913	0.354401
372	ENSG00000101367.9	44.7036	-1.044	0.578777	-1.8038	0.0712622	0.23577	20.975	0.808639	0.770871	1.04899	0.294181	0.488125
373	ENSG00000101421.4	61.4804	-1.18682	0.561271	-2.11453	0.03447	0.143844	25.2139	0.17843	0.67948	0.262598	0.792861	0.881996
374	ENSG00000101444.13	37.7321	0.280719	0.566108	0.495875	0.619983	0.822575	13.6028	-0.824998	0.943283	-0.874603	0.38179	0.573847
375	ENSG00000101447.15	28.853	-0.449704	0.625497	-0.718954	0.472169	0.7242	14.3794	0.470046	0.897834	0.523533	0.600603	0.753519
376	ENSG00000101557.15	70.3571	-0.568094	0.462599	-1.22805	0.219429	0.480701	29.9929	0.402993	0.639139	0.630524	0.528352	0.699431
377	ENSG00000101558.14	75.4797	-0.688841	0.433753	-1.58809	0.112265	0.315908	26.9675	-1.15827	0.67285	-1.72143	0.085172	0.212668
378	ENSG00000101596.17	100.555	-0.470704	0.422381	-1.11441	0.265105	0.532408	24.6446	-0.579527	0.687659	-0.842754	0.399366	0.5906
379	ENSG00000101608.13	67.1559	-1.31054	0.471356	-2.78035	0.00543003	0.0371788	14.9369	-1.34139	0.86345	-1.55352	0.120298	0.271183
380	ENSG00000101680.16	81.6192	0.146041	0.454329	0.321444	0.747874	0.892228	17.2977	-1.13769	0.796936	-1.42759	0.153411	0.319471
381	ENSG00000101856.10	37.3203	-0.484492	0.584751	-0.828543	0.407363	0.677081	12.1167	-2.5595	0.984936	-2.59865	0.00935916	0.0416508
382	ENSG00000101868.13	59.0674	0.232566	0.494689	0.470126	0.638265	0.833667	24.833	-0.543811	0.691572	-0.786341	0.431668	0.61746
383	ENSG00000101972.20	166.77	-0.677249	0.3705	-1.82793	0.0675596	0.227271	48.3144	-1.85906	0.524324	-3.54563	0.00039167	0.00323473
384	ENSG00000101974.15	73.1882	-1.15589	0.466223	-2.47927	0.013165	0.0722646	12.5017	-2.13257	0.944869	-2.25701	0.0240077	0.0857496
385	ENSG00000102007.11	134.02	-0.753165	0.389693	-1.93271	0.0532719	0.193263	67.8425	-1.97366	0.463839	-4.25504	2.09011e-05	0.000260484
386	ENSG00000102024.19	87.4051	-0.28099	0.426597	-0.658679	0.510102	0.751854	54.0907	-1.4964	0.496941	-3.01122	0.00260198	0.0152287
387	ENSG00000102038.16	105.579	-0.638848	0.416357	-1.53438	0.124937	0.338504	23.783	-1.9689	0.728831	-2.70145	0.00690389	0.03286
388	ENSG00000102054.18	83.1195	-0.711201	0.420108	-1.6929	0.0904746	0.276151	15.3285	-1.38861	0.888058	-1.56364	0.117901	0.267799
389	ENSG00000102081.16	73.106	-0.612238	0.474097	-1.29138	0.196572	0.44943	14.3847	-0.68548	0.866607	-0.790993	0.428948	0.615428
390	ENSG00000102144.15	121.337	-0.316628	0.433086	-0.731098	0.464719	0.718556	47.1991	0.193899	0.526688	0.368147	0.712763	0.831582
391	ENSG00000102158.22	35.9005	-1.27116	0.580491	-2.1898	0.0285387	0.126493	12.183	-1.11798	0.951438	-1.17505	0.239976	0.427534
392	ENSG00000102172.16	60.4649	-1.01666	0.537107	-1.89284	0.0583798	0.205549	13.7898	-0.935253	0.899415	-1.03985	0.298412	0.4917
393	ENSG00000102265.12	37.8626	-1.45535	0.553748	-2.62818	0.00858422	0.0521422	28.3042	0.658447	0.662508	0.993871	0.320286	0.512583
394	ENSG00000102471.15	31.3302	-0.713189	0.602507	-1.1837	0.236531	0.501351	16.2316	-1.56529	0.835214	-1.87412	0.0609143	0.167721
395	ENSG00000102531.16	109.823	0.0125198	0.394612	0.0317268	0.97469	0.992533	28.3067	0.393908	0.679694	0.579538	0.562227	0.725832
396	ENSG00000102572.15	68.891	-0.60416	0.468352	-1.28997	0.197061	0.449927	28.7788	0.181441	0.655984	0.276593	0.782092	0.875617
397	ENSG00000102580.15	51.4573	-1.14663	0.528483	-2.16966	0.030033	0.131018	14.1684	-0.186495	0.870982	-0.21412	0.830453	0.904112
398	ENSG00000102595.21	70.947	-0.415336	0.448608	-0.925834	0.354532	0.627843	12.4561	-0.855963	0.932344	-0.918076	0.358579	0.550609
399	ENSG00000102606.19	71.7737	-0.245764	0.458232	-0.536332	0.591729	0.805839	18.1695	0.732678	0.808393	0.906339	0.364757	0.556935
400	ENSG00000102699.6	77.1133	-0.464528	0.443301	-1.04788	0.294692	0.565855	15.4298	-1.27582	0.854603	-1.49287	0.13547	0.292729
401	ENSG00000102763.18	47.8503	-0.740536	0.505635	-1.46457	0.143039	0.369484	11.1541	-0.737648	0.973432	-0.757781	0.448582	0.631482
402	ENSG00000102858.13	149.71	0.0718391	0.374892	0.191626	0.848035	0.940589	29.064	0.544193	0.647304	0.840706	0.400512	0.591659
403	ENSG00000102893.16	47.2311	-0.450916	0.5082	-0.887281	0.374928	0.648937	18.7247	-2.8657	0.840691	-3.40874	0.000652626	0.00494517
404	ENSG00000102908.22	109.667	-0.588118	0.390664	-1.50543	0.132213	0.351581	39.5443	0.233651	0.575675	0.405874	0.684835	0.810479
405	ENSG00000102974.16	68.9048	-0.778282	0.46205	-1.68441	0.0921022	0.27914	17.8873	0.134204	0.820418	0.163581	0.870061	0.929254
406	ENSG00000103035.11	61.7572	-0.54433	0.570052	-0.954877	0.33964	0.612536	24.1008	-0.405309	0.688593	-0.588604	0.556127	0.721239
407	ENSG00000103121.9	36.9347	-1.23723	0.672276	-1.84035	0.0657162	0.223331	11.726	-0.553272	0.953347	-0.580347	0.56168	0.725626
408	ENSG00000103145.11	53.6843	0.321543	0.554749	0.579619	0.562172	0.784516	10.8533	-1.15295	0.990488	-1.16402	0.244414	0.431503
409	ENSG00000103187.8	73.4817	-1.53255	0.440967	-3.47542	0.000510052	0.00576274	23.6274	-0.704763	0.742112	-0.949672	0.342279	0.535417
410	ENSG00000103194.16	66.6691	-0.586765	0.454837	-1.29006	0.197031	0.449927	21.3881	-0.303671	0.729479	-0.416285	0.677201	0.805976
411	ENSG00000103202.13	65.8084	0.703902	0.478451	1.47121	0.141234	0.366974	13.1218	0.145215	0.937989	0.154815	0.876967	0.933646
412	ENSG00000103257.9	496.521	-0.400856	0.328373	-1.22073	0.222188	0.483556	421.738	0.830193	0.288697	2.87565	0.00403196	0.0213625
413	ENSG00000103342.13	162.232	-0.323854	0.370723	-0.873574	0.38235	0.655144	60.2594	-0.182446	0.483857	-0.377065	0.706125	0.826382
414	ENSG00000103353.16	36.7778	-0.39101	0.572691	-0.682759	0.494759	0.741357	13.8896	0.0732452	0.889836	0.0823132	0.934398	0.964689
415	ENSG00000103363.16	17.2931	0.371884	0.777189	0.478499	0.632295	0.830069	15.2967	0.938114	0.885682	1.0592	0.289509	0.482729
416	ENSG00000103657.14	116.174	-0.702134	0.408838	-1.71739	0.0859083	0.266979	23.3048	-0.181662	0.700071	-0.259491	0.795256	0.882877
417	ENSG00000103769.10	56.1793	-1.37063	0.638881	-2.14536	0.0319237	0.136713	14.0213	-0.0132245	0.951684	-0.0138958	0.988913	0.994337
418	ENSG00000103855.18	35.8634	0.377221	0.597735	0.631084	0.527986	0.763932	11.7985	-0.149268	0.949294	-0.157241	0.875055	0.932134
419	ENSG00000103994.18	157.273	-0.595612	0.369029	-1.614	0.106528	0.305499	42.3462	-1.93621	0.580866	-3.33332	0.000858159	0.00614221
420	ENSG00000104093.14	97.4375	-0.169368	0.413184	-0.40991	0.681872	0.86037	13.1213	-0.798146	0.898038	-0.888766	0.374129	0.566375
421	ENSG00000104131.13	74.0692	-0.300413	0.477008	-0.629786	0.528835	0.764444	17.4828	-0.0436071	0.885395	-0.0492516	0.960719	0.979506
422	ENSG00000104133.16	71.8734	0.655169	0.457534	1.43196	0.152157	0.384392	14.3094	-1.1875	0.869723	-1.36538	0.172135	0.343726
423	ENSG00000104331.9	53.8869	-0.910503	0.500633	-1.8187	0.0689568	0.230504	18.9884	-0.681207	0.80988	-0.841122	0.40028	0.591623
424	ENSG00000104408.11	42.8596	-0.607995	0.542998	-1.1197	0.262841	0.530058	14.8508	-1.33922	0.881573	-1.51913	0.12873	0.283445
425	ENSG00000104447.13	107.293	-0.919004	0.409242	-2.24562	0.0247283	0.114089	12.0262	-0.223334	0.96011	-0.232613	0.816062	0.895997
426	ENSG00000104517.13	182.036	-0.334626	0.352152	-0.950231	0.341995	0.613808	44.7107	0.0655559	0.560643	0.11693	0.906916	0.952153
427	ENSG00000104635.15	54.0696	-0.519622	0.501219	-1.03672	0.299868	0.571332	18.5285	0.361938	0.784135	0.461576	0.644386	0.785846
428	ENSG00000104687.14	47.6087	-0.220392	0.521863	-0.422319	0.672792	0.854757	25.5434	-0.0348396	0.679693	-0.0512578	0.95912	0.978754
429	ENSG00000104738.18	187.931	-0.140459	0.356039	-0.394506	0.693207	0.864888	50.665	0.334274	0.515899	0.647943	0.517022	0.689565
430	ENSG00000104763.20	55.0223	-1.92135	0.494331	-3.88677	0.000101587	0.00150644	19.9718	-1.67938	0.761093	-2.20654	0.0273461	0.0943581
431	ENSG00000104805.16	58.6886	-0.638743	0.489132	-1.30587	0.191597	0.443108	20.8368	-0.178326	0.743219	-0.239938	0.810379	0.89322
432	ENSG00000104853.16	73.4967	-0.336312	0.464974	-0.723291	0.469501	0.721947	38.004	-0.344401	0.56833	-0.605987	0.544523	0.712696
433	ENSG00000104904.12	61.2091	0.0646838	0.472811	0.136807	0.891184	0.961479	21.5651	-0.280778	0.720025	-0.389957	0.696569	0.819586
434	ENSG00000104979.9	91.6456	-1.23143	0.477903	-2.57673	0.00997393	0.0583945	42.5234	0.758047	0.581438	1.30375	0.19232	0.370494
435	ENSG00000105193.9	31.2222	0.588865	0.6526	0.902338	0.366877	0.640823	24.2109	0.660815	0.717484	0.921017	0.357042	0.549883
436	ENSG00000105220.17	91.2948	-0.29512	0.428477	-0.688764	0.490972	0.738332	52.9611	0.828521	0.530924	1.56053	0.118636	0.268798
437	ENSG00000105223.20	54.9183	-0.300633	0.522666	-0.57519	0.565163	0.786896	13.2877	-0.894133	0.905028	-0.987961	0.323172	0.514882
438	ENSG00000105323.18	426.731	-1.13804	0.301108	-3.7795	0.000157145	0.00220382	111.101	-0.016406	0.391487	-0.0419068	0.966573	0.983181
439	ENSG00000105329.11	96.6453	-0.711523	0.449154	-1.58414	0.113162	0.317322	40.8118	-0.485255	0.630847	-0.769213	0.441767	0.626231
440	ENSG00000105402.8	53.3585	-0.0874258	0.49287	-0.177381	0.859209	0.946661	17.2054	-0.359613	0.806174	-0.446073	0.655544	0.792782
441	ENSG00000105426.18	137.811	-0.430894	0.395043	-1.09075	0.275382	0.543987	40.8816	-0.980171	0.600559	-1.6321	0.102659	0.241979
442	ENSG00000105486.14	48.8229	0.44231	0.513427	0.861486	0.38897	0.662492	12.6073	0.299542	0.93484	0.320421	0.748649	0.855191
443	ENSG00000105538.10	36.0676	-0.310586	0.588425	-0.527827	0.59762	0.810013	10.6405	-0.177609	0.994293	-0.178629	0.858229	0.920422
444	ENSG00000105568.18	46.3862	0.16246	0.534526	0.303932	0.76118	0.897786	21.5282	0.537303	0.744682	0.72152	0.47059	0.650064
445	ENSG00000105647.19	137.09	-0.499555	0.439225	-1.13735	0.25539	0.52228	58.045	0.220839	0.534488	0.413178	0.679476	0.807298
446	ENSG00000105669.14	23.3031	-0.498055	0.67012	-0.743233	0.457341	0.713466	17.5629	0.0665108	0.807649	0.0823511	0.934368	0.964689
447	ENSG00000105698.16	87.5914	-0.693328	0.418105	-1.65826	0.0972647	0.288572	24.595	-0.8361	0.720409	-1.16059	0.245809	0.433157
448	ENSG00000105701.16	59.7133	-0.00420311	0.481856	-0.00872275	0.99304	0.99871	22.7863	-0.0276489	0.728248	-0.0379663	0.969715	0.985143
449	ENSG00000105738.11	45.9197	-0.829244	0.515941	-1.60725	0.108	0.308276	12.0243	-1.57571	0.960105	-1.64119	0.100758	0.239185
450	ENSG00000105810.10	115.782	-1.02665	0.392943	-2.61272	0.00898236	0.0539964	34.271	-0.746975	0.600044	-1.24487	0.213181	0.394114
451	ENSG00000105821.15	78.5626	0.888757	0.451293	1.96936	0.048912	0.182787	13.8739	0.359082	0.914588	0.392616	0.694603	0.817939
452	ENSG00000105854.13	93.9266	-0.89392	0.435133	-2.05436	0.0399407	0.159735	16.611	-0.933504	0.877519	-1.0638	0.28742	0.480555
453	ENSG00000105887.11	69.9188	-0.857655	0.495577	-1.73062	0.0835198	0.261748	23.5867	-1.48092	0.709136	-2.08835	0.0367666	0.115631
454	ENSG00000105939.14	94.2449	-1.38386	0.406178	-3.40703	0.000656735	0.00700408	28.5466	-1.00767	0.635586	-1.58542	0.11287	0.258332
455	ENSG00000105953.16	154.169	-0.148305	0.408882	-0.362708	0.716823	0.876521	47.1236	-1.20856	0.526659	-2.29477	0.0217461	0.0791693
456	ENSG00000105976.16	424.449	-1.38477	0.307226	-4.50733	6.5649e-06	0.000148489	114.777	-1.3777	0.397827	-3.46307	0.000534057	0.0042095
457	ENSG00000106052.14	86.1215	-0.492824	0.469874	-1.04884	0.294251	0.565448	15.0947	-1.8269	0.850504	-2.14802	0.0317119	0.104676
458	ENSG00000106078.19	154.203	-0.783361	0.381133	-2.05535	0.0398455	0.159529	28.2314	-1.08518	0.655109	-1.65649	0.0976223	0.233693
459	ENSG00000106105.15	150.616	-1.03405	0.370037	-2.79444	0.00519895	0.0358074	49.2775	-0.920165	0.517574	-1.77784	0.0754297	0.195828
460	ENSG00000106211.10	173.068	-1.13869	0.354985	-3.20772	0.00133793	0.0124538	119.891	0.279445	0.406338	0.687716	0.491631	0.66895
461	ENSG00000106344.8	98.2875	-0.844727	0.412712	-2.04677	0.0406804	0.161227	15.7007	-0.390511	0.851176	-0.45879	0.646385	0.786597
462	ENSG00000106460.19	64.3309	-0.83696	0.470188	-1.78005	0.0750673	0.243848	16.1675	-2.46138	0.857631	-2.86998	0.004105	0.0215086
463	ENSG00000106462.12	145.09	-0.575466	0.36999	-1.55535	0.119862	0.329437	21.3174	0.189998	0.743082	0.255689	0.798191	0.884234
464	ENSG00000106609.16	64.2285	-0.793512	0.459906	-1.72538	0.0844592	0.263745	17.8361	-0.796054	0.781686	-1.01838	0.308497	0.500482
465	ENSG00000106682.16	117.589	-1.57619	0.415616	-3.79242	0.000149189	0.00209985	31.8923	-0.786128	0.612931	-1.28257	0.199642	0.379222
466	ENSG00000106723.17	90.342	-0.838232	0.42025	-1.9946	0.046086	0.175498	28.4966	-0.210089	0.653333	-0.321564	0.747783	0.854373
467	ENSG00000106772.19	137.842	-0.968353	0.380989	-2.54169	0.0110319	0.0627789	41.1669	-2.23557	0.55701	-4.01351	5.98216e-05	0.000655192
468	ENSG00000106780.9	128.591	-0.768432	0.376426	-2.04139	0.0412119	0.162396	35.3799	-0.488536	0.58846	-0.830195	0.406428	0.597448
469	ENSG00000106991.14	98.1977	-0.220031	0.404821	-0.543526	0.586768	0.801617	19.9165	-0.989053	0.787211	-1.2564	0.20897	0.390746
470	ENSG00000107164.16	62.6815	0.280078	0.502211	0.55769	0.577056	0.794984	12.4911	-0.589911	0.929063	-0.634953	0.525459	0.69673
471	ENSG00000107263.19	76.875	0.231712	0.467086	0.496079	0.619838	0.822575	16.0876	0.530239	0.861241	0.615668	0.538113	0.707238
472	ENSG00000107290.14	154.31	-0.956386	0.357027	-2.67875	0.00738975	0.0469728	19.2806	-0.334752	0.755998	-0.442795	0.657914	0.794065
473	ENSG00000107338.10	21.9929	-0.94537	0.725386	-1.30326	0.192484	0.444321	11.1678	0.551012	0.995731	0.553374	0.580008	0.738217
474	ENSG00000107341.5	80.4925	-0.0100986	0.4293	-0.0235234	0.981233	0.993712	33.6684	0.922654	0.62022	1.48763	0.13685	0.294702
475	ENSG00000107581.13	499.398	-1.02347	0.313679	-3.26279	0.00110322	0.0106176	113.514	-0.705617	0.381177	-1.85115	0.0641474	0.174509
476	ENSG00000107863.20	264.771	-0.552743	0.324873	-1.70141	0.0888654	0.273129	59.9533	0.332884	0.523791	0.635529	0.525084	0.696557
477	ENSG00000107929.16	72.276	-0.250038	0.446988	-0.559385	0.575899	0.794406	14.1886	0.5854	0.890554	0.657343	0.51096	0.684899
478	ENSG00000107938.18	57.8351	-0.0399548	0.480858	-0.0830906	0.933779	0.976973	13.3775	0.909169	0.93474	0.972643	0.330731	0.523549
479	ENSG00000107959.17	45.1488	0.336122	0.536016	0.627074	0.530611	0.765171	15.2418	-0.995196	0.849284	-1.17181	0.241275	0.428676
480	ENSG00000108021.20	95.2078	-0.391454	0.406048	-0.964059	0.335016	0.608103	23.4687	-0.224794	0.70921	-0.316964	0.751271	0.856773
481	ENSG00000108055.11	174.108	-0.298817	0.362132	-0.82516	0.409281	0.678914	39.4384	-0.216646	0.572343	-0.378525	0.70504	0.825473
482	ENSG00000108064.11	30.143	0.0563952	0.631647	0.0892828	0.928857	0.975149	15.5496	0.973586	0.880994	1.1051	0.269116	0.45969
483	ENSG00000108091.11	51.3801	-1.10257	0.493106	-2.23598	0.0253532	0.116183	15.8995	-0.335885	0.845571	-0.397229	0.691199	0.816259
484	ENSG00000108100.18	30.989	-1.58276	0.659404	-2.40029	0.0163821	0.084686	11.0209	-0.0820729	0.998233	-0.0822181	0.934473	0.964689
485	ENSG00000108298.12	213.709	-0.871539	0.3964	-2.19864	0.0279038	0.1242	121.308	0.291065	0.385261	0.755501	0.449948	0.632935
486	ENSG00000108344.15	48.2728	-0.306143	0.534464	-0.572804	0.566778	0.788281	13.2567	-1.26515	0.904404	-1.39888	0.161849	0.331933
487	ENSG00000108349.17	165.626	0.0290462	0.367133	0.0791163	0.93694	0.978255	47.8412	0.530685	0.544879	0.973951	0.330081	0.522812
488	ENSG00000108395.14	48.2645	0.236021	0.56408	0.418418	0.675642	0.856599	23.5548	-0.766591	0.711531	-1.07738	0.28131	0.474134
489	ENSG00000108468.15	41.1033	-0.129454	0.549814	-0.235451	0.813859	0.923925	18.0765	-0.292423	0.7901	-0.370109	0.711301	0.83107
490	ENSG00000108518.8	300.958	-0.20378	0.340239	-0.598932	0.549218	0.776823	175	0.133591	0.374284	0.356923	0.72115	0.83763
491	ENSG00000108561.8	45.3085	-0.981347	0.515233	-1.90466	0.0568236	0.201771	33.5103	0.10044	0.657654	0.152725	0.878615	0.934447
492	ENSG00000108582.12	97.4656	-1.67376	0.41423	-4.04064	5.3305e-05	0.000890408	24.7304	-1.2165	0.695819	-1.7483	0.0804117	0.204796
493	ENSG00000108588.15	200.927	-0.844576	0.346301	-2.43885	0.0147342	0.0785417	52.9652	-1.07445	0.521444	-2.06052	0.0393486	0.121202
494	ENSG00000108679.13	259.442	-0.880566	0.399544	-2.20393	0.0275296	0.123005	117.342	-1.23653	0.452702	-2.73145	0.00630572	0.0304464
495	ENSG00000108797.12	111.898	0.839702	0.404391	2.07646	0.0378513	0.15419	18.8442	0.229981	0.78231	0.293976	0.768776	0.867545
496	ENSG00000108854.16	41.7941	-0.294387	0.569549	-0.516877	0.605242	0.814415	13.084	-0.329064	0.955252	-0.344479	0.730486	0.843771
497	ENSG00000108883.13	70.9704	0.592273	0.495311	1.19576	0.231791	0.494459	36.3943	0.360476	0.5868	0.614308	0.539012	0.707765
498	ENSG00000108946.16	139.788	-1.05119	0.395235	-2.65966	0.00782198	0.0486042	20.7251	-1.87207	0.743692	-2.51727	0.0118268	0.0498234
499	ENSG00000109180.15	80.0592	-0.617559	0.437858	-1.41041	0.158419	0.393795	12.4329	-1.29441	0.943007	-1.37264	0.169864	0.341567
500	ENSG00000109332.20	83.1319	-0.387601	0.487816	-0.794564	0.426867	0.692252	21.0387	-0.433	0.737532	-0.587093	0.557141	0.722197
501	ENSG00000109586.12	70.2548	-0.958014	0.442696	-2.16404	0.030461	0.13224	13.6987	-1.7154	0.929934	-1.84465	0.0650888	0.176311
502	ENSG00000109606.13	123.183	-0.373474	0.388813	-0.960548	0.336779	0.610065	55.479	-0.386641	0.495837	-0.779773	0.435524	0.620789
503	ENSG00000109685.19	192.15	-0.0502185	0.348675	-0.144027	0.885479	0.959599	34.3633	-0.595929	0.592479	-1.00582	0.3145	0.506319
504	ENSG00000109805.10	104.429	-0.0895776	0.445745	-0.200961	0.840729	0.936596	21.5213	-0.653855	0.725288	-0.901511	0.367317	0.560235
505	ENSG00000109814.12	19.9296	-0.572352	0.72852	-0.785636	0.432081	0.696626	13.0362	0.147915	0.928913	0.159235	0.873484	0.931159
506	ENSG00000109861.17	73.2865	-0.828334	0.465928	-1.77782	0.075434	0.244766	23.7203	-2.17381	0.732614	-2.9672	0.00300525	0.016977
507	ENSG00000109971.14	457.931	-1.65563	0.327832	-5.05022	4.41292e-07	1.40176e-05	159.706	0.359233	0.357921	1.00367	0.31554	0.507417
508	ENSG00000110075.15	132.281	-0.412237	0.40513	-1.01754	0.308896	0.581007	24.6945	-0.99321	0.716907	-1.38541	0.165927	0.336413
509	ENSG00000110090.13	73.1227	-0.13058	0.484395	-0.269573	0.787489	0.911251	14.7703	-1.93276	0.868967	-2.22421	0.0261346	0.0910067
510	ENSG00000110321.19	772.5	-0.713889	0.420162	-1.69908	0.0893043	0.273512	519.357	0.149413	0.310299	0.481512	0.630153	0.775697
511	ENSG00000110330.10	25.7058	0.0334064	0.723949	0.0461446	0.963195	0.987777	13.8172	0.243684	0.945493	0.257732	0.796613	0.88352
512	ENSG00000110344.10	62.3908	-0.795567	0.461652	-1.7233	0.0848338	0.264415	21.1362	-1.02451	0.735716	-1.39254	0.16376	0.333831
513	ENSG00000110367.14	59.8898	-1.19874	0.466976	-2.56704	0.0102571	0.0596843	19.6817	0.865542	0.840966	1.02922	0.303374	0.496423
514	ENSG00000110395.7	30.4573	-0.545191	0.611299	-0.891856	0.37247	0.646319	12.4317	0.575708	0.968886	0.594196	0.552381	0.718394
515	ENSG00000110651.12	22.0332	-0.414517	0.706686	-0.586565	0.557496	0.782046	13.9371	0.30073	0.911579	0.3299	0.741476	0.850548
516	ENSG00000110713.17	195.787	-0.225732	0.343935	-0.656323	0.511616	0.753241	40.646	-0.435473	0.570518	-0.763294	0.445288	0.628714
517	ENSG00000110880.11	57.0528	-0.76233	0.520112	-1.4657	0.142729	0.369365	17.7901	-0.924091	0.831048	-1.11196	0.266156	0.456595
518	ENSG00000110917.8	67.0463	-0.971173	0.468017	-2.07508	0.0379791	0.154619	14.5472	-0.525927	0.86336	-0.609163	0.542416	0.710757
519	ENSG00000110958.16	91.8542	0.316412	0.448134	0.706066	0.480147	0.730151	32.311	-0.860167	0.678515	-1.26772	0.204898	0.385447
520	ENSG00000111142.14	82.9986	-1.33203	0.497635	-2.67672	0.00743462	0.0471292	22.5124	-0.560624	0.711605	-0.78783	0.430796	0.616834
521	ENSG00000111206.13	226.197	-0.0963199	0.347154	-0.277456	0.78143	0.909675	90.7947	0.646279	0.421031	1.53499	0.124786	0.277992
522	ENSG00000111229.16	55.4336	-1.13537	0.624488	-1.81808	0.0690524	0.230548	11.8686	-0.67544	0.970153	-0.69622	0.486291	0.663846
523	ENSG00000111328.7	47.5883	-0.990608	0.5206	-1.90282	0.0570643	0.202265	26.4552	-1.51048	0.711311	-2.12352	0.0337107	0.108913
524	ENSG00000111371.16	317.793	-1.26662	0.340856	-3.71601	0.000202396	0.00273293	91.229	-0.282958	0.414184	-0.68317	0.4945	0.671183
525	ENSG00000111481.10	52.6765	0.289741	0.597589	0.48485	0.627783	0.827694	11.0144	0.184744	0.995335	0.18561	0.852751	0.917383
526	ENSG00000111530.13	134.266	-0.359939	0.37744	-0.953632	0.34027	0.61314	29.1016	-0.579681	0.636748	-0.910376	0.362624	0.554763
527	ENSG00000111581.10	55.1467	0.245248	0.508536	0.482262	0.62962	0.828706	14.5371	-1.20987	0.873229	-1.38552	0.165894	0.336413
528	ENSG00000111602.12	93.9003	0.748615	0.420934	1.77846	0.075328	0.244558	15.6108	-0.113255	0.877808	-0.129021	0.897341	0.945195
529	ENSG00000111639.8	32.6264	0.243859	0.682854	0.357117	0.721004	0.87875	12.2465	-0.418363	0.935299	-0.447304	0.654655	0.792588
530	ENSG00000111642.16	386.042	-0.681833	0.354051	-1.9258	0.0541291	0.195436	81.5584	-0.372182	0.44774	-0.831247	0.405834	0.596728
531	ENSG00000111647.13	36.6187	-0.705534	0.561807	-1.25583	0.209177	0.467583	13.0832	-0.556394	0.926083	-0.600803	0.547971	0.714903
532	ENSG00000111669.15	75.8612	-0.00813314	0.435753	-0.0186646	0.985109	0.995681	19.8083	0.633727	0.775931	0.816731	0.414082	0.604046
533	ENSG00000111716.14	109.182	-0.511853	0.399867	-1.28006	0.200525	0.455244	28.8499	-1.73241	0.707345	-2.44917	0.0143187	0.0576705
534	ENSG00000111799.22	604.153	-0.579355	0.29713	-1.94984	0.0511955	0.188294	177.082	-1.50761	0.369759	-4.07729	4.5564e-05	0.000521007
535	ENSG00000111897.7	42.8662	-1.10259	0.534206	-2.06397	0.0390206	0.157542	16.543	-0.220827	0.818323	-0.269853	0.787273	0.878574
536	ENSG00000112081.17	83.689	-0.27743	0.426191	-0.650953	0.515077	0.755429	40.771	0.729553	0.573868	1.27129	0.203625	0.383815
537	ENSG00000112096.19	26.9814	-0.795341	0.656188	-1.21206	0.225489	0.487455	23.0617	-0.62122	0.698647	-0.889177	0.373908	0.566375
538	ENSG00000112118.20	212.826	-0.538087	0.353236	-1.52331	0.127682	0.343299	46.1827	-0.170058	0.535867	-0.317352	0.750977	0.856773
539	ENSG00000112159.12	208.948	-0.374791	0.339755	-1.10312	0.269975	0.537459	49.3071	-0.166234	0.515415	-0.322525	0.747055	0.853713
540	ENSG00000112249.14	90.6064	-0.511205	0.419516	-1.21856	0.223011	0.48435	29.0423	-1.46658	0.69197	-2.11942	0.0340549	0.109589
541	ENSG00000112290.13	53.161	0.416473	0.584762	0.712208	0.476336	0.727262	20.9613	0.995294	0.791688	1.25718	0.208688	0.39038
542	ENSG00000112304.11	62.624	-2.09851	0.46904	-4.47406	7.67478e-06	0.000172253	12.2811	-1.02956	0.947833	-1.08623	0.277379	0.469404
543	ENSG00000112319.20	77.049	0.453581	0.442359	1.02537	0.305189	0.577607	26.1649	0.198395	0.751641	0.26395	0.791819	0.881125
544	ENSG00000112335.15	35.9833	-1.88644	0.617727	-3.05384	0.00225931	0.0188562	17.826	-0.997568	0.897225	-1.11184	0.266208	0.456595
545	ENSG00000112339.15	77.2255	-2.11884	0.512511	-4.13424	3.56137e-05	0.000636993	24.707	-0.744456	0.766553	-0.971173	0.331462	0.524123
546	ENSG00000112378.12	155.652	-0.981516	0.461093	-2.12867	0.0332814	0.140651	35.27	-2.20454	0.598499	-3.68345	0.000230098	0.00206906
547	ENSG00000112531.17	92.7625	-1.41634	0.409934	-3.45505	0.000550197	0.00612701	27.3787	-1.07038	0.647597	-1.65284	0.0983627	0.234773
548	ENSG00000112541.19	46.1834	-0.0145866	0.523911	-0.0278418	0.977788	0.993347	13.9111	-0.231216	0.90266	-0.25615	0.797835	0.884184
549	ENSG00000112592.15	30.724	0.262116	0.624378	0.419803	0.67463	0.855782	12.4453	0.190663	0.977907	0.19497	0.845416	0.913577
550	ENSG00000112651.12	64.0956	-0.840376	0.45782	-1.8356	0.0664163	0.225053	14.9572	-1.44364	0.885059	-1.63112	0.102865	0.242192
551	ENSG00000112697.17	65.1221	-0.34049	0.461655	-0.737541	0.460793	0.715862	19.5994	-1.94092	0.761394	-2.54916	0.0107982	0.0464194
552	ENSG00000112701.18	59.2179	0.158311	0.560778	0.282306	0.777709	0.90734	14.7892	0.387222	0.887097	0.436504	0.662471	0.797091
553	ENSG00000112739.17	208.701	0.738096	0.344816	2.14055	0.0323102	0.137698	40.8525	0.307529	0.556923	0.552193	0.580816	0.738595
554	ENSG00000112769.20	135.637	-1.22286	0.375784	-3.25416	0.00113728	0.0108913	33.7072	-1.27363	0.627219	-2.0306	0.0422954	0.128126
555	ENSG00000112851.15	247.22	-0.530178	0.341135	-1.55416	0.120146	0.329983	70.5526	0.206235	0.504289	0.408962	0.682567	0.808805
556	ENSG00000112977.16	159.137	-1.16405	0.383259	-3.03723	0.00238764	0.0196036	26.1635	-1.0949	0.683367	-1.60222	0.109108	0.252879
557	ENSG00000112992.18	75.0653	-0.178578	0.487411	-0.366381	0.714081	0.87582	23.7589	-1.75516	0.709205	-2.47483	0.0133301	0.0543434
558	ENSG00000112996.11	30.5914	0.128693	0.635204	0.202602	0.839446	0.935974	13.6963	0.241743	0.915467	0.264065	0.79173	0.881125
559	ENSG00000113013.16	191.654	-0.372865	0.399676	-0.932916	0.350863	0.624015	97.0695	0.546759	0.410277	1.33266	0.182644	0.357796
560	ENSG00000113083.15	47.9005	-1.17236	0.509483	-2.30108	0.0213871	0.102282	26.6745	-0.436535	0.658746	-0.662676	0.507538	0.682705
561	ENSG00000113194.13	54.4127	-0.223991	0.491457	-0.455769	0.648556	0.840874	13.1204	-0.203412	0.931017	-0.218484	0.827052	0.902779
562	ENSG00000113282.14	88.8609	-0.145591	0.437551	-0.332739	0.739331	0.888779	38.4727	-0.243692	0.610737	-0.399013	0.689884	0.815265
563	ENSG00000113300.13	58.4359	-0.413456	0.483343	-0.855407	0.392326	0.665037	12.9197	-0.135364	0.922186	-0.146786	0.883301	0.937665
564	ENSG00000113312.12	68.7187	-1.46063	0.495294	-2.94902	0.00318783	0.0245185	17.0516	-2.8288	0.854952	-3.30873	0.000937214	0.00658417
565	ENSG00000113360.17	505.372	0.644668	0.298595	2.159	0.03085	0.13348	124.386	0.404245	0.381945	1.05839	0.289879	0.482729
566	ENSG00000113368.12	178.802	-0.482543	0.410568	-1.17531	0.239872	0.504025	45.8838	0.182799	0.538534	0.339439	0.734279	0.845745
567	ENSG00000113384.14	74.9567	-0.856634	0.434063	-1.97352	0.0484361	0.181592	29.8198	-0.123878	0.639774	-0.193628	0.846467	0.91367
568	ENSG00000113387.12	136.643	-1.23915	0.371644	-3.33425	0.000855311	0.00861685	59.2648	-0.857288	0.49577	-1.72921	0.0837724	0.210189
569	ENSG00000113389.16	185.923	-0.702438	0.359716	-1.95276	0.0508481	0.187551	34.3001	-1.0993	0.603883	-1.82039	0.0686994	0.183295
570	ENSG00000113407.14	296.544	-0.893375	0.362382	-2.46529	0.0136904	0.0746903	108.785	-0.140873	0.424789	-0.33163	0.740169	0.849946
571	ENSG00000113522.14	152.141	-0.412959	0.373818	-1.10471	0.269287	0.536946	42.4536	-1.96228	0.582156	-3.3707	0.000749764	0.00549795
572	ENSG00000113558.19	62.3588	-0.196688	0.466412	-0.421704	0.673241	0.85514	25.7019	-0.785114	0.690015	-1.13782	0.255195	0.443645
573	ENSG00000113569.16	254.833	-0.821474	0.323384	-2.54025	0.0110775	0.0629763	86.062	0.615275	0.439562	1.39975	0.16159	0.331521
574	ENSG00000113575.10	107.817	-0.0924923	0.408383	-0.226484	0.820825	0.928299	71.5868	0.349178	0.510548	0.683928	0.494021	0.67071
575	ENSG00000113580.15	173.555	-0.969521	0.352147	-2.75317	0.00590213	0.0397096	42.689	0.390366	0.551553	0.707758	0.479096	0.657657
576	ENSG00000113583.8	60.9205	-1.95612	0.476676	-4.10367	4.06645e-05	0.000710926	23.8593	-1.05846	0.7051	-1.50115	0.133318	0.28973
577	ENSG00000113648.17	78.4991	0.570472	0.521871	1.09313	0.274337	0.542707	20.2354	-1.15166	0.740813	-1.55459	0.120044	0.270988
578	ENSG00000113649.13	306.289	0.129926	0.351804	0.369315	0.711893	0.874512	85.0456	0.546555	0.442143	1.23615	0.216402	0.397869
579	ENSG00000113658.18	88.8473	-0.3863	0.430378	-0.897583	0.369408	0.643213	15.4152	0.618216	0.980106	0.630764	0.528195	0.699431
580	ENSG00000113712.19	72.2427	0.086765	0.445934	0.194569	0.84573	0.938974	30.9446	0.0754324	0.622594	0.121158	0.903566	0.950391
581	ENSG00000113719.17	149.882	-0.600069	0.384834	-1.55929	0.118927	0.327797	66.1612	-1.80743	0.470118	-3.84462	0.000120739	0.0011954
582	ENSG00000113758.14	132.174	-0.233054	0.372145	-0.626245	0.531154	0.765565	36.4145	0.193375	0.604541	0.31987	0.749067	0.855328
583	ENSG00000113810.16	486.816	-0.594947	0.313073	-1.90034	0.0573881	0.202918	81.7116	-1.45038	0.504347	-2.87576	0.00403053	0.0213625
584	ENSG00000114030.13	50.4034	-0.495775	0.519532	-0.954272	0.339946	0.612841	14.2747	0.643539	0.898755	0.716034	0.47397	0.652987
585	ENSG00000114120.14	43.1546	0.285392	0.554761	0.514442	0.606943	0.81576	11.406	0.605687	0.99123	0.611046	0.541169	0.709777
586	ENSG00000114127.11	58.506	-0.283097	0.522559	-0.541751	0.58799	0.802626	12.6572	-0.0768905	0.940953	-0.0817155	0.934873	0.964926
587	ENSG00000114251.15	165.945	-0.306467	0.365518	-0.838447	0.40178	0.672971	40.6635	0.0922052	0.567011	0.162616	0.870821	0.929715
588	ENSG00000114302.16	65.5588	-0.350064	0.475089	-0.736838	0.461221	0.716291	12.9571	-1.58932	0.910112	-1.74629	0.0807602	0.20519
589	ENSG00000114346.14	200.507	-0.748377	0.339865	-2.20198	0.0276667	0.12338	51.0044	-0.83812	0.575843	-1.45547	0.14554	0.308736
590	ENSG00000114353.17	311.451	-1.5118	0.359187	-4.20895	2.5656e-05	0.000480317	113.153	-1.19951	0.389431	-3.08015	0.00206895	0.0126761
591	ENSG00000114354.15	45.303	-0.925766	0.526922	-1.75693	0.0789295	0.251959	18.047	-0.287276	0.791896	-0.362769	0.716777	0.834551
592	ENSG00000114416.18	207.534	-1.89365	0.562853	-3.36438	0.000767157	0.00788592	21.7999	-0.390947	0.715228	-0.546605	0.58465	0.741976
593	ENSG00000114439.19	78.3154	-1.55395	0.435006	-3.57226	0.000353918	0.00426832	10.7699	-0.421236	0.994	-0.423779	0.671727	0.802148
594	ENSG00000114450.11	98.272	-1.58902	0.406915	-3.90505	9.42052e-05	0.00142794	10.669	-1.41838	0.990432	-1.43208	0.15212	0.317364
595	ENSG00000114480.13	38.2478	-1.21695	0.569593	-2.13653	0.0326365	0.13858	11.7096	-2.212	0.966282	-2.28919	0.0220682	0.0800855
596	ENSG00000114573.10	78.9948	-1.0312	0.472401	-2.18289	0.0290439	0.127903	23.3454	-1.22641	0.698562	-1.75562	0.0791539	0.202393
597	ENSG00000114686.9	34.7363	-0.0429816	0.585062	-0.073465	0.941436	0.979718	13.1046	0.0494027	0.908051	0.0544052	0.956612	0.977072
598	ENSG00000114742.14	34.1359	-0.759264	0.576116	-1.3179	0.187537	0.437901	11.4364	-0.663639	0.960959	-0.690601	0.489816	0.667056
599	ENSG00000114850.7	83.7631	-0.224095	0.442454	-0.506482	0.612518	0.818884	41.3835	-0.728198	0.604582	-1.20447	0.22841	0.413788
600	ENSG00000114861.24	106.058	-0.886501	0.420933	-2.10604	0.035201	0.146107	14.0629	0.442073	0.895787	0.493503	0.621658	0.76758
601	ENSG00000114902.14	39.0043	-0.386925	0.563877	-0.686187	0.492595	0.739911	18.3021	-1.54939	0.808982	-1.91524	0.0554621	0.156112
602	ENSG00000114999.8	49.6464	-0.0172157	0.518047	-0.0332319	0.97349	0.992266	15.5135	-2.74673	0.931789	-2.9478	0.00320042	0.0178314
603	ENSG00000115053.17	1227.83	-1.22277	0.355207	-3.44243	0.000576515	0.00635917	315.383	-1.15472	0.342507	-3.37137	0.000747963	0.00549183
604	ENSG00000115091.12	83.2896	-0.85563	0.433124	-1.97549	0.0482131	0.181048	34.9965	-0.832431	0.636548	-1.30773	0.190965	0.368759
605	ENSG00000115107.20	38.5936	-0.961275	0.556082	-1.72866	0.0838706	0.262471	10.6578	-1.10957	0.994131	-1.11612	0.264369	0.454725
606	ENSG00000115159.16	65.954	-0.518106	0.466225	-1.11128	0.266448	0.533721	20.2864	-1.7453	0.805792	-2.16595	0.0303154	0.101402
607	ENSG00000115241.11	81.6881	-0.137942	0.467221	-0.295238	0.767812	0.901019	14.809	-0.680023	0.854642	-0.795682	0.426217	0.613058
608	ENSG00000115306.16	778.345	-1.13797	0.302772	-3.75851	0.000170928	0.00236572	216.063	-1.62429	0.332265	-4.88854	1.01588e-06	1.74948e-05
609	ENSG00000115310.19	189.961	-1.01872	0.370702	-2.74809	0.00599436	0.040075	46.4078	-0.449826	0.545233	-0.825018	0.409362	0.600446
610	ENSG00000115355.18	106.823	-0.28725	0.398731	-0.72041	0.471272	0.723397	22.7624	-0.54828	0.834775	-0.6568	0.51131	0.685001
611	ENSG00000115368.10	33.9634	0.905832	0.60735	1.49145	0.135843	0.358431	11.0782	0.197905	0.992205	0.19946	0.841903	0.911514
612	ENSG00000115380.20	51.874	-1.30579	0.49891	-2.61728	0.00886329	0.0534006	17.5373	-2.42013	0.836993	-2.89145	0.00383464	0.0205587
613	ENSG00000115414.21	103.364	-1.80408	0.414162	-4.35597	1.32477e-05	0.000271636	31.6882	-1.02901	0.704292	-1.46105	0.144001	0.306616
614	ENSG00000115415.20	59.0609	-0.856238	0.475923	-1.79911	0.0720011	0.237471	12.9116	-2.12176	0.920973	-2.30382	0.0212328	0.0778909
615	ENSG00000115419.13	37.8595	-0.569049	0.556259	-1.02299	0.306311	0.578606	14.6585	-0.389271	0.865112	-0.449965	0.652735	0.790937
616	ENSG00000115464.15	166.813	0.336783	0.356333	0.945135	0.34459	0.616339	35.98	-0.051257	0.601932	-0.0851541	0.932139	0.963714
617	ENSG00000115484.15	55.3178	-0.375874	0.512415	-0.733534	0.463233	0.717183	13.4292	-0.935146	0.912165	-1.02519	0.305272	0.498594
618	ENSG00000115524.17	352.287	-0.0319416	0.322323	-0.0990982	0.92106	0.973404	178.61	-0.147401	0.346551	-0.425338	0.67059	0.801506
619	ENSG00000115677.18	442.469	-0.411859	0.303838	-1.35552	0.175251	0.41952	182.016	-0.182821	0.382212	-0.478324	0.632419	0.776984
620	ENSG00000115760.15	155.439	0.0807265	0.363472	0.222099	0.824237	0.929716	48.732	-0.0650703	0.571142	-0.11393	0.909293	0.952772
621	ENSG00000115816.15	54.2518	-0.375944	0.526824	-0.713606	0.475471	0.727034	12.6089	0.779172	0.952516	0.818014	0.413349	0.603884
622	ENSG00000115825.11	81.2442	-0.844009	0.42953	-1.96496	0.0494189	0.183752	15.218	-1.043	0.846773	-1.23174	0.218046	0.399731
623	ENSG00000115839.19	41.8952	-1.12993	0.592632	-1.90664	0.0565676	0.201056	12.8818	0.307502	0.970384	0.316887	0.751329	0.856773
624	ENSG00000115977.21	68.8051	-0.846325	0.469367	-1.80312	0.0713692	0.235855	13.8137	-0.487895	0.891348	-0.547367	0.584126	0.741642
625	ENSG00000116016.14	12.2129	-0.0190284	0.916376	-0.0207648	0.983433	0.994941	15.5099	0.844401	0.872215	0.968111	0.332989	0.525806
626	ENSG00000116062.18	87.1216	-0.471016	0.491407	-0.958504	0.337808	0.610935	15.3807	-0.774102	0.836853	-0.925016	0.354958	0.547861
627	ENSG00000116120.11	71.1352	-0.0707159	0.481049	-0.147003	0.883129	0.958482	10.9475	-0.819355	0.9876	-0.829642	0.406741	0.597598
628	ENSG00000116127.20	110.353	-1.36693	0.416206	-3.28427	0.00102248	0.00994753	18.981	-0.793415	0.770268	-1.03005	0.302987	0.496074
629	ENSG00000116161.18	39.8509	-1.18296	0.558866	-2.11671	0.0342849	0.14338	12.7171	0.0862228	0.923746	0.0933404	0.925633	0.96151
630	ENSG00000116209.12	49.9435	-1.13056	0.565262	-2.00005	0.0454945	0.173872	17.0182	-0.976476	0.796308	-1.22625	0.220103	0.401814
631	ENSG00000116221.15	63.6057	-1.24399	0.486142	-2.55891	0.0105002	0.0607038	25.0707	-0.252284	0.74277	-0.339653	0.734118	0.845731
632	ENSG00000116237.16	115.108	-2.493	0.58967	-4.22779	2.35998e-05	0.000446133	10.6203	-1.26529	0.99298	-1.27424	0.20258	0.382478
633	ENSG00000116406.20	71.6198	-0.825507	0.446522	-1.84875	0.0644937	0.22084	14.5184	-1.71974	0.901683	-1.90726	0.0564872	0.157881
634	ENSG00000116478.12	104.343	-0.624083	0.455714	-1.36946	0.170854	0.413065	16.9178	-0.417819	0.80199	-0.520978	0.602382	0.754162
635	ENSG00000116489.13	112.408	-0.312093	0.434506	-0.71827	0.472591	0.724488	35.5091	-1.25922	0.598862	-2.10269	0.0354931	0.112812
636	ENSG00000116539.14	279.797	-0.757588	0.320299	-2.36526	0.0180176	0.0906415	48.3244	0.558158	0.538928	1.03568	0.300351	0.49375
637	ENSG00000116560.11	536.079	-0.875705	0.324529	-2.69839	0.00696759	0.0448782	191.221	0.123421	0.373551	0.3304	0.741098	0.850548
638	ENSG00000116649.10	78.5648	0.291345	0.435615	0.668812	0.503616	0.746877	52.4821	0.254694	0.535547	0.475577	0.634376	0.778652
639	ENSG00000116688.18	111.993	-0.237046	0.420373	-0.563893	0.572827	0.791783	26.5908	0.600661	0.677687	0.88634	0.375434	0.567596
640	ENSG00000116698.22	106.517	-0.0995889	0.397411	-0.250594	0.802128	0.91821	42.5939	0.903996	0.560856	1.61182	0.107002	0.249211
641	ENSG00000116711.10	116.271	-0.490532	0.429444	-1.14225	0.253351	0.519851	28.7446	-1.91612	0.708601	-2.70409	0.00684911	0.0326539
642	ENSG00000116747.13	101.767	-1.09133	0.406346	-2.6857	0.00723771	0.0461831	20.1439	-1.22783	0.754537	-1.62727	0.103681	0.243177
643	ENSG00000116898.12	37.7939	-0.00267039	0.586424	-0.00455368	0.996367	0.999115	12.0189	-0.201553	0.999693	-0.201615	0.840218	0.910036
644	ENSG00000117122.14	52.0697	-0.0312013	0.523458	-0.0596061	0.952469	0.98379	36.4121	-1.73169	0.709267	-2.44152	0.0146257	0.058575
645	ENSG00000117143.13	23.4367	-0.760968	0.67825	-1.12196	0.26188	0.528764	11.9227	-0.491658	0.951978	-0.516459	0.605534	0.756152
646	ENSG00000117298.16	195.585	-1.27767	0.345238	-3.70083	0.000214893	0.00286837	30.5165	-0.948842	0.619973	-1.53046	0.125903	0.279278
647	ENSG00000117335.20	190.957	-1.18504	0.508753	-2.32931	0.0198429	0.0974058	31.5997	-1.20569	0.665144	-1.81267	0.0698829	0.185225
648	ENSG00000117385.16	38.2701	0.341824	0.62177	0.549759	0.582485	0.798551	15.134	-0.899792	0.86949	-1.03485	0.300739	0.493998
649	ENSG00000117395.13	82.1013	-1.45042	0.658679	-2.20202	0.0276638	0.12338	17.5033	-0.577441	0.787761	-0.733016	0.463549	0.644253
650	ENSG00000117450.15	163.389	-0.934444	0.354939	-2.63269	0.00847112	0.0516993	67.9351	-0.81598	0.463939	-1.75881	0.0786103	0.201326
651	ENSG00000117500.13	66.673	-1.62806	0.535451	-3.04054	0.00236152	0.0194441	11.8821	-1.6862	0.950433	-1.77414	0.0760396	0.196872
652	ENSG00000117505.13	59.8164	-0.796387	0.466643	-1.70663	0.0878908	0.271514	31.5657	0.45055	0.658437	0.684272	0.493803	0.67071
653	ENSG00000117519.16	36.3167	-0.919677	0.562443	-1.63515	0.102018	0.298155	11.4608	-0.632213	0.96372	-0.656013	0.511815	0.685194
654	ENSG00000117523.18	859.758	-0.909258	0.322607	-2.81847	0.00482535	0.0338152	266.641	-0.135466	0.321337	-0.421569	0.67334	0.803231
655	ENSG00000117592.9	104.159	-1.03276	0.414269	-2.49298	0.0126676	0.0701973	39.1952	-0.622782	0.585585	-1.06352	0.287545	0.480624
656	ENSG00000117632.23	96.0452	-0.384508	0.444165	-0.865688	0.386661	0.660106	19.7506	-1.00219	0.747027	-1.34157	0.179734	0.354294
657	ENSG00000117724.14	769.373	-1.10699	0.295322	-3.74843	0.000177944	0.00244536	165.677	-1.66003	0.374209	-4.43611	9.15977e-06	0.000125737
658	ENSG00000117859.19	95.2357	-0.757657	0.438553	-1.72763	0.0840547	0.262859	23.0582	-0.825236	0.707337	-1.16668	0.24334	0.431161
659	ENSG00000117868.18	102.238	-0.366585	0.433758	-0.845137	0.398034	0.670702	14.4094	-1.24446	0.87219	-1.42682	0.153633	0.319815
660	ENSG00000117984.15	41.942	-1.26304	0.543838	-2.32246	0.0202082	0.0988391	14.3277	-1.56931	0.880072	-1.78316	0.0745602	0.19428
661	ENSG00000118007.13	65.8784	-0.92085	0.451909	-2.03769	0.041581	0.163263	18.8649	-1.1255	0.76174	-1.47753	0.139533	0.299179
662	ENSG00000118058.24	143.303	-0.629972	0.375233	-1.67888	0.0931752	0.281	29.1236	0.958956	0.665864	1.44017	0.14982	0.31443
663	ENSG00000118193.12	118.264	0.0700617	0.392807	0.178362	0.858439	0.946354	22.9507	-1.14386	0.701365	-1.6309	0.102911	0.242192
664	ENSG00000118200.15	158.992	-0.737586	0.362024	-2.0374	0.0416102	0.163267	30.5243	0.25263	0.668761	0.377758	0.70561	0.825949
665	ENSG00000118217.7	35.3635	-0.999943	0.596325	-1.67684	0.0935733	0.281689	18.8336	-1.6883	0.776152	-2.17522	0.0296139	0.0998786
666	ENSG00000118263.15	38.6185	-0.173686	0.572109	-0.303589	0.761441	0.897912	15.0148	0.338301	0.874799	0.386719	0.698964	0.821214
667	ENSG00000118482.12	228.64	-0.821871	0.356261	-2.30693	0.0210585	0.101322	43.4837	-0.210497	0.561134	-0.375127	0.707566	0.827386
668	ENSG00000118596.12	46.4462	-1.14128	0.524343	-2.17658	0.0295118	0.129362	13.5281	-1.85021	0.908434	-2.0367	0.0416801	0.126803
669	ENSG00000118705.17	187.533	-1.54013	0.354174	-4.34851	1.37069e-05	0.000280063	79.3529	-0.551787	0.463027	-1.1917	0.23338	0.419583
670	ENSG00000118816.11	98.3916	-1.30452	0.437469	-2.98197	0.00286404	0.0227596	38.4887	-0.814656	0.581053	-1.40204	0.160905	0.330692
671	ENSG00000118898.16	73.2092	-0.457433	0.464921	-0.983893	0.325168	0.599114	16.8128	-1.32131	0.813238	-1.62475	0.104215	0.244229
672	ENSG00000118985.16	49.343	-0.68969	0.531965	-1.29649	0.194805	0.447544	16.7322	0.360242	0.829947	0.434054	0.664249	0.798009
673	ENSG00000119138.5	25.4614	-0.912437	0.671885	-1.35802	0.174456	0.41845	12.1021	0.415237	0.960554	0.432289	0.665531	0.798534
674	ENSG00000119285.11	166.911	-0.516409	0.377264	-1.36883	0.171053	0.41338	42.4862	-0.281244	0.568911	-0.494355	0.621056	0.767107
675	ENSG00000119318.13	147.573	-0.972621	0.368392	-2.64018	0.00828621	0.0507831	47.0691	-0.880699	0.526334	-1.67327	0.0942739	0.227885
676	ENSG00000119335.18	504.394	-1.05519	0.417823	-2.52544	0.0115554	0.0650977	141.542	-0.214562	0.365681	-0.586746	0.557374	0.722197
677	ENSG00000119414.12	44.4723	-0.0771093	0.525572	-0.146715	0.883357	0.95864	15.7133	-1.13943	0.851973	-1.3374	0.181091	0.355858
678	ENSG00000119487.17	62.9369	-1.74968	0.561257	-3.11744	0.00182431	0.0158635	12.042	-1.64051	0.939562	-1.74603	0.0808052	0.20519
679	ENSG00000119547.6	145.125	-0.760683	0.37315	-2.03855	0.0414954	0.163092	22.5969	-0.841026	0.702895	-1.19652	0.231495	0.416831
680	ENSG00000119596.18	264.124	-1.22754	0.330501	-3.71417	0.000203875	0.00274551	125.852	0.424038	0.379475	1.11743	0.26381	0.454037
681	ENSG00000119669.5	18.7813	-2.08847	0.783158	-2.66673	0.00765923	0.0480232	15.8735	-2.24469	0.845667	-2.65434	0.00794626	0.0366845
682	ENSG00000119685.20	72.5414	-0.704272	0.450673	-1.56271	0.118121	0.326969	17.1216	-0.833147	0.80494	-1.03504	0.300649	0.493998
683	ENSG00000119707.14	241.375	-0.630742	0.355975	-1.77187	0.0764158	0.247056	69.9725	0.485458	0.465763	1.04229	0.297279	0.49042
684	ENSG00000119725.21	24.8925	-0.551568	0.689893	-0.799497	0.424002	0.68953	20.8292	0.201076	0.745824	0.269603	0.787466	0.878574
685	ENSG00000119772.19	86.0113	0.773155	0.456771	1.69266	0.090521	0.27622	14.579	-0.0768856	0.884375	-0.0869377	0.930721	0.963616
686	ENSG00000119787.14	125.086	-0.774642	0.426399	-1.81671	0.0692617	0.230991	27.0767	0.96183	0.680713	1.41298	0.157663	0.325644
687	ENSG00000119969.15	109.243	-0.273399	0.481086	-0.568297	0.569833	0.790143	24.46	-0.28336	0.684352	-0.414057	0.678832	0.806784
688	ENSG00000120254.16	93.8106	-0.945182	0.441845	-2.13917	0.0324217	0.13792	18.6801	-1.1034	0.799086	-1.38083	0.167331	0.338294
689	ENSG00000120256.11	60.1364	-0.974815	0.487504	-1.9996	0.0455431	0.173943	12.9187	-2.38663	0.93488	-2.55287	0.0106838	0.045997
690	ENSG00000120438.12	155.423	-1.58136	0.419359	-3.77091	0.000162655	0.00227014	62.6928	0.435155	0.47424	0.917584	0.358837	0.550856
691	ENSG00000120451.11	71.6563	0.501567	0.450264	1.11394	0.265305	0.532512	14.7311	0.0276936	0.876802	0.0315848	0.974803	0.987664
692	ENSG00000120694.20	85.7209	-0.159172	0.422791	-0.376478	0.706562	0.871994	48.4775	-0.0687482	0.566739	-0.121305	0.90345	0.950391
693	ENSG00000120708.17	647.363	-2.07938	0.399357	-5.20682	1.92103e-07	6.74741e-06	99.8147	-1.22924	0.514706	-2.38824	0.0169295	0.0657623
694	ENSG00000120727.13	57.7578	-0.562564	0.582953	-0.965026	0.334532	0.607651	12.6907	-1.40748	0.938371	-1.49992	0.133635	0.29031
695	ENSG00000120733.14	160.838	-0.951637	0.363905	-2.61507	0.00892081	0.0536819	36.6562	-0.617442	0.5921	-1.0428	0.297041	0.49042
696	ENSG00000120800.5	145.191	-1.45546	0.378634	-3.84398	0.000121053	0.0017614	38.9116	-1.63936	0.563768	-2.90787	0.00363902	0.0196958
697	ENSG00000120802.14	379.835	-1.71789	0.477002	-3.60143	0.000316472	0.00387711	43.0169	-1.71015	0.549805	-3.11046	0.00186797	0.01164
698	ENSG00000120885.22	2377.84	-2.29957	0.323406	-7.11046	1.15655e-12	1.58188e-10	528.078	-1.93617	0.331688	-5.83734	5.30423e-09	1.4086e-07
699	ENSG00000121152.10	60.9387	-0.672458	0.475597	-1.41392	0.157384	0.392056	15.2196	-0.591628	0.841743	-0.70286	0.482143	0.660245
700	ENSG00000121579.14	76.9925	-0.717067	0.438789	-1.63419	0.102218	0.298516	23.2684	-0.525391	0.699792	-0.750782	0.452784	0.634809
701	ENSG00000121691.7	47.328	-1.12317	0.518596	-2.16579	0.030327	0.131954	11.6578	-1.32814	0.949851	-1.39826	0.162035	0.332196
702	ENSG00000121741.17	63.052	0.120587	0.472525	0.255197	0.798571	0.916529	15.2323	0.0656023	0.906918	0.0723354	0.942335	0.96981
703	ENSG00000121774.18	137.944	-0.95552	0.384437	-2.48551	0.0129367	0.0713822	49.2236	-1.00403	0.521229	-1.92628	0.0540691	0.153637
704	ENSG00000121892.15	135.16	-0.913251	0.388459	-2.35096	0.0187251	0.0935533	38.2077	-1.03431	0.569819	-1.81516	0.0694986	0.184561
705	ENSG00000121940.17	53.7155	-0.510318	0.494259	-1.03249	0.301842	0.574096	11.1033	-1.20519	0.982643	-1.22648	0.220019	0.40179
706	ENSG00000122218.16	215.539	-0.707687	0.373135	-1.8966	0.0578809	0.204283	242.88	0.935125	0.420757	2.22248	0.0262509	0.0911882
707	ENSG00000122257.20	256.053	-0.0290167	0.330178	-0.0878821	0.92997	0.975349	22.5464	0.134145	0.715351	0.187523	0.851251	0.916223
708	ENSG00000122359.18	109.202	-0.024515	0.417732	-0.058686	0.953202	0.984004	38.813	0.764951	0.582694	1.31278	0.189256	0.366328
709	ENSG00000122406.14	375.015	-1.71976	0.388986	-4.42114	9.81806e-06	0.000211379	103.883	-0.832841	0.398589	-2.08947	0.0366652	0.115473
710	ENSG00000122482.22	114.898	-1.45792	0.427072	-3.41375	0.00064076	0.00689128	11.9007	-1.20011	0.941659	-1.27446	0.202499	0.382478
711	ENSG00000122545.21	219.794	-1.74991	0.569262	-3.07401	0.00211205	0.017832	21.7843	-1.97487	0.731524	-2.69966	0.00694102	0.0330091
712	ENSG00000122565.19	68.8252	-0.0945614	0.45008	-0.210099	0.83359	0.933833	24.9521	0.281402	0.685304	0.410624	0.681349	0.808491
713	ENSG00000122566.22	1086.72	0.368865	0.331079	1.11413	0.265225	0.532512	173.967	-0.902705	0.359509	-2.51094	0.012041	0.050464
714	ENSG00000122642.11	89.5675	-1.95796	0.458883	-4.26678	1.98313e-05	0.000379832	26.9728	-0.943395	0.659248	-1.43102	0.152425	0.317884
715	ENSG00000122687.19	33.5902	-1.08662	0.591295	-1.8377	0.0661072	0.224336	15.6033	0.864439	0.8873	0.974236	0.329939	0.522809
716	ENSG00000122692.9	43.1039	-0.657774	0.544419	-1.20821	0.226965	0.489674	16.635	-0.475212	0.815699	-0.582582	0.560175	0.72434
717	ENSG00000122705.17	45.3499	-1.46324	0.52504	-2.78692	0.00532121	0.0365845	18.9566	-2.04717	0.771971	-2.65188	0.00800458	0.0368639
718	ENSG00000122778.10	80.432	-0.140065	0.429787	-0.325894	0.744505	0.890587	17.6033	-0.638099	0.794429	-0.803217	0.421849	0.610173
719	ENSG00000122786.20	349.146	-1.61525	0.355765	-4.5402	5.62002e-06	0.000130112	64.1894	-1.38909	0.48142	-2.8854	0.00390913	0.0208793
720	ENSG00000122966.17	115.78	0.435289	0.400836	1.08595	0.2775	0.546477	22.0623	-0.699597	0.73256	-0.955003	0.339576	0.533477
721	ENSG00000123064.13	35.7654	0.347808	0.597181	0.582415	0.560287	0.783202	18.8561	0.223774	0.820018	0.272889	0.784938	0.877593
722	ENSG00000123091.5	35.311	-1.05061	0.644652	-1.62973	0.103159	0.300651	12.2533	0.0928147	0.938012	0.0989482	0.921179	0.959101
723	ENSG00000123146.20	108.92	-0.478275	0.391283	-1.22233	0.221584	0.482693	29.2523	0.763532	0.662737	1.15209	0.249285	0.437518
724	ENSG00000123200.17	214.995	-1.54125	0.341743	-4.50997	6.48374e-06	0.000146939	29.1982	-1.42743	0.667371	-2.13888	0.0324454	0.106214
725	ENSG00000123352.18	53.4404	-0.473774	0.503775	-0.940448	0.346988	0.619294	15.0644	-0.195858	0.890489	-0.219944	0.825915	0.902282
726	ENSG00000123384.14	115.319	0.433554	0.423932	1.0227	0.306451	0.578606	42.8781	-0.37796	0.556261	-0.679465	0.496844	0.673085
727	ENSG00000123416.15	143.046	-0.4862	0.415896	-1.16904	0.242387	0.506741	76.9579	0.259597	0.440857	0.588846	0.555964	0.721239
728	ENSG00000123505.19	42.8369	0.535699	0.54464	0.983585	0.32532	0.599132	22.82	0.729605	0.727483	1.00292	0.315901	0.507575
729	ENSG00000123562.18	94.537	0.0399091	0.43527	0.0916882	0.926946	0.974697	29.3976	-0.0757053	0.633121	-0.119575	0.90482	0.951104
730	ENSG00000123737.13	28.6479	-0.393119	0.647491	-0.607142	0.543757	0.774367	32.39	-0.402029	0.686575	-0.585556	0.558174	0.722904
731	ENSG00000123908.12	182.164	0.218508	0.37736	0.579046	0.562558	0.784532	54.1974	0.463967	0.525478	0.882943	0.377267	0.569005
732	ENSG00000123983.15	135.913	-0.599704	0.376449	-1.59305	0.111148	0.313813	43.5951	-0.705018	0.559499	-1.26009	0.207638	0.38919
733	ENSG00000124107.5	83.6382	-2.1602	0.496566	-4.35028	1.35966e-05	0.0002783	26.1534	-1.11575	0.709427	-1.57274	0.115778	0.264457
734	ENSG00000124155.19	144.199	-1.28084	0.375176	-3.41396	0.00064026	0.00689128	61.3932	0.162091	0.484504	0.33455	0.737965	0.848726
735	ENSG00000124164.16	92.018	-0.914761	0.43848	-2.08621	0.0369595	0.151629	17.697	-0.44575	0.824342	-0.540734	0.588691	0.744444
736	ENSG00000124172.10	60.765	-0.525022	0.49362	-1.06362	0.287503	0.558201	16.3141	-1.4552	0.858089	-1.69587	0.089911	0.220714
737	ENSG00000124177.16	71.5154	-0.526562	0.465242	-1.1318	0.257718	0.523999	14.6911	-0.855835	0.867879	-0.986123	0.324073	0.516029
738	ENSG00000124198.10	66.319	0.0522384	0.461656	0.113154	0.909908	0.969529	12.9401	0.013963	0.912537	0.0153013	0.987792	0.993913
739	ENSG00000124207.17	244.172	-0.663886	0.328245	-2.02253	0.0431214	0.166998	91.7975	-1.24626	0.425261	-2.93057	0.00338338	0.0185596
740	ENSG00000124208.16	124.701	-1.15286	0.394462	-2.92262	0.00347099	0.0260514	43.0318	-0.824312	0.573131	-1.43826	0.15036	0.315196
741	ENSG00000124214.21	73.0532	-0.671594	0.465654	-1.44226	0.149229	0.379969	30.0132	-0.164154	0.636207	-0.258019	0.796392	0.88352
742	ENSG00000124275.15	81.1852	0.106971	0.435426	0.245669	0.805939	0.920146	21.8352	0.701922	0.813609	0.862727	0.388288	0.580542
743	ENSG00000124486.14	210.986	-1.06639	0.345612	-3.08551	0.00203201	0.0172036	61.902	0.124784	0.479499	0.260239	0.79468	0.882701
744	ENSG00000124562.10	47.2279	-0.573506	0.633368	-0.905486	0.365208	0.63932	23.4473	-0.284075	0.723222	-0.39279	0.694474	0.817939
745	ENSG00000124783.14	110.414	-1.27614	0.398418	-3.20301	0.00135998	0.0125985	31.2082	-1.50114	0.639779	-2.34633	0.0189591	0.0714012
746	ENSG00000124795.17	295.914	-1.08541	0.328454	-3.3046	0.000951114	0.00942681	56.7738	-1.96054	0.515722	-3.80155	0.000143796	0.00138507
747	ENSG00000124942.14	608.499	-1.09246	0.297229	-3.67546	0.000237419	0.00312243	200.915	-0.590386	0.348857	-1.69234	0.0905809	0.221884
748	ENSG00000125107.19	273.996	-0.782932	0.32305	-2.42357	0.015369	0.0808506	108.301	0.485923	0.433213	1.12167	0.262002	0.452021
749	ENSG00000125166.13	46.6217	-0.336644	0.522082	-0.644812	0.519049	0.757893	16.5959	-0.946014	0.825698	-1.14571	0.251913	0.440112
750	ENSG00000125304.10	115.928	-0.715223	0.413199	-1.73094	0.0834628	0.261748	33.8082	-1.50283	0.615268	-2.44256	0.0145836	0.0584887
751	ENSG00000125386.16	60.5297	0.613083	0.476868	1.28564	0.198567	0.452212	16.8869	0.897528	0.901113	0.996022	0.31924	0.511597
752	ENSG00000125520.14	173.326	0.584106	0.361751	1.61466	0.106384	0.305499	34.9326	0.341313	0.640547	0.532847	0.59414	0.747674
753	ENSG00000125534.10	122	0.235504	0.39878	0.590561	0.554814	0.780453	61.7795	-0.678757	0.470716	-1.44197	0.149311	0.31404
754	ENSG00000125630.16	52.6516	-0.629398	0.502816	-1.25175	0.210663	0.469515	23.0787	0.911565	0.728683	1.25098	0.210943	0.392274
755	ENSG00000125648.15	69.6905	-0.425658	0.500473	-0.850512	0.395041	0.667841	19.199	0.463596	0.813324	0.570001	0.568677	0.729853
756	ENSG00000125676.20	153.145	-0.324955	0.360594	-0.901165	0.367501	0.641526	29.5441	-0.210191	0.631717	-0.33273	0.739338	0.849506
757	ENSG00000125695.12	82.0752	-0.906219	0.432122	-2.09714	0.0359816	0.148394	11.7408	-1.24059	0.959539	-1.2929	0.196046	0.374624
758	ENSG00000125844.17	90.0448	-1.07122	0.419196	-2.55542	0.010606	0.0611631	19.2614	0.276223	0.785946	0.351453	0.725249	0.840969
759	ENSG00000125868.16	94.9863	-1.65884	0.511841	-3.24092	0.00119143	0.0113259	21.6275	-1.31579	0.748057	-1.75894	0.0785874	0.201326
760	ENSG00000125970.12	51.4289	0.385085	0.511561	0.752765	0.451591	0.709149	18.5615	-1.34948	0.778156	-1.7342	0.0828818	0.209062
761	ENSG00000125971.17	99.936	-2.47755	0.499129	-4.96374	6.91467e-07	2.08264e-05	34.6241	-1.387	0.686995	-2.01894	0.0434933	0.130641
762	ENSG00000125977.7	63.3572	-0.969158	0.484042	-2.00222	0.045261	0.173265	19.8292	-0.551939	0.773869	-0.71322	0.47571	0.654591
763	ENSG00000125991.21	84.7549	0.224012	0.431199	0.519509	0.603406	0.813136	29.3331	-0.135175	0.638163	-0.211819	0.832249	0.904507
764	ENSG00000126067.12	44.614	-0.0653197	0.54783	-0.119233	0.90509	0.96689	19.7983	-0.639668	0.783601	-0.816318	0.414318	0.604046
765	ENSG00000126070.20	67.2903	-0.177701	0.503087	-0.353221	0.723923	0.880563	16.2934	-0.658609	0.831964	-0.791632	0.428575	0.615204
766	ENSG00000126216.15	35.8292	0.416887	0.587507	0.709586	0.477961	0.727993	12.0033	0.166677	0.948211	0.17578	0.860467	0.921801
767	ENSG00000126226.22	79.0311	0.383112	0.433739	0.883277	0.377087	0.651058	17.8485	0.849838	0.831421	1.02215	0.306709	0.499233
768	ENSG00000126247.11	130.526	-1.24217	0.461883	-2.68936	0.00715883	0.0458307	54.0859	-1.22341	0.490508	-2.49418	0.0126249	0.0522653
769	ENSG00000126261.13	98.9918	-0.257534	0.4361	-0.59054	0.554829	0.780453	32.3201	-0.814748	0.61305	-1.32901	0.183846	0.359406
770	ENSG00000126351.13	131.77	-0.129192	0.388182	-0.332812	0.739276	0.888779	24.8803	0.206143	0.704687	0.292531	0.76988	0.86825
771	ENSG00000126524.11	42.0562	-1.2044	0.589053	-2.04464	0.0408904	0.161644	20.1459	-0.102124	0.764486	-0.133585	0.893731	0.942664
772	ENSG00000126602.11	139.867	-0.2383	0.380694	-0.625964	0.531339	0.765565	35.299	-1.56757	0.592715	-2.64474	0.00817548	0.0375293
773	ENSG00000126756.12	22.7598	0.358248	0.710024	0.504558	0.613869	0.819573	29.187	-0.36875	0.8501	-0.433773	0.664453	0.798009
774	ENSG00000126777.18	430.221	-0.488471	0.304507	-1.60414	0.108683	0.30922	121.25	-1.87527	0.424311	-4.41957	9.88976e-06	0.0001335
775	ENSG00000126787.13	42.8157	-1.2432	0.567539	-2.1905	0.0284879	0.126316	17.5897	-1.16225	0.821005	-1.41565	0.156878	0.324668
776	ENSG00000126883.18	239.491	-0.455825	0.330084	-1.38094	0.167298	0.40682	74.144	0.634625	0.454809	1.39537	0.162906	0.332899
777	ENSG00000126934.15	35.0043	0.282432	0.608299	0.464298	0.642434	0.837043	12.4633	0.528992	0.942771	0.561103	0.574727	0.734354
778	ENSG00000126945.9	65.9969	-1.91695	0.479138	-4.00083	6.31212e-05	0.00101923	16.7329	-1.86997	0.811841	-2.30337	0.0212579	0.0778909
779	ENSG00000127184.13	78.6707	0.101976	0.518889	0.196528	0.844197	0.938112	72.4641	-1.63769	0.634787	-2.5799	0.00988278	0.0433698
780	ENSG00000127463.16	77.6803	-0.182564	0.447561	-0.407908	0.683341	0.861289	48.3476	0.272012	0.539553	0.504144	0.61416	0.761902
781	ENSG00000127481.15	478.593	0.407778	0.33816	1.20587	0.227867	0.490679	115.486	-0.264333	0.389933	-0.677893	0.49784	0.674064
782	ENSG00000127483.19	172.626	0.234271	0.358328	0.653789	0.513247	0.75365	34.6776	-0.116427	0.605092	-0.192412	0.847419	0.91383
783	ENSG00000127603.32	213.949	-0.415282	0.336073	-1.23569	0.216574	0.477506	44.4749	-0.394212	0.536524	-0.734752	0.462491	0.644077
784	ENSG00000127616.20	156.987	-0.905769	0.396099	-2.28673	0.0222119	0.105054	89.0508	0.307591	0.434505	0.707911	0.479001	0.657657
785	ENSG00000127824.15	55.761	-0.184855	0.484375	-0.381636	0.702732	0.869792	24.2361	0.78052	0.734111	1.06322	0.287683	0.480712
786	ENSG00000127914.19	192.171	-0.0558523	0.352653	-0.158378	0.874159	0.953464	34.1655	-0.807608	0.591487	-1.36539	0.172132	0.343726
787	ENSG00000127948.16	28.4429	-0.122975	0.635485	-0.193514	0.846556	0.939576	12.2555	0.770617	0.96412	0.799296	0.424119	0.611469
788	ENSG00000128050.9	157.68	-1.17301	0.457747	-2.56258	0.0103897	0.0602749	36.7433	-0.845532	0.578169	-1.46243	0.143623	0.306155
789	ENSG00000128463.13	26.9978	0.725761	0.717082	1.0121	0.311489	0.58381	10.6811	-0.608976	0.987226	-0.616855	0.53733	0.706863
790	ENSG00000128487.19	99.5423	-0.483894	0.41466	-1.16696	0.243225	0.507763	18.6436	-1.63153	0.780664	-2.08992	0.0366246	0.115473
791	ENSG00000128567.17	387.101	-0.930954	0.321671	-2.89412	0.00380225	0.028031	93.0014	-0.557123	0.439133	-1.26869	0.204553	0.385053
792	ENSG00000128591.16	95.472	0.248227	0.40902	0.606883	0.543929	0.774396	43.9754	0.294685	0.555739	0.530258	0.595933	0.749599
793	ENSG00000128595.17	292.202	-0.94386	0.321267	-2.93793	0.00330409	0.0250087	131.623	-0.985059	0.421173	-2.33885	0.0193434	0.0726561
794	ENSG00000128708.13	49.7517	0.338632	0.530343	0.638516	0.523138	0.760345	19.2562	-0.657735	0.783233	-0.839769	0.401038	0.591766
795	ENSG00000128829.12	47.5588	-0.301741	0.510686	-0.590853	0.554619	0.780453	13.2278	-1.11272	0.927624	-1.19954	0.230318	0.415655
796	ENSG00000128989.11	81.8563	-0.517876	0.43368	-1.19414	0.232422	0.495532	26.7575	-0.939005	0.670514	-1.40043	0.161386	0.331223
797	ENSG00000129003.19	64.6822	-0.241145	0.458894	-0.525492	0.599241	0.811098	11.6808	-1.79586	0.96168	-1.86742	0.0618423	0.169865
798	ENSG00000129083.13	68.5945	-0.374534	0.451367	-0.829777	0.406665	0.676898	17.7846	-0.175306	0.794087	-0.220764	0.825277	0.901932
799	ENSG00000129116.19	101.576	-0.364247	0.413271	-0.881375	0.378115	0.65164	27.9913	-1.8035	0.662699	-2.72144	0.00649981	0.0312773
800	ENSG00000129250.12	136.816	0.0620298	0.388758	0.159559	0.873229	0.952967	70.4253	0.0248422	0.460881	0.0539016	0.957014	0.977276
801	ENSG00000129353.15	51.441	0.185743	0.528744	0.351292	0.725369	0.881575	13.4163	0.781311	0.92712	0.842729	0.39938	0.5906
802	ENSG00000129422.15	122.66	-0.777173	0.383572	-2.02615	0.0427496	0.166223	19.3369	-0.803068	0.777512	-1.03287	0.301665	0.494766
803	ENSG00000129534.14	114.358	-1.11641	0.403793	-2.76481	0.00569556	0.0386779	21.5643	-1.26848	0.736078	-1.72329	0.0848352	0.21192
804	ENSG00000129625.13	103.989	-1.69888	0.405488	-4.18972	2.793e-05	0.000514602	17.1916	-1.62359	0.819339	-1.98158	0.0475261	0.139582
805	ENSG00000130119.17	71.1158	0.320122	0.459564	0.696579	0.486067	0.734766	31.1397	0.471127	0.648492	0.726497	0.467534	0.647258
806	ENSG00000130227.17	85.2054	-0.470156	0.438555	-1.07206	0.283695	0.553642	37.1201	0.00908053	0.581444	0.0156172	0.98754	0.993913
807	ENSG00000130254.12	116.613	-0.797153	0.403463	-1.97578	0.0481802	0.181007	28.2778	0.0423848	0.656301	0.0645814	0.948507	0.973512
808	ENSG00000130303.14	262.535	-1.635	0.358561	-4.55989	5.11812e-06	0.000120696	54.1079	-0.0349666	0.502617	-0.069569	0.944537	0.971196
809	ENSG00000130309.12	124.202	-0.829834	0.423721	-1.95844	0.0501781	0.18561	39.1204	-0.519474	0.57067	-0.910289	0.36267	0.554763
810	ENSG00000130449.6	47.8034	-0.0128389	0.516781	-0.0248439	0.980179	0.993712	39.3306	0.736366	0.575785	1.27889	0.200935	0.380758
811	ENSG00000130508.11	369.511	-1.00577	0.335359	-2.99909	0.00270785	0.0217061	114.644	-1.15039	0.431871	-2.66374	0.00772783	0.0358801
812	ENSG00000130522.6	51.2336	-0.834762	0.508436	-1.64182	0.100627	0.295427	16.0748	-0.848832	0.91409	-0.928609	0.353092	0.546737
813	ENSG00000130558.20	118.267	-0.861506	0.390442	-2.20649	0.0273499	0.12239	40.3439	-1.70808	0.589741	-2.89633	0.00377559	0.0203188
814	ENSG00000130635.16	721.185	-0.398995	0.307445	-1.29778	0.194364	0.447018	273.859	0.208388	0.307676	0.677296	0.498218	0.674064
815	ENSG00000130638.17	109.954	-0.655818	0.414853	-1.58085	0.113913	0.318738	31.5195	-1.29568	0.641969	-2.01829	0.0435615	0.130776
816	ENSG00000130741.11	167.181	-0.518016	0.381769	-1.35688	0.174818	0.418886	49.1272	-0.493627	0.523826	-0.942349	0.346014	0.538297
817	ENSG00000130779.22	126.465	-0.455297	0.385545	-1.18092	0.237635	0.502115	21.0412	-1.41762	0.731305	-1.93849	0.0525639	0.150413
818	ENSG00000130816.17	426.923	-0.785795	0.362208	-2.16946	0.0300479	0.131034	171.641	0.432774	0.360376	1.2009	0.229791	0.415232
819	ENSG00000130939.20	120.443	-0.368171	0.393303	-0.936102	0.349221	0.621836	35.4105	-1.35786	0.607845	-2.23389	0.0254903	0.0892004
820	ENSG00000131016.17	194.751	-1.55827	0.429036	-3.63203	0.000281198	0.0035411	43.9917	-1.07469	0.589204	-1.82396	0.0681576	0.182621
821	ENSG00000131023.13	67.1501	-0.320772	0.454237	-0.706178	0.480078	0.730151	20.2326	0.548853	0.7716	0.711318	0.476887	0.655735
822	ENSG00000131238.18	61.5553	-0.906169	0.466032	-1.94443	0.0518432	0.189642	26.0238	-2.11221	0.674108	-3.13333	0.00172832	0.0109134
823	ENSG00000131263.13	70.4691	-1.12662	0.472655	-2.38361	0.0171438	0.08738	27.5381	-0.0917216	0.660761	-0.138812	0.889599	0.940225
824	ENSG00000131370.16	197.192	-0.761262	0.339107	-2.2449	0.0247745	0.114206	50.3133	-0.392826	0.533345	-0.736532	0.461407	0.6429
825	ENSG00000131462.9	193.728	-1.23196	0.542418	-2.27124	0.0231323	0.108311	68.6126	0.820086	0.503025	1.63031	0.103036	0.242299
826	ENSG00000131467.12	128.97	-0.291955	0.376342	-0.775772	0.437884	0.700735	41.7231	-0.121395	0.568647	-0.21348	0.830953	0.90422
827	ENSG00000131469.15	78.0199	-0.643765	0.429822	-1.49775	0.134199	0.354817	47.7156	-1.2435	0.558332	-2.22717	0.0259361	0.0906487
828	ENSG00000131470.15	83.7973	0.0349805	0.427833	0.0817622	0.934836	0.977726	15.7626	-0.274108	0.83362	-0.328816	0.742295	0.850548
829	ENSG00000131473.17	271.056	-0.442131	0.340255	-1.29941	0.193804	0.446226	142.96	-0.612715	0.357461	-1.71408	0.0865146	0.2147
830	ENSG00000131503.21	189.985	-0.185488	0.349904	-0.530109	0.596036	0.808578	39.5932	0.73917	0.572581	1.29094	0.196723	0.375664
831	ENSG00000131504.18	247.956	0.377155	0.353213	1.06778	0.285618	0.55612	91.9246	0.821033	0.430212	1.90844	0.0563345	0.15783
832	ENSG00000131507.11	84.2986	-1.16611	0.442619	-2.63457	0.00842439	0.0514756	22.3082	-1.64028	0.711105	-2.30666	0.0210737	0.0775661
833	ENSG00000131508.16	57.7103	-0.0127449	0.477321	-0.0267009	0.978698	0.993655	14.7143	0.720459	0.887973	0.811353	0.417163	0.606651
834	ENSG00000131558.15	35.3288	-0.932229	0.569592	-1.63666	0.101702	0.297506	11.6321	-1.64143	0.957525	-1.71424	0.0864851	0.2147
835	ENSG00000131711.15	816.394	-1.53689	0.345577	-4.44732	8.69497e-06	0.000191092	193.19	-1.81909	0.37927	-4.79629	1.61628e-06	2.64707e-05
836	ENSG00000131747.15	474.871	-0.761959	0.309191	-2.46436	0.0137256	0.0748463	200.988	0.457302	0.338372	1.35148	0.176543	0.349945
837	ENSG00000131828.14	35.8289	0.174205	0.581377	0.299643	0.76445	0.899295	14.5628	-0.983867	0.855536	-1.15	0.250143	0.438214
838	ENSG00000131873.7	39.1844	-1.60027	0.577127	-2.77283	0.00555718	0.0378709	13.1195	-1.78587	0.965208	-1.85024	0.0642785	0.174699
839	ENSG00000132182.12	212.286	0.217021	0.357769	0.606595	0.544119	0.774474	75.972	-0.693787	0.446528	-1.55374	0.120247	0.271177
840	ENSG00000132305.22	39.7661	-0.436309	0.557083	-0.783202	0.433509	0.69796	16.1402	-0.377584	0.827658	-0.456208	0.648241	0.786833
841	ENSG00000132356.12	119.379	0.119988	0.391566	0.306432	0.759276	0.897361	24.3824	0.258442	0.696796	0.3709	0.710712	0.830552
842	ENSG00000132383.12	88.2405	-0.560106	0.439027	-1.27579	0.20203	0.457677	30.4743	-1.00553	0.623751	-1.61207	0.106946	0.24919
843	ENSG00000132424.17	172.656	0.633912	0.385771	1.64323	0.100335	0.294828	40.7801	0.649911	0.563166	1.15403	0.248488	0.43639
844	ENSG00000132463.15	71.4603	-0.917898	0.448056	-2.04862	0.0404988	0.160916	18.803	0.793501	0.800669	0.991047	0.321663	0.513631
845	ENSG00000132466.20	174.933	-0.512532	0.378158	-1.35534	0.175311	0.419537	29.9106	-0.116554	0.637078	-0.182951	0.854837	0.918517
846	ENSG00000132467.4	39.5155	-1.43633	0.587188	-2.44612	0.0144401	0.0774211	21.9715	-2.60957	0.742455	-3.51479	0.000440098	0.00356787
847	ENSG00000132640.15	193.638	-0.635927	0.369749	-1.71989	0.0854528	0.265919	76.4965	0.862962	0.457842	1.88485	0.0594502	0.164522
848	ENSG00000132716.19	83.0444	0.574289	0.447257	1.28403	0.199133	0.453145	13.2261	-0.294914	0.929386	-0.317321	0.751	0.856773
849	ENSG00000132780.17	118.381	-0.644019	0.398917	-1.61442	0.106437	0.305499	29.7709	0.238054	0.637197	0.373596	0.708705	0.828377
850	ENSG00000132842.14	44.937	-0.808637	0.521981	-1.54917	0.121341	0.332402	10.8808	-1.16876	0.996476	-1.1729	0.240838	0.42865
851	ENSG00000132952.12	19.2479	0.0986593	0.738958	0.133511	0.893789	0.962546	24.1701	0.768309	0.73059	1.05163	0.29297	0.486543
852	ENSG00000132953.18	45.3448	-0.38873	0.516716	-0.75231	0.451865	0.709149	13.7455	0.188433	0.895945	0.210318	0.833419	0.905607
853	ENSG00000132963.8	54.4271	-1.36863	0.517312	-2.64566	0.00815329	0.0501535	15.2744	-1.62326	0.842147	-1.92753	0.0539135	0.153272
854	ENSG00000133026.14	103.921	-0.815999	0.424314	-1.9231	0.054467	0.19623	24.6372	-1.74033	0.686732	-2.53422	0.0112698	0.0479752
855	ENSG00000133030.22	148.141	0.00161052	0.376446	0.00427823	0.996586	0.999115	69.6094	0.407001	0.458404	0.887865	0.374614	0.566739
856	ENSG00000133193.13	22.7513	0.0541968	0.69047	0.0784926	0.937436	0.978421	14.7224	0.916253	0.888903	1.03077	0.302649	0.495808
857	ENSG00000133226.18	388.75	-0.900413	0.307565	-2.92755	0.00341645	0.0257085	240.387	0.684697	0.327484	2.09078	0.0365478	0.11539
858	ENSG00000133302.13	139.952	-0.429579	0.450412	-0.953748	0.340211	0.613129	20.3961	-0.631741	0.788155	-0.801544	0.422817	0.610633
859	ENSG00000133318.14	73.3849	-0.803985	0.438757	-1.83242	0.0668896	0.226129	32.4193	-0.826409	0.604318	-1.36751	0.171467	0.343236
860	ENSG00000133657.17	180.456	-1.15997	0.379094	-3.05986	0.00221442	0.0185615	194.03	0.255434	0.385581	0.662463	0.507674	0.682705
861	ENSG00000133706.19	137.03	0.0616878	0.37689	0.163676	0.869986	0.950762	27.3848	-0.867956	0.650059	-1.3352	0.181812	0.356781
862	ENSG00000133835.18	61.5644	-1.23233	0.462814	-2.66269	0.00775196	0.04835	15.7985	-2.01425	0.849447	-2.37125	0.0177282	0.0682586
863	ENSG00000134046.12	243.594	-1.0712	0.353344	-3.03161	0.00243251	0.0198737	58.8075	-1.48478	0.519645	-2.8573	0.0042726	0.0222559
864	ENSG00000134057.15	172.121	-0.593986	0.369743	-1.60648	0.108168	0.308426	67.4639	0.648145	0.494024	1.31197	0.18953	0.366735
865	ENSG00000134247.10	86.4063	-0.655204	0.440722	-1.48666	0.137105	0.360331	25.5059	-2.64665	0.713029	-3.71184	0.000205756	0.0018709
866	ENSG00000134250.21	254.673	-0.895626	0.334797	-2.67513	0.00747003	0.0472763	100.929	-0.257056	0.436617	-0.588744	0.556033	0.721239
867	ENSG00000134291.12	78.4427	-0.142029	0.497266	-0.285621	0.775169	0.906006	22.4226	-0.87774	0.704337	-1.24619	0.212694	0.393969
868	ENSG00000134308.14	64.1857	-1.16137	0.471598	-2.46263	0.0137923	0.0750697	26.8678	-1.48483	0.674106	-2.20266	0.0276185	0.0948948
869	ENSG00000134318.15	158.881	0.180911	0.369665	0.489392	0.624564	0.82557	78.9935	0.000328112	0.441141	0.000743781	0.999407	0.999558
870	ENSG00000134352.20	94.4793	-0.211811	0.443685	-0.477391	0.633084	0.830126	36.0143	-0.978791	0.613575	-1.59523	0.110662	0.255343
871	ENSG00000134369.16	58.9538	-0.0021086	0.47471	-0.00444188	0.996456	0.999115	17.6913	0.818958	0.875947	0.93494	0.349819	0.543176
872	ENSG00000134371.14	58.0787	-1.20182	0.518147	-2.31947	0.0203698	0.0993368	17.7544	-1.02688	0.795568	-1.29075	0.19679	0.375666
873	ENSG00000134419.15	30.9229	0.107039	0.620694	0.17245	0.863084	0.949319	24.7589	-0.052523	0.712187	-0.0737488	0.94121	0.969179
874	ENSG00000134440.12	99.2157	-0.80884	0.433037	-1.86783	0.0617852	0.213848	23.7849	0.132681	0.746834	0.177658	0.858991	0.920892
875	ENSG00000134575.13	32.2471	0.507179	0.630959	0.803822	0.4215	0.688542	15.3429	0.834616	0.879372	0.949104	0.342567	0.535574
876	ENSG00000134684.12	69.6492	-0.0455041	0.478495	-0.0950985	0.924237	0.974089	15.921	-1.5314	0.890688	-1.71934	0.0855519	0.213203
877	ENSG00000134697.13	118.536	-0.661669	0.397589	-1.6642	0.0960719	0.286243	37.7322	0.137356	0.578731	0.23734	0.812393	0.893868
878	ENSG00000134748.13	98.3597	-0.224945	0.436331	-0.515538	0.606177	0.815013	38.5218	0.591642	0.581978	1.0166	0.309342	0.50128
879	ENSG00000134779.15	65.546	-1.20312	0.554887	-2.16822	0.0301421	0.131224	13.205	-0.651654	0.896095	-0.727216	0.467094	0.647171
880	ENSG00000134802.18	145.724	-0.580319	0.377757	-1.53622	0.124484	0.33767	37.8811	-0.178864	0.589858	-0.303232	0.761713	0.863174
881	ENSG00000134824.14	183.756	-0.125166	0.352866	-0.354714	0.722804	0.879837	22.5062	-0.786598	0.710803	-1.10663	0.268453	0.45922
882	ENSG00000134871.19	153.438	-1.00131	0.375179	-2.66889	0.00761014	0.0478462	67.7569	-1.79212	0.517893	-3.46041	0.000539353	0.00423948
883	ENSG00000134900.12	68.1602	-0.19306	0.453987	-0.425254	0.670652	0.853728	15.9308	-0.624079	0.83125	-0.750772	0.45279	0.634809
884	ENSG00000134910.14	83.5408	-1.56388	0.439163	-3.56105	0.00036938	0.00440905	32.3764	-0.505255	0.62838	-0.804059	0.421363	0.610173
885	ENSG00000134970.14	38.9957	-0.941902	0.552523	-1.70473	0.0882452	0.27206	15.7763	-0.565169	0.825153	-0.684927	0.49339	0.670317
886	ENSG00000134987.13	49.641	-0.433225	0.529479	-0.818211	0.413237	0.682234	11.8171	0.257825	0.956547	0.269537	0.787517	0.878574
887	ENSG00000135018.14	74.9189	-0.623266	0.443696	-1.40471	0.160106	0.39621	25.225	-1.16551	0.769858	-1.51393	0.130044	0.285123
888	ENSG00000135046.14	94.0802	-0.0119173	0.542333	-0.0219742	0.982469	0.994357	38.0441	-0.447248	0.587195	-0.761669	0.446258	0.629148
889	ENSG00000135052.16	86.6802	-1.20741	0.465293	-2.59495	0.00946047	0.0560613	18.8391	-2.8746	0.811466	-3.54248	0.000396391	0.00326004
890	ENSG00000135269.18	30.3545	-1.00034	0.648982	-1.54139	0.123221	0.335574	11.006	-0.935406	0.978544	-0.955917	0.339114	0.533088
891	ENSG00000135316.19	86.1332	-0.9249	0.446852	-2.06981	0.0384698	0.155782	30.5189	0.530272	0.65325	0.811745	0.416938	0.606651
892	ENSG00000135346.9	30.5	-1.75258	0.607781	-2.88357	0.00393198	0.0287324	11.6359	-2.29813	0.985256	-2.33252	0.0196731	0.073651
893	ENSG00000135372.10	91.2814	-0.181547	0.429718	-0.422478	0.672676	0.854703	21.7764	0.616531	0.735052	0.838759	0.401605	0.592041
894	ENSG00000135387.21	310.189	-0.911144	0.326228	-2.79297	0.00522268	0.0359496	68.6327	-0.747513	0.468599	-1.59521	0.110665	0.255343
895	ENSG00000135390.21	38.0009	-0.46361	0.594979	-0.779204	0.435859	0.699654	16.5756	-0.693416	0.810413	-0.855633	0.392201	0.584701
896	ENSG00000135404.12	32.18	-0.537232	0.60108	-0.893778	0.371441	0.645105	17.5502	-0.483201	0.791823	-0.610239	0.541704	0.710151
897	ENSG00000135480.17	185.861	0.355119	0.371121	0.95688	0.338628	0.611888	75.522	-0.812434	0.497108	-1.63432	0.102191	0.241334
898	ENSG00000135506.16	108.075	-0.761488	0.389828	-1.9534	0.0507727	0.187332	45.7858	0.847335	0.552402	1.53391	0.125052	0.278159
899	ENSG00000135525.19	104.302	-0.132427	0.399178	-0.33175	0.740078	0.888779	24.5338	-1.00731	0.677362	-1.4871	0.136988	0.294775
900	ENSG00000135535.17	87.6042	-1.34033	0.509251	-2.63196	0.0084895	0.0517833	14.5993	-1.72734	0.869669	-1.9862	0.0470108	0.138283
901	ENSG00000135541.22	64.3663	-0.337211	0.48191	-0.699739	0.48409	0.73339	11.6838	-0.689612	0.968379	-0.712131	0.476384	0.655359
902	ENSG00000135624.17	50.2078	-0.769512	0.499782	-1.5397	0.123635	0.336307	21.381	-1.05214	0.731263	-1.4388	0.150208	0.314994
903	ENSG00000135677.11	48.0991	-0.910588	0.523268	-1.74019	0.0818251	0.258575	15.4398	-2.42217	0.879845	-2.75295	0.0059061	0.028885
904	ENSG00000135829.17	159.472	-1.1476	0.365059	-3.1436	0.00166883	0.0147655	109.425	0.607469	0.431598	1.40749	0.159283	0.328091
905	ENSG00000135837.16	121.538	-0.34369	0.391374	-0.878163	0.379855	0.652994	20.2005	-0.348324	0.743242	-0.468655	0.639316	0.782182
906	ENSG00000135862.6	260.574	-0.956996	0.432284	-2.21382	0.0268415	0.120766	72.4976	-1.51842	0.455075	-3.33665	0.000847952	0.0060808
907	ENSG00000135870.12	43.2804	-0.249114	0.548871	-0.453865	0.649926	0.841804	34.9539	0.883996	0.613714	1.4404	0.149753	0.31443
908	ENSG00000136026.14	59.1203	-1.43483	0.510392	-2.81124	0.00493516	0.0343497	21.9429	-1.9821	0.7384	-2.68431	0.00726795	0.0342932
909	ENSG00000136068.16	196.387	-0.306701	0.358012	-0.856676	0.391624	0.664674	61.0113	-0.687263	0.494153	-1.39079	0.164289	0.334523
910	ENSG00000136108.15	133.781	-0.897365	0.4713	-1.90402	0.0569073	0.201832	20.4673	0.0664703	0.777897	0.0854487	0.931905	0.963714
911	ENSG00000136153.20	185.018	-0.337533	0.35897	-0.940282	0.347073	0.619351	34.7051	-0.808511	0.603196	-1.34038	0.180122	0.354689
912	ENSG00000136156.15	120.866	-1.61727	0.435406	-3.7144	0.000203689	0.00274551	24.0973	-1.38919	0.686837	-2.02259	0.0431151	0.129779
913	ENSG00000136231.14	86.8079	0.267812	0.435412	0.615077	0.538504	0.771776	17.4522	0.556565	0.821864	0.677199	0.49828	0.674064
914	ENSG00000136238.18	124.533	-0.516212	0.433098	-1.19191	0.233298	0.496522	62.1378	0.564566	0.484383	1.16554	0.243802	0.431161
915	ENSG00000136240.10	114.861	-1.5397	0.468029	-3.28975	0.00100277	0.00978039	28.265	-1.74707	0.645168	-2.70794	0.00677029	0.0323324
916	ENSG00000136295.15	98.4575	0.484361	0.436543	1.10954	0.267199	0.534673	20.0127	0.265742	0.758841	0.350194	0.726193	0.841538
917	ENSG00000136436.15	61.5315	-0.638523	0.462755	-1.37983	0.167639	0.407479	13.925	-1.74468	0.912387	-1.91222	0.0558486	0.156812
918	ENSG00000136451.9	119.064	-0.640386	0.393796	-1.62619	0.103909	0.301634	22.7378	0.942127	0.772101	1.22021	0.222385	0.404938
919	ENSG00000136504.13	29.3914	0.00557055	0.660105	0.00843888	0.993267	0.998749	15.7313	0.352797	0.854183	0.413022	0.67959	0.807298
920	ENSG00000136628.18	185.612	-0.404122	0.359086	-1.12542	0.260412	0.526896	63.3805	-1.67736	0.488243	-3.43551	0.000591448	0.00457929
921	ENSG00000136636.13	50.3042	-0.360502	0.508044	-0.709588	0.47796	0.727993	12.5619	0.0141183	0.951984	0.0148304	0.988167	0.994115
922	ENSG00000136731.13	155.55	-1.16266	0.380326	-3.05702	0.00223549	0.0187112	42.1017	-1.21592	0.574858	-2.11517	0.0344155	0.110312
923	ENSG00000136758.20	56.5959	-0.469903	0.505775	-0.929075	0.35285	0.625818	23.6199	-0.33768	0.711258	-0.474764	0.634955	0.778842
924	ENSG00000136810.13	69.7056	-0.26431	0.493652	-0.535417	0.592361	0.806322	36.1911	-2.5355	0.648845	-3.90772	9.31702e-05	0.000959214
925	ENSG00000136811.17	61.75	0.832831	0.496449	1.67758	0.0934299	0.281403	12.0682	-0.194205	0.959488	-0.202405	0.8396	0.909568
926	ENSG00000136813.15	112.431	-0.388575	0.397028	-0.978709	0.327724	0.60087	37.7068	-0.658703	0.572074	-1.15143	0.249556	0.437724
927	ENSG00000136824.19	164.464	-0.818519	0.406278	-2.01468	0.0439383	0.169823	32.6314	-1.95877	0.618994	-3.16444	0.00155384	0.0100119
928	ENSG00000136830.12	105.64	0.639994	0.414442	1.54423	0.122532	0.33464	24.1145	0.965412	0.723485	1.33439	0.182075	0.356928
929	ENSG00000136854.24	125.587	-0.19072	0.384313	-0.496263	0.619709	0.822575	33.8821	-1.26012	0.591238	-2.13133	0.0330621	0.107551
930	ENSG00000136861.19	163.082	-0.578382	0.364211	-1.58804	0.112277	0.315908	30.7018	-1.16279	0.616404	-1.88641	0.0592401	0.164145
931	ENSG00000136937.13	57.478	0.887188	0.498126	1.78105	0.0749039	0.243794	16.7611	-0.830823	0.805728	-1.03115	0.302473	0.495661
932	ENSG00000136938.9	154.15	-1.16289	0.413319	-2.81354	0.00489998	0.0341734	36.8427	0.0623281	0.598073	0.104215	0.916999	0.957193
933	ENSG00000136942.15	82.5036	-0.40659	0.468669	-0.867544	0.385644	0.658914	37.2707	0.880712	0.591967	1.48777	0.136811	0.294702
934	ENSG00000137154.13	218.529	-1.26307	0.34766	-3.63306	0.000280085	0.00353558	94.509	-0.26815	0.407242	-0.658452	0.510248	0.684546
935	ENSG00000137166.17	144.514	0.899445	0.380202	2.3657	0.0179958	0.0906415	58.9856	0.746452	0.513398	1.45394	0.145962	0.309169
936	ENSG00000137216.19	51.3973	0.624885	0.510685	1.22362	0.221095	0.482064	12.6901	0.0841831	0.923816	0.0911254	0.927393	0.961747
937	ENSG00000137309.20	139.929	-0.520096	0.41747	-1.24583	0.212828	0.472833	62.1201	-0.444169	0.532939	-0.833434	0.4046	0.59544
938	ENSG00000137693.14	69.2351	-0.571991	0.459994	-1.24347	0.213693	0.47385	25.6276	-0.629002	0.668872	-0.940393	0.347016	0.539708
939	ENSG00000137710.17	391.215	-1.26968	0.37107	-3.42167	0.000622386	0.00676249	101.446	-0.99346	0.478891	-2.0745	0.038033	0.118499
940	ENSG00000137770.14	91.2173	-0.236944	0.423209	-0.559874	0.575565	0.794246	36.0811	0.25455	0.640394	0.39749	0.691006	0.816252
941	ENSG00000137776.17	132.71	-0.62731	0.461431	-1.35949	0.173992	0.417784	26.1783	-0.0907459	0.677112	-0.134019	0.893388	0.942652
942	ENSG00000137804.14	835.53	-1.57829	0.369542	-4.27094	1.9465e-05	0.000374049	193.807	-1.11451	0.382933	-2.91045	0.0036091	0.0195525
943	ENSG00000137812.21	228.855	-1.43619	0.334455	-4.29411	1.75394e-05	0.000342377	33.3906	-0.732376	0.62229	-1.1769	0.239234	0.426731
944	ENSG00000137815.15	84.3045	-1.04259	0.46428	-2.2456	0.0247295	0.114089	26.4618	0.716433	0.699394	1.02436	0.305664	0.49902
945	ENSG00000137818.12	113.803	-1.28873	0.495897	-2.59878	0.00935547	0.0556636	32.1268	-2.09498	0.631022	-3.31998	0.000900228	0.00639499
946	ENSG00000137822.13	56.3792	-0.31341	0.513997	-0.609751	0.542027	0.773362	14.0934	-0.411197	0.909741	-0.451993	0.651274	0.789503
947	ENSG00000137845.15	110.323	-1.14344	0.431683	-2.6488	0.00807793	0.0497953	27.0278	-2.03377	0.730396	-2.78447	0.00536155	0.0267496
948	ENSG00000138071.15	83.4389	-1.90174	0.497434	-3.82309	0.000131788	0.0018939	15.1113	-1.27407	0.887626	-1.43537	0.151181	0.316472
949	ENSG00000138078.16	34.0742	-0.380036	0.619142	-0.613811	0.53934	0.771917	11.5454	0.479354	0.975786	0.491249	0.62325	0.769149
950	ENSG00000138095.20	101.736	-0.296669	0.40008	-0.741524	0.458376	0.714258	32.2333	-1.31659	0.618758	-2.1278	0.033354	0.108377
951	ENSG00000138107.13	74.412	-1.12417	0.449237	-2.5024	0.0123353	0.068683	13.6164	-0.197662	0.887714	-0.222665	0.823797	0.900488
952	ENSG00000138119.17	189.336	-0.789028	0.348042	-2.26704	0.0233875	0.10911	55.0638	-1.47073	0.49605	-2.96488	0.00302802	0.0170547
953	ENSG00000138160.7	120.823	-0.549018	0.386183	-1.42165	0.155127	0.388687	39.9684	0.455554	0.567593	0.802608	0.422201	0.610453
954	ENSG00000138182.15	136.615	-0.868271	0.376475	-2.30632	0.0210928	0.101375	22.6347	0.138706	0.727334	0.190704	0.848757	0.914579
955	ENSG00000138246.17	99.4679	-0.391863	0.402974	-0.972427	0.330838	0.60404	24.9586	-1.12061	0.695432	-1.61139	0.107095	0.249211
956	ENSG00000138326.21	79.837	-0.735017	0.452947	-1.62274	0.104644	0.302675	40.341	-0.939993	0.615015	-1.52841	0.126412	0.280078
957	ENSG00000138363.15	66.1111	-0.200393	0.455678	-0.439768	0.660105	0.848373	17.5309	-0.833823	0.808449	-1.03139	0.30236	0.495619
958	ENSG00000138385.16	70.0299	-0.336653	0.481791	-0.698753	0.484707	0.733725	16.1402	-0.377584	0.827658	-0.456208	0.648241	0.786833
959	ENSG00000138398.17	97.5928	-1.22405	0.426801	-2.86796	0.00413124	0.0298322	17.8724	-0.514019	0.822822	-0.624703	0.532166	0.702672
960	ENSG00000138430.16	60.6766	-0.623519	0.467574	-1.33352	0.182361	0.429799	21.6732	-1.77335	0.726701	-2.44028	0.0146758	0.058693
961	ENSG00000138434.17	243.94	0.249175	0.335265	0.74322	0.457349	0.713466	27.3399	-0.296965	0.650066	-0.456823	0.647798	0.786833
962	ENSG00000138448.12	123.987	-0.601035	0.432673	-1.38912	0.164796	0.403181	30.5536	-2.0517	0.630378	-3.25471	0.00113508	0.00769092
963	ENSG00000138592.14	95.5221	-0.667946	0.410755	-1.62614	0.103919	0.301634	28.7462	-0.182772	0.673201	-0.271497	0.786009	0.878327
964	ENSG00000138593.9	70.2098	-0.544172	0.463967	-1.17287	0.240849	0.505049	13.7385	0.358294	0.920435	0.389266	0.69708	0.820017
965	ENSG00000138594.14	128.726	-0.835166	0.391075	-2.13556	0.0327149	0.13871	36.8807	-0.981607	0.599796	-1.63657	0.101721	0.240666
966	ENSG00000138668.19	284.45	-0.770725	0.331251	-2.32671	0.0199808	0.0979904	133.904	0.386274	0.389476	0.991777	0.321307	0.513631
967	ENSG00000138674.17	131.24	-0.611455	0.377157	-1.62122	0.10497	0.302901	46.2599	-1.21607	0.568987	-2.13726	0.032577	0.106426
968	ENSG00000138688.17	83.4844	0.16747	0.424847	0.39419	0.693441	0.864888	11.9878	-0.742454	0.943461	-0.786947	0.431313	0.617263
969	ENSG00000138757.15	174.461	-1.89387	0.359931	-5.26174	1.42699e-07	5.21067e-06	40.3167	-0.806029	0.56574	-1.42473	0.154234	0.320715
970	ENSG00000138758.12	73.1215	-1.03823	0.48094	-2.15874	0.03087	0.133487	20.5702	-2.63936	0.79763	-3.309	0.000936304	0.00658417
971	ENSG00000138759.20	88.7487	-1.05924	0.412942	-2.56511	0.0103143	0.0599572	26.3519	-1.40023	0.672106	-2.08335	0.0372194	0.116796
972	ENSG00000138760.11	29.7466	-0.677973	0.608005	-1.11508	0.264818	0.532107	11.4372	-2.11336	0.980965	-2.15437	0.031211	0.103364
973	ENSG00000138768.15	57.7749	-0.379451	0.477799	-0.794165	0.427099	0.692274	19.2167	-1.71481	0.814601	-2.10509	0.0352837	0.112384
974	ENSG00000138778.14	198.058	-0.635266	0.361795	-1.75587	0.0791099	0.252327	26.1785	-1.20151	0.661142	-1.81732	0.0691686	0.184029
975	ENSG00000138814.17	67.9036	-1.26015	0.458602	-2.7478	0.00599969	0.0400876	16.8856	-1.67914	0.806868	-2.08106	0.0374287	0.11713
976	ENSG00000138829.12	152.53	-1.15777	0.370143	-3.12789	0.00176066	0.015379	42.5001	-2.21821	0.590645	-3.75558	0.000172943	0.00162184
977	ENSG00000139154.16	89.5143	-0.917533	0.42186	-2.17497	0.0296325	0.129611	21.352	-0.802088	0.757888	-1.05832	0.289909	0.482729
978	ENSG00000139218.18	172.232	-0.720187	0.371317	-1.93955	0.0524346	0.191219	37.1373	-1.6289	0.601502	-2.70806	0.00676787	0.0323324
979	ENSG00000139324.12	75.8075	-1.7675	0.454495	-3.88893	0.000100686	0.00149499	14.6129	-2.21665	0.873738	-2.53697	0.0111817	0.0476711
980	ENSG00000139514.13	107.363	-0.0956292	0.430048	-0.222369	0.824027	0.929569	20.8878	0.190654	0.747337	0.255111	0.798638	0.884556
981	ENSG00000139579.13	33.3725	-1.12255	0.620134	-1.81018	0.0702679	0.23361	20.2656	-0.605804	0.941209	-0.643644	0.519806	0.691696
982	ENSG00000139644.13	109.906	-1.00668	0.399297	-2.52114	0.0116976	0.0655722	100.382	0.791367	0.446523	1.77229	0.076347	0.197556
983	ENSG00000139687.16	126.286	-1.64136	0.37895	-4.33134	1.48207e-05	0.000295549	26.3686	-1.27081	0.672972	-1.88836	0.0589776	0.163497
984	ENSG00000139697.14	113.868	-0.759535	0.39632	-1.91647	0.0553053	0.198145	37.9745	-0.302775	0.579021	-0.522908	0.601038	0.753519
985	ENSG00000139725.8	14.8234	-0.418663	0.815134	-0.513612	0.607523	0.816162	12.4132	0.244021	0.94969	0.256948	0.797219	0.883846
986	ENSG00000139734.19	78.2181	-0.319122	0.464057	-0.68768	0.491654	0.739071	25.595	-1.06926	0.688607	-1.55278	0.120475	0.271474
987	ENSG00000139746.16	193.864	-0.674181	0.342324	-1.96942	0.0489046	0.182787	73.1918	0.881388	0.474111	1.85903	0.0630226	0.172357
988	ENSG00000139842.15	158.649	-0.000647973	0.383751	-0.00168853	0.998653	0.999891	48.0296	-1.23856	0.527539	-2.3478	0.0188844	0.071309
989	ENSG00000140105.18	44.5661	-1.28136	0.526823	-2.43224	0.015006	0.0796982	16.8296	-1.771	0.81651	-2.16899	0.0300835	0.100924
990	ENSG00000140199.13	38.974	-0.0298005	0.551973	-0.0539891	0.956944	0.985285	13.1476	0.410175	0.930282	0.440914	0.659275	0.794626
991	ENSG00000140262.18	83.6004	-0.805787	0.448915	-1.79496	0.0726593	0.239099	18.7159	0.123933	0.794432	0.156002	0.876031	0.932825
992	ENSG00000140264.21	50.0754	0.93188	0.522627	1.78307	0.0745752	0.243201	28.071	0.618403	0.686463	0.900855	0.367666	0.560323
993	ENSG00000140319.11	57.6475	-0.611324	0.498331	-1.22674	0.219919	0.481412	54.6568	0.514389	0.542095	0.948892	0.342676	0.535596
994	ENSG00000140350.15	121.792	-0.814763	0.381397	-2.13626	0.0326583	0.138619	47.5468	0.343311	0.526839	0.651643	0.514631	0.687344
995	ENSG00000140391.15	76.2774	-1.07757	0.435971	-2.47166	0.0134488	0.0735444	22.6778	-1.84943	0.70905	-2.60833	0.00909865	0.04078
996	ENSG00000140406.4	17.1195	-0.452173	0.769695	-0.587471	0.556888	0.781929	14.8466	-1.64369	0.928423	-1.77041	0.0766593	0.198025
997	ENSG00000140416.23	53.0263	0.440623	0.50301	0.875974	0.381044	0.653974	24.9445	-1.8389	0.726419	-2.53145	0.0113591	0.0483128
998	ENSG00000140443.15	188.376	0.137177	0.352697	0.388938	0.697322	0.86689	38.9121	-0.146744	0.573379	-0.255929	0.798006	0.884201
999	ENSG00000140525.19	100.769	0.395554	0.463746	0.852955	0.393684	0.666173	18.6933	-0.0282318	0.773258	-0.0365102	0.970876	0.98603
1000	ENSG00000140564.13	62.3337	0.556513	0.482306	1.15386	0.248558	0.514498	17.9686	0.343509	0.829352	0.41419	0.678735	0.806784
1001	ENSG00000140575.13	467.107	-1.05782	0.335614	-3.1519	0.00162213	0.0145516	176.615	-2.12499	0.361913	-5.87156	4.31714e-09	1.17953e-07
1002	ENSG00000140577.17	144.763	-0.0355071	0.387511	-0.0916285	0.926993	0.974697	17.6747	0.916648	0.820492	1.11719	0.263912	0.454076
1003	ENSG00000140612.14	43.975	-1.09169	0.619531	-1.76212	0.0780496	0.249871	11.6855	-1.20755	0.969767	-1.2452	0.213059	0.394114
1004	ENSG00000140718.21	38.6396	-0.760588	0.589298	-1.29067	0.196819	0.449651	10.8551	-1.49489	0.9892	-1.51122	0.130734	0.286194
1005	ENSG00000140836.17	264.582	-1.317	0.339761	-3.87625	0.000106078	0.00156904	68.2733	0.300467	0.459817	0.65345	0.513466	0.686518
1006	ENSG00000140941.14	38.3102	-1.61756	0.567975	-2.84794	0.00440033	0.0312705	21.3652	0.819722	0.751506	1.09077	0.275373	0.466451
1007	ENSG00000140988.16	72.1787	0.147649	0.470465	0.313836	0.753646	0.895166	44.4058	0.75683	0.554028	1.36605	0.171924	0.343726
1008	ENSG00000141002.20	93.2847	0.732609	0.438439	1.67095	0.0947318	0.28358	17.3693	0.6668	0.815785	0.817373	0.413715	0.603906
1009	ENSG00000141027.22	238.002	-0.659293	0.366535	-1.79872	0.0720628	0.237607	57.1401	-1.18712	0.486818	-2.43853	0.0147472	0.0589368
1010	ENSG00000141030.13	41.4067	-0.903509	0.539125	-1.67588	0.0937615	0.282042	17.482	0.696475	0.871022	0.799607	0.423938	0.611469
1011	ENSG00000141068.15	89.7285	-0.237206	0.446494	-0.531265	0.595235	0.808089	14.6406	0.705433	0.890635	0.792057	0.428328	0.615004
1012	ENSG00000141279.17	116.211	0.237422	0.392543	0.60483	0.545292	0.774548	36.2771	-0.116831	0.603005	-0.193747	0.846374	0.91367
1013	ENSG00000141367.12	338.014	-1.0156	0.31256	-3.2493	0.00115691	0.0110612	123.777	-0.646485	0.371423	-1.74056	0.0817603	0.206876
1014	ENSG00000141380.14	68.0627	-0.753701	0.459854	-1.639	0.101213	0.296473	19.5455	-1.58948	0.777335	-2.04479	0.0408759	0.125228
1015	ENSG00000141401.12	39.6286	-0.824718	0.569272	-1.44872	0.147415	0.376797	16.7432	-2.18561	0.85277	-2.56295	0.0103787	0.045059
1016	ENSG00000141424.13	165.706	-1.01142	0.395184	-2.55935	0.0104868	0.0606564	73.023	-1.71478	0.577769	-2.96793	0.0029981	0.0169534
1017	ENSG00000141425.18	56.1286	-0.831919	0.493954	-1.6842	0.0921426	0.279189	14.6157	-1.97286	0.894361	-2.20589	0.0273919	0.0943948
1018	ENSG00000141429.14	70.366	-1.03675	0.454474	-2.28121	0.0225362	0.106204	17.1483	-1.43226	0.809508	-1.7693	0.0768442	0.198142
1019	ENSG00000141458.13	48.2737	-0.598162	0.557414	-1.0731	0.283225	0.553222	14.2307	-0.613763	0.863885	-0.710469	0.477413	0.656299
1020	ENSG00000141510.18	69.8393	0.267737	0.468982	0.570889	0.568075	0.788607	17.6956	-0.349807	0.806659	-0.433649	0.664543	0.798009
1021	ENSG00000141564.15	70.8469	-0.125016	0.453337	-0.275769	0.782726	0.909726	17.978	0.0694422	0.839316	0.0827367	0.934061	0.964689
1022	ENSG00000141568.21	72.6888	-0.60878	0.447142	-1.36149	0.173358	0.417107	18.2125	0.0499218	0.804326	0.0620665	0.95051	0.974223
1023	ENSG00000141867.19	550.777	-0.613975	0.339355	-1.80924	0.0704138	0.233855	171.585	0.873864	0.362986	2.40743	0.0160652	0.0632261
1024	ENSG00000141905.19	512.659	-1.15074	0.345681	-3.3289	0.00087191	0.00877648	89.7221	-1.3741	0.43312	-3.17255	0.00151105	0.00979662
1025	ENSG00000141985.9	184.55	-1.2215	0.425795	-2.86874	0.00412109	0.0297773	52.6249	0.974885	0.521336	1.86997	0.0614873	0.169053
1026	ENSG00000142089.17	78.3808	-1.83428	0.434415	-4.22241	2.41701e-05	0.000453961	26.6932	-0.941159	0.661616	-1.42252	0.154877	0.321666
1027	ENSG00000142192.21	268.642	-1.47366	0.334983	-4.39921	1.08648e-05	0.000228415	69.5493	-2.28899	0.479515	-4.77356	1.81002e-06	2.92226e-05
1028	ENSG00000142207.7	90.0841	0.370119	0.422867	0.875261	0.381432	0.654157	22.8628	0.543609	0.740112	0.734496	0.462647	0.644077
1029	ENSG00000142453.12	115.56	0.0597193	0.390375	0.152979	0.878415	0.955953	42.3125	-0.119868	0.544181	-0.220273	0.825659	0.902176
1030	ENSG00000142534.7	126.459	-0.300441	0.413733	-0.726172	0.467733	0.72082	81.7209	-1.43779	0.500049	-2.8753	0.00403644	0.0213625
1031	ENSG00000142657.21	187.623	-1.22625	0.35229	-3.48079	0.000499946	0.00565956	62.891	-0.527391	0.486553	-1.08394	0.278393	0.47032
1032	ENSG00000142669.15	28.1212	0.0644796	0.632019	0.102022	0.918739	0.97297	11.0215	0.069776	0.983206	0.0709678	0.943423	0.970403
1033	ENSG00000142676.14	107.143	-0.392239	0.393834	-0.995951	0.319274	0.592232	37.6039	-0.0443976	0.609991	-0.072784	0.941978	0.969765
1034	ENSG00000142798.20	691.297	0.436832	0.298079	1.46549	0.142787	0.369391	199.449	0.00776162	0.337352	0.0230075	0.981644	0.991025
1035	ENSG00000142864.15	182.327	-0.538556	0.348009	-1.54753	0.121735	0.333309	48.8725	-0.468004	0.53363	-0.877019	0.380476	0.572477
1036	ENSG00000142937.12	90.7481	-0.226552	0.4499	-0.503562	0.614569	0.819721	36.8847	0.378749	0.616762	0.614093	0.539154	0.707787
1037	ENSG00000142949.17	80.5618	0.218946	0.455791	0.480365	0.630968	0.829729	25.5816	-0.743797	0.735322	-1.01153	0.311765	0.503771
1038	ENSG00000143153.14	69.8245	-1.41798	0.452323	-3.13488	0.00171922	0.0150964	16.6263	-1.69817	0.850665	-1.99629	0.0459024	0.13615
1039	ENSG00000143179.16	39.3508	-0.326994	0.558405	-0.585585	0.558154	0.782167	14.1411	0.353695	0.892845	0.396144	0.691999	0.816745
1040	ENSG00000143324.14	41.0142	-1.04664	0.555582	-1.88386	0.0595844	0.20859	13.0488	-1.20197	0.919912	-1.30662	0.191343	0.369237
1041	ENSG00000143337.19	47.4239	-1.59756	0.513792	-3.10934	0.00187503	0.0161835	13.2911	-0.636567	0.89651	-0.71005	0.477673	0.656498
1042	ENSG00000143390.18	176.87	0.982286	0.358111	2.74296	0.00608874	0.0405807	32.2986	0.00282277	0.61186	0.00461343	0.996319	0.997937
1043	ENSG00000143401.15	177.17	-1.4861	0.390492	-3.80571	0.000141398	0.0020072	29.725	-1.43639	0.654752	-2.19379	0.0282502	0.096424
1044	ENSG00000143420.19	62.8349	-0.750477	0.481277	-1.55935	0.118914	0.327797	14.0537	-0.642102	0.883794	-0.726529	0.467514	0.647258
1045	ENSG00000143437.21	57.6251	-0.431794	0.484147	-0.891865	0.372466	0.646319	22.2091	0.362163	0.722612	0.501186	0.61624	0.763982
1046	ENSG00000143476.18	56.4285	-0.363626	0.512592	-0.709387	0.478085	0.728086	30.7068	0.365739	0.628994	0.581467	0.560926	0.724904
1047	ENSG00000143514.17	55.91	-0.994138	0.479275	-2.07425	0.0380557	0.15486	17.0417	0.947864	0.844086	1.12295	0.26146	0.451732
1048	ENSG00000143549.21	105.873	0.0811623	0.446457	0.181792	0.855746	0.945174	67.4433	0.59831	0.480122	1.24616	0.212704	0.393969
1049	ENSG00000143569.19	386.801	-0.462646	0.409855	-1.12881	0.25898	0.525214	115.081	-0.0243698	0.419041	-0.0581562	0.953624	0.976044
1050	ENSG00000143575.15	35.7113	0.189032	0.587581	0.321713	0.74767	0.892228	13.4801	0.790808	0.926091	0.853921	0.393149	0.585653
1051	ENSG00000143612.21	101.104	-1.05573	0.422771	-2.49718	0.0125186	0.0695371	42.1658	-0.965098	0.57075	-1.69093	0.0908502	0.222065
1052	ENSG00000143641.10	319.799	-1.28552	0.33523	-3.83474	0.000125697	0.00181534	159.686	0.00973973	0.347347	0.0280403	0.97763	0.989117
1053	ENSG00000143753.13	74.7575	-1.5954	0.455885	-3.49957	0.000466013	0.00534834	21.0265	-1.83575	0.761933	-2.40933	0.0159817	0.0630159
1054	ENSG00000143776.20	121.661	-0.500657	0.394016	-1.27065	0.203852	0.45969	26.4717	-0.83957	0.710524	-1.18162	0.237356	0.424581
1055	ENSG00000143799.14	121.686	-1.22825	0.396575	-3.09715	0.00195394	0.0167243	32.1541	-2.12761	0.633408	-3.359	0.000782262	0.00570679
1056	ENSG00000143815.15	53.2476	-0.30108	0.52456	-0.573966	0.565991	0.787656	16.8063	-0.0749096	0.813329	-0.0921025	0.926617	0.961614
1057	ENSG00000143819.13	118.649	-0.51315	0.454138	-1.12994	0.2585	0.524672	35.2272	-0.418881	0.610763	-0.685833	0.492819	0.669861
1058	ENSG00000143870.13	124.262	-1.50997	0.478364	-3.15652	0.00159666	0.0144009	32.375	-0.651296	0.632789	-1.02925	0.303363	0.496423
1059	ENSG00000143878.10	139.038	-0.677791	0.426081	-1.59076	0.111664	0.314794	38.0979	-1.55409	0.590469	-2.63196	0.00848943	0.0385655
1060	ENSG00000143924.19	40.3771	-0.0567081	0.569083	-0.0996481	0.920624	0.973404	17.787	0.3273	0.845188	0.387251	0.69857	0.82118
1061	ENSG00000143970.18	96.7377	-1.24359	0.406914	-3.05616	0.00224194	0.0187439	19.0695	0.600915	0.786658	0.763883	0.444937	0.628374
1062	ENSG00000144224.17	97.6037	-0.140216	0.410307	-0.341734	0.732551	0.884759	20.8315	-0.250143	0.734203	-0.3407	0.73333	0.845166
1063	ENSG00000144381.18	142.969	-0.317285	0.380334	-0.834229	0.404152	0.674225	70.7537	0.18202	0.470304	0.387025	0.698738	0.82118
1064	ENSG00000144580.14	692.802	-2.03018	0.391231	-5.1892	2.11199e-07	7.31778e-06	83.3619	0.0477742	0.46477	0.102791	0.918129	0.957908
1065	ENSG00000144674.17	180.505	-0.378581	0.384458	-0.984714	0.324765	0.59888	37.3495	-1.2626	0.593583	-2.12708	0.0334134	0.108508
1066	ENSG00000144746.7	50.6755	-0.911791	0.535956	-1.70124	0.0888972	0.273129	18.8552	-0.989427	0.789554	-1.25315	0.210152	0.3915
1067	ENSG00000144810.16	59.827	-1.90176	0.498423	-3.81556	0.000135876	0.00194544	12.0609	-2.06376	0.951711	-2.16848	0.0301224	0.100935
1068	ENSG00000144824.21	87.0484	-0.998267	0.427947	-2.33269	0.0196645	0.0968724	34.6018	0.737405	0.64193	1.14873	0.250667	0.438455
1069	ENSG00000144848.11	52.986	-0.727614	0.508813	-1.43002	0.15271	0.385372	13.5805	0.110234	0.918927	0.119959	0.904515	0.951038
1070	ENSG00000144895.12	107.74	-0.669582	0.403526	-1.65933	0.0970497	0.288176	29.0674	-0.597053	0.631865	-0.944907	0.344706	0.537144
1071	ENSG00000145012.14	134.666	-0.712708	0.376913	-1.89091	0.0586366	0.206016	31.6408	-1.12181	0.616372	-1.82003	0.0687549	0.183357
1072	ENSG00000145041.16	57.3193	-0.129821	0.477653	-0.27179	0.785784	0.910638	18.749	0.363918	0.817324	0.445256	0.656135	0.792963
1073	ENSG00000145386.11	95.5427	-1.90962	0.421321	-4.53247	5.82971e-06	0.000133945	36.2826	-0.0207284	0.594297	-0.0348789	0.972176	0.986585
1074	ENSG00000145391.14	97.7762	-1.33977	0.425991	-3.14506	0.0016605	0.0147479	21.9917	-1.76345	0.719705	-2.45024	0.0142761	0.0575729
1075	ENSG00000145495.16	340.682	-0.0485843	0.350525	-0.138604	0.889763	0.961247	105.655	0.286414	0.395128	0.724866	0.468534	0.648012
1076	ENSG00000145555.15	387.098	-1.07592	0.327157	-3.2887	0.00100652	0.00980874	100.312	0.0117245	0.416433	0.0281547	0.977539	0.989117
1077	ENSG00000145569.6	44.28	-0.376603	0.538067	-0.699918	0.483978	0.73339	11.348	-1.39214	0.981988	-1.41768	0.156285	0.323824
1078	ENSG00000145592.14	242.097	0.148985	0.348685	0.427276	0.669178	0.852588	127.501	0.997632	0.398402	2.50409	0.0122768	0.0511503
1079	ENSG00000145604.17	85.699	-0.0389918	0.431675	-0.0903267	0.928028	0.975036	20.7331	-0.699971	0.751167	-0.931844	0.351417	0.545359
1080	ENSG00000145623.13	68.3049	-0.870547	0.45469	-1.91459	0.0555444	0.198445	11.5112	-1.03891	0.980513	-1.05956	0.289346	0.482729
1081	ENSG00000145703.17	160.57	-0.855698	0.354518	-2.41369	0.0157918	0.0824407	33.8461	-1.77217	0.600465	-2.95133	0.00316408	0.0176462
1082	ENSG00000145725.20	95.0144	-1.11895	0.461535	-2.42442	0.0153329	0.0808506	13.8452	-0.577318	0.899675	-0.641696	0.52107	0.692382
1083	ENSG00000145741.17	46.0367	-0.339028	0.531076	-0.63838	0.523226	0.760379	39.53	0.767766	0.584089	1.31447	0.188689	0.366064
1084	ENSG00000145817.17	20.9224	0.0123893	0.720748	0.0171894	0.986285	0.996238	22.3589	-0.932611	0.814417	-1.14513	0.252156	0.440112
1085	ENSG00000145833.16	300.94	-0.350701	0.339942	-1.03165	0.302236	0.574707	67.5234	-1.26561	0.455172	-2.78052	0.00542722	0.0269842
1086	ENSG00000145860.12	56.5518	-1.02847	0.485493	-2.11841	0.0341404	0.143033	18.4009	-0.229708	0.801426	-0.286624	0.7744	0.871044
1087	ENSG00000145907.16	128.538	-0.731564	0.377325	-1.93881	0.0525241	0.191365	52.9342	0.630801	0.508306	1.24099	0.21461	0.395726
1088	ENSG00000146247.14	174.929	-0.205578	0.358344	-0.57369	0.566177	0.787743	40.6777	0.313174	0.576381	0.543346	0.586892	0.74338
1089	ENSG00000146463.12	119.073	-0.227905	0.386676	-0.589396	0.555596	0.780779	32.2587	-0.332779	0.614092	-0.541905	0.587884	0.743751
1090	ENSG00000146648.20	173.965	-1.20776	0.43757	-2.76015	0.00577748	0.0391656	38.1356	-0.246399	0.567818	-0.43394	0.664332	0.798009
1091	ENSG00000146674.16	56.6857	-2.49865	0.505624	-4.94171	7.74422e-07	2.30267e-05	16.389	-1.36957	0.820183	-1.66983	0.0949532	0.228943
1092	ENSG00000146676.10	62.8076	-0.742209	0.499264	-1.48661	0.137119	0.360331	36.142	-2.05005	0.591809	-3.46404	0.000532128	0.00420583
1093	ENSG00000146701.12	48.9541	-0.72383	0.521467	-1.38807	0.165117	0.403627	19.2882	-1.06231	0.849313	-1.25079	0.211013	0.392276
1094	ENSG00000146731.11	120.223	-0.438632	0.397464	-1.10358	0.269777	0.537426	54.4805	0.640708	0.5134	1.24797	0.212041	0.393224
1095	ENSG00000146842.17	39.0546	-0.731992	0.59128	-1.23798	0.215724	0.476333	12.7867	-1.39625	0.981768	-1.42218	0.154975	0.321666
1096	ENSG00000146918.20	84.9183	0.341283	0.44446	0.767859	0.442571	0.704607	29.3366	-1.0928	0.631437	-1.73066	0.0835127	0.209908
1097	ENSG00000146963.18	127.666	-0.199653	0.375825	-0.531239	0.595253	0.808089	32.8589	0.176447	0.623245	0.28311	0.777092	0.872942
1098	ENSG00000147044.23	74.3536	-1.32418	0.508973	-2.60167	0.009277	0.0553952	24.7364	-1.80312	0.690436	-2.61157	0.00901266	0.0404893
1099	ENSG00000147065.17	296.527	-1.34385	0.344348	-3.9026	9.5165e-05	0.00144061	129.631	-0.547173	0.378562	-1.4454	0.148346	0.312802
1100	ENSG00000147155.11	43.1288	0.633217	0.588505	1.07598	0.281938	0.551541	11.6226	-0.741057	0.949863	-0.780173	0.435289	0.620789
1101	ENSG00000147459.18	186.588	0.397609	0.349966	1.13614	0.2559	0.522679	39.9784	-0.421041	0.55601	-0.757253	0.448898	0.63177
1102	ENSG00000147475.17	33.7507	-1.04246	0.581557	-1.79252	0.0730491	0.239747	13.6771	-1.15112	0.882245	-1.30476	0.191975	0.370204
1103	ENSG00000147526.20	57.8471	-0.388711	0.473216	-0.821423	0.411405	0.680369	13.1168	0.776156	0.954754	0.812938	0.416254	0.60609
1104	ENSG00000147548.17	137.82	-0.848924	0.369564	-2.29709	0.0216134	0.103237	27.0436	-0.398823	0.696398	-0.572694	0.566852	0.72868
1105	ENSG00000147649.10	110.109	-1.31465	0.424741	-3.09519	0.00196688	0.0168016	40.7341	-1.47086	0.557952	-2.63617	0.0083847	0.0383349
1106	ENSG00000147862.18	237.221	-1.97146	0.347258	-5.67722	1.36901e-08	6.48472e-07	43.7724	-1.10433	0.553971	-1.99348	0.0462094	0.136706
1107	ENSG00000147889.18	229.53	-1.56148	0.343401	-4.5471	5.43904e-06	0.00012744	105.681	-1.61361	0.399355	-4.04055	5.33261e-05	0.000590745
1108	ENSG00000147955.18	102.077	0.08105	0.451676	0.179443	0.85759	0.945773	17.4159	-1.86143	0.83745	-2.22273	0.026234	0.0911854
1109	ENSG00000148175.13	70.5263	-0.459361	0.471073	-0.975137	0.329492	0.602955	15.1435	-0.371612	0.90586	-0.410232	0.681636	0.808491
1110	ENSG00000148229.13	53.3857	-0.95035	0.489305	-1.94224	0.0521076	0.190325	12.3155	-0.387342	0.928671	-0.417093	0.67661	0.805441
1111	ENSG00000148337.22	231.369	0.267757	0.34118	0.784798	0.432572	0.697032	55.7972	0.0779129	0.493248	0.157959	0.874489	0.931953
1112	ENSG00000148773.14	2983.82	-1.7462	0.325934	-5.35752	8.43707e-08	3.21604e-06	892.267	-0.959379	0.349776	-2.74284	0.006091	0.0295856
1113	ENSG00000148848.15	53.3993	-1.11537	0.486504	-2.29262	0.02187	0.103907	19.0748	-2.46438	0.798618	-3.08581	0.00202998	0.0124718
1114	ENSG00000149100.13	59.0788	-0.149179	0.472878	-0.315471	0.752404	0.894331	18.9726	-0.541764	0.776498	-0.697702	0.485364	0.663175
1115	ENSG00000149177.14	63.787	-0.296733	0.459317	-0.64603	0.51826	0.757612	29.9068	0.385398	0.646088	0.59651	0.550835	0.717369
1116	ENSG00000149257.16	55.0745	-1.12687	0.487534	-2.31136	0.0208132	0.10078	27.7363	-0.711487	0.705044	-1.00914	0.312908	0.50533
1117	ENSG00000149273.15	72.9072	-0.364042	0.444325	-0.819314	0.412607	0.681775	34.8793	0.0301967	0.604988	0.0499129	0.960192	0.97932
1118	ENSG00000149311.20	70.1552	0.372326	0.518925	0.717495	0.473069	0.724911	10.7583	-0.157088	0.997776	-0.157438	0.874899	0.932134
1119	ENSG00000149485.19	366.146	0.727146	0.311894	2.33139	0.0197328	0.0971678	35.1855	-0.658968	0.586223	-1.12409	0.260974	0.451206
1120	ENSG00000149923.14	45.5408	-0.0039036	0.599416	-0.00651233	0.994804	0.999026	12.7357	0.491313	0.943417	0.52078	0.60252	0.754162
1121	ENSG00000149925.22	306.41	-0.507101	0.319325	-1.58804	0.112276	0.315908	189.568	0.155188	0.339335	0.457328	0.647435	0.786833
1122	ENSG00000150093.20	258.241	-0.920909	0.348289	-2.64409	0.00819101	0.0503589	84.5715	-2.34566	0.451809	-5.19171	2.08371e-07	4.05539e-06
1123	ENSG00000150403.18	61.2533	-0.570455	0.470461	-1.21255	0.225304	0.487236	13.8283	-1.39259	0.904895	-1.53895	0.123817	0.276375
1124	ENSG00000150593.18	105.756	-0.755275	0.403553	-1.87156	0.061267	0.212499	15.9699	-2.71556	0.913234	-2.97357	0.0029436	0.0167444
1125	ENSG00000150712.11	54.0321	-0.521235	0.484205	-1.07648	0.281714	0.551289	14.0106	-0.205996	0.954896	-0.215726	0.829202	0.903882
1126	ENSG00000150753.12	455.273	-1.52934	0.32458	-4.71177	2.45579e-06	6.40158e-05	146.176	-1.28393	0.359095	-3.57546	0.000349618	0.00294789
1127	ENSG00000150760.13	101.263	-1.58382	0.404447	-3.91601	9.00273e-05	0.001379	22.8581	-1.73187	0.731301	-2.3682	0.0178747	0.0686364
1128	ENSG00000150938.10	233.174	-0.894816	0.382498	-2.3394	0.0193145	0.0957164	75.9943	-0.597065	0.451547	-1.32227	0.186079	0.361738
1129	ENSG00000150961.15	47.3939	-1.16569	0.540768	-2.15562	0.0311136	0.134222	14.1086	-1.27494	0.889672	-1.43304	0.151846	0.317263
1130	ENSG00000150995.21	211.069	-0.421535	0.349736	-1.2053	0.228089	0.490976	50.5698	-1.86249	0.556597	-3.34621	0.000819243	0.00591583
1131	ENSG00000151012.13	201.545	-1.22875	0.42111	-2.91789	0.00352406	0.0263139	34.5112	-0.700057	0.610684	-1.14635	0.251651	0.440041
1132	ENSG00000151148.14	43.424	0.0571334	0.537178	0.106358	0.915298	0.971982	11.073	-0.968349	0.998938	-0.969378	0.332357	0.525099
1133	ENSG00000151176.8	56.3444	-0.447194	0.480049	-0.931558	0.351565	0.624409	19.3405	-0.228881	0.875695	-0.261371	0.793807	0.882224
1134	ENSG00000151292.17	45.3118	-1.02873	0.51932	-1.98092	0.0476007	0.179561	11.1324	-0.604247	0.969045	-0.623549	0.532924	0.702756
1135	ENSG00000151414.15	24.91	-0.0389973	0.664273	-0.0587067	0.953186	0.984004	19.4775	-0.206306	0.811887	-0.254106	0.799413	0.88507
1136	ENSG00000151503.14	91.7713	-0.461273	0.409242	-1.12714	0.259683	0.526064	26.409	0.274126	0.69164	0.396342	0.691853	0.816743
1137	ENSG00000151694.14	45.15	-0.483243	0.516279	-0.936011	0.349268	0.621836	33.2294	-0.150817	0.598907	-0.25182	0.80118	0.886336
1138	ENSG00000151718.16	119.753	-1.91711	0.409603	-4.6804	2.86316e-06	7.26791e-05	17.7082	-0.280211	0.794445	-0.352713	0.724304	0.840216
1139	ENSG00000151835.17	91.7018	-0.893416	0.420113	-2.12661	0.0334526	0.141169	16.1033	-1.68992	0.884966	-1.90959	0.0561857	0.157525
1140	ENSG00000151893.15	60.0823	-1.31462	0.470134	-2.79626	0.00516977	0.0356487	13.5169	-0.556259	0.892189	-0.623476	0.532972	0.702756
1141	ENSG00000151914.22	611.263	-0.44168	0.310832	-1.42096	0.155328	0.389107	154.214	-1.72355	0.352411	-4.89074	1.00455e-06	1.74051e-05
1142	ENSG00000151929.10	72.3599	-1.16042	0.479917	-2.41797	0.0156074	0.0817716	26.3069	0.797557	0.790798	1.00855	0.313192	0.505357
1143	ENSG00000152102.18	53.9364	-1.17754	0.494088	-2.38326	0.01716	0.0874242	11.2857	-0.811395	0.992376	-0.817629	0.413569	0.603884
1144	ENSG00000152104.12	497.62	-1.13882	0.308957	-3.68602	0.000227784	0.00301619	90.7259	-0.453427	0.408315	-1.11048	0.266791	0.457368
1145	ENSG00000152234.16	85.3386	-0.705625	0.436621	-1.6161	0.106072	0.304943	20.1905	-1.36129	0.744587	-1.82825	0.0675121	0.181491
1146	ENSG00000152270.9	78.6467	0.0774748	0.435973	0.177705	0.858954	0.946661	15.0519	-1.61646	0.880081	-1.83672	0.0662513	0.178863
1147	ENSG00000152291.15	81.2747	-0.421957	0.429003	-0.983576	0.325324	0.599132	40.0567	0.480743	0.583433	0.823989	0.409946	0.600446
1148	ENSG00000152332.16	37.3474	-0.483091	0.565839	-0.85376	0.393238	0.666149	17.999	-0.390889	0.815754	-0.479175	0.631814	0.776514
1149	ENSG00000152377.14	42.949	-0.952896	0.538501	-1.76953	0.0768051	0.247694	15.1856	-1.36682	0.88445	-1.54538	0.122253	0.274178
1150	ENSG00000152492.15	75.6416	-0.982306	0.463055	-2.12136	0.0338916	0.14231	19.5116	-1.20856	0.77625	-1.55692	0.119489	0.270217
1151	ENSG00000152558.15	44.0945	-1.21931	0.546307	-2.23191	0.0256211	0.116865	19.319	-2.16475	0.770986	-2.80776	0.00498867	0.025267
1152	ENSG00000152580.9	2086.71	-1.91367	0.309356	-6.18599	6.17153e-10	4.40185e-08	535.646	-1.63542	0.384101	-4.25779	2.06454e-05	0.000257863
1153	ENSG00000152601.18	153.865	-0.548114	0.362192	-1.51332	0.130198	0.347973	44.2116	-0.551352	0.593865	-0.928412	0.353194	0.546737
1154	ENSG00000152700.14	43.9374	-0.549383	0.540724	-1.01601	0.309623	0.581624	17.7864	-0.33865	0.791987	-0.427595	0.668946	0.800847
1155	ENSG00000152818.19	58.2287	-0.873621	0.472673	-1.84826	0.0645654	0.22084	10.9893	-1.78638	0.991729	-1.80128	0.0716595	0.188755
1156	ENSG00000152952.12	231.761	-0.224615	0.383327	-0.585961	0.557902	0.782167	65.7704	-1.46793	0.47978	-3.05958	0.00221647	0.0134145
1157	ENSG00000152990.14	87.5346	-0.965964	0.440943	-2.19068	0.0284751	0.126307	15.5493	-1.9005	0.902125	-2.10669	0.0351443	0.112079
1158	ENSG00000153071.15	921.796	-0.923254	0.297303	-3.10543	0.00190005	0.0163509	98.3658	-0.329162	0.405206	-0.812332	0.416601	0.60644
1159	ENSG00000153107.13	42.4674	-1.04207	0.546237	-1.90772	0.0564275	0.200742	15.7326	-1.00002	0.845988	-1.18207	0.237177	0.42451
1160	ENSG00000153113.24	338.578	-0.951386	0.317878	-2.99293	0.00276318	0.0220485	117.85	-1.61832	0.402735	-4.01833	5.86117e-05	0.000645523
1161	ENSG00000153147.6	139.353	-0.901329	0.390274	-2.30948	0.0209172	0.101061	39.0529	-0.700936	0.55754	-1.2572	0.208683	0.39038
1162	ENSG00000153187.20	564.312	-0.186772	0.294066	-0.635136	0.52534	0.761965	222.231	0.424406	0.331073	1.28191	0.199874	0.379386
1163	ENSG00000153201.16	169.119	-0.503491	0.403995	-1.24628	0.212661	0.472732	43.2024	-0.0881765	0.57779	-0.15261	0.878706	0.934447
1164	ENSG00000153207.16	86.9013	-0.0245237	0.437431	-0.0560631	0.955292	0.984419	28.2516	0.552223	0.676704	0.816049	0.414472	0.604115
1165	ENSG00000153250.21	56.3234	-0.026678	0.521818	-0.0511251	0.959226	0.986114	14.2836	-0.165462	0.878101	-0.188431	0.850539	0.915804
1166	ENSG00000153310.20	26.8422	-0.342696	0.664735	-0.515538	0.606177	0.815013	12.3843	0.380401	0.940592	0.404427	0.685899	0.811568
1167	ENSG00000153317.15	111.993	-0.214109	0.389141	-0.550209	0.582176	0.798252	29.0488	0.485119	0.645728	0.751275	0.452487	0.634809
1168	ENSG00000153560.12	181.609	-0.54333	0.36173	-1.50203	0.133089	0.352539	47.5575	0.0490715	0.534106	0.0918759	0.926797	0.961614
1169	ENSG00000153561.13	41.2509	-1.19106	0.554425	-2.14827	0.031692	0.135851	11.6866	-1.67916	0.969479	-1.73203	0.083269	0.209667
1170	ENSG00000153815.18	159.095	-0.820051	0.412326	-1.98884	0.0467186	0.17712	47.4015	-0.031107	0.528453	-0.0588642	0.95306	0.976044
1171	ENSG00000153827.14	160.44	-0.444888	0.406422	-1.09465	0.273672	0.541844	57.9683	-0.918988	0.477786	-1.92343	0.0544258	0.154205
1172	ENSG00000153904.21	34.3625	-1.19063	0.645395	-1.84481	0.0650658	0.221733	12.8459	-0.25213	0.911239	-0.276689	0.782019	0.875617
1173	ENSG00000153914.16	175.697	0.394487	0.351134	1.12346	0.26124	0.528021	44.7769	-0.795301	0.532264	-1.49418	0.135128	0.292509
1174	ENSG00000153944.12	99.9099	0.429445	0.407071	1.05496	0.291443	0.562749	14.2969	-1.15484	0.87346	-1.32214	0.18612	0.361738
1175	ENSG00000153956.16	75.0399	-0.979981	0.440331	-2.22556	0.0260439	0.118092	34.9388	-3.33406	0.809249	-4.11994	3.78975e-05	0.000444065
1176	ENSG00000154001.14	32.8643	-0.257761	0.594312	-0.433712	0.664497	0.850165	24.9261	0.78834	0.734823	1.07283	0.283348	0.476144
1177	ENSG00000154122.14	58.5729	-0.180558	0.474684	-0.380376	0.703666	0.870217	16.0994	-1.51361	0.828499	-1.82693	0.0677103	0.181852
1178	ENSG00000154124.5	112.982	-0.314967	0.427188	-0.737304	0.460938	0.715947	12.305	-0.520372	0.932413	-0.558091	0.576782	0.736039
1179	ENSG00000154174.8	29.7341	-0.540144	0.616851	-0.875648	0.381221	0.654145	12.208	0.483155	0.955701	0.50555	0.613172	0.761221
1180	ENSG00000154229.12	96.2719	-0.706515	0.434014	-1.62786	0.103554	0.301054	19.7998	-1.3081	0.779883	-1.6773	0.093483	0.226842
1181	ENSG00000154305.18	112.722	-0.121885	0.398964	-0.305505	0.759982	0.897465	33.3704	0.520764	0.608974	0.85515	0.392468	0.584792
1182	ENSG00000154380.18	153.361	-0.514366	0.369023	-1.39386	0.163361	0.401274	50.8768	-0.416098	0.545356	-0.762983	0.445474	0.628714
1183	ENSG00000154447.15	75.0369	-0.292411	0.455176	-0.642412	0.520605	0.758561	17.1799	0.0095752	0.808726	0.0118399	0.990553	0.995106
1184	ENSG00000154518.10	26.474	-0.990823	0.670293	-1.47819	0.139356	0.363915	12.4561	-0.855963	0.932344	-0.918076	0.358579	0.550609
1185	ENSG00000154723.13	72.5736	-0.956559	0.477271	-2.00423	0.0450457	0.172725	26.6586	-2.53651	0.695028	-3.6495	0.000262752	0.00232227
1186	ENSG00000154845.16	43.9025	-0.568507	0.631407	-0.90038	0.367918	0.641965	13.3961	-0.0246334	0.900786	-0.0273466	0.978183	0.989231
1187	ENSG00000154864.14	168.048	-0.113885	0.354564	-0.321198	0.74806	0.892269	37.813	-2.219	0.58725	-3.77864	0.000157689	0.00149607
1188	ENSG00000155229.21	51.6737	0.984332	0.570013	1.72686	0.0841931	0.263197	15.4551	0.635859	0.886409	0.717343	0.473163	0.65248
1189	ENSG00000155254.13	100.634	0.121069	0.407826	0.296865	0.766569	0.900097	25.2762	-1.3801	0.699061	-1.97421	0.0483573	0.141293
1190	ENSG00000155506.19	576.919	-0.383607	0.315268	-1.21676	0.223694	0.485381	188.816	0.713804	0.364602	1.95776	0.0502578	0.145425
1191	ENSG00000155561.15	111.626	-0.388511	0.398083	-0.975954	0.329087	0.602444	30.4162	-0.437552	0.638166	-0.68564	0.49294	0.669866
1192	ENSG00000155660.11	140.193	-1.00985	0.374937	-2.69338	0.00707319	0.0454074	34.1821	-2.04415	0.652278	-3.13386	0.00172524	0.0109134
1193	ENSG00000155827.12	55.1807	-1.00332	0.513889	-1.9524	0.0508903	0.187647	13.9541	-1.1958	0.87443	-1.36752	0.171463	0.343236
1194	ENSG00000155876.6	30.5963	-1.25025	0.606418	-2.06169	0.0392373	0.158064	14.5035	-2.85377	0.91347	-3.12409	0.00178353	0.0112122
1195	ENSG00000156261.13	60.0603	-0.204224	0.502626	-0.406314	0.684512	0.86155	18.2608	0.379838	0.82368	0.461148	0.644692	0.785883
1196	ENSG00000156471.13	61.3161	-0.928181	0.509707	-1.82101	0.0686058	0.229724	15.8853	-2.42516	0.847256	-2.86237	0.00420488	0.0219434
1197	ENSG00000156482.11	69.7765	-0.0857852	0.64734	-0.13252	0.894573	0.962546	22.8191	-1.11596	0.708658	-1.57475	0.115315	0.263503
1198	ENSG00000156535.15	91.2533	-0.932691	0.528283	-1.76551	0.0774773	0.248964	17.3856	-1.74122	0.798083	-2.18175	0.029128	0.0987675
1199	ENSG00000156599.11	32.719	0.252928	0.596293	0.424167	0.671444	0.854257	14.3488	0.0869205	0.884037	0.0983223	0.921676	0.95932
1200	ENSG00000156642.17	71.7005	-1.17797	0.480659	-2.45073	0.0142566	0.0766639	15.515	-2.15046	0.878424	-2.44809	0.0143615	0.057802
1201	ENSG00000156697.13	33.9992	-0.935666	0.58627	-1.59597	0.110497	0.312739	15.4806	0.286261	0.854281	0.33509	0.737557	0.848489
1202	ENSG00000156802.13	115.489	-0.460253	0.404946	-1.13658	0.255715	0.522576	32.8659	-0.460393	0.615441	-0.74807	0.454418	0.636073
1203	ENSG00000156970.13	102.786	-0.101614	0.40832	-0.248858	0.803471	0.918534	13.8159	-1.35122	0.879258	-1.53677	0.124349	0.277237
1204	ENSG00000157106.18	148.559	0.00265576	0.362191	0.00733249	0.99415	0.998966	37.8471	0.850753	0.592549	1.43575	0.151073	0.316458
1205	ENSG00000157193.18	180.725	0.580386	0.361268	1.60652	0.108159	0.308426	20.6694	-0.642603	0.744789	-0.862798	0.388249	0.580542
1206	ENSG00000157216.16	73.4956	0.616421	0.44919	1.37229	0.169972	0.411773	12.603	-0.306243	0.927644	-0.330129	0.741302	0.850548
1207	ENSG00000157456.8	75.4672	-0.721752	0.459388	-1.57112	0.116155	0.32299	16.5491	0.0559267	0.831854	0.0672315	0.946397	0.972175
1208	ENSG00000157483.9	146.515	-0.821267	0.382268	-2.14841	0.0316815	0.135851	42.0662	-2.30438	0.553527	-4.16307	3.13991e-05	0.000375665
1209	ENSG00000157500.12	64.0739	-0.753506	0.462183	-1.63032	0.103034	0.30052	12.8747	-2.15827	0.931357	-2.31734	0.0204852	0.0758596
1210	ENSG00000157654.19	99.2237	-1.40227	0.410816	-3.41338	0.000641624	0.00689419	18.4361	-0.922164	0.770151	-1.19738	0.231158	0.416573
1211	ENSG00000158195.11	141.219	0.619043	0.371803	1.66498	0.0959176	0.286153	20.9463	0.96124	0.772534	1.24427	0.213401	0.394211
1212	ENSG00000158290.19	83.1902	-0.651148	0.422873	-1.53982	0.123604	0.336303	26.1662	-0.380952	0.681313	-0.559144	0.576063	0.735678
1213	ENSG00000158417.11	291.93	-1.40066	0.389373	-3.59722	0.000321639	0.00392792	57.1413	-1.24452	0.484295	-2.56975	0.0101772	0.0442918
1214	ENSG00000158604.15	77.247	0.382002	0.497252	0.768226	0.442353	0.704607	17.8649	-0.987734	0.784681	-1.25877	0.208113	0.389947
1215	ENSG00000158615.10	116.578	-0.946777	0.390597	-2.42392	0.0153539	0.0808506	105.382	-0.343304	0.427024	-0.803946	0.421428	0.610173
1216	ENSG00000158636.16	73.1645	-0.493638	0.456444	-1.08149	0.279481	0.54886	23.4439	0.348975	0.757897	0.460452	0.645192	0.786154
1217	ENSG00000158710.15	104.646	-1.0517	0.415876	-2.52887	0.0114431	0.0646439	35.7258	-1.80336	0.61471	-2.93368	0.00334973	0.0184105
1218	ENSG00000158711.14	85.2849	-1.15273	0.420629	-2.7405	0.00613452	0.0407812	14.295	-1.01864	0.901532	-1.1299	0.258518	0.448051
1219	ENSG00000159023.22	88.4591	-0.193951	0.450155	-0.430852	0.666576	0.851138	20.5108	-1.55535	0.740211	-2.10123	0.035621	0.113092
1220	ENSG00000159176.14	109.632	-0.909572	0.452087	-2.01194	0.0442261	0.170482	33.5923	-0.449096	0.597509	-0.751613	0.452284	0.634809
1221	ENSG00000159202.18	72.2378	-0.0270346	0.443159	-0.0610042	0.951356	0.983502	20.9216	0.496395	0.74842	0.663257	0.507166	0.682668
1222	ENSG00000159346.13	70.8208	-0.862633	0.451741	-1.90958	0.0561879	0.200074	43.3644	0.480607	0.566933	0.847732	0.396588	0.588461
1223	ENSG00000159352.16	37.8493	0.509676	0.582756	0.874596	0.381794	0.654488	16.3813	-0.852547	0.823036	-1.03586	0.300269	0.49375
1224	ENSG00000159579.14	25.2575	-0.428005	0.6514	-0.657055	0.511146	0.752988	13.1107	0.401406	0.926178	0.4334	0.664724	0.798009
1225	ENSG00000159592.11	87.4364	-0.0619701	0.416857	-0.14866	0.881822	0.957778	23.9982	0.414814	0.701787	0.591083	0.554465	0.719905
1226	ENSG00000159658.15	68.687	-0.696793	0.478539	-1.45609	0.145369	0.373658	14.8054	0.0904441	0.889299	0.101703	0.918993	0.9581
1227	ENSG00000159692.16	101.291	-0.666688	0.406544	-1.63989	0.101028	0.296186	41.5729	0.664995	0.56104	1.18529	0.235903	0.422781
1228	ENSG00000159720.13	20.6955	-0.115137	0.728191	-0.158113	0.874368	0.953602	11.3496	-0.244832	0.986162	-0.248267	0.803928	0.887993
1229	ENSG00000160007.19	187.914	-1.62078	0.376967	-4.29953	1.71164e-05	0.00033501	29.1474	-0.300856	0.65864	-0.456785	0.647826	0.786833
1230	ENSG00000160014.17	198.764	0.00952505	0.353925	0.0269126	0.978529	0.993655	110.003	0.774416	0.401233	1.93009	0.0535958	0.152598
1231	ENSG00000160131.14	32.5328	-0.367391	0.588363	-0.62443	0.532345	0.766445	14.9405	-2.2561	0.900128	-2.50643	0.0121959	0.0508505
1232	ENSG00000160208.13	106.488	-0.894824	0.393957	-2.27137	0.0231245	0.108311	17.9256	0.0888491	0.810681	0.109598	0.912728	0.954552
1233	ENSG00000160216.21	50.3956	0.0926271	0.5006	0.185032	0.853204	0.943821	15.7552	-1.76825	0.836542	-2.11376	0.0345356	0.110572
1234	ENSG00000160294.11	106.852	0.437039	0.457546	0.955181	0.339486	0.612536	32.154	0.0731795	0.634887	0.115264	0.908236	0.952659
1235	ENSG00000160299.17	181.406	0.491264	0.380506	1.29108	0.196676	0.449501	22.8575	0.532659	0.767613	0.693916	0.487735	0.665178
1236	ENSG00000160551.12	151.225	-0.936419	0.367261	-2.54974	0.0107803	0.0617702	25.3041	0.410435	0.714139	0.574727	0.565476	0.728197
1237	ENSG00000160633.13	69.608	0.00570014	0.460839	0.0123691	0.990131	0.997164	29.4766	-0.0156721	0.633707	-0.0247308	0.98027	0.990724
1238	ENSG00000160710.18	433.351	-1.04119	0.326705	-3.18695	0.0014378	0.0132023	203.27	0.314228	0.338712	0.927714	0.353556	0.546737
1239	ENSG00000160818.17	88.5257	-0.613845	0.447914	-1.37045	0.170545	0.412731	16.4662	-1.01975	0.809271	-1.26008	0.207641	0.38919
1240	ENSG00000160888.7	15.1611	0.143342	0.84038	0.170569	0.864563	0.949515	19.4166	-0.00934272	0.863093	-0.0108247	0.991363	0.995248
1241	ENSG00000161057.13	42.2044	-0.415119	0.541348	-0.766824	0.443186	0.704867	20.0907	0.648081	0.771618	0.839899	0.400965	0.591766
1242	ENSG00000161203.14	157.506	-0.0847194	0.388636	-0.217992	0.827435	0.930098	45.6604	-0.0259478	0.599146	-0.043308	0.965456	0.982447
1243	ENSG00000161813.23	76.6805	-0.192454	0.475498	-0.404741	0.685668	0.862217	16.863	-0.990761	0.826512	-1.19873	0.230634	0.415962
1244	ENSG00000161970.15	88.5321	-0.0361628	0.591798	-0.0611067	0.951274	0.983502	22.5579	-0.349881	0.709079	-0.49343	0.621709	0.76758
1245	ENSG00000162104.10	58.118	-0.445434	0.475387	-0.936992	0.348763	0.621508	19.777	-0.758939	0.759769	-0.998907	0.31784	0.510066
1246	ENSG00000162337.12	91.7448	-0.415532	0.460942	-0.901484	0.367331	0.641422	30.9308	-1.80006	0.638902	-2.81743	0.00484093	0.0246294
1247	ENSG00000162368.14	61.0723	-1.91793	0.54032	-3.54962	0.000385789	0.0045674	12.8837	-2.95806	0.97886	-3.02194	0.00251157	0.0148217
1248	ENSG00000162402.14	96.7724	-0.362745	0.410034	-0.884671	0.376334	0.65021	25.7463	-0.430168	0.679384	-0.633173	0.526621	0.697782
1249	ENSG00000162408.11	73.6566	-0.354032	0.485022	-0.72993	0.465433	0.719181	20.0892	0.397002	0.75919	0.522928	0.601024	0.753519
1250	ENSG00000162430.18	36.6662	0.256839	0.57526	0.446474	0.655255	0.844941	15.2249	-0.491198	0.849736	-0.578059	0.563224	0.726465
1251	ENSG00000162434.13	45.7912	-0.296136	0.558593	-0.530147	0.59601	0.808578	15.2741	0.222119	0.855982	0.25949	0.795257	0.882877
1252	ENSG00000162521.19	136.584	0.194371	0.371825	0.522749	0.601149	0.81197	35.6018	-0.383454	0.583623	-0.657023	0.511166	0.68497
1253	ENSG00000162599.17	324.221	-2.06535	0.378971	-5.44989	5.04016e-08	2.06327e-06	65.0763	-1.33281	0.489873	-2.72072	0.00651394	0.0313187
1254	ENSG00000162607.13	90.2907	-0.427374	0.44425	-0.962013	0.336043	0.609289	16.9239	-0.47373	0.873686	-0.54222	0.587667	0.743645
1255	ENSG00000162613.17	270.898	0.972661	0.330151	2.94611	0.003218	0.0245489	85.2801	0.538878	0.427562	1.26035	0.207543	0.38919
1256	ENSG00000162636.16	59.6949	-0.671409	0.468413	-1.43337	0.151752	0.384037	14.7075	-1.06851	0.851076	-1.25548	0.209306	0.390892
1257	ENSG00000162704.16	64.2356	-0.492921	0.491915	-1.00204	0.316322	0.588975	21.2551	-1.24037	0.73949	-1.67733	0.0934771	0.226842
1258	ENSG00000162736.17	169.622	-0.430643	0.413141	-1.04236	0.297243	0.568193	34.5536	0.0494882	0.594661	0.0832209	0.933676	0.964689
1259	ENSG00000162775.17	31.6828	-0.245931	0.600751	-0.409372	0.682267	0.860405	13.0645	-1.41672	0.935119	-1.51502	0.129768	0.284956
1260	ENSG00000162819.12	61.435	-0.812923	0.468942	-1.73353	0.0830023	0.260666	19.2905	-0.328005	0.761528	-0.43072	0.666672	0.799303
1261	ENSG00000162909.18	85.3883	0.550665	0.449763	1.22435	0.220822	0.482016	23.0725	-1.1745	0.720173	-1.63086	0.10292	0.242192
1262	ENSG00000163110.15	45.8898	-1.19026	0.551035	-2.16005	0.0307692	0.13327	10.835	-0.706807	0.984216	-0.718143	0.472669	0.652145
1263	ENSG00000163166.15	86.0735	0.0919729	0.436178	0.210861	0.832996	0.933617	16.5922	-0.286067	0.817768	-0.349814	0.726478	0.841538
1264	ENSG00000163191.6	2004.15	-2.8625	0.352768	-8.11439	4.88227e-16	1.23394e-13	854.533	-0.255847	0.268113	-0.954248	0.339958	0.533477
1265	ENSG00000163320.12	51.4081	0.0303088	0.501203	0.0604722	0.95178	0.983503	19.0982	-0.537821	0.759365	-0.708251	0.47879	0.657555
1266	ENSG00000163399.16	339.153	-1.20962	0.345837	-3.49765	0.000469373	0.00538159	144.978	-0.702176	0.385948	-1.81935	0.0688573	0.183544
1267	ENSG00000163428.4	102.705	-1.5735	0.462513	-3.40206	0.000668791	0.00708784	28.6029	-1.9356	0.643496	-3.00794	0.00263024	0.0153541
1268	ENSG00000163430.12	107.821	-1.1026	0.434385	-2.5383	0.0111392	0.0632567	21.5023	-0.763893	0.770753	-0.9911	0.321637	0.513631
1269	ENSG00000163466.16	75.59	-0.897428	0.442087	-2.02998	0.0423587	0.165256	36.5764	0.197464	0.593907	0.332482	0.739525	0.849549
1270	ENSG00000163468.15	246.689	-0.859253	0.325178	-2.64241	0.00823181	0.0505296	65.615	-1.49842	0.534618	-2.80279	0.0050663	0.0255473
1271	ENSG00000163479.14	37.0944	-0.684559	0.576499	-1.18744	0.235054	0.499123	21.391	0.142769	0.735396	0.194139	0.846067	0.91367
1272	ENSG00000163527.10	211.879	-1.0697	0.396091	-2.70065	0.00692039	0.044698	52.2477	-2.13118	0.524922	-4.05998	4.90761e-05	0.000553372
1273	ENSG00000163605.15	51.088	-1.16001	0.502305	-2.30937	0.0209233	0.101061	16.3238	-0.0517571	0.905374	-0.0571666	0.954412	0.976229
1274	ENSG00000163655.16	133.755	-0.8042	0.380934	-2.11113	0.0347615	0.1448	22.5725	-1.90209	0.712434	-2.66985	0.00758857	0.0353201
1275	ENSG00000163714.18	219.903	-0.17088	0.363287	-0.470373	0.638089	0.833663	50.6152	0.331335	0.557036	0.594818	0.551965	0.718301
1276	ENSG00000163781.14	133.707	-0.0555212	0.371875	-0.149301	0.881316	0.957587	39.4661	-0.296893	0.572274	-0.518795	0.603903	0.75478
1277	ENSG00000163811.12	59.8145	-0.349057	0.488258	-0.714902	0.47467	0.726789	27.2966	0.450529	0.662288	0.680263	0.496338	0.672851
1278	ENSG00000163902.12	96.7781	-1.52008	0.414593	-3.66643	0.000245957	0.00319936	54.2211	-0.111506	0.519765	-0.214531	0.830133	0.904046
1279	ENSG00000163931.17	495.779	-0.576284	0.310041	-1.85874	0.0630647	0.217048	199.137	0.0925278	0.345652	0.267691	0.788937	0.879468
1280	ENSG00000163939.18	119.066	-0.809964	0.391297	-2.06995	0.0384571	0.155782	21.521	-1.12255	0.72152	-1.55581	0.119754	0.270708
1281	ENSG00000163946.14	95.9291	-0.164811	0.418821	-0.393511	0.693942	0.864919	30.1209	-1.85226	0.631853	-2.93148	0.00337352	0.0185234
1282	ENSG00000164040.18	63.1429	-0.677383	0.48639	-1.39268	0.163718	0.401812	11.8496	-0.38535	0.954548	-0.403699	0.686434	0.812032
1283	ENSG00000164070.12	87.3602	-0.983918	0.429481	-2.29095	0.0219664	0.104195	18.8826	-1.1497	0.783679	-1.46706	0.142361	0.304378
1284	ENSG00000164080.14	43.6234	0.417544	0.534221	0.781594	0.434453	0.699094	15.2646	0.932803	0.907187	1.02824	0.303838	0.496896
1285	ENSG00000164111.15	109.136	-0.296108	0.423436	-0.699299	0.484365	0.733615	48.4318	0.314556	0.529491	0.594072	0.552464	0.718394
1286	ENSG00000164134.13	150.655	-0.624376	0.369661	-1.68905	0.0912101	0.277449	42.4886	-0.761758	0.565722	-1.34652	0.178134	0.352117
1287	ENSG00000164151.12	156.794	-0.0169811	0.382457	-0.0444002	0.964585	0.988128	33.0417	0.054417	0.624805	0.0870943	0.930597	0.963616
1288	ENSG00000164163.11	69.0939	-0.984867	0.458192	-2.14946	0.0315976	0.135605	13.0117	-0.461644	0.913567	-0.505321	0.613334	0.761221
1289	ENSG00000164172.20	35.0544	-1.2655	0.588009	-2.15217	0.0313839	0.134837	14.4544	-0.558497	0.865747	-0.645104	0.51886	0.691043
1290	ENSG00000164176.13	88.5377	-1.44932	0.4385	-3.30517	0.000949181	0.00941568	49.5523	-2.39763	0.599167	-4.0016	6.29158e-05	0.000684963
1291	ENSG00000164190.19	469.864	-0.792359	0.300067	-2.64061	0.00827572	0.0507455	113.81	-0.214794	0.394071	-0.545065	0.585709	0.742822
1292	ENSG00000164244.21	46.8944	-0.72208	0.520986	-1.38599	0.165751	0.404497	26.6558	0.682463	0.74224	0.919464	0.357853	0.550238
1293	ENSG00000164292.13	80.3056	-0.3999	0.429384	-0.931336	0.35168	0.624409	19.5898	-1.33008	0.755599	-1.7603	0.0783566	0.200951
1294	ENSG00000164338.10	20.1856	-0.261104	0.74081	-0.352457	0.724495	0.880973	14.9156	0.677528	0.927248	0.730687	0.464971	0.645124
1295	ENSG00000164466.13	46.5937	-0.534877	0.544323	-0.982647	0.325781	0.599268	12.5559	-1.27369	0.944189	-1.34897	0.177346	0.350827
1296	ENSG00000164506.15	71.401	-0.548545	0.46961	-1.16809	0.242772	0.507181	11.967	-1.37765	0.95069	-1.44911	0.147307	0.311554
1297	ENSG00000164548.12	42.0177	0.559415	0.546963	1.02277	0.306419	0.578606	19.0959	-0.0277525	0.777722	-0.0356843	0.971534	0.986286
1298	ENSG00000164611.13	57.6964	-1.03235	0.53028	-1.9468	0.0515585	0.188983	15.5111	-0.625513	0.831002	-0.752722	0.451617	0.63434
1299	ENSG00000164754.16	258.323	-0.766729	0.409024	-1.87453	0.0608571	0.211454	81.18	0.307888	0.430311	0.715501	0.4743	0.653125
1300	ENSG00000164818.16	38.5644	-0.269016	0.559994	-0.48039	0.63095	0.829729	17.4108	0.637053	0.818457	0.778358	0.436358	0.621665
1301	ENSG00000164828.18	80.8074	0.871536	0.440712	1.97756	0.0479782	0.180457	18.0271	0.272676	0.833187	0.327269	0.743464	0.85109
1302	ENSG00000164924.18	140.585	-1.53821	0.450135	-3.41722	0.000632637	0.00683746	43.2757	-0.197985	0.537745	-0.368177	0.712741	0.831582
1303	ENSG00000164933.12	55.1831	-1.2556	0.483032	-2.59941	0.00933832	0.0556636	13.2501	-1.12891	0.918142	-1.22956	0.218862	0.400448
1304	ENSG00000164944.12	52.841	-0.66219	0.535451	-1.2367	0.2162	0.476862	20.5309	-0.0595822	0.74039	-0.080474	0.93586	0.965419
1305	ENSG00000164985.15	184.368	-0.429789	0.443886	-0.968241	0.332924	0.606286	34.5984	-2.11665	0.60047	-3.52499	0.000423495	0.00344309
1306	ENSG00000165119.21	417.149	-1.55288	0.307469	-5.05052	4.40619e-07	1.40176e-05	147.761	0.270271	0.387629	0.697241	0.485652	0.663175
1307	ENSG00000165219.23	93.6583	-0.434775	0.410562	-1.05898	0.289611	0.560966	35.4851	0.14607	0.610166	0.239395	0.8108	0.893386
1308	ENSG00000165272.16	57.3693	0.417691	0.495586	0.842822	0.399328	0.671375	17.8888	-0.605021	0.796226	-0.75986	0.447338	0.630355
1309	ENSG00000165288.11	70.0498	-0.131584	0.462127	-0.284736	0.775846	0.906511	13.0419	-0.31589	0.923812	-0.341942	0.732395	0.844859
1310	ENSG00000165410.15	50.9401	-0.970795	0.495397	-1.95963	0.0500388	0.185389	11.2195	-0.162787	0.969921	-0.167835	0.866713	0.9262
1311	ENSG00000165416.15	55.8645	-0.84369	0.485305	-1.73847	0.0821278	0.259066	12.3003	-0.519481	0.928849	-0.559275	0.575974	0.735678
1312	ENSG00000165480.16	118.818	-2.15565	0.392075	-5.49806	3.83984e-08	1.65341e-06	18.7385	-1.33807	0.767048	-1.74444	0.0810826	0.205547
1313	ENSG00000165525.18	66.9062	-0.156563	0.503183	-0.311145	0.755691	0.895765	14.3242	-0.476069	0.865172	-0.550259	0.582142	0.739949
1314	ENSG00000165527.8	32.7126	-1.42024	0.585936	-2.42389	0.0153555	0.0808506	10.7848	-1.19548	0.982785	-1.21642	0.223826	0.407041
1315	ENSG00000165650.12	130.085	-1.64559	0.440911	-3.73226	0.000189771	0.00258346	35.6967	-1.2404	0.596525	-2.07937	0.0375831	0.117548
1316	ENSG00000165661.17	74.7687	0.545942	0.45628	1.19651	0.231499	0.494051	27.8541	0.53813	0.669709	0.803528	0.42167	0.610173
1317	ENSG00000165671.22	128.038	-0.563366	0.380927	-1.47893	0.139158	0.36348	14.5399	0.180316	0.933486	0.193164	0.846831	0.913739
1318	ENSG00000165678.22	50.1469	-1.19906	0.501606	-2.39045	0.0168278	0.0861852	16.2235	-0.846599	0.827917	-1.02257	0.306513	0.499233
1319	ENSG00000165732.14	109.621	-0.564299	0.400372	-1.40944	0.158706	0.39407	43.2321	-0.202453	0.547696	-0.369645	0.711647	0.831116
1320	ENSG00000165733.8	80.0553	-0.836745	0.438787	-1.90695	0.0565268	0.200973	31.6064	-0.012345	0.613338	-0.0201275	0.983942	0.991845
1321	ENSG00000165891.16	131.477	0.116414	0.379115	0.307067	0.758792	0.897361	12.9147	0.484536	0.925877	0.523327	0.600747	0.753519
1322	ENSG00000165934.13	70.9349	-0.921517	0.452963	-2.03442	0.0419094	0.164001	15.9559	-1.77061	0.832896	-2.12585	0.0335159	0.108692
1323	ENSG00000166033.13	76.1424	-2.22527	0.481603	-4.62055	3.82722e-06	9.38718e-05	15.9288	-2.18713	0.905235	-2.41609	0.0156883	0.0620257
1324	ENSG00000166147.15	433.876	-1.29826	0.323175	-4.0172	5.88945e-05	0.000964378	110.674	-1.44405	0.425904	-3.39056	0.000697496	0.00521562
1325	ENSG00000166164.16	35.9222	-0.240442	0.658076	-0.365372	0.714834	0.876282	11.4506	0.0214559	0.980582	0.0218807	0.982543	0.991068
1326	ENSG00000166181.13	51.958	-1.23437	0.532164	-2.31952	0.0203667	0.0993368	14.8825	-0.0548572	0.888777	-0.0617221	0.950784	0.974223
1327	ENSG00000166197.17	224.944	-0.450685	0.334826	-1.34603	0.178294	0.424241	144.838	0.921319	0.375435	2.454	0.0141275	0.0571435
1328	ENSG00000166200.15	77.1157	-0.0757677	0.518516	-0.146124	0.883823	0.958798	33.2167	0.293336	0.624283	0.469877	0.638443	0.781744
1329	ENSG00000166233.15	89.1746	0.845046	0.499607	1.69142	0.0907565	0.276648	35.4195	0.550797	0.613875	0.897246	0.369587	0.562142
1330	ENSG00000166326.7	97.1648	-1.22938	0.406957	-3.0209	0.00252021	0.0204751	25.0663	-1.43972	0.673585	-2.1374	0.0325654	0.106426
1331	ENSG00000166411.14	42.5488	-0.31205	0.545048	-0.572518	0.566971	0.788281	12.8456	-1.00421	0.907811	-1.10619	0.268643	0.45922
1332	ENSG00000166439.6	45.4701	-0.233756	0.523512	-0.446515	0.655225	0.844941	12.7418	0.868816	0.958073	0.906837	0.364493	0.556682
1333	ENSG00000166598.16	1317.16	-1.20215	0.306515	-3.92199	8.78216e-05	0.00134876	282.834	-1.91851	0.33155	-5.78649	7.18711e-09	1.87359e-07
1334	ENSG00000166716.10	88.3668	-0.0403348	0.422396	-0.0954905	0.923925	0.974026	22.5283	0.394711	0.721539	0.547041	0.584351	0.741761
1335	ENSG00000166734.20	62.1155	-0.737145	0.461552	-1.5971	0.110244	0.312151	26.3949	0.255422	0.805947	0.316922	0.751303	0.856773
1336	ENSG00000166747.13	68.328	-0.329991	0.448392	-0.735943	0.461765	0.716658	34.9762	0.651517	0.612338	1.06398	0.287337	0.480555
1337	ENSG00000166794.6	106.187	-0.317691	0.441121	-0.72019	0.471408	0.723397	74.6201	0.677017	0.477087	1.41906	0.155881	0.323311
1338	ENSG00000166833.23	117.508	-0.462711	0.390862	-1.18382	0.236483	0.501341	29.6278	0.476635	0.640767	0.743851	0.456967	0.638697
1339	ENSG00000166908.18	33.524	-0.509048	0.613818	-0.829315	0.406926	0.677081	15.4264	0.852028	0.881412	0.966662	0.333713	0.526511
1340	ENSG00000166913.13	151.68	-1.56313	0.360476	-4.33629	1.4491e-05	0.000291185	37.4413	-0.947631	0.57297	-1.65389	0.0981492	0.234461
1341	ENSG00000166974.13	46.9844	-1.35175	0.531581	-2.54289	0.0109941	0.0626045	18.9416	-1.81736	0.800255	-2.27097	0.0231489	0.08321
1342	ENSG00000167004.14	449.398	-2.42426	0.440897	-5.49848	3.8307e-08	1.65341e-06	104.996	-0.515607	0.423827	-1.21655	0.223775	0.407041
1343	ENSG00000167085.13	41.038	-2.16339	0.629526	-3.43653	0.000589215	0.00645637	21.2916	-0.0365265	0.731275	-0.0499491	0.960163	0.97932
1344	ENSG00000167123.20	57.1745	0.781652	0.51886	1.50648	0.131944	0.351187	13.8403	0.0569294	0.909795	0.0625738	0.950106	0.974223
1345	ENSG00000167258.15	174.876	-1.00335	0.351098	-2.85774	0.00426674	0.0305227	60.8619	0.858468	0.48924	1.7547	0.0793112	0.202573
1346	ENSG00000167325.15	167.255	-1.17793	0.417326	-2.82258	0.00476392	0.033506	44.8542	-1.31609	0.54157	-2.43014	0.0150928	0.0600228
1347	ENSG00000167395.10	19.3068	0.101732	0.736437	0.13814	0.890129	0.961247	10.8533	-1.15295	0.990488	-1.16402	0.244414	0.431503
1348	ENSG00000167397.15	54.85	0.15762	0.548751	0.287233	0.773934	0.905206	10.871	-1.19095	0.981571	-1.21331	0.22501	0.40867
1349	ENSG00000167460.17	215.923	-0.730116	0.336637	-2.16885	0.0300937	0.131087	69.2864	-0.780788	0.465722	-1.67651	0.0936381	0.227024
1350	ENSG00000167491.18	111.095	-0.667384	0.414424	-1.61039	0.107312	0.307294	34.6228	0.139469	0.603902	0.230947	0.817356	0.89693
1351	ENSG00000167553.17	67.6193	-0.103173	0.458415	-0.225065	0.821929	0.928857	69.6502	0.463931	0.457665	1.01369	0.31073	0.502527
1352	ENSG00000167601.12	95.7135	0.230829	0.418082	0.552114	0.58087	0.797753	48.7947	0.491102	0.552427	0.888989	0.374009	0.566375
1353	ENSG00000167635.12	53.5081	-0.0536517	0.517439	-0.103687	0.917418	0.972644	15.0289	0.846781	0.892039	0.949264	0.342486	0.535574
1354	ENSG00000167658.16	523.366	-1.11282	0.295675	-3.76366	0.000167443	0.00232857	382.033	0.758014	0.304477	2.48956	0.01279	0.0526709
1355	ENSG00000167815.12	61.9464	0.689899	0.594858	1.15977	0.246142	0.5111	11.7662	-1.92542	0.961648	-2.00221	0.0452622	0.134741
1356	ENSG00000167986.15	138.562	-0.375151	0.403159	-0.930528	0.352098	0.625055	68.9618	-0.374972	0.453023	-0.827711	0.407834	0.598586
1357	ENSG00000167996.16	1738.42	-0.552586	0.3687	-1.49874	0.133941	0.354311	627.944	-1.58453	0.282729	-5.60443	2.08942e-08	5.11819e-07
1358	ENSG00000168036.18	135.111	-0.080672	0.383336	-0.210447	0.833319	0.933682	48.3367	-0.66228	0.541984	-1.22196	0.221724	0.404124
1359	ENSG00000168077.14	126.863	-0.55917	0.46064	-1.2139	0.224786	0.486592	36.271	-1.38008	0.616423	-2.23886	0.0251653	0.0884991
1360	ENSG00000168092.14	42.2771	-0.98614	0.531232	-1.85633	0.0634068	0.218162	15.6519	0.753443	0.876886	0.859226	0.390216	0.582811
1361	ENSG00000168175.15	179.514	-0.784695	0.472701	-1.66002	0.0969095	0.28793	35.3473	0.199924	0.608489	0.328558	0.742489	0.850548
1362	ENSG00000168259.17	65.0422	-0.482273	0.465705	-1.03558	0.3004	0.572064	15.597	-1.0845	0.882441	-1.22897	0.219081	0.400594
1363	ENSG00000168268.11	136.056	0.679255	0.379698	1.78894	0.0736253	0.240982	38.0009	-0.336496	0.589894	-0.570434	0.568384	0.729807
1364	ENSG00000168283.14	47.6156	-1.02068	0.512428	-1.99185	0.0463875	0.176415	21.0331	0.704619	0.786573	0.895809	0.370355	0.562912
1365	ENSG00000168298.7	64.506	-1.6722	0.572881	-2.91892	0.00351244	0.0262609	19.9776	-1.96002	0.766911	-2.55573	0.0105965	0.045806
1366	ENSG00000168374.11	60.4418	0.614523	0.665396	0.923544	0.355724	0.629282	36.9944	0.177501	0.707847	0.250762	0.801998	0.886895
1367	ENSG00000168385.18	196.659	0.0351897	0.432159	0.0814277	0.935102	0.977828	33.6931	-0.380181	0.603358	-0.630109	0.528623	0.699619
1368	ENSG00000168461.13	121.162	-1.11932	0.443847	-2.52185	0.0116738	0.0654914	23.0062	-1.81963	0.705815	-2.57805	0.00993601	0.0434691
1369	ENSG00000168542.16	225.794	-0.243036	0.36	-0.675099	0.499613	0.744839	78.0978	-0.116709	0.448101	-0.260453	0.794515	0.882701
1370	ENSG00000168610.16	80.231	-0.129056	0.433865	-0.297457	0.766118	0.900025	19.1909	0.889716	0.85133	1.04509	0.295982	0.490017
1371	ENSG00000168615.13	134.569	-1.12921	0.379285	-2.97721	0.00290885	0.0230321	32.9645	-1.7181	0.606835	-2.83124	0.00463678	0.0237395
1372	ENSG00000168710.18	154.252	-0.398681	0.436331	-0.913714	0.360867	0.63452	32.5741	-0.554764	0.628304	-0.882955	0.377261	0.569005
1373	ENSG00000168724.17	244.6	-0.989405	0.39195	-2.52431	0.0115924	0.0652346	49.7971	-1.91264	0.516094	-3.70598	0.000210572	0.00190858
1374	ENSG00000168743.13	147.711	-1.0181	0.472653	-2.15401	0.0312393	0.134507	51.794	-1.3611	0.613363	-2.21907	0.0264818	0.0918218
1375	ENSG00000168769.14	39.8767	-0.252138	0.548756	-0.459472	0.645896	0.83939	16.4215	0.0378162	0.837991	0.0451272	0.964006	0.981273
1376	ENSG00000168827.15	35.4024	-0.298423	0.584726	-0.510363	0.609797	0.81778	10.9379	-1.89947	0.989141	-1.92032	0.0548178	0.154836
1377	ENSG00000168883.20	21.2177	0.0921768	0.707444	0.130295	0.896333	0.963105	12.6359	0.78124	0.950717	0.821738	0.411226	0.601544
1378	ENSG00000168958.20	67.5491	-0.385244	0.481522	-0.800056	0.423679	0.68953	19.2845	-1.73025	0.851805	-2.03128	0.0422265	0.127986
1379	ENSG00000169032.11	35.4145	-1.19709	0.57475	-2.0828	0.0372696	0.152408	17.1716	-0.754238	0.796619	-0.946798	0.343741	0.535935
1380	ENSG00000169057.24	91.2676	-1.82376	0.452364	-4.03163	5.53917e-05	0.000912952	18.9494	0.16945	0.77608	0.218341	0.827163	0.902779
1381	ENSG00000169180.12	111.928	-0.621937	0.428773	-1.45051	0.146918	0.375729	40.9981	0.389049	0.557351	0.698031	0.485158	0.663095
1382	ENSG00000169223.15	59.5649	-0.59931	0.486622	-1.23157	0.218109	0.478897	23.2531	-0.65516	0.700344	-0.935484	0.349539	0.542889
1383	ENSG00000169251.13	30.0542	-0.502213	0.684061	-0.734164	0.462849	0.716996	15.1111	0.585082	0.881481	0.663748	0.506851	0.682452
1384	ENSG00000169398.19	77.7374	-0.176135	0.441873	-0.39861	0.69018	0.863577	18.1864	-0.35507	0.777608	-0.456618	0.647945	0.786833
1385	ENSG00000169499.15	75.4509	-0.98301	0.456389	-2.15389	0.0312491	0.134507	31.5639	0.746561	0.638221	1.16975	0.242101	0.429687
1386	ENSG00000169504.15	77.9237	-0.881764	0.430824	-2.04669	0.0406882	0.161227	17.6439	-0.912758	0.788644	-1.15738	0.247118	0.434656
1387	ENSG00000169564.7	87.017	-0.77903	0.44745	-1.74104	0.0816757	0.258314	43.7852	-1.32974	0.536485	-2.47861	0.0131897	0.0539646
1388	ENSG00000169592.15	67.882	0.868584	0.466425	1.86222	0.0625727	0.215866	13.1635	0.790252	0.935905	0.844372	0.398461	0.590046
1389	ENSG00000169604.21	187.955	-0.706174	0.383387	-1.84193	0.0654848	0.222871	58.0652	-1.87521	0.494632	-3.79113	0.000149964	0.00143718
1390	ENSG00000169607.13	56.5709	-0.508745	0.500077	-1.01733	0.308994	0.581007	11.3973	0.168893	0.981381	0.172097	0.863361	0.92335
1391	ENSG00000169679.15	44.8809	-0.478042	0.552759	-0.864829	0.387133	0.660258	13.665	-0.302985	0.886379	-0.341824	0.732484	0.844859
1392	ENSG00000169714.17	138.453	0.158623	0.37316	0.425081	0.670777	0.853783	46.7388	-0.0762182	0.533136	-0.142962	0.88632	0.938534
1393	ENSG00000169764.16	52.6059	-1.82939	0.496064	-3.68781	0.00022619	0.00300192	13.4389	-1.24484	0.890555	-1.39783	0.162165	0.332278
1394	ENSG00000169813.17	119.598	-0.824819	0.383354	-2.15159	0.0314299	0.134935	39.8457	-0.328605	0.596394	-0.550987	0.581643	0.73948
1395	ENSG00000169855.21	147.586	-0.855242	0.365909	-2.33731	0.0194231	0.0960498	47.3713	-2.21528	0.666641	-3.32305	0.000890404	0.00634106
1396	ENSG00000169905.13	68.6952	-0.317686	0.456373	-0.696112	0.486359	0.734816	20.4142	-1.32248	0.740816	-1.78517	0.074234	0.193608
1397	ENSG00000169908.12	185.844	-0.904553	0.415521	-2.17691	0.0294871	0.129362	56.799	-0.0345415	0.492451	-0.0701421	0.944081	0.970903
1398	ENSG00000169925.17	143.055	-0.736083	0.373829	-1.96903	0.0489491	0.182808	27.9216	-1.47171	0.676152	-2.17659	0.0295111	0.0996504
1399	ENSG00000170004.18	467.297	0.261789	0.309794	0.845042	0.398088	0.670702	140.364	0.56831	0.394202	1.44167	0.149395	0.314099
1400	ENSG00000170027.7	430.785	-1.77319	0.376438	-4.71044	2.4718e-06	6.40799e-05	109.025	-0.286238	0.409761	-0.698548	0.484835	0.662871
1401	ENSG00000170035.16	46.837	-1.34225	0.570904	-2.3511	0.018718	0.0935533	14.4477	-0.859755	0.905051	-0.949953	0.342136	0.535417
1402	ENSG00000170043.12	41.3051	0.263419	0.544895	0.483431	0.62879	0.828364	17.3754	-0.0747111	0.801747	-0.0931854	0.925756	0.96151
1403	ENSG00000170142.12	43.3529	-1.17107	0.602897	-1.94241	0.0520877	0.190312	13.1557	-1.86945	0.970709	-1.92586	0.0541222	0.153711
1404	ENSG00000170242.19	120.192	-0.527933	0.384256	-1.37391	0.16947	0.410727	20.5177	-0.220791	0.737908	-0.299211	0.764779	0.86544
1405	ENSG00000170248.15	92.7639	-1.04042	0.407576	-2.55271	0.010689	0.0615809	28.6133	-1.19723	0.676852	-1.76882	0.0769233	0.198168
1406	ENSG00000170266.16	64.8898	-2.09998	0.527499	-3.98101	6.86225e-05	0.0010899	26.4991	-2.63745	0.704693	-3.74269	0.00018206	0.00169337
1407	ENSG00000170275.15	120.144	-1.338	0.380564	-3.51584	0.000438371	0.00511184	26.1214	-1.74378	0.665815	-2.61901	0.00881852	0.0397428
1408	ENSG00000170296.10	59.8896	-1.16362	0.484412	-2.40212	0.0163004	0.0844513	40.4862	0.731043	0.576361	1.26838	0.204664	0.385134
1409	ENSG00000170315.14	75.0578	-1.74591	0.511154	-3.41563	0.000636344	0.00685648	37.1345	0.798846	0.635016	1.25799	0.208394	0.390086
1410	ENSG00000170348.9	50.0291	-0.974057	0.507087	-1.92089	0.0547456	0.196867	13.3781	-1.86184	0.898136	-2.07301	0.0381715	0.118752
1411	ENSG00000170471.15	99.4142	-1.09421	0.408165	-2.68081	0.0073445	0.0467107	26.3826	-0.348403	0.664998	-0.523916	0.600337	0.75347
1412	ENSG00000170540.15	120.253	-0.830773	0.417284	-1.9909	0.0464914	0.176695	17.8208	-1.22223	0.811505	-1.50613	0.132033	0.288177
1413	ENSG00000170558.10	127.829	-2.42821	0.387971	-6.25874	3.88106e-10	2.89238e-08	38.2388	-1.48563	0.616246	-2.41077	0.0159189	0.0628245
1414	ENSG00000170606.16	151.241	-0.431578	0.387945	-1.11247	0.265936	0.533183	34.338	-1.28729	0.601607	-2.13975	0.0323753	0.106126
1415	ENSG00000170759.11	339.134	-1.06879	0.315977	-3.38251	0.000718277	0.0074894	128.644	-0.384065	0.380767	-1.00866	0.313137	0.505357
1416	ENSG00000170776.22	107.565	-0.769654	0.404988	-1.90044	0.057376	0.202918	21.9738	0.826796	0.757872	1.09094	0.275298	0.466451
1417	ENSG00000170852.12	26.4594	-0.35959	0.642707	-0.559493	0.575825	0.794406	15.4518	0.462132	0.859057	0.537952	0.59061	0.745709
1418	ENSG00000170860.4	37.7987	-1.05406	0.558873	-1.88604	0.0592897	0.207869	13.5311	0.102437	0.956096	0.107141	0.914677	0.955535
1419	ENSG00000170921.16	151.306	-0.942504	0.363537	-2.5926	0.00952542	0.0562716	24.927	0.21075	0.684712	0.307794	0.758239	0.861126
1420	ENSG00000171067.11	92.7588	-0.847199	0.415586	-2.03856	0.0414937	0.163092	27.0827	0.376353	0.680542	0.553019	0.580251	0.738217
1421	ENSG00000171148.14	41.4179	-0.176358	0.563033	-0.313228	0.754108	0.895175	17.1559	-1.8413	0.843789	-2.18218	0.0290959	0.0987176
1422	ENSG00000171223.6	37.2578	-2.11096	0.603831	-3.49594	0.000472389	0.00540019	176.619	-1.97008	0.373177	-5.2792	1.29747e-07	2.73094e-06
1423	ENSG00000171262.11	39.1803	-0.615333	0.557031	-1.10467	0.269305	0.536946	17.0434	-1.74307	0.833036	-2.09243	0.0364	0.11512
1424	ENSG00000171490.13	203.904	-1.83924	0.42613	-4.31614	1.58782e-05	0.000311824	93.0646	0.966503	0.430219	2.24654	0.0246697	0.0874597
1425	ENSG00000171603.18	217.444	-0.793996	0.337792	-2.35054	0.018746	0.093577	63.6637	-1.13902	0.473211	-2.40701	0.0160838	0.0632557
1426	ENSG00000171634.19	287.097	-0.881288	0.340463	-2.5885	0.00963943	0.0567721	31.7418	-0.79273	0.609666	-1.30027	0.193508	0.371649
1427	ENSG00000171793.16	71.9402	0.792997	0.512498	1.54732	0.121787	0.333309	13.1561	0.13624	0.939451	0.145021	0.884694	0.938454
1428	ENSG00000171824.14	187.622	0.0791106	0.378448	0.20904	0.834417	0.934219	64.8807	0.231851	0.465337	0.498244	0.618312	0.765382
1429	ENSG00000171940.14	26.8771	-1.12393	0.662521	-1.69645	0.0898014	0.2746	14.3075	0.263763	0.879825	0.29979	0.764337	0.865112
1430	ENSG00000171988.20	69.1168	0.133531	0.477558	0.279612	0.779775	0.908565	17.2663	0.179683	0.804937	0.223226	0.823359	0.900183
1431	ENSG00000171992.13	63.3575	-0.624315	0.458872	-1.36054	0.173659	0.417484	11.709	-0.430938	0.972751	-0.443009	0.657759	0.794065
1432	ENSG00000172270.22	232.483	-1.36123	0.353509	-3.85062	0.000117819	0.00171865	137.167	0.391223	0.389259	1.00504	0.314876	0.506664
1433	ENSG00000172380.6	61.4969	-1.26292	0.487804	-2.58899	0.00962593	0.0567212	15.1824	-1.29	0.846128	-1.52459	0.127361	0.281523
1434	ENSG00000172493.23	114.961	-0.555652	0.391672	-1.41866	0.155997	0.390024	17.2351	-0.261065	0.798864	-0.326795	0.743823	0.85109
1435	ENSG00000172531.16	54.0209	-1.46733	0.556652	-2.63599	0.00838916	0.0513058	21.1239	-1.70005	0.738051	-2.30343	0.0212544	0.0778909
1436	ENSG00000172572.7	360.412	-0.595313	0.310727	-1.91587	0.055381	0.198233	57.8303	-1.20685	0.48685	-2.47889	0.0131793	0.0539612
1437	ENSG00000172757.13	311.337	-0.74295	0.349143	-2.12792	0.0333436	0.140862	278.094	0.881109	0.316167	2.78684	0.00532241	0.0266496
1438	ENSG00000172809.13	65.7656	-0.26373	0.461933	-0.570926	0.56805	0.788607	40.8953	0.218715	0.559966	0.390587	0.696103	0.819207
1439	ENSG00000172893.18	39.9298	-0.972497	0.545578	-1.78251	0.0746664	0.24343	20.0121	0.227016	0.762109	0.297878	0.765796	0.865845
1440	ENSG00000173230.16	219.735	-0.271439	0.385638	-0.70387	0.481514	0.731279	54.4982	-0.328625	0.498417	-0.659337	0.509679	0.684278
1441	ENSG00000173327.8	45.2482	0.329104	0.549586	0.598821	0.549292	0.776823	13.5588	0.214818	0.922898	0.232765	0.815944	0.895997
1442	ENSG00000173402.12	436.206	-2.26536	0.360233	-6.28859	3.20356e-10	2.4503e-08	119.827	-1.44308	0.472702	-3.05283	0.00226697	0.0136764
1443	ENSG00000173473.11	260.87	-1.03255	0.330549	-3.12375	0.00178561	0.0155618	64.4562	-1.95395	0.464735	-4.20444	2.61731e-05	0.000320564
1444	ENSG00000173482.17	53.1593	0.0659482	0.525707	0.125447	0.90017	0.96464	15.2716	-1.81908	0.868438	-2.09466	0.0362011	0.114613
1445	ENSG00000173511.10	76.5856	0.574218	0.444544	1.2917	0.196461	0.449351	12.7303	0.358928	0.940073	0.381808	0.702604	0.823957
1446	ENSG00000173517.11	102.157	-1.10228	0.397392	-2.77379	0.00554076	0.0378405	16.2179	-0.0587793	0.848979	-0.0692352	0.944802	0.971294
1447	ENSG00000173545.5	21.2526	0.0875554	0.7785	0.112467	0.910453	0.969529	16.8547	0.356569	0.848854	0.42006	0.674442	0.804044
1448	ENSG00000173692.14	71.5158	-0.766319	0.467254	-1.64005	0.100996	0.296186	23.6697	-1.42652	0.714785	-1.99573	0.0459636	0.136189
1449	ENSG00000173706.14	119.724	-1.16773	0.404017	-2.89031	0.00384864	0.0281943	26.8606	-0.695892	0.663531	-1.04877	0.294283	0.488152
1450	ENSG00000173726.11	70.9283	-0.887793	0.449508	-1.97503	0.0482645	0.181165	24.7395	-0.375147	0.690692	-0.543147	0.587029	0.74338
1451	ENSG00000173744.18	73.1544	-0.30072	0.439272	-0.684588	0.493604	0.740257	36.3589	0.494104	0.588409	0.839728	0.401061	0.591766
1452	ENSG00000173821.20	342.674	0.532323	0.32492	1.63832	0.101355	0.29674	76.6862	-0.175633	0.461921	-0.380224	0.703779	0.824925
1453	ENSG00000173852.16	42.1135	-0.244562	0.534766	-0.457326	0.647437	0.840172	19.2292	-1.4298	0.761461	-1.8777	0.0604221	0.166527
1454	ENSG00000173875.14	22.7116	0.39124	0.69267	0.564829	0.57219	0.791783	19.7301	0.68858	0.772402	0.891478	0.372673	0.565376
1455	ENSG00000173898.15	190.784	0.522991	0.352147	1.48515	0.137504	0.360944	73.7075	0.692653	0.471197	1.46999	0.141566	0.302906
1456	ENSG00000173905.9	699.178	-1.30355	0.318192	-4.09675	4.18988e-05	0.000729215	176.693	-2.37392	0.387534	-6.12571	9.02794e-10	2.74363e-08
1457	ENSG00000174010.10	23.131	0.0808032	0.694435	0.116358	0.907369	0.968056	12.8819	0.959785	0.98033	0.979043	0.327559	0.520118
1458	ENSG00000174197.18	232.738	-0.778795	0.339227	-2.2958	0.0216875	0.103463	33.6782	0.354466	0.617214	0.574299	0.565765	0.728197
1459	ENSG00000174238.16	52.0352	-0.577151	0.506466	-1.13956	0.254468	0.521127	14.2224	-1.17839	0.931328	-1.26528	0.205772	0.38658
1460	ENSG00000174371.17	60.1335	-0.0360112	0.49124	-0.0733066	0.941562	0.979718	12.2368	0.254241	0.961024	0.264552	0.791354	0.880953
1461	ENSG00000174437.18	321.708	0.283326	0.349338	0.811037	0.417344	0.684665	169.307	0.776978	0.347625	2.23511	0.0254104	0.0890305
1462	ENSG00000174579.4	34.3885	-0.50995	0.573431	-0.889296	0.373844	0.647929	24.113	-0.7138	0.698271	-1.02224	0.306668	0.499233
1463	ENSG00000174748.22	42.0234	-0.0876954	0.557153	-0.157399	0.87493	0.953688	20.9725	0.822327	0.755837	1.08797	0.276609	0.468406
1464	ENSG00000174780.17	59.0282	-0.673638	0.476369	-1.41411	0.15733	0.392056	19.0783	-0.944132	0.770123	-1.22595	0.220217	0.401893
1465	ENSG00000174840.9	25.345	-1.13483	0.67305	-1.6861	0.0917764	0.278588	18.2011	0.090577	0.810399	0.111768	0.911007	0.953102
1466	ENSG00000174903.16	42.5416	0.500968	0.559487	0.895405	0.370571	0.644177	25.6461	0.978735	0.718191	1.36278	0.172953	0.34477
1467	ENSG00000175115.13	107.123	0.36268	0.398137	0.910942	0.362326	0.636411	34.023	0.811341	0.638972	1.26976	0.20417	0.38446
1468	ENSG00000175216.15	180.323	-0.468498	0.350579	-1.33636	0.181433	0.428612	72.2208	-0.257452	0.44956	-0.572675	0.566865	0.72868
1469	ENSG00000175224.17	48.1671	0.480278	0.515245	0.932136	0.351266	0.624242	11.5553	0.486825	0.978121	0.497714	0.618685	0.765677
1470	ENSG00000175387.16	164.827	-0.607601	0.357513	-1.69952	0.0892212	0.273343	45.3252	-0.156603	0.538062	-0.29105	0.771013	0.868862
1471	ENSG00000175445.17	82.2349	-1.66011	0.467155	-3.55366	0.000379913	0.00451161	17.665	-2.37518	0.820192	-2.89589	0.00378087	0.020328
1472	ENSG00000175550.8	34.611	-0.310783	0.604886	-0.513788	0.6074	0.816091	14.0522	0.222381	0.88798	0.250434	0.802251	0.887003
1473	ENSG00000175582.20	58.3454	-0.786698	0.522089	-1.50683	0.131855	0.351187	23.7747	-0.236335	0.748114	-0.315908	0.752073	0.857378
1474	ENSG00000175768.13	38.712	-0.450201	0.552808	-0.814389	0.415422	0.683806	15.0429	-1.59461	0.891655	-1.78837	0.073716	0.192611
1475	ENSG00000176087.16	37.2919	0.0894936	0.576337	0.15528	0.876601	0.954646	11.7442	0.490482	0.991629	0.494623	0.620866	0.76704
1476	ENSG00000176208.9	166.683	-0.147847	0.353862	-0.417809	0.676087	0.856696	26.9176	-0.766285	0.65894	-1.16291	0.244867	0.432034
1477	ENSG00000176463.14	45.3416	-1.11521	0.515297	-2.1642	0.0304491	0.132238	11.9679	-0.889079	0.938664	-0.947175	0.34355	0.535783
1478	ENSG00000176692.8	10.2558	-0.947653	0.996176	-0.95129	0.341457	0.613529	38.3676	-2.07777	0.571772	-3.63391	0.000279155	0.00244443
1479	ENSG00000176788.9	382.435	-0.97565	0.320397	-3.04513	0.00232579	0.0192179	146.444	-0.542349	0.389534	-1.3923	0.163831	0.333831
1480	ENSG00000176890.16	80.6301	-0.409811	0.538648	-0.760815	0.446768	0.706683	18.2362	-2.15158	0.840161	-2.56091	0.0104399	0.0452554
1481	ENSG00000176907.5	62.8838	-0.233993	0.463947	-0.504353	0.614013	0.819579	32.5997	-1.31999	0.613347	-2.15211	0.0313889	0.103892
1482	ENSG00000177119.17	42.8978	-1.27564	0.550051	-2.31913	0.020388	0.0993547	11.4824	-0.755652	0.971988	-0.777429	0.436906	0.622144
1483	ENSG00000177311.12	268.301	-1.5923	0.350345	-4.54496	5.4946e-06	0.000128273	28.6514	-0.137589	0.671098	-0.205021	0.837556	0.908357
1484	ENSG00000177425.11	65.4163	-0.311472	0.46521	-0.669529	0.503158	0.746709	16.0998	0.0820229	0.917797	0.0893694	0.928788	0.962843
1485	ENSG00000177463.16	152.438	-0.700203	0.409917	-1.70816	0.0876066	0.270809	29.7927	0.842565	0.651163	1.29394	0.195686	0.374061
1486	ENSG00000177469.13	84.3103	-1.29479	0.436047	-2.96937	0.00298411	0.023394	22.6312	0.244432	0.791911	0.308661	0.75758	0.860915
1487	ENSG00000177565.18	159.495	-0.781658	0.360383	-2.16896	0.0300856	0.131087	30.3185	-0.865816	0.621307	-1.39354	0.163457	0.333729
1488	ENSG00000177600.9	36.6021	0.223824	0.579782	0.386048	0.699461	0.867769	24.2926	0.7897	0.71252	1.10832	0.267724	0.458551
1489	ENSG00000177602.5	27.7648	-0.993288	0.645309	-1.53924	0.123745	0.336449	16.0749	-1.69902	0.863553	-1.96747	0.0491291	0.142735
1490	ENSG00000177700.6	50.758	-0.799749	0.622182	-1.28539	0.198655	0.452323	17.3968	-1.56204	0.802359	-1.94681	0.0515578	0.148431
1491	ENSG00000177733.7	59.0317	-0.806858	0.490019	-1.64658	0.0996435	0.29328	21.6378	-1.68984	0.735249	-2.29833	0.0215433	0.0785818
1492	ENSG00000177885.15	62.1139	-0.691863	0.50232	-1.37734	0.168409	0.408751	16.0324	-0.305011	0.834662	-0.365431	0.71479	0.832892
1493	ENSG00000177889.10	28.1203	-0.188063	0.683941	-0.274969	0.78334	0.909827	15.4859	-0.835136	0.848416	-0.984347	0.324945	0.517272
1494	ENSG00000177954.14	31.3567	-0.629875	0.610734	-1.03134	0.302381	0.574707	21.8817	0.0759776	0.757954	0.10024	0.920153	0.958261
1495	ENSG00000178035.13	128.79	0.665598	0.394697	1.68635	0.0917279	0.278514	35.6154	0.490025	0.594053	0.824884	0.409437	0.600446
1496	ENSG00000178502.6	31.3014	-0.8927	0.615106	-1.45129	0.146698	0.375552	11.7856	0.38163	0.969209	0.393754	0.693763	0.817808
1497	ENSG00000178695.6	97.2087	-1.67869	0.421922	-3.97868	6.92991e-05	0.00109914	29.8114	-1.26237	0.640034	-1.97235	0.0485693	0.141694
1498	ENSG00000178913.9	43.9502	-1.25514	0.563775	-2.22631	0.0259935	0.118022	19.9625	-2.34029	0.818463	-2.85936	0.00424491	0.0221319
1499	ENSG00000178952.11	106.339	-0.300234	0.392541	-0.764846	0.444363	0.705038	60.3819	0.756038	0.608718	1.24202	0.214231	0.395155
1500	ENSG00000179010.16	37.8843	-0.51935	0.556491	-0.933258	0.350687	0.623884	12.5204	0.0170241	0.934125	0.0182247	0.98546	0.992682
1501	ENSG00000179029.15	91.5696	0.262057	0.425342	0.616109	0.537823	0.771278	31.3386	-0.650843	0.623792	-1.04337	0.296779	0.49035
1502	ENSG00000179115.11	38.4277	0.292118	0.569586	0.51286	0.608049	0.816491	13.1848	-0.166808	0.908691	-0.183569	0.854351	0.918517
1503	ENSG00000179195.16	98.8115	0.147594	0.463543	0.318403	0.750179	0.893556	21.9122	-1.54915	0.763993	-2.02771	0.0425903	0.128608
1504	ENSG00000179218.15	463.525	-0.847185	0.316797	-2.67422	0.00749038	0.0473792	311.472	0.525111	0.301426	1.74209	0.0814935	0.206293
1505	ENSG00000179262.10	178.314	-0.418076	0.362501	-1.15331	0.248782	0.514835	48.954	-0.468485	0.526843	-0.889232	0.373879	0.566375
1506	ENSG00000179295.19	104.11	-1.12441	0.401064	-2.80355	0.00505426	0.0349767	24.9305	-1.90802	0.692229	-2.75634	0.00584517	0.0286857
1507	ENSG00000179399.15	49.4832	0.685212	0.602618	1.13706	0.255513	0.522349	15.2255	-1.90716	0.871263	-2.18896	0.0285998	0.097325
1508	ENSG00000179833.4	33.1938	-1.41225	0.602391	-2.3444	0.0190575	0.0946849	31.3669	0.0312683	0.638259	0.0489899	0.960927	0.979543
1509	ENSG00000180104.16	187.894	-0.254446	0.349881	-0.727235	0.467082	0.720581	44.4071	-0.367224	0.530499	-0.692223	0.488797	0.665988
1510	ENSG00000180182.11	107.707	-0.73504	0.409069	-1.79686	0.0723582	0.238311	28.5361	-0.35808	0.685178	-0.522609	0.601247	0.753614
1511	ENSG00000180304.14	20.1119	-0.661175	0.76454	-0.864802	0.387148	0.660258	12.3131	0.295148	0.979926	0.301194	0.763266	0.864417
1512	ENSG00000180329.14	25.493	0.184199	0.68524	0.26881	0.788076	0.91127	11.868	0.847612	0.98814	0.857785	0.391011	0.583524
1513	ENSG00000180370.10	99.3397	-0.136873	0.457629	-0.299091	0.76487	0.899411	31.5332	-1.4225	0.617745	-2.30273	0.0212943	0.0779738
1514	ENSG00000180537.13	104.992	-0.831824	0.39448	-2.10866	0.0349738	0.145632	17.403	-1.0983	0.792078	-1.38661	0.165562	0.33622
1515	ENSG00000180776.16	82.3051	-1.32247	0.495749	-2.66761	0.00763927	0.0479734	23.1475	-1.04491	0.702328	-1.48778	0.136808	0.294702
1516	ENSG00000180818.5	61.4409	-0.478775	0.515791	-0.928235	0.353286	0.626399	45.0197	0.539606	0.559785	0.963953	0.33507	0.527772
1517	ENSG00000181019.13	199.964	-1.53448	0.424079	-3.61838	0.000296451	0.00369801	34.8923	-0.616797	0.606997	-1.01615	0.30956	0.501376
1518	ENSG00000181143.15	6216.68	-0.370185	0.283799	-1.30439	0.192099	0.443829	1182.25	0.375725	0.28176	1.33349	0.182371	0.357385
1519	ENSG00000181163.14	161.057	-1.02188	0.406407	-2.51444	0.0119222	0.0666324	73.9284	0.506547	0.451296	1.12243	0.261681	0.451879
1520	ENSG00000181555.22	164.632	-0.756943	0.359167	-2.1075	0.0350745	0.145848	47.4222	0.447321	0.55629	0.804115	0.421331	0.610173
1521	ENSG00000181789.14	112.207	-0.235302	0.41723	-0.563962	0.57278	0.791783	45.7734	0.205266	0.530293	0.387081	0.698696	0.82118
1522	ENSG00000181827.16	127.794	-0.588807	0.375762	-1.56697	0.117123	0.324903	23.4077	0.94246	0.72441	1.301	0.193257	0.371291
1523	ENSG00000181904.9	80.1819	0.883739	0.476422	1.85495	0.0636031	0.218548	14.2963	-0.827308	0.869783	-0.951166	0.34152	0.534819
1524	ENSG00000182095.15	148.877	-0.276167	0.364738	-0.757166	0.448951	0.708305	38.3882	0.49647	0.603369	0.82283	0.410605	0.601099
1525	ENSG00000182158.16	695.411	-2.10059	0.350632	-5.99086	2.08735e-09	1.29083e-07	167.289	-0.654128	0.362489	-1.80454	0.0711462	0.187708
1526	ENSG00000182197.13	28.1886	-1.18568	0.621649	-1.90732	0.0564793	0.200865	19.5191	0.199257	0.768615	0.259242	0.795448	0.882917
1527	ENSG00000182307.14	44.3264	-1.1859	0.525929	-2.25486	0.0241422	0.112002	13.6845	-0.980219	0.889898	-1.1015	0.270681	0.461411
1528	ENSG00000182446.14	75.69	0.641607	0.456024	1.40696	0.15944	0.395233	16.0739	0.116302	0.850047	0.136818	0.891175	0.941365
1529	ENSG00000182628.13	94.6283	-1.23724	0.407519	-3.03603	0.00239716	0.0196679	16.8133	-1.34063	0.831101	-1.61307	0.106728	0.248972
1530	ENSG00000182670.13	126.544	-0.517007	0.405867	-1.27383	0.202722	0.458231	34.1246	-2.35128	0.608992	-3.86095	0.000112949	0.00112612
1531	ENSG00000182718.18	185.345	-0.98679	0.346517	-2.84774	0.00440305	0.0312705	132.69	-0.0222842	0.372187	-0.0598736	0.952256	0.975428
1532	ENSG00000182768.9	29.097	0.190299	0.624571	0.304688	0.760604	0.897653	28.2291	-1.67334	0.850491	-1.9675	0.0491253	0.142735
1533	ENSG00000182827.9	70.2972	-1.52733	0.452194	-3.37761	0.000731196	0.00759686	16.3078	0.388665	0.835601	0.465132	0.641837	0.783579
1534	ENSG00000182831.12	29.5561	0.788324	0.674133	1.16939	0.242247	0.506632	11.1579	0.54316	0.997837	0.544337	0.586209	0.74314
1535	ENSG00000182899.17	66.96	-0.993326	0.463848	-2.14149	0.0322347	0.137527	34.5667	0.109236	0.600803	0.181817	0.855726	0.918778
1536	ENSG00000182979.18	149.987	0.867944	0.410844	2.11259	0.034636	0.144381	23.269	-0.461533	0.703322	-0.656218	0.511684	0.685179
1537	ENSG00000183207.14	46.3782	-0.43127	0.528584	-0.815897	0.414559	0.683446	19.0319	-0.463949	0.766415	-0.60535	0.544947	0.712922
1538	ENSG00000183283.16	39.3479	-0.35767	0.553175	-0.646576	0.517906	0.757449	12.4562	-0.741059	0.946988	-0.782543	0.433896	0.619711
1539	ENSG00000183431.12	84.3131	0.00443864	0.427835	0.0103747	0.991722	0.998198	36.289	0.363798	0.611253	0.595168	0.551731	0.71816
1540	ENSG00000183495.14	217.788	-0.471343	0.333797	-1.41206	0.157931	0.39288	79.1198	0.856919	0.447607	1.91445	0.0555633	0.156243
1541	ENSG00000183726.11	25.497	-1.29953	0.663656	-1.95814	0.0502137	0.185682	11.731	-0.729811	0.982981	-0.742447	0.457817	0.639413
1542	ENSG00000183779.7	50.5416	-0.175088	0.509903	-0.343374	0.731317	0.883998	15.9271	-0.242821	0.831128	-0.292159	0.770165	0.86825
1543	ENSG00000183955.14	39.8276	-0.66894	0.544084	-1.22948	0.218892	0.48013	19.5954	0.221513	0.777175	0.285024	0.775626	0.871812
1544	ENSG00000184007.22	218.831	-1.20051	0.332492	-3.61064	0.000305438	0.00377367	82.3404	-1.18647	0.49043	-2.41924	0.0155532	0.0616379
1545	ENSG00000184009.13	1059.05	-1.67896	0.299892	-5.59856	2.16136e-08	9.85409e-07	839.498	0.790917	0.266033	2.973	0.00294902	0.0167444
1546	ENSG00000184349.14	49.8075	-1.14756	0.500414	-2.29321	0.0218358	0.103855	11.0138	-0.977291	0.982296	-0.994905	0.319783	0.512067
1547	ENSG00000184368.16	54.0096	-1.52416	0.515776	-2.95507	0.00312596	0.0241799	12.8118	-1.57702	0.920864	-1.71255	0.086796	0.215304
1548	ENSG00000184432.11	138.7	-0.192847	0.370744	-0.520163	0.60295	0.812913	65.9048	0.757778	0.508304	1.4908	0.136015	0.293683
1549	ENSG00000184445.12	132.036	0.967111	0.389222	2.48473	0.012965	0.0715043	18.8224	0.251108	0.775119	0.32396	0.745968	0.852642
1550	ENSG00000184557.4	61.0969	0.584788	0.481395	1.21478	0.224451	0.486296	41.9068	0.451684	0.554479	0.814609	0.415296	0.605161
1551	ENSG00000184575.12	70.5369	-0.0657462	0.457711	-0.143641	0.885784	0.95984	19.1304	-0.528416	0.766949	-0.688984	0.490833	0.668121
1552	ENSG00000184640.20	144.571	-0.0700993	0.368279	-0.190343	0.84904	0.941345	42.5948	-0.546357	0.538822	-1.01398	0.31059	0.502444
1553	ENSG00000184678.11	54.7201	-0.798169	0.546202	-1.46131	0.143931	0.370983	24.0909	-0.985827	0.706641	-1.39509	0.162989	0.33295
1554	ENSG00000184743.13	86.589	-0.824069	0.450059	-1.83103	0.0670967	0.226369	28.5753	-1.9826	0.651956	-3.04101	0.00235788	0.0141199
1555	ENSG00000184840.12	25.6018	-0.182457	0.649912	-0.280742	0.778909	0.907774	15.2604	0.435531	0.870864	0.500113	0.616995	0.764418
1556	ENSG00000184863.11	148.074	-0.364035	0.37179	-0.979142	0.32751	0.600841	52.4103	0.323787	0.514336	0.629523	0.529006	0.699964
1557	ENSG00000184897.6	32.0838	0.573794	0.627422	0.914527	0.36044	0.634056	20.8092	-2.33573	0.781339	-2.9894	0.00279527	0.0161189
1558	ENSG00000184900.16	30.8933	-1.36616	0.606859	-2.25121	0.0243725	0.112947	12.1353	-1.87265	0.954866	-1.96117	0.0498596	0.14442
1559	ENSG00000185009.13	48.2113	-1.24408	0.536896	-2.31717	0.0204945	0.0997359	13.6089	0.456197	0.917134	0.497416	0.618896	0.765771
1560	ENSG00000185104.21	49.7945	-0.4551	0.503216	-0.904383	0.365792	0.639985	13.226	-0.862112	0.913651	-0.94359	0.345379	0.537586
1561	ENSG00000185222.10	50.6775	-1.32839	0.512271	-2.59313	0.00951067	0.0562702	12.9265	0.356523	0.921357	0.386954	0.69879	0.82118
1562	ENSG00000185261.15	50.0122	-0.477295	0.519929	-0.918	0.358619	0.632191	11.2096	-2.12512	0.982371	-2.16325	0.0305217	0.101926
1563	ENSG00000185352.9	109.191	-1.23925	0.390622	-3.1725	0.00151134	0.0137595	30.7141	-1.23406	0.634714	-1.94427	0.0518628	0.148857
1564	ENSG00000185567.7	307.838	-0.99383	0.337323	-2.94623	0.00321676	0.0245489	83.3203	-2.19799	0.490198	-4.48388	7.32978e-06	0.000102347
1565	ENSG00000185585.20	56.212	-1.74505	0.529851	-3.29347	0.000989577	0.00966942	13.7875	-1.52943	0.940167	-1.62676	0.103788	0.243328
1566	ENSG00000185624.16	363.718	-1.1862	0.320023	-3.7066	0.000210061	0.00282006	107.108	-1.61983	0.398958	-4.06014	4.90429e-05	0.000553372
1567	ENSG00000185630.19	118.561	-0.93606	0.401733	-2.33006	0.0198031	0.0973493	20.5523	-1.52214	0.74594	-2.04056	0.0412941	0.125831
1568	ENSG00000185651.15	42.4389	-1.77247	0.547437	-3.23777	0.00120469	0.0114053	21.1613	0.768516	0.76282	1.00747	0.31371	0.505763
1569	ENSG00000185658.14	64.1839	0.171979	0.476006	0.361295	0.717879	0.876645	14.4862	0.795223	0.932308	0.852962	0.393681	0.586137
1570	ENSG00000185722.18	91.735	0.694842	0.426402	1.62955	0.103197	0.300651	18.3101	0.396143	0.80078	0.494696	0.620814	0.76704
1571	ENSG00000185787.15	59.8594	-1.18026	0.530161	-2.22624	0.0259982	0.118022	19.6313	-0.35625	0.750171	-0.474891	0.634865	0.778842
1572	ENSG00000185883.12	135.479	-1.46201	0.428447	-3.41234	0.000644073	0.00690138	78.8758	-0.378065	0.436078	-0.866967	0.38596	0.578431
1573	ENSG00000185896.11	204.484	-1.0138	0.382372	-2.65133	0.00801752	0.0495017	81.4448	-1.70623	0.436996	-3.90447	9.44338e-05	0.000969449
1574	ENSG00000185950.9	32.6614	-1.43809	0.585976	-2.45417	0.014121	0.076251	24.0854	0.188958	0.713962	0.264661	0.791271	0.880953
1575	ENSG00000186298.12	77.061	-0.985153	0.541031	-1.82088	0.0686247	0.229724	26.5932	0.94589	0.712326	1.32789	0.184215	0.359498
1576	ENSG00000186566.13	91.4469	0.215514	0.4504	0.478496	0.632297	0.830069	44.6037	0.695832	0.550142	1.26482	0.205935	0.386677
1577	ENSG00000186716.21	39.9919	-0.461266	0.552687	-0.834589	0.403949	0.674126	18.5837	0.182364	0.804815	0.226591	0.820742	0.898531
1578	ENSG00000187079.20	251.091	-0.0391726	0.344865	-0.113588	0.909564	0.969435	125.706	0.28362	0.384622	0.737398	0.46088	0.642586
1579	ENSG00000187109.15	207.958	-0.356126	0.370975	-0.959972	0.337069	0.610305	45.2278	-1.07044	0.538062	-1.98943	0.0466541	0.137518
1580	ENSG00000187164.20	108.285	0.356271	0.399313	0.892208	0.372281	0.646194	29.2955	-1.33324	0.650929	-2.0482	0.04054	0.124333
1581	ENSG00000187189.11	25.4172	0.575176	0.67103	0.857154	0.39136	0.664649	11.7177	-0.0537627	0.973845	-0.0552066	0.955974	0.976771
1582	ENSG00000187239.17	57.5611	-0.823246	0.637648	-1.29107	0.196681	0.449501	13.4773	-2.00426	0.981248	-2.04256	0.0410955	0.125392
1583	ENSG00000187446.12	27.871	-0.421059	0.628635	-0.669799	0.502986	0.746644	11.9496	-0.489694	0.940455	-0.5207	0.602576	0.754162
1584	ENSG00000187498.16	67.6016	-1.46559	0.457793	-3.20142	0.00136753	0.0126584	25.845	-0.967511	0.688903	-1.40442	0.160193	0.329369
1585	ENSG00000187514.17	340.855	-0.650671	0.383478	-1.69676	0.0897414	0.274489	154.439	0.880406	0.370576	2.37578	0.017512	0.0675632
1586	ENSG00000187837.4	136.769	-2.74756	0.577776	-4.75541	1.98048e-06	5.31936e-05	16.6875	-1.8814	0.855487	-2.19922	0.0278626	0.0955603
1587	ENSG00000188021.9	32.9153	-0.615887	0.588507	-1.04652	0.295319	0.566657	14.6888	-1.87745	0.908038	-2.06759	0.038679	0.119724
1588	ENSG00000188153.14	117.242	0.667569	0.401037	1.66461	0.0959911	0.286243	41.9058	0.455318	0.59917	0.759915	0.447305	0.630355
1589	ENSG00000188211.9	48.418	-0.677732	0.54495	-1.24366	0.213625	0.473789	11.352	-0.96454	0.961207	-1.00347	0.315635	0.507427
1590	ENSG00000188486.4	25.0304	-0.168957	0.657059	-0.257142	0.797069	0.915947	11.8906	-1.67084	0.997402	-1.6752	0.0938959	0.227455
1591	ENSG00000188517.17	127.902	0.121148	0.395326	0.306452	0.759261	0.897361	24.7443	0.435282	0.704926	0.617486	0.536914	0.706608
1592	ENSG00000188529.15	169.751	0.463225	0.354257	1.3076	0.19101	0.442015	49.6868	0.93437	0.534683	1.74752	0.0805468	0.204866
1593	ENSG00000188554.15	72.8024	-0.49744	0.470587	-1.05706	0.290483	0.561693	18.7164	-0.173377	0.835094	-0.207614	0.83553	0.906514
1594	ENSG00000188677.15	67.3094	-1.15773	0.449341	-2.57651	0.0099802	0.0583945	19.9723	-2.06272	0.817585	-2.52294	0.0116378	0.0492095
1595	ENSG00000188994.13	44.8182	-0.530204	0.524827	-1.01025	0.312378	0.585098	15.3648	0.162321	0.854294	0.190006	0.849304	0.914995
1596	ENSG00000189060.6	64.3365	-1.19523	0.482308	-2.47816	0.0132063	0.0724572	22.8736	-2.17863	0.724953	-3.0052	0.00265406	0.0154539
1597	ENSG00000189067.14	116.006	-1.52722	0.450708	-3.38848	0.000702811	0.0073811	17.1764	0.409258	0.844769	0.484461	0.628059	0.773907
1598	ENSG00000189241.8	47.6919	-0.875911	0.518152	-1.69045	0.0909413	0.276921	19.2456	-1.51804	0.759483	-1.99878	0.0456326	0.135491
1599	ENSG00000196159.14	71.8976	-0.991722	0.453422	-2.18719	0.0287285	0.126899	12.7074	-1.15733	0.930209	-1.24416	0.213442	0.394211
1600	ENSG00000196233.14	41.8868	-0.98845	0.535033	-1.84746	0.0646808	0.220845	15.1864	0.2779	0.890668	0.312012	0.755031	0.859544
1601	ENSG00000196262.15	80.0311	-0.220393	0.428569	-0.514253	0.607075	0.815842	30.4323	0.166192	0.673549	0.246741	0.805109	0.888952
1602	ENSG00000196305.19	107.182	-0.233504	0.395337	-0.590645	0.554758	0.780453	46.7144	-0.853816	0.519222	-1.64441	0.100091	0.237799
1603	ENSG00000196352.17	845.511	-1.56306	0.302222	-5.17191	2.31716e-07	7.94671e-06	304.722	-1.30547	0.401192	-3.25397	0.00113806	0.00769948
1604	ENSG00000196367.14	178.608	-0.0640202	0.357861	-0.178897	0.858019	0.946066	40.2786	-0.40557	0.598726	-0.677388	0.49816	0.674064
1605	ENSG00000196419.13	173.226	-0.962109	0.35184	-2.73451	0.00624733	0.0413619	52.3277	-1.08674	0.524336	-2.0726	0.0382099	0.118789
1606	ENSG00000196428.13	36.0155	-0.981037	0.589423	-1.6644	0.0960324	0.286243	26.2023	0.429272	0.696404	0.616412	0.537623	0.706942
1607	ENSG00000196455.8	47.8695	0.0604776	0.585315	0.103325	0.917705	0.972644	14.6408	-0.395589	0.875718	-0.451731	0.651463	0.789563
1608	ENSG00000196498.13	628.336	-0.17529	0.29204	-0.600227	0.548355	0.776727	142.213	-0.435947	0.363107	-1.2006	0.229906	0.415307
1609	ENSG00000196504.19	249.841	-0.168097	0.349605	-0.480819	0.630645	0.829492	59.2179	0.0858628	0.486434	0.176515	0.859889	0.921507
1610	ENSG00000196526.11	46.7645	-0.546674	0.512379	-1.06693	0.286002	0.556335	13.9701	0.554321	0.899371	0.616343	0.537668	0.706942
1611	ENSG00000196562.15	55.6183	-0.540135	0.480573	-1.12394	0.261039	0.527705	12.508	-1.3897	0.979642	-1.41858	0.156021	0.323483
1612	ENSG00000196591.12	71.8815	-0.262514	0.445002	-0.589916	0.555247	0.780738	31.7609	-0.638886	0.620143	-1.03022	0.302905	0.496074
1613	ENSG00000196642.19	130.142	0.211062	0.376685	0.560315	0.575265	0.793925	19.4414	-0.0711931	0.759518	-0.0937345	0.92532	0.96151
1614	ENSG00000196712.19	154.493	-0.6766	0.358178	-1.88901	0.058891	0.206723	44.7806	-0.509924	0.532325	-0.957919	0.338104	0.531667
1615	ENSG00000196787.4	23.5037	-1.09419	0.679914	-1.60931	0.107549	0.307646	18.8062	-3.52514	0.902992	-3.90385	9.46761e-05	0.000969449
1616	ENSG00000196878.15	29.9428	-0.784965	0.6189	-1.26832	0.204683	0.461082	13.6041	-1.0832	0.910567	-1.18958	0.23421	0.420542
1617	ENSG00000196914.9	95.1239	-0.436739	0.411079	-1.06242	0.288044	0.558598	32.0368	-0.909626	0.634929	-1.43264	0.15196	0.317263
1618	ENSG00000196950.14	110.263	-0.354843	0.419401	-0.846071	0.397513	0.670508	23.5775	-1.53203	0.802907	-1.90811	0.0563772	0.15783
1619	ENSG00000197043.14	62.3081	-0.310335	0.483253	-0.64218	0.520756	0.758591	15.3608	-1.28991	0.853152	-1.51194	0.13055	0.286012
1620	ENSG00000197081.16	226.562	-1.19299	0.334724	-3.5641	0.000365104	0.00436698	60.0581	-1.63667	0.498549	-3.28287	0.00102756	0.0071016
1621	ENSG00000197102.14	456.775	-0.465522	0.303581	-1.53344	0.125169	0.338815	118.981	-1.0937	0.38634	-2.83092	0.0046415	0.0237422
1622	ENSG00000197111.16	286.365	0.588137	0.355105	1.65623	0.0976748	0.289317	162.012	0.998477	0.371163	2.69013	0.00714239	0.033797
1623	ENSG00000197157.11	99.2303	-0.532625	0.399479	-1.3333	0.182433	0.429868	55.6791	0.563644	0.660802	0.852969	0.393676	0.586137
1624	ENSG00000197256.11	72.195	-0.647503	0.443177	-1.46105	0.144002	0.371049	26.0551	0.498093	0.691698	0.720103	0.471462	0.65111
1625	ENSG00000197312.12	55.0041	-0.5625	0.480747	-1.17005	0.241979	0.506527	17.1614	0.845167	0.831867	1.01599	0.309635	0.501376
1626	ENSG00000197323.12	64.7759	-0.428703	0.456675	-0.938749	0.34786	0.620279	10.6978	0.128686	0.998578	0.128869	0.897461	0.945195
1627	ENSG00000197324.9	40.005	0.249618	0.547661	0.455789	0.648542	0.840874	22.7377	0.0392728	0.733821	0.0535183	0.957319	0.977276
1628	ENSG00000197386.14	88.0574	0.0351237	0.420392	0.0835499	0.933414	0.976812	21.1922	-0.203738	0.748945	-0.272033	0.785596	0.878156
1629	ENSG00000197555.10	94.1792	0.165286	0.418014	0.395408	0.692542	0.864676	22.4167	-0.735698	0.722133	-1.01879	0.308305	0.500313
1630	ENSG00000197579.8	59.8419	-1.44879	0.496027	-2.92079	0.00349147	0.0261533	10.9945	0.0674517	0.989975	0.0681347	0.945678	0.971667
1631	ENSG00000197603.16	229.214	0.219548	0.337996	0.649557	0.515978	0.755988	33.7859	-0.362141	0.624863	-0.579552	0.562217	0.725832
1632	ENSG00000197694.18	649.972	0.0796379	0.33149	0.240242	0.810142	0.922805	206.196	0.651318	0.344016	1.89328	0.0583207	0.162072
1633	ENSG00000197702.14	38.116	-1.02975	0.555364	-1.8542	0.0637112	0.218756	17.0693	-1.56066	0.81433	-1.91649	0.0553023	0.155924
1634	ENSG00000197714.9	40.3182	-1.33123	0.588603	-2.26168	0.0237174	0.110295	18.4634	0.563376	0.798903	0.705187	0.480694	0.659214
1635	ENSG00000197728.11	16.9439	-0.590003	0.775003	-0.761291	0.446483	0.706618	24.4228	0.767313	0.720699	1.06468	0.287021	0.480555
1636	ENSG00000197746.15	135.442	-1.09613	0.380948	-2.87737	0.00401007	0.0291381	53.7148	-1.57585	0.495436	-3.18074	0.00146898	0.00960671
1637	ENSG00000197747.9	29.2147	-0.406433	0.66803	-0.608405	0.542919	0.774037	14.9738	-1.32426	0.873952	-1.51526	0.129707	0.284956
1638	ENSG00000197930.13	84.7269	-1.31998	0.434034	-3.0412	0.00235641	0.0194157	12.4781	-1.75205	0.932045	-1.87979	0.0601368	0.166063
1639	ENSG00000197956.10	53.067	-0.587232	0.486684	-1.2066	0.227586	0.490439	16.9993	-2.00844	0.834796	-2.4059	0.0161325	0.0633155
1640	ENSG00000197958.13	57.1223	0.357522	0.505946	0.70664	0.47979	0.729823	24.9374	-0.0393827	0.692082	-0.0569046	0.954621	0.976266
1641	ENSG00000197965.12	69.788	-1.40923	0.454517	-3.1005	0.00193195	0.0165885	18.1018	-2.37209	0.801596	-2.95921	0.00308424	0.0172687
1642	ENSG00000197969.14	92.4361	0.309079	0.416612	0.741887	0.458156	0.714202	27.4183	-0.763491	0.656471	-1.16302	0.24482	0.432034
1643	ENSG00000198015.14	37.8556	-0.380221	0.556985	-0.682641	0.494833	0.741357	13.6166	-1.34043	0.925428	-1.44844	0.147494	0.311602
1644	ENSG00000198034.11	79.0465	-0.4608	0.439164	-1.04927	0.294055	0.565166	45.5091	-0.66045	0.549746	-1.20137	0.229607	0.415162
1645	ENSG00000198087.7	51.9899	-1.02005	0.502301	-2.03076	0.0422794	0.165057	11.6358	-0.443467	0.956614	-0.46358	0.642949	0.784599
1646	ENSG00000198157.11	133.408	-1.16093	0.504106	-2.30296	0.0212813	0.102029	19.066	-3.02242	0.844107	-3.58061	0.000342794	0.00290328
1647	ENSG00000198176.13	122.422	0.917475	0.415966	2.20565	0.0274085	0.122558	28.5448	-0.675207	0.647193	-1.04329	0.296816	0.49035
1648	ENSG00000198231.14	114.774	0.44791	0.394471	1.13547	0.256179	0.523084	37.3343	0.835737	0.617627	1.35314	0.17601	0.349133
1649	ENSG00000198265.12	150.823	-0.697456	0.361689	-1.92833	0.0538142	0.194723	45.8415	-0.38535	0.551699	-0.69848	0.484877	0.662871
1650	ENSG00000198301.12	58.1461	-1.09231	0.478556	-2.28251	0.0224594	0.105928	13.6112	-1.24612	0.93367	-1.33465	0.181991	0.356886
1651	ENSG00000198356.12	23.8637	0.345207	0.695554	0.496304	0.61968	0.822575	11.7289	0.264292	0.977274	0.270438	0.786823	0.878574
1652	ENSG00000198363.18	584.862	-1.42588	0.374467	-3.80775	0.000140235	0.00199313	132.614	-2.40355	0.387844	-6.19721	5.7471e-10	1.78474e-08
1653	ENSG00000198380.13	50.5829	-0.232253	0.52283	-0.444223	0.656881	0.846068	18.713	-0.0166893	0.7746	-0.0215457	0.98281	0.991068
1654	ENSG00000198408.14	131.105	0.294358	0.421624	0.698154	0.485081	0.734126	34.9259	0.487608	0.597236	0.816441	0.414248	0.604046
1655	ENSG00000198431.17	231.14	-0.44251	0.374976	-1.1801	0.237959	0.50238	60.6413	-1.6331	0.483636	-3.37671	0.000733588	0.0054213
1656	ENSG00000198561.16	105.988	-0.056769	0.397196	-0.142925	0.88635	0.960105	40.7145	0.738801	0.584147	1.26475	0.20596	0.386677
1657	ENSG00000198586.14	71.8054	-0.289722	0.486799	-0.595158	0.551738	0.778793	27.3267	0.493267	0.707455	0.697241	0.485652	0.663175
1658	ENSG00000198589.14	86.4652	-0.472058	0.440134	-1.07253	0.283481	0.553536	14.9097	-0.65466	0.852527	-0.767905	0.442544	0.626707
1659	ENSG00000198612.11	187.719	-2.20678	0.374933	-5.8858	3.96129e-09	2.22483e-07	53.9487	-0.00746842	0.596381	-0.0125229	0.990008	0.99491
1660	ENSG00000198663.17	59.5772	-1.0611	0.478526	-2.21743	0.0265934	0.119952	17.7704	-1.88864	0.790445	-2.38934	0.0168787	0.06561
1661	ENSG00000198668.14	158.623	-0.740524	0.420978	-1.75906	0.078568	0.251322	51.0241	-0.789228	0.517663	-1.5246	0.127359	0.281523
1662	ENSG00000198677.12	116.233	0.486016	0.411587	1.18083	0.237669	0.502115	21.1015	-0.921332	0.76393	-1.20604	0.227801	0.412846
1663	ENSG00000198695.2	257.425	-2.36617	0.40658	-5.81968	5.896e-09	3.01295e-07	40.9737	-2.56825	0.717852	-3.57769	0.000346638	0.00292711
1664	ENSG00000198700.10	257.85	0.434442	0.328232	1.32358	0.185642	0.434697	56.7332	0.415502	0.580066	0.716301	0.473805	0.652919
1665	ENSG00000198712.1	3769.46	-2.44315	0.336976	-7.2502	4.16143e-13	6.36589e-11	1771.79	-0.578376	0.303275	-1.9071	0.056507	0.157881
1666	ENSG00000198722.15	40.8341	-0.120345	0.54312	-0.221581	0.82464	0.929918	15.616	0.992635	0.885455	1.12105	0.262268	0.452206
1667	ENSG00000198727.2	4578.78	-2.00228	0.371478	-5.39003	7.04454e-08	2.77626e-06	2071.88	-0.677272	0.340017	-1.99188	0.0463845	0.137079
1668	ENSG00000198730.9	89.362	-1.76801	0.415361	-4.25656	2.07596e-05	0.000395658	30.27	-0.194268	0.625382	-0.310638	0.756076	0.859871
1669	ENSG00000198732.11	258.059	-0.603078	0.331482	-1.81934	0.0688601	0.230349	50.1116	-1.50394	0.507598	-2.96285	0.00304805	0.0171167
1670	ENSG00000198752.11	133.544	0.673501	0.404727	1.66408	0.0960954	0.286243	48.3089	0.686082	0.547391	1.25337	0.210073	0.3915
1671	ENSG00000198786.2	10036.6	-1.02601	0.441421	-2.32434	0.020107	0.0984271	3862.31	-1.13053	0.327121	-3.45599	0.000548274	0.00429315
1672	ENSG00000198791.12	51.6909	-0.950796	0.498877	-1.90587	0.0566668	0.201336	10.4007	-0.86711	0.99862	-0.868308	0.385226	0.57794
1673	ENSG00000198792.13	38.8035	0.910934	0.574948	1.58438	0.113108	0.317249	18.5766	0.662643	0.804173	0.824005	0.409937	0.600446
1674	ENSG00000198793.13	144.848	-0.0619513	0.367023	-0.168794	0.865959	0.949563	37.4451	-0.666216	0.607907	-1.09592	0.273115	0.464287
1675	ENSG00000198804.2	7673.03	-1.75727	0.299592	-5.86553	4.47707e-09	2.42095e-07	3225.56	-1.44331	0.301825	-4.78193	1.73616e-06	2.81903e-05
1676	ENSG00000198815.9	93.8069	-0.705679	0.406095	-1.73772	0.08226	0.259315	18.5089	0.862739	0.814871	1.05874	0.289717	0.482729
1677	ENSG00000198816.7	22.4535	-1.03374	0.76313	-1.35461	0.175543	0.419844	14.5467	-0.188902	0.886137	-0.213175	0.83119	0.90422
1678	ENSG00000198824.7	112.822	-1.49762	0.408255	-3.66835	0.00024412	0.00318178	44.0524	0.956594	0.579636	1.65034	0.0988742	0.235598
1679	ENSG00000198836.11	121.728	-0.206053	0.392631	-0.524802	0.599721	0.81134	25.9458	-1.64536	0.668681	-2.46061	0.0138702	0.056263
1680	ENSG00000198840.2	607.93	-1.16628	0.30653	-3.80478	0.000141928	0.00201226	267.495	-0.0326691	0.318855	-0.102458	0.918393	0.958008
1681	ENSG00000198862.14	31.8083	-0.311765	0.603886	-0.516265	0.605669	0.814791	13.7205	0.0607853	0.888585	0.0684069	0.945462	0.97162
1682	ENSG00000198886.2	14233.1	-1.64322	0.320874	-5.12108	3.03793e-07	1.01491e-05	6703.25	-0.807062	0.366734	-2.20067	0.0277593	0.0953208
1683	ENSG00000198887.9	56.5602	0.0543402	0.500687	0.108531	0.913574	0.970755	12.3453	-0.153548	0.962381	-0.15955	0.873235	0.931069
1684	ENSG00000198888.2	6324.46	-2.10437	0.274586	-7.6638	1.80507e-14	3.49762e-12	3452.25	-1.40688	0.358293	-3.92661	8.61518e-05	0.000891804
1685	ENSG00000198898.15	26.5446	-1.03251	0.633974	-1.62863	0.103391	0.300881	12.0519	0.0456448	0.943262	0.0483904	0.961405	0.979678
1686	ENSG00000198899.2	7181.34	-1.05593	0.430069	-2.45525	0.0140788	0.0761658	2930.27	-1.44909	0.296636	-4.88507	1.03393e-06	1.76982e-05
1687	ENSG00000198900.7	355.333	-1.63328	0.428254	-3.81382	0.000136835	0.00195435	112.801	-1.00435	0.391534	-2.56518	0.0103123	0.044805
1688	ENSG00000198910.14	405.097	0.298517	0.313284	0.952864	0.340659	0.613529	116.204	-0.385538	0.380748	-1.01258	0.311261	0.503242
1689	ENSG00000198911.12	222.293	0.636515	0.353099	1.80266	0.0714423	0.23603	68.3434	-0.114154	0.455227	-0.250763	0.801997	0.886895
1690	ENSG00000198938.2	3413.43	-0.900937	0.389528	-2.3129	0.0207283	0.100495	1464.22	-1.62107	0.369369	-4.38874	1.14008e-05	0.000152091
1691	ENSG00000198961.10	73.2343	-0.301875	0.495065	-0.60977	0.542014	0.773362	15.367	-1.89411	0.843992	-2.24423	0.0248178	0.0877659
1692	ENSG00000200463.1	54.1644	-0.793762	0.506439	-1.56734	0.117035	0.324814	27.319	-0.843697	0.672994	-1.25365	0.209971	0.3915
1693	ENSG00000203668.3	82.1892	-0.764171	0.448465	-1.70397	0.0883869	0.272208	19.9094	-0.619875	0.752152	-0.824135	0.409863	0.600446
1694	ENSG00000204138.13	169.695	-0.614387	0.35838	-1.71434	0.0864656	0.267923	16.2405	0.118364	0.847052	0.139736	0.888868	0.939978
1695	ENSG00000204217.16	61.1278	-0.171223	0.49977	-0.342604	0.731897	0.884514	18.7198	-1.75417	0.798911	-2.1957	0.0281133	0.0961298
1696	ENSG00000204291.11	43.7962	-1.26041	0.527695	-2.38852	0.0169166	0.0864112	11.602	-1.01862	0.952323	-1.06961	0.284795	0.477866
1697	ENSG00000204628.12	178.778	-0.245758	0.363295	-0.67647	0.498742	0.744336	89.841	-0.717786	0.447045	-1.60562	0.108356	0.251548
1698	ENSG00000204673.11	54.6066	-0.0672652	0.495265	-0.135816	0.891966	0.961877	12.7461	0.0622201	0.939113	0.0662541	0.947176	0.972502
1699	ENSG00000204842.18	97.2415	-0.256666	0.408544	-0.628245	0.529844	0.764699	21.1394	0.427919	0.760494	0.562686	0.573649	0.733584
1700	ENSG00000204843.13	156.067	-0.312122	0.38415	-0.812501	0.416504	0.68447	62.0581	-0.0701182	0.482072	-0.145452	0.884354	0.938347
1701	ENSG00000205336.14	193.158	-0.364675	0.349466	-1.04352	0.296708	0.567846	38.6119	0.515534	0.593213	0.869054	0.384818	0.577633
1702	ENSG00000205339.10	230.074	-0.503695	0.330044	-1.52615	0.126974	0.342108	88.8854	0.581451	0.44813	1.29751	0.194457	0.372589
1703	ENSG00000205765.10	60.3748	-1.06252	0.465432	-2.28287	0.0224378	0.105869	14.8652	-0.158087	0.873146	-0.181055	0.856324	0.919126
1704	ENSG00000205937.12	152.795	-1.05392	0.36857	-2.85949	0.00424327	0.0304145	42.8133	-0.860109	0.554594	-1.55088	0.12093	0.272177
1705	ENSG00000206527.10	52.6536	-0.598132	0.49891	-1.19888	0.230576	0.493309	15.9475	-1.38567	0.854253	-1.62209	0.104785	0.24526
1706	ENSG00000209082.1	133.841	-0.926572	0.425675	-2.17671	0.0295022	0.129362	67.3109	-0.322915	0.52062	-0.620251	0.535093	0.704898
1707	ENSG00000210049.1	152.419	-0.088005	0.401189	-0.21936	0.826369	0.930098	89.8082	0.423993	0.425807	0.99574	0.319376	0.511597
1708	ENSG00000210077.1	233.339	0.504627	0.414921	1.2162	0.223908	0.485574	100.48	-0.265881	0.417392	-0.637007	0.524121	0.695604
1709	ENSG00000210082.2	55590	-1.68125	0.319545	-5.26139	1.42973e-07	5.21067e-06	24025.9	-1.13321	0.258641	-4.38142	1.17908e-05	0.000156558
1710	ENSG00000210140.1	24.0486	-0.529719	0.785757	-0.674151	0.500215	0.745142	33.3921	0.710311	0.705461	1.00687	0.313995	0.505936
1711	ENSG00000210144.1	31.6003	-0.682392	0.716788	-0.952014	0.34109	0.613529	38.5363	0.769637	0.656447	1.17243	0.241025	0.428666
1712	ENSG00000210176.1	79.3311	-0.976526	0.473035	-2.06438	0.0389814	0.15747	101.499	0.128094	0.541707	0.236465	0.813072	0.894189
1713	ENSG00000210184.1	378.717	-0.630253	0.465829	-1.35297	0.176065	0.420659	487.042	0.216566	0.944736	0.229234	0.818687	0.897416
1714	ENSG00000211459.2	16144.5	-1.23879	0.279302	-4.4353	9.1946e-06	0.000199806	8280.39	-0.770506	0.249858	-3.08378	0.0020439	0.0125437
1715	ENSG00000211460.12	38.6702	-0.881681	0.594401	-1.48331	0.137992	0.361889	13.6036	-0.876267	0.901611	-0.97189	0.331105	0.523851
1716	ENSG00000212907.2	2518.45	-0.701543	0.356276	-1.9691	0.0489416	0.182808	1032.74	-0.529486	0.340522	-1.55492	0.119965	0.270988
1717	ENSG00000213024.12	62.5096	-0.411709	0.480272	-0.85724	0.391312	0.664649	17.5833	0.818114	0.835578	0.979099	0.327531	0.520118
1718	ENSG00000213064.10	53.533	-0.187738	0.520266	-0.360851	0.718211	0.876816	26.1838	-0.905721	0.681767	-1.32849	0.184016	0.359493
1719	ENSG00000213463.5	58.6478	-0.747618	0.479348	-1.55966	0.118841	0.327797	19.0914	-2.174	0.775006	-2.80514	0.00502944	0.0254065
1720	ENSG00000213585.11	104.56	-1.57711	0.39981	-3.94466	7.99122e-05	0.0012371	26.1802	-1.57623	0.69493	-2.26819	0.0233175	0.0837632
1721	ENSG00000213639.10	128.313	-0.696261	0.376657	-1.84853	0.064526	0.22084	43.899	-0.921703	0.570306	-1.61616	0.106061	0.247737
1722	ENSG00000213853.10	52.7242	-1.59616	0.493923	-3.2316	0.00123099	0.0116071	14.5219	-1.3344	0.875895	-1.52347	0.127642	0.281726
1723	ENSG00000214022.12	67.7601	-0.350951	0.462946	-0.758082	0.448402	0.707845	15.7729	0.399263	0.855179	0.466877	0.640588	0.783064
1724	ENSG00000214160.10	65.073	0.277131	0.47383	0.584873	0.558633	0.782167	23.638	0.86179	0.744402	1.15769	0.246989	0.434579
1725	ENSG00000214753.4	168.629	0.0478054	0.361392	0.132281	0.894762	0.96266	61.7796	0.612386	0.516931	1.18466	0.236154	0.423096
1726	ENSG00000214975.4	22.3518	-1.22474	0.725417	-1.68833	0.0913487	0.277798	23.5455	0.287185	0.765132	0.37534	0.707407	0.827371
1727	ENSG00000215193.14	39.4142	-0.330233	0.554794	-0.595236	0.551685	0.778793	12.1238	0.293407	0.957464	0.306442	0.759268	0.861834
1728	ENSG00000221823.11	43.7687	-1.0087	0.574345	-1.75625	0.0790451	0.252259	17.2896	-0.242254	0.83918	-0.28868	0.772826	0.870387
1729	ENSG00000221914.11	69.4974	-0.848631	0.447798	-1.89512	0.0580766	0.20473	27.0483	0.759438	0.682877	1.11212	0.266088	0.456595
1730	ENSG00000221983.8	50.9032	-0.314507	0.499332	-0.629857	0.528788	0.764444	20.487	0.907489	0.771422	1.17638	0.239442	0.426834
1731	ENSG00000224411.3	39.7412	-3.15963	0.59637	-5.2981	1.17012e-07	4.37422e-06	22.1033	-3.32156	0.911078	-3.64575	0.000266613	0.00234909
1732	ENSG00000225630.1	83.6827	-1.15661	0.492676	-2.3476	0.0188946	0.0941052	27.8976	-1.08585	0.846417	-1.28288	0.199535	0.379222
1733	ENSG00000228253.1	5838.88	-1.9491	0.289278	-6.7378	1.60804e-11	1.69955e-09	2336.91	-0.977165	0.308052	-3.17208	0.00151354	0.00979662
1734	ENSG00000228834.1	90.1358	-2.7502	0.54531	-5.04337	4.57404e-07	1.44505e-05	40.605	-1.70093	0.59229	-2.87178	0.00408165	0.0215086
1735	ENSG00000230551.4	87.8662	0.978539	0.452288	2.16353	0.0305005	0.132313	51.2967	0.754275	0.516099	1.46149	0.14388	0.306473
1736	ENSG00000234857.2	130.122	-0.33689	0.372688	-0.903946	0.366024	0.640197	43.618	0.17109	0.559833	0.305609	0.759902	0.861834
1737	ENSG00000237973.1	706.511	-2.55252	0.3982	-6.41014	1.4539e-10	1.21605e-08	462.045	-1.01553	0.368199	-2.75811	0.0058136	0.0285802
1738	ENSG00000239264.9	97.7849	-1.20841	0.403412	-2.99549	0.00274009	0.0219096	35.6989	-0.656755	0.616381	-1.0655	0.286648	0.480255
1739	ENSG00000239672.8	57.4035	-1.06742	0.480723	-2.22046	0.0263878	0.119279	22.8182	-0.453761	0.719667	-0.630515	0.528357	0.699431
1740	ENSG00000239900.14	57.8795	0.200969	0.487215	0.412484	0.679984	0.8592	15.933	-1.4221	0.84768	-1.67764	0.0934184	0.226842
1741	ENSG00000240849.11	65.4362	-1.38153	0.519132	-2.66123	0.00778553	0.0484813	19.5842	-0.938211	0.754309	-1.2438	0.213573	0.394326
1742	ENSG00000241343.10	32.8561	0.882436	0.650137	1.35731	0.174684	0.418651	22.9874	-2.77683	0.845907	-3.28266	0.00102831	0.0071016
1743	ENSG00000241468.8	439.669	-1.93772	0.478967	-4.04561	5.21863e-05	0.000874233	104.743	-2.18025	0.509144	-4.2822	1.85056e-05	0.000234749
1744	ENSG00000241553.13	55.3745	0.0487842	0.509234	0.0957992	0.92368	0.973893	14.0576	0.412564	0.932336	0.442505	0.658124	0.79408
1745	ENSG00000241973.11	53.1719	0.933618	0.509798	1.83135	0.0670486	0.226329	16.7531	0.0919272	0.817562	0.112441	0.910474	0.952772
1746	ENSG00000242265.6	610.56	-1.59081	0.291335	-5.46041	4.75024e-08	1.97237e-06	194.628	-1.12816	0.462231	-2.44069	0.0146592	0.0586679
1747	ENSG00000243279.4	85.3851	-0.541894	0.417761	-1.29714	0.194584	0.447347	19.493	-1.49565	0.774738	-1.93053	0.0535417	0.15252
1748	ENSG00000243678.12	31.6963	-0.494064	0.600058	-0.823361	0.410303	0.679416	16.1148	-0.00390729	0.834517	-0.0046821	0.996264	0.997937
1749	ENSG00000243943.10	30.5136	0.723425	0.646646	1.11873	0.263253	0.53043	12.4184	0.285729	0.943735	0.302764	0.76207	0.863233
1750	ENSG00000244038.11	22.9522	-0.679655	0.673892	-1.00855	0.313189	0.586099	22.3868	0.2292	0.780773	0.293555	0.769098	0.867735
1751	ENSG00000244462.8	96.0639	-0.758735	0.403216	-1.88171	0.0598755	0.209169	40.8642	-0.222901	0.564746	-0.394692	0.69307	0.81741
1752	ENSG00000244687.13	97.0833	-0.962246	0.404501	-2.37885	0.0173668	0.0881689	33.7848	-1.04143	0.632524	-1.64646	0.0996688	0.237094
1753	ENSG00000244921.2	35.0738	-1.25939	0.783237	-1.60793	0.10785	0.307999	51.8096	-0.0210359	0.525682	-0.0400165	0.96808	0.983908
1754	ENSG00000247627.2	56.5789	-1.98527	0.544298	-3.6474	0.000264908	0.00338603	48.916	-2.67428	0.557697	-4.79522	1.62498e-06	2.65367e-05
1755	ENSG00000248109.3	447.982	-0.173384	0.344359	-0.503498	0.614614	0.819721	21.2611	-0.271911	0.787164	-0.34543	0.729771	0.843459
1756	ENSG00000248527.1	630.47	-2.21703	0.312601	-7.09222	1.31975e-12	1.74358e-10	166.089	-1.36558	0.473968	-2.88116	0.0039621	0.0211027
1757	ENSG00000249915.9	77.5444	0.513701	0.456257	1.1259	0.260206	0.526579	15.0163	-1.90753	0.853636	-2.23459	0.025444	0.0890934
1758	ENSG00000251201.8	19.5274	-2.06478	0.748968	-2.75684	0.00583634	0.0394955	12.1641	-0.300495	0.980689	-0.306412	0.759291	0.861834
1759	ENSG00000253352.10	138.527	0.568374	0.482388	1.17825	0.238696	0.502709	26.9814	0.33858	0.675228	0.50143	0.616069	0.763936
1760	ENSG00000253729.8	822.918	-0.904519	0.290734	-3.11115	0.00186357	0.0161114	234.344	-1.54905	0.339394	-4.56416	5.01489e-06	7.2889e-05
[truncated: 62 more rows]
