# Supplementary material for: Dynamics of RNA localization to nuclear speckles are connected to splicing efficiency
Source: Sci Adv. 2024 Oct 16;10(42):eadp7727. doi: 10.1126/sciadv.adp7727 (PMC11482332; doi:10.1126/sciadv.adp7727)
Supplement: Supplementary file 2 — Tables S1 to S6 [file sciadv.adp7727_tables_s1_to_s6.zip › Table S2_List of oligos used in this study.xlsx]

## Sheet: RT-PCR
Table S2 - List of oligos used in this study
RT-PCR primers	Sequence (5' -> 3')
COL7A1_exon16_17_FP	ACTGCCACAGACATCACAGG
COL7A1_exon16_17_RP	GAGTCACATGGACCGTCCTC
COL7A1_exon22_23_FP	CTATCACCTGGACGGGCTG
COL7A1_exon22_23_RP	ATGCTTGGAACACGAGGTGA
THOC6_exon11_12_FP	CACCTCCGATCCTCCACACC
THOC6_exon11_12_RP	GCTCAGCTGCCACTGGTTG
THOC6_exon9_10_FP	CCAAGGAGGTCCAGACGAT
THOC6_exon9_10_RP	CCAGTCGGAATCAGTTGCC
MYO1C_exon21_22_FP2	AAGACCCTGTTTGCCACAGA
MYO1C_exon21_22_RP2	GGAATTTCTGCCGCCAGTG
MYO1C_exon13_14_FP	GCCCGTCCAGTATTTCAACA
MYO1C_exon13_14_RP	TGTGGATGGTGCTTGACAGT
RPS21_exon2_3_FP	CAGCCCAGCCTCGAAATGC
RPS21_exon2_3_RP	GGCACCGATGATGCGATTG
TUBB4B_exon3_4_FP	CCGTGCTCGTGGATCTGG
TUBB4B_exon3_4_RP	CCTTCTGTGTAGTGCCCCTT
KRT18_exon5_6_FP	GACGACGCTCACAGAGCTGA
KRT18_exon5_6_RP	CCCGTTGAGCTGCTCCATCT
NCL_exon13_14_FP	TGGACTGGGCCAAACCTAAG
NCL_exon13_14_RP	TCTTTCCTTGTGGCTTGTGGT
CALR_exon2_3_FP	GACTTCCCGCTGGATCGAAT
CALR_exon2_3_RP	GCCGACAGAGCATAAAAGCG
RFX5_exon7_8_FP	CAGCCAACTTTGGCAAGATCA
RFX5_exon7_8_RP	GGTGGCATAGACACCAAGGTC
TPI1_exon3_4_FP	GGCATGTCTTTGGGGAGTCA
TPI1_exon3_4_RP	CAGGCGATTACTCCGAGTCC

## Sheet: GOLD FISH
Template DNA for in vitro transcription of crRNAs	number	Sequence (5' -> 3')
LAMA5 guide-RNA set (Figure 3D)	1	ACAGCATAGCTCTAAAACCAGAATGAGCCCGGCCCTACTATTCATCCCTATAGTGAGTCGTATTAATTTC
	2	ACAGCATAGCTCTAAAACCTGTAAACTGGAGCGTGGACTATTCATCCCTATAGTGAGTCGTATTAATTTC
	3	ACAGCATAGCTCTAAAACAGGTGCGGTGAGTCAGGGGATATTCATCCCTATAGTGAGTCGTATTAATTTC
	4	ACAGCATAGCTCTAAAACTTTTCAGACAATTCCGGATATATTCATCCCTATAGTGAGTCGTATTAATTTC
	5	ACAGCATAGCTCTAAAACTCTTGGCTAACATGGTGAAATATTCATCCCTATAGTGAGTCGTATTAATTTC
	6	ACAGCATAGCTCTAAAACGGGCAAGAGTGTGATACTCTTATTCATCCCTATAGTGAGTCGTATTAATTTC
	7	ACAGCATAGCTCTAAAACCAAGAACCTCACAAAATGGATATTCATCCCTATAGTGAGTCGTATTAATTTC
	8	ACAGCATAGCTCTAAAACCGGGAATCAATACTGCTTTCTATTCATCCCTATAGTGAGTCGTATTAATTTC
	9	ACAGCATAGCTCTAAAACCAAGGCTCAGATTTCGCTTATATTCATCCCTATAGTGAGTCGTATTAATTTC
	10	ACAGCATAGCTCTAAAACCATGGACACGGCCCCCCGCTTATTCATCCCTATAGTGAGTCGTATTAATTTC
GOLD FISH probes		Sequence (5' -> 3')
	1	TGGTTCTTTCAGCCAGCAGC
	2	CGCCTAACACACGCTGGGCC
	3	AGGCAGCTGGGAAACACGCA
	4	CCCTAGGGTGGCAGTGCAGG
	5	CACTCAGAGTGGTGCAGCTGA
	6	TGCAACCGAGCAGCCCAACTT
	7	GGACCCGCCCTTGCCTTCTGT
	8	GGGTGGAGCTCAGACAGG
	9	TTCGGATGTGGCTGGTGGG
	10	AGTCACCTGAGCCGGAGGA
	11	ACCCACCCAGGCACTTGTT
	12	GCTTCAGGTGCTGAGCTCC
	13	CTTGTCCTGGGAAATTAAGTGCC
	14	CGCAGCTCGTGACAGCAGGGAGT
	15	TGACTGGGAATCTTTCATGGAAC
	16	CACCCACCAGTGTCCCAAAACAT
	17	CACCATCACCTTACTCCCACCCAA
	18	ACTACCAGCCCACTCCCACCATCA
	19	CCCTCTTGAATGATAGTTGAGCTG
	20	GGATTCGTGGTTGATAGCTGCATC
	21	CACTTTGGAGAAATGATTTGACTGTCT
	22	CTCCAGGTGCTTGGGAGAGTCCATTGT
	23	GCCATTGGTGTTCTGCAGATTTATTGT
	24	CCATGTGTTCATTATTAATTCAAGACCATC
	25	CATTCTTTCTGACTGTTGGCTCCCTTTCCT
	26	CCTTCTGGTTTCCTTCTCATAATTTCTATT
	27	CTCTCTCTTTATCTTCTGAGGTGTCTTCTG
	28	AGCTTCCTTTGCTCCTCTTCCACTTCACTA
	29	AATCTCTCTTCCACTGTGTCTGTCTGCTGT
	30	TTAGCCCATCCATTGAGTCTTTAATTTTAT
	31	GGCCTATGTTTTAGATTTCTTTATGACCA
	32	ACCTGCCACATTGTTTCTCTG
	33	AGCAGGGTTTATCTTTGTGCTTCT
	34	CCCTGGGATTGGGATGGTTTTGGG
	35	CCAGCCCGGCACCACTTTTCCTAT
	36	GAACACCAGTTCAGGCCCTTGCTT
	37	CAGCTTCTTTGTTGATCACCTGTG
	38	GTGGAGGACAGGACTAGAGC
	39	CAGGGACTCCCGCTGTGGTCTGG
	40	AGGTGCTTCCAACCTCAGGCCTT
	41	TCCAGCTGTCACCCTGCCCACGG
	42	GCAAGATTCCAGCCCTGTGACTT
	43	AGCTGGAAGAAGGAAGCAGTTCT
	44	CCTAGGGAGGTGACCAGGATGCC
	45	TCTGGCTCAGGGAGGTTTT
	46	CGAGTCCTGGCCGAAGTGG
	47	TCAGTTTTGGAGAACGCAGGT
	48	CCTGTGAGACCCTGTCCTCCA
	49	AAGTTGCGTCAGAGCCACAGG
	50	GCTGAGTCTGGGCGAGCGCTT
	51	TTCAGGGAAGGGACTGAGC
	52	ACAGGCTGCAGTGCACCTG
	53	GCTTCAATCAGCAGCCGTG
	54	GCCAACAGTGCCAACGAGT
	55	TGCCTCCTCCCACACACGT
	56	CCTGTGGAGGGCGTGCCAA
T7 promoter template		Sequence (5' -> 3')
		GAAATTAATACGACTCACTATAGG
RNA FISH probes		Sequence (5' -> 3')
	1	CATGAGGGACCTGGGTGC	intron 40
	2	TTCCCAGATGAGCTGAGG	intron 40
	3	ATGGGCACAGCAGCACTG	intron 40
	4	CTGTTTTCCACCACGGAG	intron 40
	5	CTGACAATGGGTGTGGGG	intron 40
	6	GGGTGACCAGCACAGAAG	intron 40
	7	AAGACAGCATGACACCCC	intron 40
	8	GACTCACAAAGCAGGTGG	intron 40
	9	TCACCCCTCAGGGATCAG	intron 40
	10	ACAGCTACTGAGCAGCTG	intron 40
	11	AACCAGTCTCCCATGAGG	intron 40
	12	GCAGGAGGAGGTACACAC	intron 40
	13	GGGGCACAAAGACCATGG	intron 40
	14	CAACCCTGTAGGGGATGG	intron 40
	15	GGAGCCTAGAACAGACCC	intron 40
	16	CAGGATGGCACCTCAGTG	intron 40
	17	CTACTTACGGGGTACGCC	intron 45
	18	CCAGCATCAGGCACACAG	intron 45
	19	CGACTTGTCCTGGCTGGG	intron 45
	20	CGGGGGAGAAAGGGTTGA	intron 45
	21	CGGGAGGACCGGATCATA	intron 45
	22	TGATCGCTGGGGCGGGAG	intron 45
	23	GAGGCCTGATGGTGAAGG	intron 45
	24	AAGGGTGTGATGGTCCGG	intron 45
	25	GGGTCTGATTGTAGTAGG	intron 45
	26	TGTGATCCTGGTATGGGG	intron 45
	27	TGATGGTGAAGGTGGGGG	intron 45
	28	TGTGATCGTGAGGTGGGG	intron 45
	29	CCATGAGGGGGGACTGAT	intron 45
	30	CATTGGTGGTGGTGTCTA	intron 45
	31	CTGCTCTGACGGCTGGTG	intron 45
	32	CGAGGGACCTGCAGACTC	intron 45
	33	CTGCTGTGTCTCCTCCAG	intron 45
	34	CTAAGCCCTCACTTCACT	intron 45
	35	AGAAGGGGTCCGTGACTG	intron 45
	36	CTGCAGTTGGAGGCATCC	intron 62
	37	GGAGAGGGGAGAGATGGC	intron 62
	38	CGAGTGGGCACAGAGACG	intron 62
	39	GCACAGAGACGAGGGGTG	intron 62
	40	ACAGACGGGTGGCGAGTG	intron 62
	41	GCACAGAGACGAGGGGTG	intron 62
	42	CACAGACGAGGGGTGGCG	intron 62
	43	GACGAGGGATGGCGAGTG	intron 62
	44	TGGCGAGTGGGCACGGAG	intron 62
	45	GTGGGCACAGAGACGAGG	intron 62
	46	GAGTGGGCACAGAGACGG	intron 62
	47	GCATGGAGAGACGGGTGG	intron 62
	48	GACGAGGGGTGGCGAGTG	intron 62
	49	TGGCGAGTGGGCACGGAG	intron 62
	50	GGGCACGGAGAGATGAGG	intron 62
	51	GAGAGATGAGGGGTGGCG	intron 62
	52	GATGAGGGGTGGCGAGTG	intron 62
	53	TGGCGAGTGGGCACGGAG	intron 62
	54	TGAGGGCAGAGGCGAGGG	intron 62

## Sheet: RNA FISH
RNA FISH probes	number	Sequence (5' -> 3')
LAMA5	1	TCCGTATGCCGGAAGTTC	exon 41
	2	TCGCGGGACACAGTGTTG	exon 41
	3	CAGCACCATCATGAGCTC	exon 41
	4	GATCTGCAGCTGCTCCAG	exon 41
	5	CGCAGGAAGACAGCCGAG	exon 41
	6	CACAGCTCCACATTGCTG	exon 41
	7	CCTTTGACGTCCCGATAG	exon 42
	8	ACATCGGCCCAGGAAGAG	exon 42
	9	CCATGGCACTGACAAGGG	exon 42
	10	GAGGCAGCGGTCTGAGTG	exon 42
	11	TTCGGTGTTGTGCTGGCA	exon 43
	12	CTGGCAGCGCTCACAGTG	exon 43
	13	TGCTGCTCACGAAGCCAG	exon 43
	14	CTGACACAGGGGGCGCTG	exon 43
	15	AGGTTTGCAGAGGCACTG	exon 44
	16	CAGGAGGCACCTGCATAA	exon 44
	17	AAGAATCCGGGCGCACAC	exon 45
	18	CATGGCTGGCAGGAGCTG	exon 45
	19	AAGTTGGGGTCACCGTTG	exon 45
	20	GTCGCAGTCGCTGAAGAG	exon 45
	21	CACAGATCTCGCAGCGGG	exon 45
	22	AGGGCGTTGCCGTAGAAG	exon 45
	23	ACATGGGGTACAGTCGCA	exon 46
	24	CGGTCCACAAGCACACGG	exon 47
	25	TGGTCGGCAGTGGCACTG	exon 47
COL7A1	1	CAGTGTCTGGCTGGACTC	exon 16
	2	TGGCAGTAGAGTCTGGGG	exon 16
	3	TGCAGCCCTGTGATGTCT	exon 16
	4	CTGGTAGGTGGTTCCAGG	exon 16
	5	CTCGCAGTACCGACACAG	exon 16
	6	ACGATGACTGCAGCAGGG	exon 16
	7	TGAGTCACATGGACCGTC	exon 17
	8	GACAGATGAGCTGCTGGC	exon 17
	9	AACCCTGGTCCAGGTAAT	exon 17
	10	TGTATCCTGTGGCGCCAG	exon 17
	11	GGCTGAGTGCCAGGAAAC	exon 17
	12	CAGTCCATCCAGCTCAGC	exon 18
	13	GTATACTCAGTATCTGGC	exon 18
	14	CACATGGGCCCTCACATG	exon 18
	15	ACAACCACAGAGGCAGGG	exon 18
	16	CACGACCCACAGGCTCAG	exon 19
	17	CGTCGCTGGAAGCATTGA	exon 19
	18	TACCCAGGTGATCCGTAG	exon 19
	19	GTCTGTAAGCTGTGGCTC	exon 19
	20	AGTATCTGGTGCCTCATG	exon 20
	21	AGAGTCTGTGTTTCCTGG	exon 20
	22	TTCGAGACCCCGGATCTC	exon 20
	23	CAAGTGCAGTCACTCGCA	exon 20
	24	AATGGAGACAGGTGTGCC	exon 20
	25	TGCACCACGTGAAGCGTC	exon 21
HMG20B	1	CGCGACGCTCCAACCAAC	exon 1
	2	AGAAACTTTCCCGGACCT	exon 1
	3	TTGGGGCCGTGGGACATG	exon 2
	4	CGCTCTTGCTTGACAGTC	exon 3
	5	CTTCTTCCGCTTCTTGCC	exon 4
	6	TGGGCCCATTCGGCAGAA	exon 4
	7	TCGTTCAGGAAGCGCACG	exon 4
	8	AAAGGGCAGATCCGGGTG	exon 4
	9	CCAGCATCTTGGTGATCT	exon 4
	10	TGCAGCTTGCTCCACTCG	exon 4
	11	CCGCAGCTCCTTCATGTA	exon 5
	12	CTTCAGACTGCTGGTACG	exon 5
	13	TCCGTGCACATCTTATAG	exon 5
	14	CTTCTTCTCCTGGATCTT	exon 5
	15	GTGTCCATTCAGGAGAGT	exon 6
	16	TGGAGAAGCCATCGCAGT	exon 7
	17	ATTCATCTTCCGCAAGCG	exon 8
	18	CGTTCTGCTCCTCGAAGG	exon 8
	19	CTGCTCATGCTCTGCGTG	exon 8
	20	GCAGTGAGGCGAAGCTGG	exon 8
	21	GGCCATGTAGAAGTCCAG	exon 9
	22	CTCGATGGCTCCGTGAAG	exon 9
	23	ATGAGCTTCTCGTGCTGG	exon 9
	24	CCAGGATTTCCTTGATGC	exon 9
	25	CACTCCTCACAGGTGCTC	exon 10
U2AF2	1	GCACGTCCCAGTATTTAC	exon 4
	2	ATGTGCTCAAAGCCTGGG	exon 4
	3	CTTGTACTGCATTGGGGT	exon 4
	4	AGAAGAGCAGTGGCTGGA	exon 5
	5	GTCAGGGGTCATGGTGGG	exon 5
	6	TTGGGGTCACAGCCAGAC	exon 5
	7	CTTGTCTGGTCATCTGGC	exon 5
	8	GATGTTGCCCACGTAGAG	exon 5
	9	CGCATCTGGGCGTTGAAG	exon 6
	10	CAACACTGGGTTGCCAGG	exon 6
	11	GTCCTGGTTAATCTGCAC	exon 6
	12	GGGTAGTCTCGTCCACTG	exon 7
	13	CCATCAAAGGCCATAGCC	exon 7
	14	CTGGCCCTGGAAGATGAT	exon 7
	15	GCCTGCGGATCTTTAGTG	exon 7
	16	AAGCGGCTGGTAGTCGTG	exon 7
	17	GGTTCTCTGACATGCCAG	exon 7
	18	GGGACCACAGTGGACACA	exon 8
	19	GAACAGCTTGTGGGCAGA	exon 8
	20	CAGGTAGTTGGGTAAGCC	exon 8
	21	GCCCAAAGGATGTCAGCA	exon 9
	22	AGGTTGAAGGCCTTGAGG	exon 9
	23	CGTGGCACTGTCCTTGAC	exon 9
	24	CTCACAGAAGGCGTAGCC	exon 9
	25	TCCGTGACGTTGATGTCC	exon 9
COL27A1	1	GCTGGAGGATGTCCACAT	exon 3
	2	AAGGAATGACTCCCGGGG	exon 3
	3	CCCGCTGCGTAAAGATGA	exon 3
	4	AGGAAGGCATGGTTCACC	exon 3
	5	CTGCAGCTTGCGTTTCTG	exon 3
	6	AGGTGGACGACCGTCTTG	exon 3
	7	AGGTCGAAGGCCACTGAG	exon 3
	8	CACCAGAGTGACTGTGCG	exon 3
	9	CCTGTGGAAAGGCAGCAG	exon 3
	10	CAAAGAGGAAGGAGCCCC	exon 3
	11	AACTGGACTGCATGCGGG	exon 3
	12	AACTGGCAGAGAGCACCT	exon 3
	13	CTGCGTCACAGGGTAGAT	exon 3
	14	TTCCTCAGGTGGGTACAG	exon 3
	15	AAGGTCTGCCAGAGTCTT	exon 3
	16	GCGAGGTCGGACTGGAAG	exon 3
	17	GTGGTCAAGTTCTCCAGG	exon 3
	18	CTAGTCCTTTGGGGCTTG	exon 3
	19	TGCTGGTGAGGGTTTGTG	exon 3
	20	CAGCTTGGCAGGTAGCAG	exon 3
	21	TCAAGTGCGTTACTGGCT	exon 3
	22	ACAGAGGCTGGGAGCATG	exon 3
	23	ACAGAGGCTGGGAGCATG	exon 3
	24	CTGTGATGGTTGAGCGGC	exon 3
	25	GGGATTTTGGTGGCTGTG	exon 3
ABCC2	1	CCGTTGTCTAGGACCATT	exon 32
	2	GCCGCACTCTATAATCTT	exon 32
	3	GTAGCAGTTCTTCAGGGC	exon 32
	4	GTAAAAGGGTCCAGGGAT	exon 32
	5	CAGCTTCCTTAGCCATAA	exon 32
	6	GTGCTGTTCACATTCTCA	exon 32
	7	CTATCTCCAACCTGTCAC	exon 32
	8	GCCATGCAGAATGCAGGA	exon 32
	9	GTAAAGAGGCCTAGGTCC	exon 32
	10	GGGTTATACCTGCAATGT	exon 32
	11	CTGATGAACCTGTGTCAT	exon 32
	12	CAGTGCAGACTAAAACCC	exon 32
	13	ATAAAGCCAAGGTCTGCC	exon 32
	14	CTGCCCAGGAGATCTTAA	exon 32
	15	ACTTAGGCTGGCTTCTGA	exon 32
	16	GAGGTGAGGAAGGCCCAA	exon 32
	17	AACCTGACACAAAGGCCC	exon 32
	18	CAGACCGTGAAATGCTGA	exon 32
	19	ATGTTAAGCACCTCACTA	exon 32
	20	GCCCTTCATTTCAGAAGT	exon 32
	21	GGCTATGTGTAGGAGGCA	exon 32
	22	CCATCCATGCTGTGATTC	exon 32
	23	CCCAGCCAACACTTCAAT	exon 32
	24	TTCTCCATGAATAGCGCC	exon 32
	25	CTAGATCTGGTTTGCAGA	exon 32
NCL	1	CAGCGAGAGCTCGAGACT	exon 1
	2	GAGCACGTACACCCGAAG	exon 1
	3	CCGCGGGTGCTGAAGATC	exon 1
	4	AAGCCAAGCGACGGCGAT	exon 1
	5	GCGCAGATGAGTCCAGAA	exon 1
	6	CGGAGTGTGAAGCGGACA	exon 1
	7	AGCTTCACCATGATGGCG	exon 1
	8	ATTTTTACCTGCCTTCGC	exon 2
	9	ATTTTCTTGGGGTCACCT	exon 2
	10	TTCTGAGGTATGACGACC	exon 3
	11	AGCAGCCTTCTTGCCTTT	exon 3
	12	CCTTCTTTGCTGAGGTTG	exon 3
	13	TTTGTTGGGGAAACGACC	exon 3
	14	TGTGGCAACTGCAACCTT	exon 3
	15	GACAGCTGCTTTCTTGGC	exon 3
	16	CTGCCTTTTTGCCTGGAG	exon 3
	17	TCTTCTTGGCAGGTGTTG	exon 3
	18	GCTTTGGCTGGTGTAACT	exon 3
	19	TACCAATGCTTTGCCTGG	exon 3
	20	CCTTCTTACCAGGAGTTG	exon 3
	21	CCGTCAAATGACTCCTTT	exon 12
	22	TATCCTTGCCCGAACGGA	exon 12
	23	CAGTTTCCCGGTCAGTAA	exon 12
	24	CCAAACCCTTTGGAGGAC	exon 12
	25	TCCTCACTGTTGAAGTCT	exon 13
SFPQ	1	GCGGCGGAGAACGGAAGT	exon 1
	2	GCGATTCTGATTGAGGCC	exon 1
	3	GATCGGAGGCTTAGGGCC	exon 1
	4	GCAACGACGGGCTTGGAA	exon 1
	5	AGCTGGAGGCTGGTGGTG	exon 1
	6	GAGGTTGGTGGAGTGGCG	exon 1
	7	CGAGGTGACTGCAGGCGG	exon 1
	8	AGGAGGTGTGGTAGGGAC	exon 1
	9	ATTTTGCCGCCTTTGGGA	exon 1
	10	GAGATCTTCTCCTCGCTG	exon 1
	11	TTTAAACCCCTCCGAGTC	exon 2
	12	GCCTCCTCAAGAGAGACA	exon 2
	13	GTGTAAGTTTTCTCTCCA	exon 2
	14	CAAACAACCGACATCGCT	exon 2
	15	ATCAGCAGGTAGATTCCC	exon 2
	16	TGAATTCATCCTCCGTGA	exon 2
	17	CTCCTGGTTCTCCATATT	exon 2
	18	AATCCGAATCCTTTGCCT	exon 2
	19	GCCAAAGCTCTAGATTCA	exon 3
	20	CAGTTCGGCTTTGGCAAT	exon 3
	21	GGTCTTTTTACCTTGGCG	exon 5
	22	TTCTTCCTGTCGTCTCAT	exon 6
	23	GTTCTTCCATGCGTCTTA	exon 6
	24	CTCCTCTTGCCTCAATTG	exon 7
	25	TCCATCTCACGTTGACGA	exon 7
P4HB	1	CAGCGGGGGCGACGAGAG	exon 1
	2	GCATGTCGGACACGGATC	exon 1
	3	CGCGAAGTTGCTTTTCCG	exon 1
	4	CACCAGCAGGTACTTGTG	exon 1
	5	GCTTTGGCATACTCAGGG	exon 2
	6	GAACCTTCTGCCTTCAGC	exon 2
	7	CTTGGCCAACCTGATCTC	exon 2
	8	AGGTCAGACTCCTCCGTG	exon 2
	9	CTTGATGGTGGGATAGCC	exon 2
	10	CGTGTCTCCATTCCTGAA	exon 2
	11	GCTGTATATTCCTTGGGG	exon 2
	12	ACTCCACCAAGGACTCTG	exon 3
	13	AGAAGCCGATGACAGCCA	exon 3
	14	CACACCAAGGGGCATAGA	exon 3
	15	ATGTCATCAGCCTCTCTG	exon 3
	16	CTTCTTCAGCCAGTTCAC	exon 3
	17	GTCGAGCTGGTATTTGGA	exon 4
	18	TCTGCTGCCTGCAAAAAC	exon 4
	19	TGGTATGTCATCGATGGC	exon 4
	20	AGAGGACAACCCCATCTT	exon 4
	21	GTCTGGCTTTGCGTATTAC	exon 11
	22	AGAGAGGTTCCCTGGGTTT	exon 11
	23	TAGGGGTGAGGTGTCACTT	exon 11
	24	CGGGGGTGAACGGACGGTG	exon 11
	25	GGATCCCTTTCCAAAAACC	exon 11
RNA FISH of unspliced transcripts of LAMA5, NACA and NCL
LAMA5	1	catgagggacctgggtgc	intron 40
	2	ttcccagatgagctgagg	intron 40
	3	atgggcacagcagcactg	intron 40
	4	ctgttttccaccacggag	intron 40
	5	ctgacaatgggtgtgggg	intron 40
	6	gggtgaccagcacagaag	intron 40
	7	aagacagcatgacacccc	intron 40
	8	gactcacaaagcaggtgg	intron 40
	9	tcacccctcagggatcag	intron 40
	10	acagctactgagcagctg	intron 40
	11	aaccagtctcccatgagg	intron 40
	12	gcaggaggaggtacacac	intron 40
	13	ggggcacaaagaccatgg	intron 40
	14	ctacttacggggtacgcc	intron 45
	15	ccagcatcaggcacacag	intron 45
	16	cgacttgtcctggctggg	intron 45
	17	cgggggagaaagggttga	intron 45
	18	cgggaggaccggatcata	intron 45
	19	tgatcgctggggcgggag	intron 45
	20	gaggcctgatggtgaagg	intron 45
	21	aagggtgtgatggtccgg	intron 45
	22	gggtctgattgtagtagg	intron 45
	23	tgtgatcctggtatgggg	intron 45
	24	tgatggtgaaggtggggg	intron 45
	25	tgtgatcgtgaggtgggg	intron 45
	26	ccatgaggggggactgat	intron 45
	27	ctgcagttggaggcatcc	intron 62
	28	ggagaggggagagatggc	intron 62
	29	cgagtgggcacagagacg	intron 62
	30	gcacagagacgaggggtg	intron 62
	31	acagacgggtggcgagtg	intron 62
	32	gcacagagacgaggggtg	intron 62
	33	cacagacgaggggtggcg	intron 62
	34	gacgagggatggcgagtg	intron 62
	35	tggcgagtgggcacggag	intron 62
	36	gtgggcacagagacgagg	intron 62
	37	gagtgggcacagagacgg	intron 62
	38	gcatggagagacgggtgg	intron 62
	39	gacgaggggtggcgagtg	intron 62
	40	tggcgagtgggcacggag	intron 62
NACA	1	ACACGGCAAACCAAGGCA	intron 3
	2	GGACGACAGACACACCAT	intron 3
	3	TAGCGCCCAAGAGGGGTG	intron 3
	4	CAGGGTTAGTATTGGTGG	intron 3
	5	CTGGAGAAAGCGGCGCAT	intron 3
	6	GTTCTACATCCAAACCCA	intron 3
	7	CCGGGCCACATTACACAA	intron 3
	8	ATAGATGGCATGGCAGGC	intron 3
	9	TGGCAGGTCTTGGTTTTC	intron 3
	10	GTGGTAGGGATTAGAGCA	intron 3
	11	TTACCAAATCTCAGGCCC	intron 3
	12	TTGTTTCTTGGCACAGGC	intron 3
	13	ACCTTGAGGGAAAGAAAG	intron 3
	14	ACCCCAGAAATGAGGACT	intron 3
	15	CTAGTAAAGACCCAGCCC	intron 3
	16	AGTCACTAACTAGCGGGT	intron 3
	17	AGCTTGATAGCCCCTAAC	intron 3
	18	ACCAACTGGCTTGTGTGA	intron 3
	19	GCCTCATGCTAGACCTAA	intron 3
	20	CCCTGGACTAGAGGTGAA	intron 3
	21	GGTACTTCACCACAGCCT	intron 3
	22	CCCAATACCAGTTAGTAAGA	intron 4
	23	TGATCAACCCTGCTTCTTTG	intron 4
	24	GGGTTTTCCTTTATGAAGGT	intron 4
	25	TGGATAGCACAATCTCCTTG	intron 4
	26	TCCACTCTGTATAAAGGTGC	intron 5
	27	CGGGATTCTACCACTACTAA	intron 5
	28	TTTTCTGCCGTAGTAACTTC	intron 5
	29	CCAGGCTGAGAAAAGTTCAT	intron 5
	30	CATCCAAAGCAAAGCCTTTC	intron 5
	31	GCAGCCTAAAGAAGCAAGGA	intron 5
	32	GCCCAAGAAAAGTTTACTCA	intron 6
	33	TGCCCTCACAGTAGAAAGAG	intron 6
	34	GGTAACTTATTGTACAGCTT	intron 6
	35	CACAACTCTCTGTAAACCCA	intron 6
	36	TCCATGTGAGTAGATTAGCA	intron 6
	37	TGCTATACGGCGAGAGTT	intron 7
	38	GCTCACCAACACGAACAC	intron 7
	39	GTCTCCTGAATCTAGTTT	intron 7
	40	ATTTCAGCAGTTCTTTGG	intron 7
NCL	1	ACGTGCAGTGAAGCACTT	intron 6
	2	ACAGACCCACGTGTATGT	intron 6
	3	GTGCTAACAGGGGAAGGA	intron 6
	4	CAGGAGAATCCTGTCTGG	intron 6
	5	TCACAGTAGCAGCTGACA	intron 6
	6	GGTCTTCATCATGGAGCT	intron 6
	7	CAGAACAAGGTCTCAGCA	intron 6
	8	GCTCTGCAAACTGCAGCT	intron 6
	9	AGCAGTGCCAAGTACTCT	intron 7
	10	TGCTCTTGCTTGCCTAAC	intron 7
	11	GGGAGTAATTAGGGACCT	intron 7
	12	CCTAGAGTAGACGCGCAT	intron 7
	13	CCATGTTGTCACAGCTGA	intron 7
	14	caacacacaagtggtccc	intron 7
	15	CTGTGGCCTGAAAAACCA	intron 7
	16	GTAACCTCACCTCACTGA	intron 8
	17	AAACTCGAGCTTCCCTCT	intron 8
	18	CCCTTAGTTTTATGCCAC	intron 8
	19	CTTGCTTCAGATCTGAGT	intron 8
	20	GCTTTTACCTCAGCAACA	intron 8
	21	CCCTCCACCAATTCTGAA	intron 9
	22	GTCCTTGATCTTCACCTA	intron 9
	23	GTATGACTTGGGGTATCA	intron 9
	24	GCCTACAAAGGAAGCTTG	intron 9
	25	GGCTGATGACTGGTCTGT	intron 9
	26	CCTGCTGGTTGTTCTTAC	intron 9
	27	GTACCTAGTACGTGTTGC	intron 9
	28	GCTTCGGTCACAACAGTA	intron 9
	29	TCTGAAACAGTGGTTCCC	intron 9
	30	AGAGATGCCACATTCCTA	intron 9
	31	ACGTTCCTTTAGACCTCT	intron 10
	32	GGCTTTTCTGACAGGATC	intron 10
	33	CCCTTCTCTCAAGTTGGT	intron 10
	34	TGTCACATGATGCTGCCA	intron 10
	35	AGTTACCAGGCACATGCT	intron 10
	36	ACCCTAACCAGGTGAACT	intron 11
	37	GAGAGTGCTACCCCCAAC	intron 11
	38	CACTCAGTAGCAACAGGA	intron 11
	39	GGGCAGGAAATCATGGGC	intron 11
	40	AGTGGGAGAAGCAACCCA	intron 11
