# Supplementary material for: Dynamics of RNA localization to nuclear speckles are connected to splicing efficiency
Source: Sci Adv. 2024 Oct 16;10(42):eadp7727. doi: 10.1126/sciadv.adp7727 (PMC11482332; doi:10.1126/sciadv.adp7727)
Supplement: Supplementary file 2 — Tables S1 to S6 [file sciadv.adp7727_tables_s1_to_s6.zip › Table S3_DEseq2 file in HeLa cells.xlsx]

## Sheet: NT, total, SON
Table S3 - DEseq2 file showing the nuclear speckle enrichment index in ARTR-seq dataset in HeLa cells
Geneid	baseMean	log2FoldChange	lfcSE	stat	pvalue	padj
ENSG00000183566.10	74.5427	8.39858	4.78507	1.75517	0.079231	0.19023
ENSG00000215788.11	34.3987	7.2845	1.52563	4.77475	1.79928e-06	2.06925e-05
ENSG00000196557.13	27.8268	6.97665	4.27637	1.63144	0.102797	0.228633
ENSG00000206190.13	24.7073	6.80513	4.71268	1.44401	0.148737	0.29651
ENSG00000182685.8	21.971	6.6343	1.57032	4.22482	2.39134e-05	0.000210737
ENSG00000165731.21	21.0289	6.5725	4.7859	1.3733	0.169658	0.326114
ENSG00000156345.18	17.4157	6.30265	1.59913	3.9413	8.10415e-05	0.000621357
ENSG00000123992.20	39.8757	6.04866	1.45561	4.15542	3.24692e-05	0.000277114
ENSG00000071909.19	14.4187	6.02467	2.53974	2.37216	0.0176843	0.059769
ENSG00000200867.1	36.665	5.88477	1.64779	3.57132	0.000355193	0.00227393
ENSG00000065717.15	12.7213	5.84245	1.68302	3.4714	0.000517752	0.00314132
ENSG00000129749.3	11.872	5.74911	1.6674	3.44796	0.000564841	0.00338006
ENSG00000168071.22	31.3842	5.69858	1.47241	3.87024	0.00010873	0.000808664
ENSG00000286129.1	11.2517	5.67002	1.67955	3.37591	0.00073572	0.0042486
ENSG00000161011.20	10.9347	5.63714	1.75332	3.21512	0.0013039	0.00691869
ENSG00000126522.17	30.283	5.61996	1.48267	3.79044	0.000150381	0.00107587
ENSG00000011347.10	10.7926	5.61385	1.69632	3.30942	0.000934881	0.00522052
ENSG00000095539.15	10.5932	5.58287	1.69403	3.29561	0.000982083	0.00545262
ENSG00000279073.3	10.5052	5.57148	1.69536	3.28632	0.00101506	0.00560809
ENSG00000275223.1	10.1722	5.52684	1.70495	3.24165	0.00118842	0.00638602
ENSG00000202354.1	10.1329	5.5109	1.84113	2.99322	0.00276054	0.0131065
ENSG00000179242.16	9.76056	5.45906	2.40096	2.2737	0.0229842	0.0736017
ENSG00000286989.1	9.67804	5.45058	1.72333	3.16282	0.00156251	0.00804185
ENSG00000230316.8	9.62081	5.44476	1.71782	3.16958	0.00152661	0.00788745
ENSG00000135587.9	26.6693	5.43245	1.48819	3.65038	0.000261855	0.00174691
ENSG00000279457.4	9.44479	5.41957	1.72394	3.14372	0.00166817	0.00851445
ENSG00000253300.2	9.41592	5.4109	3.33608	1.62193	0.104818	0.231342
ENSG00000079337.16	9.31433	5.39506	1.73504	3.10947	0.00187426	0.00940327
ENSG00000172638.13	9.18078	5.38084	1.74014	3.09219	0.00198686	0.00989848
ENSG00000152076.19	9.16909	5.37595	1.73102	3.10565	0.00189859	0.0095077
ENSG00000265393.1	9.14571	5.36642	1.75935	3.05022	0.00228672	0.0111824
ENSG00000270722.1	24.4055	5.33666	1.75669	3.0379	0.00238232	0.0115664
ENSG00000260260.2	8.85523	5.32678	1.74248	3.057	0.00223563	0.0109603
ENSG00000267030.1	8.79369	5.31224	1.75041	3.03485	0.00240658	0.0116612
ENSG00000230415.1	23.7432	5.29302	1.49965	3.52951	0.000416331	0.0026078
ENSG00000067836.13	8.5032	5.27128	1.7699	2.9783	0.00289852	0.0135806
ENSG00000230148.8	8.52967	5.27051	1.75233	3.00772	0.00263214	0.0126119
ENSG00000076344.16	22.9601	5.21285	1.49977	3.47576	0.000509403	0.00309483
ENSG00000132879.14	22.3604	5.1996	1.508	3.44801	0.000564733	0.00338006
ENSG00000005379.17	22.1886	5.19209	1.50368	3.45292	0.00055456	0.00333475
ENSG00000213347.11	109.951	5.18757	0.722289	7.18213	6.86341e-13	2.56638e-11
ENSG00000185909.15	7.78317	5.13906	1.78046	2.88636	0.00389727	0.0173474
ENSG00000005243.10	21.2778	5.13332	1.51599	3.38611	0.000708915	0.00411134
ENSG00000223128.1	7.77148	5.13329	1.79224	2.86417	0.00418097	0.0183925
ENSG00000270149.5	7.72593	5.13178	1.79162	2.86433	0.00417893	0.0183925
ENSG00000286977.1	7.73333	5.12837	1.78441	2.87399	0.00405321	0.0179237
ENSG00000179111.9	63.2062	5.11677	0.908689	5.63093	1.79239e-08	3.11048e-07
ENSG00000234147.3	19.8764	5.07867	4.7735	1.06393	0.28736	0.469431
ENSG00000276550.5	7.30069	5.04474	1.80539	2.79427	0.00520173	0.0220723
ENSG00000105618.14	7.14376	5.01399	1.81125	2.76825	0.00563575	0.0235376
ENSG00000282092.1	7.0059	4.98527	1.81988	2.73934	0.00615634	0.0253444
ENSG00000102878.18	57.34	4.9701	0.921387	5.39415	6.8847e-08	1.0724e-06
ENSG00000255198.5	6.92529	4.96463	1.85352	2.67849	0.00739542	0.0294511
ENSG00000178038.17	56.9849	4.96298	0.914942	5.42437	5.81604e-08	9.2293e-07
ENSG00000141161.12	6.90501	4.96273	3.48199	1.42526	0.154083	0.303989
ENSG00000146094.16	37.1265	4.95137	1.13265	4.37149	1.23399e-05	0.000117546
ENSG00000114923.17	6.81081	4.94774	1.82771	2.70707	0.00678797	0.027526
ENSG00000261884.2	6.7302	4.92609	1.84008	2.6771	0.00742623	0.0295304
ENSG00000137825.11	6.66866	4.90823	1.90051	2.58258	0.00980642	0.0370781
ENSG00000185482.8	6.63051	4.90171	1.87142	2.61925	0.00881235	0.0338971
ENSG00000105376.5	91.0335	4.89417	0.722519	6.77376	1.25481e-11	3.82548e-10
ENSG00000260144.1	17.962	4.87979	1.52716	3.19534	0.00139664	0.0073275
ENSG00000207116.1	6.47787	4.87816	1.85776	2.62583	0.00864381	0.0333368
ENSG00000254413.8	17.8432	4.86909	1.52796	3.18666	0.00143928	0.00750178
ENSG00000237886.1	35.5883	4.85301	1.1239	4.31802	1.57436e-05	0.000146263
ENSG00000103269.14	17.5029	4.84469	1.53691	3.15223	0.00162028	0.00831079
ENSG00000286499.1	6.27728	4.82498	3.53257	1.36586	0.171984	0.328808
ENSG00000252316.1	6.1714	4.80403	1.86461	2.57643	0.0099827	0.0376395
ENSG00000248367.2	6.09078	4.78031	1.89161	2.52711	0.0115007	0.0422566
ENSG00000170469.11	6.0717	4.77705	1.8828	2.53721	0.0111741	0.041258
ENSG00000255769.7	6.08649	4.77368	2.06171	2.31539	0.0205914	0.0675534
ENSG00000162949.16	5.94434	4.7421	2.67782	1.77088	0.0765803	0.185271
ENSG00000213420.8	16.3798	4.73785	1.59755	2.96569	0.00302003	0.0140623
ENSG00000100290.3	5.76833	4.69741	2.52311	1.86175	0.0626382	0.159825
ENSG00000276802.2	5.68891	4.68406	1.90457	2.45939	0.0139175	0.0492644
ENSG00000271425.9	15.4584	4.66075	1.55382	2.99954	0.00270384	0.0128916
ENSG00000101213.7	15.344	4.65412	1.57954	2.94651	0.00321383	0.0148047
ENSG00000162341.18	122.61	4.65086	0.600889	7.73997	9.94441e-15	4.91268e-13
ENSG00000167771.6	5.55106	4.64791	1.91918	2.42182	0.0154432	0.0535723
ENSG00000113108.20	92.7858	4.63891	0.702546	6.60299	4.02936e-11	1.12689e-09
ENSG00000248677.2	5.49382	4.6376	1.91427	2.42265	0.0154077	0.0535041
ENSG00000229876.1	5.39533	4.61953	2.67888	1.72442	0.0846315	0.200275
ENSG00000227354.7	5.39413	4.60725	1.92803	2.38961	0.0168662	0.0574922
ENSG00000235569.12	5.35597	4.6002	1.92482	2.38994	0.0168511	0.0574696
ENSG00000177943.14	86.6279	4.5908	0.707777	6.48623	8.80133e-11	2.34517e-09
ENSG00000171346.16	5.26796	4.57756	1.93418	2.36667	0.0179488	0.0604516
ENSG00000149761.9	28.6879	4.56787	1.1572	3.94734	7.90233e-05	0.000609146
ENSG00000180066.10	5.2372	4.56542	1.93832	2.35535	0.0185053	0.0618794
ENSG00000162066.16	59.3795	4.55876	0.824978	5.52592	3.27768e-08	5.41057e-07
ENSG00000214803.3	5.2286	4.55553	2.61164	1.74431	0.0811042	0.193616
ENSG00000130748.7	14.8016	4.54768	1.55354	2.9273	0.00341917	0.0155901
ENSG00000268434.5	28.9535	4.54136	1.14881	3.95309	7.71489e-05	0.000596736
ENSG00000187961.15	170.671	4.54054	0.492743	9.21484	3.11755e-20	3.12587e-18
ENSG00000237121.1	13.8109	4.537	4.77061	0.951033	0.341588	0.526861
ENSG00000140398.14	43.1433	4.52311	0.934714	4.83904	1.3047e-06	1.57121e-05
ENSG00000197558.13	5.04211	4.5149	1.95617	2.30804	0.020997	0.068618
ENSG00000207751.3	14.4951	4.513	1.55986	2.8932	0.00381337	0.0170187
ENSG00000263946.1	5.02183	4.50246	3.66297	1.22918	0.219003	0.390159
ENSG00000102385.13	5.01134	4.50224	1.95765	2.29982	0.0214583	0.0699229
ENSG00000196421.9	4.97318	4.49467	1.96157	2.29137	0.0219422	0.0710889
ENSG00000142102.16	55.9974	4.49261	0.817465	5.49578	3.88979e-08	6.3513e-07
ENSG00000137098.14	4.96149	4.48572	1.97151	2.27527	0.0228897	0.0733858
ENSG00000250251.6	4.94241	4.48183	1.9655	2.28025	0.0225928	0.0726601
ENSG00000137877.10	13.6897	4.48089	1.575	2.84501	0.00444105	0.0193791
ENSG00000100429.18	41.4245	4.46159	0.938631	4.7533	2.00124e-06	2.26495e-05
ENSG00000225138.8	232.7	4.4614	0.414792	10.7558	5.56747e-27	1.06143e-24
ENSG00000188130.14	270.053	4.45356	0.387628	11.4893	1.49371e-30	3.96448e-28
ENSG00000144199.12	4.83533	4.45333	1.97348	2.25659	0.0240337	0.0762231
ENSG00000196668.4	13.4362	4.44329	1.59111	2.79256	0.00522925	0.0221652
ENSG00000143110.12	4.74732	4.42822	1.98613	2.22957	0.0257758	0.0806149
ENSG00000231877.1	13.2411	4.42245	1.58188	2.7957	0.00517876	0.0220093
ENSG00000278071.1	4.65931	4.40261	2.00229	2.19878	0.0278932	0.0859464
ENSG00000217801.11	4.64024	4.39837	2.01765	2.17995	0.0292613	0.0894896
ENSG00000267283.1	4.62855	4.389	1.99447	2.20058	0.0277658	0.0856319
ENSG00000162062.15	64.8678	4.38851	0.735974	5.96286	2.4786e-09	5.11439e-08
ENSG00000286058.1	4.61686	4.37964	2.02549	2.16226	0.030598	0.0926566
ENSG00000130881.14	13.2206	4.37602	1.57313	2.78172	0.0054072	0.0227667
ENSG00000286112.1	4.5787	4.37107	2.00494	2.18014	0.0292468	0.0894656
ENSG00000010310.9	4.55962	4.3669	2.00242	2.18081	0.0291971	0.0893337
ENSG00000100053.10	4.54054	4.36275	2.00524	2.17567	0.0295797	0.090158
ENSG00000131584.19	443.84	4.35756	0.314626	13.85	1.27272e-43	1.23054e-40
ENSG00000255439.6	4.50977	4.34871	2.01475	2.15843	0.0308942	0.093282
ENSG00000149922.12	4.4907	4.34447	2.01089	2.16047	0.030736	0.092946
ENSG00000285940.3	13.5585	4.34135	2.35422	1.84407	0.0651727	0.164524
ENSG00000262877.5	4.38361	4.31307	2.02628	2.12857	0.0332903	0.0985812
ENSG00000197989.15	73.8312	4.31177	0.692283	6.22834	4.71395e-10	1.11105e-08
ENSG00000232677.10	4.31898	4.30118	2.23142	1.92755	0.053911	0.143114
ENSG00000175544.14	12.1118	4.2897	1.59263	2.69347	0.00707119	0.0284614
ENSG00000140400.18	383.234	4.28577	0.339272	12.6322	1.40227e-36	6.12296e-34
ENSG00000172824.16	12.3553	4.2711	1.58377	2.69679	0.00700119	0.0282384
ENSG00000161996.19	652.509	4.26892	0.285532	14.9507	1.54016e-50	2.97823e-47
ENSG00000111664.11	176.418	4.26514	0.469661	9.08132	1.0727e-19	1.01539e-17
ENSG00000149499.12	274.469	4.26186	0.377654	11.2851	1.55443e-29	3.82559e-27
ENSG00000253086.1	4.19281	4.25901	2.44859	1.73937	0.081969	0.195168
ENSG00000278041.1	4.2076	4.25693	2.06634	2.06013	0.0393857	0.112402
ENSG00000166090.8	4.23717	4.25687	3.77466	1.12775	0.259427	0.437535
ENSG00000116455.14	95.0525	4.25586	0.596255	7.13765	9.49414e-13	3.44538e-11
ENSG00000118162.14	23.832	4.25215	1.15807	3.67175	0.000240897	0.0016247
ENSG00000181404.17	4.22238	4.24686	2.14402	1.9808	0.0476141	0.130067
ENSG00000274602.5	11.7672	4.24558	1.60307	2.64841	0.00808707	0.0316195
ENSG00000287737.2	24.4158	4.2396	1.17484	3.60865	0.000307799	0.00201371
ENSG00000006282.21	60.781	4.23935	0.783239	5.41259	6.21212e-08	9.77759e-07
ENSG00000237412.7	4.15775	4.23745	2.05745	2.05956	0.0394402	0.112461
ENSG00000164039.15	4.13867	4.23275	2.07224	2.0426	0.0410923	0.115688
ENSG00000188659.10	4.13867	4.23275	2.07224	2.0426	0.0410923	0.115688
ENSG00000266994.1	4.14606	4.22679	2.06236	2.0495	0.0404134	0.114395
ENSG00000139546.11	46.1872	4.22352	0.836232	5.05066	4.40298e-07	5.89502e-06
ENSG00000148362.11	70.3951	4.22228	0.696728	6.06016	1.35988e-09	2.92645e-08
ENSG00000276570.1	4.06975	4.20815	2.07855	2.02456	0.042913	0.119817
ENSG00000211454.16	4.09622	4.20696	2.08826	2.01457	0.0439496	0.121831
ENSG00000178773.15	426.307	4.20096	0.305218	13.7638	4.20839e-43	3.56029e-40
ENSG00000123843.13	11.7349	4.18936	1.59261	2.6305	0.00852588	0.0330488
ENSG00000234465.11	4.0199	4.18792	2.07273	2.02049	0.0433325	0.120585
ENSG00000111788.10	133.004	4.18199	0.541508	7.72286	1.13751e-14	5.51874e-13
ENSG00000146215.14	3.97005	4.16729	2.07671	2.00668	0.0447836	0.123637
ENSG00000287200.1	3.97005	4.16729	2.07671	2.00668	0.0447836	0.123637
ENSG00000142330.20	57.7993	4.1655	0.773834	5.38294	7.328e-08	1.13622e-06
ENSG00000160200.18	21.8463	4.16298	1.20047	3.46779	0.000524766	0.00317676
ENSG00000230006.8	11.025	4.15515	1.60597	2.58732	0.00967261	0.0366438
ENSG00000068971.14	22.4036	4.15481	1.16443	3.5681	0.000359579	0.00229696
ENSG00000004777.19	132.674	4.14758	0.7345	5.64681	1.63454e-08	2.86594e-07
ENSG00000075826.17	88.2651	4.14376	0.598397	6.92477	4.36692e-12	1.43473e-10
ENSG00000186529.16	3.87465	4.14187	2.16876	1.90979	0.0561599	0.148044
ENSG00000240771.8	32.1365	4.13823	0.988845	4.18492	2.8527e-05	0.000246264
ENSG00000117308.15	33.4388	4.13448	0.967429	4.27367	1.92278e-05	0.000173628
ENSG00000187492.9	3.87036	4.12537	2.11719	1.94852	0.0513532	0.137947
ENSG00000184908.20	3.85128	4.12025	2.10438	1.95794	0.0502373	0.135569
ENSG00000231050.2	3.85128	4.12025	2.10438	1.95794	0.0502373	0.135569
ENSG00000214826.5	151.587	4.11731	0.475055	8.66701	4.43626e-18	3.28138e-16
ENSG00000144134.19	21.1878	4.1173	1.20589	3.41434	0.000639371	0.00378013
ENSG00000188660.4	3.79834	4.11683	2.38531	1.72591	0.0843636	0.199883
ENSG00000089169.15	3.79094	4.10744	3.68687	1.11407	0.265249	0.444137
ENSG00000078487.18	3.79404	4.10525	2.10859	1.94691	0.051545	0.138325
ENSG00000100299.18	75.3464	4.1031	0.64043	6.40679	1.48618e-10	3.78851e-09
ENSG00000199286.1	3.76018	4.10205	2.59104	1.58316	0.113384	0.244857
ENSG00000112137.19	3.81622	4.09906	2.68735	1.52531	0.127181	0.266119
ENSG00000133619.18	53.509	4.09712	0.751741	5.45018	5.03199e-08	8.07026e-07
ENSG00000224066.1	11.0383	4.09607	1.6045	2.55286	0.0106842	0.0397092
ENSG00000242802.9	151.88	4.09371	0.475825	8.60341	7.73835e-18	5.60141e-16
ENSG00000257524.6	3.78235	4.09363	2.11837	1.93244	0.0533048	0.14195
ENSG00000162650.17	53.4358	4.09345	0.749114	5.4644	4.64483e-08	7.47591e-07
ENSG00000205517.13	149.748	4.09009	0.469787	8.70627	3.14025e-18	2.40149e-16
ENSG00000175564.13	3.7368	4.08916	2.17944	1.87625	0.0606212	0.156418
ENSG00000140451.13	156.62	4.07452	0.458412	8.88834	6.20299e-19	5.11974e-17
ENSG00000269352.1	102.532	4.07312	0.587189	6.93664	4.01543e-12	1.32245e-10
ENSG00000267108.1	3.71343	4.06652	2.13332	1.90619	0.0566253	0.148779
ENSG00000188897.9	50.7444	4.06474	0.800399	5.07838	3.80657e-07	5.18368e-06
ENSG00000267834.1	3.67527	4.05607	2.12142	1.91196	0.0558815	0.147535
ENSG00000110719.10	279.661	4.04579	0.347072	11.6569	2.11504e-31	5.96441e-29
ENSG00000167992.14	3.6445	4.0389	2.14931	1.87916	0.0602221	0.155625
ENSG00000070610.14	185.253	4.03044	0.413599	9.74479	1.94176e-22	2.57683e-20
ENSG00000149743.14	39.7342	4.02888	0.890347	4.52507	6.03756e-06	6.15859e-05
ENSG00000078399.19	3.60634	4.02819	2.13334	1.88821	0.058998	0.153311
ENSG00000134538.3	3.60634	4.02819	2.13334	1.88821	0.058998	0.153311
ENSG00000248485.2	3.58417	4.0267	3.72905	1.07982	0.280223	0.461314
ENSG00000084636.18	51.1526	4.02296	0.776453	5.18121	2.20457e-07	3.14116e-06
ENSG00000140983.14	112.525	4.01793	0.532318	7.54799	4.4201e-14	1.93626e-12
ENSG00000101199.13	284.563	4.01291	0.341829	11.7395	7.9962e-32	2.40526e-29
ENSG00000163462.19	98.1747	4.00825	0.594276	6.74476	1.53281e-11	4.59028e-10
ENSG00000266490.1	3.53002	4.00623	2.19826	1.82245	0.0683864	0.170569
ENSG00000082014.17	130.969	4.00375	0.488492	8.19614	2.4822e-16	1.47364e-14
ENSG00000244486.9	3.53742	3.99977	2.14612	1.86372	0.062361	0.159358
ENSG00000158106.14	139.276	3.99882	0.472717	8.45922	2.69176e-17	1.80375e-15
ENSG00000005961.19	10.3416	3.99592	1.62219	2.46329	0.0137668	0.0488331
ENSG00000272752.6	30.0205	3.99554	0.988223	4.04316	5.27366e-05	0.000427964
ENSG00000234396.3	10.349	3.99271	1.61758	2.46833	0.0135746	0.0482654
ENSG00000187134.14	3.49926	3.98892	2.15868	1.84785	0.0646242	0.163353
ENSG00000231305.4	3.49926	3.98892	2.15868	1.84785	0.0646242	0.163353
ENSG00000204398.5	3.52573	3.98802	2.20941	1.80501	0.0710724	0.175234
ENSG00000206772.1	9.86803	3.97808	1.68019	2.36764	0.0179021	0.0603394
ENSG00000158286.13	507.764	3.97183	0.350462	11.3331	8.99142e-30	2.25385e-27
ENSG00000176919.13	3.46849	3.97078	2.15982	1.83847	0.0659929	0.166068
ENSG00000205593.12	39.4746	3.96168	0.841155	4.70981	2.47947e-06	2.77373e-05
ENSG00000263412.2	3.43033	3.95972	2.16878	1.82578	0.0678838	0.169667
ENSG00000006025.12	94.1154	3.95722	1.87362	2.11207	0.0346805	0.101719
ENSG00000225828.2	48.8306	3.95711	0.758807	5.21492	1.83899e-07	2.65662e-06
ENSG00000160471.13	9.72279	3.95686	1.6489	2.3997	0.0164086	0.0562955
ENSG00000167964.13	58.8467	3.95273	0.694789	5.68911	1.27705e-08	2.28351e-07
ENSG00000284454.2	10.0924	3.95059	1.62827	2.42626	0.0152554	0.0530704
ENSG00000166816.15	3.41864	3.94692	2.18518	1.80622	0.0708834	0.175058
ENSG00000204052.4	3.39956	3.94119	2.17453	1.81244	0.0699187	0.1734
ENSG00000099840.14	3.38048	3.93556	2.17261	1.81144	0.0700726	0.173655
ENSG00000258199.1	3.38048	3.93556	2.17261	1.81144	0.0700726	0.173655
ENSG00000174365.21	28.8678	3.93509	1.01086	3.89281	9.90888e-05	0.000743908
ENSG00000213339.9	86.1731	3.93142	0.582494	6.74928	1.48581e-11	4.47927e-10
ENSG00000134072.11	67.4316	3.92958	0.649081	6.05407	1.41231e-09	3.02964e-08
ENSG00000258558.1	3.39527	3.92885	2.52944	1.55325	0.120364	0.255488
ENSG00000162591.16	778.428	3.92682	0.241972	16.2284	3.17725e-59	1.07518e-55
ENSG00000104899.8	56.0662	3.91459	0.718666	5.44703	5.1218e-08	8.20458e-07
ENSG00000124593.16	3.33064	3.911	2.19031	1.78559	0.0741654	0.180851
ENSG00000287117.1	3.34542	3.90817	2.72548	1.43394	0.15159	0.300603
ENSG00000196843.17	3.31156	3.90522	2.18618	1.78632	0.0740473	0.180628
ENSG00000200312.1	58.2125	3.9026	0.814366	4.79219	1.64967e-06	1.92003e-05
ENSG00000272645.4	28.2062	3.90145	0.981154	3.97638	6.99711e-05	0.00054779
ENSG00000105419.18	65.4311	3.89984	0.658928	5.91845	3.24986e-09	6.53641e-08
ENSG00000272734.1	3.29248	3.89946	2.19128	1.77954	0.0751518	0.182467
ENSG00000108001.16	3.29557	3.89353	3.96182	0.982761	0.325725	0.509986
ENSG00000152669.9	45.7476	3.88496	0.796791	4.87575	1.08393e-06	1.33504e-05
ENSG00000255031.5	55.5643	3.88463	0.70939	5.47602	4.35006e-08	7.05179e-07
ENSG00000227232.5	9.61422	3.88123	1.63696	2.371	0.0177398	0.0598818
ENSG00000157368.12	3.27649	3.87869	2.83676	1.3673	0.171532	0.328132
ENSG00000262903.1	28.35	3.87446	0.978062	3.96136	7.45235e-05	0.000580075
ENSG00000127561.16	3.24263	3.87424	2.20077	1.76041	0.0783392	0.188683
ENSG00000245105.4	3.24263	3.87424	2.20077	1.76041	0.0783392	0.188683
ENSG00000160781.17	27.6092	3.87015	0.978296	3.95601	7.62124e-05	0.000591647
ENSG00000115317.12	28.3075	3.86901	0.987467	3.91812	8.9242e-05	0.000677394
ENSG00000267121.6	183.628	3.86868	0.40356	9.58638	9.12303e-22	1.10085e-19
ENSG00000164403.15	141.497	3.86662	0.502522	7.69443	1.42123e-14	6.70307e-13
ENSG00000187800.14	45.3667	3.86415	0.782182	4.94021	7.80368e-07	9.92769e-06
ENSG00000227199.1	3.20447	3.86238	2.21654	1.74252	0.081417	0.194196
ENSG00000185347.18	63.3953	3.85299	0.654323	5.88851	3.89682e-09	7.68911e-08
ENSG00000167549.19	55.0834	3.85083	0.701039	5.49304	3.95074e-08	6.44305e-07
ENSG00000171224.9	3.19278	3.84868	2.22549	1.72937	0.0837436	0.198666
ENSG00000165905.18	63.2255	3.84728	0.671749	5.72726	1.02066e-08	1.8695e-07
ENSG00000260563.3	8.99966	3.84699	1.64384	2.34025	0.0192711	0.0640602
ENSG00000171163.16	368.66	3.84626	0.394635	9.74635	1.91211e-22	2.56261e-20
ENSG00000183506.17	9.00705	3.84288	1.6493	2.33	0.019806	0.0655006
ENSG00000174788.10	3.1737	3.84259	2.21645	1.73366	0.0829776	0.197188
ENSG00000257341.5	3.1811	3.83683	2.34011	1.63959	0.10109	0.225711
ENSG00000203993.7	72.2428	3.83622	0.616432	6.22327	4.86887e-10	1.13553e-08
ENSG00000167280.17	90.993	3.83459	0.549034	6.98425	2.86378e-12	9.66687e-11
ENSG00000256673.1	256.36	3.83366	0.380729	10.0693	7.55355e-24	1.17523e-21
ENSG00000172889.16	3.13555	3.83047	2.22813	1.71914	0.085588	0.201938
ENSG00000084110.11	3.16202	3.82974	2.29844	1.66623	0.0956669	0.217157
ENSG00000280334.1	3.13864	3.82298	4.00161	0.955362	0.339395	0.524555
ENSG00000235194.9	17.2836	3.81827	1.23756	3.08533	0.00203324	0.0100961
ENSG00000288755.1	3.12386	3.8165	2.24509	1.69993	0.0891434	0.207648
ENSG00000221838.10	36.6429	3.81165	0.870336	4.37951	1.18944e-05	0.000113783
ENSG00000228812.8	8.7738	3.80883	1.65011	2.30822	0.020987	0.0686017
ENSG00000226823.1	8.75472	3.807	1.65387	2.30187	0.0213424	0.069562
ENSG00000186162.11	3.06662	3.79784	2.24058	1.69502	0.0900715	0.20907
ENSG00000143416.21	262.28	3.79013	0.345807	10.9602	5.93448e-28	1.19894e-25
ENSG00000073670.14	8.70058	3.78744	1.68043	2.25385	0.0242056	0.0766425
ENSG00000215790.8	16.9156	3.77999	1.23474	3.06137	0.00220329	0.0108148
ENSG00000246877.2	3.03585	3.77713	2.25151	1.6776	0.093425	0.21376
ENSG00000233429.9	26.0049	3.77632	0.991498	3.8087	0.0001397	0.00100723
ENSG00000125734.16	69.3977	3.77351	0.629886	5.99078	2.08835e-09	4.34891e-08
ENSG00000163794.6	3.01677	3.77078	2.24736	1.67787	0.0933723	0.213711
ENSG00000139636.16	51.6928	3.76999	0.70512	5.3466	8.96238e-08	1.36924e-06
ENSG00000166965.13	247.035	3.76833	0.365329	10.3149	6.03588e-25	1.00866e-22
ENSG00000164877.19	224.199	3.76586	0.360813	10.4372	1.67762e-25	2.94912e-23
ENSG00000183396.4	2.99769	3.76444	2.254	1.67012	0.0948956	0.21592
ENSG00000113119.13	146.375	3.7596	0.432474	8.69323	3.52268e-18	2.66385e-16
ENSG00000125967.17	384.782	3.75704	0.313764	11.9741	4.8578e-33	1.64388e-30
ENSG00000198753.12	43.5292	3.75216	0.775195	4.84028	1.29659e-06	1.56423e-05
ENSG00000227292.1	2.95953	3.75125	2.30068	1.6305	0.102997	0.228838
ENSG00000255992.1	2.95953	3.75125	2.30068	1.6305	0.102997	0.228838
ENSG00000262580.5	87.9954	3.75088	0.579384	6.47391	9.54993e-11	2.52476e-09
ENSG00000287667.1	2.98171	3.74882	4.04468	0.926851	0.354004	0.539024
ENSG00000167302.11	99.7704	3.74478	0.55219	6.78168	1.18786e-11	3.65568e-10
ENSG00000197774.14	131.08	3.73952	0.494692	7.5593	4.05245e-14	1.78677e-12
ENSG00000183778.19	2.96263	3.73268	2.87166	1.29983	0.193658	0.357865
ENSG00000278642.1	2.95524	3.73034	2.3904	1.56055	0.118629	0.252928
ENSG00000226819.1	2.92877	3.73025	2.26844	1.64441	0.100091	0.224237
ENSG00000276352.2	2.92877	3.73025	2.26844	1.64441	0.100091	0.224237
ENSG00000245261.1	8.75633	3.72674	1.65777	2.24804	0.0245735	0.0774271
ENSG00000124574.15	158.51	3.72462	0.427651	8.70948	3.05283e-18	2.3479e-16
ENSG00000026036.22	2.90969	3.72366	2.28411	1.63024	0.10305	0.228838
ENSG00000273338.1	2.90969	3.72366	2.28411	1.63024	0.10305	0.228838
ENSG00000283486.2	2.90969	3.72366	2.28411	1.63024	0.10305	0.228838
ENSG00000008382.16	34.6483	3.72332	0.876781	4.24658	2.17057e-05	0.000193041
ENSG00000064687.13	443.523	3.70921	0.269318	13.7726	3.72496e-43	3.3614e-40
ENSG00000267100.1	2.898	3.70861	2.29224	1.6179	0.105685	0.232647
ENSG00000174669.12	317.787	3.70031	0.312508	11.8407	2.40454e-32	7.39725e-30
ENSG00000178971.16	90.4613	3.69414	0.533546	6.92375	4.39857e-12	1.44162e-10
ENSG00000110455.14	65.0444	3.69275	0.627208	5.88761	3.91832e-09	7.72028e-08
ENSG00000263528.8	48.3679	3.69072	0.728683	5.06491	4.08593e-07	5.52519e-06
ENSG00000163739.5	2.84076	3.6885	2.29755	1.60541	0.108405	0.237165
ENSG00000180638.19	2.86723	3.6878	2.377	1.55145	0.120793	0.256097
ENSG00000133247.14	81.425	3.68697	0.567417	6.49781	8.14976e-11	2.18879e-09
ENSG00000223764.2	105.822	3.68637	0.501389	7.35232	1.94802e-13	7.7554e-12
ENSG00000261594.4	2.82598	3.68457	3.92446	0.938874	0.347795	0.53303
ENSG00000167968.13	8.5114	3.68361	1.66063	2.21821	0.0265408	0.0826826
ENSG00000258861.1	48.5	3.67194	0.710626	5.16719	2.37645e-07	3.3754e-06
ENSG00000100726.15	145.357	3.67109	0.435297	8.43354	3.35375e-17	2.23627e-15
ENSG00000039650.12	252.069	3.66924	0.339553	10.8061	3.22089e-27	6.22827e-25
ENSG00000267288.2	56.6519	3.66324	0.65945	5.555	2.77613e-08	4.6507e-07
ENSG00000253428.1	2.8057	3.65376	2.89171	1.26353	0.206399	0.374355
ENSG00000089692.9	40.2308	3.65317	0.784462	4.65692	3.2098e-06	3.52089e-05
ENSG00000285908.1	2.77183	3.65245	2.31203	1.57976	0.114162	0.246302
ENSG00000185340.15	40.7192	3.64757	0.781085	4.66988	3.01382e-06	3.32749e-05
ENSG00000289584.1	2.75275	3.64538	2.33599	1.56053	0.118634	0.252928
ENSG00000260345.1	2.73368	3.63798	2.37283	1.53318	0.125231	0.263
ENSG00000229848.1	7.86607	3.6338	1.69524	2.14353	0.0320705	0.0956392
ENSG00000148814.18	16.0328	3.63287	1.2227	2.97119	0.00296652	0.013856
ENSG00000030110.14	15.2921	3.62648	1.2648	2.86725	0.00414057	0.0182741
ENSG00000109736.15	117.641	3.62605	0.465703	7.78617	6.90709e-15	3.47563e-13
ENSG00000005206.17	124.977	3.62311	0.47732	7.59052	3.18613e-14	1.41402e-12
ENSG00000273831.2	2.72199	3.62252	2.31901	1.5621	0.118265	NA
ENSG00000107719.9	15.8876	3.62165	1.21204	2.98806	0.00280755	0.0132691
ENSG00000267432.6	1277.31	3.62008	0.209579	17.2731	7.50221e-67	4.99945e-63
ENSG00000101298.15	2.70291	3.61548	2.32766	1.55326	0.12036	NA
ENSG00000254979.5	2.70291	3.61548	2.32766	1.55326	0.12036	NA
ENSG00000268751.2	2.70291	3.61548	2.32766	1.55326	0.12036	NA
ENSG00000103034.15	15.7996	3.61359	1.21144	2.98289	0.00285541	0.0134484
ENSG00000187634.13	700.561	3.61177	0.24405	14.7993	1.47913e-49	2.22461e-46
ENSG00000135596.18	150.47	3.61061	0.42895	8.41732	3.85204e-17	2.53113e-15
ENSG00000070731.11	7.72083	3.60974	1.67869	2.15032	0.0315296	0.0944693
ENSG00000132793.12	77.3405	3.60757	0.567061	6.36187	1.99307e-10	4.99597e-09
ENSG00000148803.12	15.0515	3.60738	1.25877	2.86581	0.00415948	0.0183456
ENSG00000127586.17	208.834	3.59927	0.361506	9.95632	2.36666e-23	3.40799e-21
ENSG00000156711.17	7.60635	3.59706	1.70742	2.10673	0.0351412	0.102721
ENSG00000144045.14	2.67214	3.59199	2.34606	1.53107	0.125751	NA
ENSG00000185189.18	263.376	3.59024	0.326115	11.0091	3.4541e-28	7.19303e-26
ENSG00000101246.20	158.728	3.58901	0.435215	8.24652	1.63072e-16	9.943e-15
ENSG00000213983.12	220.991	3.58827	0.358309	10.0145	1.31687e-23	1.98058e-21
ENSG00000225249.6	7.58178	3.58719	2.14476	1.67254	0.0944182	0.215243
ENSG00000154134.15	2.65306	3.58474	2.33866	1.53282	0.12532	NA
ENSG00000175294.6	2.65306	3.58474	2.33866	1.53282	0.12532	NA
ENSG00000183479.13	2.65306	3.58474	2.33866	1.53282	0.12532	NA
ENSG00000074855.11	76.55	3.57778	0.560753	6.38032	1.76716e-10	4.47108e-09
ENSG00000260077.1	2.63398	3.57752	2.34455	1.52589	0.127038	NA
ENSG00000276130.4	2.63398	3.57752	2.34455	1.52589	0.127038	NA
ENSG00000100445.18	185.609	3.57652	0.392428	9.11382	7.95313e-20	7.58124e-18
ENSG00000285043.3	46.1402	3.57471	0.716996	4.98568	6.17439e-07	8.05945e-06
ENSG00000166169.17	38.2289	3.57466	0.782735	4.56688	4.95037e-06	5.13867e-05
ENSG00000054690.14	38.1144	3.57179	0.778914	4.5856	4.52678e-06	4.74261e-05
ENSG00000164120.14	2.59582	3.56251	2.3978	1.48574	0.137347	NA
ENSG00000285943.1	2.59582	3.56251	2.3978	1.48574	0.137347	NA
ENSG00000172831.14	22.6435	3.56118	1.01291	3.5158	0.000438425	0.00272351
ENSG00000223705.10	30.4052	3.55633	0.869053	4.09219	4.27318e-05	0.000353263
ENSG00000169683.8	120.351	3.55364	0.461715	7.6966	1.39734e-14	6.61342e-13
ENSG00000100417.12	38.2009	3.55066	0.785445	4.52057	6.16733e-06	6.27676e-05
ENSG00000160959.8	165.236	3.54721	0.392076	9.04726	1.46603e-19	1.34995e-17
ENSG00000099984.11	2.58414	3.54595	2.35994	1.50256	0.132952	NA
ENSG00000227838.1	2.58414	3.54595	2.35994	1.50256	0.132952	NA
ENSG00000201805.1	2.55766	3.54578	2.51278	1.4111	0.158216	NA
ENSG00000186364.12	7.77658	3.54427	1.68999	2.09721	0.0359751	0.10461
ENSG00000228873.1	29.4768	3.54019	0.881034	4.01823	5.86381e-05	0.000469382
ENSG00000143434.17	15.7938	3.53961	1.25751	2.81478	0.00488108	0.0209434
ENSG00000101104.13	177.871	3.53945	0.404243	8.75574	2.02764e-18	1.57737e-16
ENSG00000143847.16	2.56506	3.53853	2.36281	1.49759	0.134239	NA
ENSG00000225697.13	269.873	3.53842	0.31875	11.1009	1.24173e-28	2.80133e-26
ENSG00000236144.9	46.8327	3.53679	0.769577	4.59576	4.31167e-06	4.54539e-05
ENSG00000135424.19	22.8297	3.53539	1.00358	3.52279	0.000427031	0.00266127
ENSG00000249631.7	2.57984	3.53334	3.10271	1.13879	0.254789	NA
ENSG00000273344.1	7.79137	3.53241	1.71489	2.05985	0.0394127	0.112432
ENSG00000260428.3	7.36451	3.53164	1.72132	2.0517	0.0401985	0.114001
ENSG00000197444.10	2.54598	3.53101	2.37987	1.4837	0.137888	NA
ENSG00000275338.4	7.31896	3.53063	1.69177	2.08695	0.036893	0.106843
ENSG00000160055.20	125.561	3.52898	0.446897	7.89663	2.86539e-15	1.49752e-13
ENSG00000109065.12	66.9682	3.52625	0.595224	5.92423	3.13761e-09	6.33891e-08
ENSG00000151490.15	7.16323	3.52503	2.23094	1.58007	0.114091	0.246189
ENSG00000060971.19	65.4295	3.52382	0.61056	5.77146	7.85858e-09	1.46319e-07
ENSG00000155363.19	346.362	3.52291	0.286121	12.3127	7.74177e-35	2.99408e-32
ENSG00000144589.22	59.0156	3.52201	0.633563	5.55904	2.71255e-08	4.5668e-07
ENSG00000086619.15	2.53429	3.51387	2.39804	1.46531	0.142837	NA
ENSG00000233198.4	2.53429	3.51387	2.39804	1.46531	0.142837	NA
ENSG00000255835.1	2.53429	3.51387	2.39804	1.46531	0.142837	NA
ENSG00000100228.14	21.6983	3.50874	1.633	2.14865	0.031662	0.094776
ENSG00000090238.12	37.22	3.50466	0.793268	4.418	9.96199e-06	9.68718e-05
ENSG00000106348.18	115.771	3.50338	0.466098	7.5164	5.63064e-14	2.41956e-12
ENSG00000102890.16	35.8573	3.50332	0.802739	4.3642	1.27588e-05	0.000120986
ENSG00000214279.13	7.20018	3.50283	1.69547	2.06599	0.0388294	0.11119
ENSG00000141524.17	21.0418	3.50154	1.05888	3.30685	0.000943522	0.00525145
ENSG00000110628.16	2.49613	3.49846	2.3826	1.46834	0.142012	NA
ENSG00000168452.21	2.49613	3.49846	2.3826	1.46834	0.142012	NA
ENSG00000285589.1	28.6805	3.49745	0.884021	3.95629	7.61226e-05	0.000591501
ENSG00000197948.11	65.5115	3.49639	0.603214	5.79627	6.78073e-09	1.29091e-07
ENSG00000135722.9	22.2856	3.49301	1.01268	3.44927	0.000562094	0.00337107
ENSG00000203761.5	21.6329	3.49101	1.01232	3.44852	0.000563668	0.00337752
ENSG00000273769.5	2.50352	3.49043	2.5125	1.38923	0.164763	NA
ENSG00000167700.9	76.0097	3.48872	0.66255	5.26559	1.3974e-07	2.06498e-06
ENSG00000261840.4	7.15773	3.48705	1.73946	2.00467	0.0449982	0.124027
ENSG00000032444.17	121.94	3.48359	0.444906	7.82994	4.88085e-15	2.49337e-13
ENSG00000178814.17	28.3783	3.48324	0.89121	3.90844	9.28951e-05	0.00070169
ENSG00000275734.2	2.45797	3.4828	2.4267	1.4352	0.151229	NA
ENSG00000187049.11	7.12696	3.4796	1.77708	1.95804	0.0502251	0.135569
ENSG00000115271.11	2.43889	3.47443	2.47256	1.4052	0.159963	NA
ENSG00000162545.6	2.43889	3.47443	2.47256	1.4052	0.159963	NA
ENSG00000099949.21	7.45103	3.47267	1.69311	2.05106	0.0402615	0.114084
ENSG00000105711.14	7.43195	3.46997	1.69644	2.04545	0.040811	0.115203
ENSG00000255284.3	13.7567	3.46692	1.31833	2.62978	0.00854403	0.0330812
ENSG00000170684.10	2.44628	3.46513	2.40809	1.43895	0.150163	NA
ENSG00000260742.1	2.44628	3.46513	2.40809	1.43895	0.150163	NA
ENSG00000160796.18	655.78	3.46501	0.264697	13.0905	3.73347e-39	2.10568e-36
ENSG00000222009.8	64.3151	3.46264	0.59821	5.78833	7.1088e-09	1.34392e-07
ENSG00000185761.11	63.6581	3.46233	0.611307	5.66381	1.48047e-08	2.61613e-07
ENSG00000263884.1	2.45367	3.45931	2.6383	1.31119	0.189793	NA
ENSG00000077454.17	28.0368	3.45887	0.891438	3.8801	0.000104411	0.000779114
ENSG00000099889.14	20.4596	3.45744	1.06847	3.23589	0.00121263	0.00650322
ENSG00000242588.6	2.4272	3.45724	2.40405	1.43809	0.150408	NA
ENSG00000184916.9	121.335	3.45688	0.447019	7.73317	1.04898e-14	5.16326e-13
ENSG00000139880.21	121.008	3.4505	0.464581	7.42711	1.10992e-13	4.56711e-12
ENSG00000164896.21	147.353	3.4452	0.403195	8.54476	1.28809e-17	8.98739e-16
ENSG00000073350.14	34.4905	3.44278	0.809446	4.25325	2.1069e-05	0.000187872
ENSG00000223403.6	27.7377	3.44136	0.913669	3.76653	0.00016553	0.00117126
ENSG00000285238.2	2.38904	3.44121	2.44287	1.40868	0.15893	NA
ENSG00000135451.13	293.795	3.43625	0.308229	11.1484	7.2926e-29	1.70194e-26
ENSG00000185324.22	187.317	3.43615	0.367498	9.35013	8.7541e-21	9.63378e-19
ENSG00000182272.12	131.567	3.43508	0.429353	8.0006	1.2381e-15	6.73048e-14
ENSG00000237471.2	2.36257	3.43345	2.95427	1.1622	0.245154	NA
ENSG00000197355.11	70.4301	3.43185	0.570485	6.01566	1.79153e-09	3.75389e-08
ENSG00000236130.2	2.39644	3.43136	2.45942	1.39519	0.162959	NA
ENSG00000188566.15	253.547	3.4269	0.336817	10.1744	2.58039e-24	4.25953e-22
ENSG00000085465.13	2.37736	3.42297	2.43551	1.40544	0.15989	NA
ENSG00000166133.18	2.37736	3.42297	2.43551	1.40544	0.15989	NA
ENSG00000283411.1	14.7599	3.42281	1.2889	2.65562	0.00791635	0.0311138
ENSG00000103245.14	48.5506	3.42011	0.670394	5.10163	3.36732e-07	4.67009e-06
ENSG00000198837.10	401.306	3.41779	0.267085	12.7966	1.71202e-37	8.27638e-35
ENSG00000181790.12	2.38475	3.41774	2.70287	1.26448	0.206056	NA
ENSG00000108773.11	103.788	3.41769	0.547753	6.23948	4.39025e-10	1.04462e-08
ENSG00000085741.14	2.35828	3.41482	2.42736	1.4068	0.159486	NA
ENSG00000197599.13	2.35828	3.41482	2.42736	1.4068	0.159486	NA
ENSG00000141258.13	457.479	3.41201	0.257252	13.2633	3.77843e-40	2.69183e-37
ENSG00000162004.19	35.8147	3.4073	0.857689	3.97265	7.10774e-05	0.000555487
ENSG00000095464.10	2.35398	3.407	4.26057	0.799658	0.423909	NA
ENSG00000132702.13	2.3392	3.40669	2.43549	1.39877	0.161882	NA
ENSG00000164406.8	2.3392	3.40669	2.43549	1.39877	0.161882	NA
ENSG00000072778.20	695.644	3.4059	0.261752	13.0119	1.0468e-38	5.66781e-36
ENSG00000202512.1	7.13717	3.40454	1.70771	1.99363	0.0461928	0.126868
ENSG00000198276.16	419.545	3.40296	0.259464	13.1153	2.68987e-39	1.58305e-36
ENSG00000159348.13	35.7403	3.40267	0.83458	4.07711	4.55998e-05	0.000374066
ENSG00000142327.13	40.7888	3.39927	0.736512	4.61536	3.92411e-06	4.20228e-05
ENSG00000172828.13	2.32012	3.39837	2.46035	1.38126	0.167199	NA
ENSG00000286909.1	2.32012	3.39837	2.46035	1.38126	0.167199	NA
ENSG00000197283.18	2.34659	3.39751	2.54144	1.33684	0.181275	NA
ENSG00000106133.18	34.068	3.39717	0.791858	4.29013	1.7857e-05	0.000162441
ENSG00000145214.14	49.2018	3.39512	0.701066	4.84279	1.28026e-06	1.54728e-05
ENSG00000142632.17	35.435	3.39372	0.831531	4.08129	4.4787e-05	0.000368533
ENSG00000108556.10	20.2704	3.3925	1.01686	3.33624	0.000849202	0.00482164
ENSG00000128159.12	156.971	3.39222	0.389926	8.69965	3.32915e-18	2.53165e-16
ENSG00000218891.5	64.5914	3.39194	0.707464	4.7945	1.63079e-06	1.90296e-05
ENSG00000155066.16	7.08732	3.39127	1.70623	1.98758	0.046858	0.128343
ENSG00000201794.1	2.30104	3.38967	2.50258	1.35447	0.175586	NA
ENSG00000262730.1	2.30104	3.38967	2.50258	1.35447	0.175586	NA
ENSG00000067191.16	174.217	3.38915	0.41475	8.17155	3.04445e-16	1.76866e-14
ENSG00000100092.24	2.32751	3.38831	2.49448	1.35833	0.17436	NA
ENSG00000169231.13	75.0535	3.38784	0.549585	6.16436	7.07681e-10	1.60724e-08
ENSG00000207334.1	2.3349	3.38742	2.96569	1.1422	0.253369	NA
ENSG00000166813.16	102.263	3.38706	0.470383	7.20065	5.99263e-13	2.26582e-11
ENSG00000130511.16	163.969	3.38323	0.385154	8.78409	1.57634e-18	1.25514e-16
ENSG00000144485.11	6.64138	3.38252	1.72042	1.9661	0.049287	0.133572
ENSG00000158220.14	13.6099	3.38097	1.23277	2.74257	0.00609599	0.0251341
ENSG00000130055.14	2.30843	3.37956	2.46523	1.37089	0.170409	NA
ENSG00000186056.10	2.30843	3.37956	2.46523	1.37089	0.170409	NA
ENSG00000013573.17	315.783	3.37861	0.290821	11.6175	3.35821e-31	9.09136e-29
ENSG00000117407.17	6.6297	3.37345	1.71965	1.96171	0.0497963	0.134566
ENSG00000143258.16	185.268	3.37305	0.388978	8.67157	4.26211e-18	3.1874e-16
ENSG00000090539.15	2.28935	3.3711	2.45272	1.37443	0.169307	NA
ENSG00000161558.11	33.5166	3.37071	0.792578	4.25285	2.11071e-05	0.000188088
ENSG00000164776.11	6.98023	3.36912	1.71666	1.9626	0.0496932	0.134395
ENSG00000125434.11	68.4901	3.3663	0.603005	5.58254	2.3703e-08	4.00554e-07
ENSG00000125089.18	39.9162	3.36584	0.733885	4.58633	4.51102e-06	4.72976e-05
ENSG00000175265.18	72.2532	3.36245	0.569621	5.90296	3.57027e-09	7.11739e-08
ENSG00000232442.2	67.3296	3.36195	0.570028	5.89788	3.68208e-09	7.30801e-08
ENSG00000196155.13	72.9853	3.35997	0.546422	6.14903	7.79584e-10	1.7529e-08
ENSG00000259697.2	18.5745	3.35912	1.36098	2.46816	0.0135808	0.0482747
ENSG00000103024.8	12.8003	3.35907	1.29112	2.60166	0.0092773	0.0352917
ENSG00000186806.6	6.94947	3.35845	1.71131	1.9625	0.0497037	0.134397
ENSG00000223749.11	25.4775	3.35835	0.965426	3.47862	0.000504003	0.00306477
ENSG00000143224.18	79.9422	3.35768	0.522439	6.42694	1.30202e-10	3.35061e-09
ENSG00000102287.19	1325.41	3.35534	0.235903	14.2234	6.55923e-46	6.82967e-43
ENSG00000136449.15	2.25119	3.35421	2.47927	1.3529	0.176086	NA
ENSG00000068137.15	196.581	3.3468	0.354656	9.43677	3.84459e-21	4.37314e-19
ENSG00000162755.14	6.87315	3.34556	1.73578	1.9274	0.0539292	0.143134
ENSG00000231188.1	2.23211	3.34532	2.51937	1.32784	0.18423	NA
ENSG00000197150.13	147.377	3.34384	0.470895	7.10103	1.23834e-12	4.41112e-11
ENSG00000103249.18	358.559	3.34217	0.281245	11.8835	1.44232e-32	4.55277e-30
ENSG00000005238.20	13.2388	3.34074	1.24707	2.67887	0.0073871	0.0294267
ENSG00000178927.18	81.3637	3.33779	0.561519	5.94422	2.77778e-09	5.68836e-08
ENSG00000178761.15	113.966	3.33775	0.463324	7.20393	5.85017e-13	2.21815e-11
ENSG00000076928.18	392.567	3.33722	0.318421	10.4805	1.06162e-25	1.91601e-23
ENSG00000168237.18	18.886	3.33503	1.09251	3.05262	0.00226853	0.0111016
ENSG00000076826.10	2.2395	3.33483	2.49773	1.33514	0.18183	NA
ENSG00000186301.8	2.2395	3.33483	2.49773	1.33514	0.18183	NA
ENSG00000163975.13	142.661	3.3323	0.406177	8.20406	2.32395e-16	1.38577e-14
ENSG00000037042.9	122.98	3.32923	0.432885	7.69079	1.46229e-14	6.861e-13
ENSG00000250761.2	2.20564	3.32784	4.16087	0.799794	0.42383	NA
ENSG00000159214.13	13.8872	3.32718	1.2891	2.58101	0.00985112	0.0371952
ENSG00000199975.1	2.22042	3.32603	2.48053	1.34085	0.179968	NA
ENSG00000225205.5	2.20134	3.31738	2.48093	1.33715	0.181173	NA
ENSG00000268592.3	2.20134	3.31738	2.48093	1.33715	0.181173	NA
ENSG00000164050.13	475.726	3.31735	0.266144	12.4645	1.16644e-35	4.93406e-33
ENSG00000275549.1	13.0967	3.31556	1.24388	2.66549	0.00768752	0.030382
ENSG00000132881.12	2.18227	3.30863	2.49978	1.32357	0.185647	NA
ENSG00000100605.17	2.19705	3.30723	4.3292	0.763936	0.444905	NA
ENSG00000116213.16	58.2127	3.30459	0.606773	5.44617	5.14654e-08	8.23447e-07
ENSG00000258727.1	31.5426	3.30348	0.820699	4.0252	5.69268e-05	0.000458395
ENSG00000222414.1	2.16319	3.29954	2.5375	1.30031	0.193494	NA
ENSG00000228109.2	70.8133	3.29947	0.551633	5.98128	2.21391e-09	4.59624e-08
ENSG00000146826.17	39.5366	3.2936	0.76707	4.29374	1.75684e-05	0.000160463
ENSG00000247982.7	13.6306	3.29295	1.30252	2.52813	0.0114672	0.042145
ENSG00000161618.10	19.6252	3.29209	1.02547	3.21032	0.00132588	0.00701884
ENSG00000182809.11	95.6837	3.29199	0.474108	6.94355	3.82364e-12	1.26236e-10
ENSG00000157353.17	75.2871	3.29135	0.544333	6.04657	1.47958e-09	3.16392e-08
ENSG00000181798.4	2.14411	3.28991	2.59646	1.26708	0.205128	NA
ENSG00000289605.1	2.14411	3.28991	2.59646	1.26708	0.205128	NA
ENSG00000272195.1	6.6356	3.28482	1.72587	1.90329	0.0570028	0.149437
ENSG00000142303.14	216.887	3.28475	0.40203	8.17041	3.07338e-16	1.77783e-14
ENSG00000054967.13	62.8314	3.28387	0.581313	5.64906	1.61329e-08	2.83603e-07
ENSG00000154358.23	1383.06	3.28379	0.210004	15.6368	4.08609e-55	9.21821e-52
ENSG00000130827.6	647.383	3.28126	0.230188	14.2547	4.19211e-46	4.7287e-43
ENSG00000167912.7	2.1515	3.27952	2.51073	1.3062	0.191483	NA
ENSG00000223273.1	2.1515	3.27952	2.51073	1.3062	0.191483	NA
ENSG00000278243.2	2.1515	3.27952	2.51073	1.3062	0.191483	NA
ENSG00000115194.11	6.59744	3.27802	1.73959	1.88437	0.0595154	0.15426
ENSG00000179698.14	6.18967	3.27459	1.74427	1.87734	0.0604717	0.156151
ENSG00000064547.14	12.1301	3.27309	1.30326	2.51147	0.0120231	0.0437957
ENSG00000158050.5	31.5368	3.27112	0.803953	4.06879	4.72573e-05	0.000385811
ENSG00000010319.7	2.13242	3.27056	2.5069	1.30462	0.192022	NA
ENSG00000206600.1	2.13242	3.27056	2.5069	1.30462	0.192022	NA
ENSG00000226002.1	2.13242	3.27056	2.5069	1.30462	0.192022	NA
ENSG00000273361.1	2.13242	3.27056	2.5069	1.30462	0.192022	NA
ENSG00000103254.10	12.7139	3.26896	1.24692	2.62162	0.0087513	0.0337006
ENSG00000232093.1	6.19706	3.26744	1.74079	1.87699	0.0605192	0.156214
ENSG00000132635.17	147.559	3.26564	0.427842	7.6328	2.29709e-14	1.033e-12
ENSG00000184363.10	68.0549	3.26334	0.57671	5.65854	1.52663e-08	2.69419e-07
ENSG00000146830.11	462.81	3.26276	0.247784	13.1677	1.34553e-39	8.27869e-37
ENSG00000269313.5	2.11334	3.26155	2.52208	1.2932	0.195941	NA
ENSG00000271200.1	2.11334	3.26155	2.52208	1.2932	0.195941	NA
ENSG00000197858.11	130.994	3.25841	0.413646	7.87728	3.34589e-15	1.72863e-13
ENSG00000160298.18	187.738	3.25493	0.411223	7.91524	2.46784e-15	1.29476e-13
ENSG00000196123.13	93.5618	3.25458	0.4802	6.77756	1.2222e-11	3.74293e-10
ENSG00000197852.12	2.09426	3.25225	2.55713	1.27184	0.203431	NA
ENSG00000167967.16	171.528	3.252	0.397418	8.18282	2.77277e-16	1.63896e-14
ENSG00000196436.9	13.233	3.2518	1.30437	2.493	0.012667	0.0455408
ENSG00000168397.17	208.417	3.25176	0.36074	9.01413	1.98434e-19	1.77881e-17
ENSG00000164414.19	2.12073	3.25116	2.62284	1.23956	0.215139	NA
ENSG00000232434.3	36.9387	3.2492	0.748587	4.34045	1.42194e-05	0.000133016
ENSG00000172932.16	163.899	3.24526	0.543228	5.97403	2.3146e-09	4.79792e-08
ENSG00000068400.13	219.729	3.24278	0.355586	9.11956	7.54282e-20	7.24111e-18
ENSG00000280311.1	2.07518	3.2424	2.61414	1.24033	0.214853	NA
ENSG00000140545.15	6.07089	3.24105	1.74237	1.86014	0.0628661	0.160285
ENSG00000168026.19	19.0239	3.23918	1.03394	3.13286	0.00173111	0.00878272
ENSG00000286960.1	2.06779	3.23495	4.22872	0.764995	0.444275	NA
ENSG00000101940.18	143.086	3.23181	0.4565	7.07954	1.44633e-12	5.09832e-11
ENSG00000135902.10	2.08257	3.23148	2.54382	1.27033	0.203969	NA
ENSG00000272720.1	2.08257	3.23148	2.54382	1.27033	0.203969	NA
ENSG00000283078.1	2.08257	3.23148	2.54382	1.27033	0.203969	NA
ENSG00000107872.14	18.9815	3.23028	1.05319	3.06714	0.00216117	0.0106261
ENSG00000014914.21	61.3708	3.23011	0.575879	5.60901	2.0349e-08	3.47783e-07
ENSG00000100767.17	149.072	3.22962	0.396405	8.14728	3.72197e-16	2.13477e-14
ENSG00000085831.16	6.40974	3.22848	1.73706	1.85859	0.0630857	0.160573
ENSG00000162913.10	54.7733	3.22678	0.610284	5.28735	1.24103e-07	1.8521e-06
ENSG00000114859.16	207.734	3.22594	0.338892	9.51908	1.74726e-21	2.03887e-19
ENSG00000131480.9	6.02105	3.2254	1.74364	1.84981	0.0643408	0.162971
ENSG00000141295.14	45.6501	3.2238	0.835691	3.85765	0.000114482	0.000846327
ENSG00000186510.12	2.06349	3.22217	2.53507	1.27104	0.203716	NA
ENSG00000225975.8	2.06349	3.22217	2.53507	1.27104	0.203716	NA
ENSG00000273428.4	2.06349	3.22217	2.53507	1.27104	0.203716	NA
ENSG00000231064.8	260.73	3.22206	0.308054	10.4594	1.32709e-25	2.36362e-23
ENSG00000110583.13	122.791	3.21874	0.444629	7.23915	4.51499e-13	1.73622e-11
ENSG00000121753.13	490.138	3.21596	0.250857	12.8199	1.2689e-37	6.36141e-35
ENSG00000178950.18	292.601	3.21589	0.291925	11.0162	3.19397e-28	6.75524e-26
ENSG00000228288.8	2.04441	3.21288	2.54634	1.26176	0.207035	NA
ENSG00000230289.1	2.04441	3.21288	2.54634	1.26176	0.207035	NA
ENSG00000234409.7	2.04441	3.21288	2.54634	1.26176	0.207035	NA
ENSG00000262898.4	2.04441	3.21288	2.54634	1.26176	0.207035	NA
ENSG00000287291.1	5.85363	3.21128	2.24041	1.43335	0.151758	0.300728
ENSG00000167994.13	6.34082	3.2103	1.73935	1.84569	0.0649379	0.164007
ENSG00000126217.21	11.5639	3.20784	1.32978	2.4123	0.0158521	0.0546966
ENSG00000196923.14	592.751	3.20604	0.221872	14.45	2.50774e-47	3.08589e-44
ENSG00000207360.1	6.36729	3.20457	1.76289	1.8178	0.0690949	0.17183
ENSG00000188747.9	50.404	3.20282	0.694125	4.61418	3.94655e-06	4.22297e-05
ENSG00000224048.6	2.04012	3.20006	4.40647	0.726218	0.467705	NA
ENSG00000258728.2	5.94043	3.19796	1.772	1.80472	0.0711191	0.175285
ENSG00000107521.20	79.6634	3.19704	0.552648	5.78496	7.25292e-09	1.36544e-07
ENSG00000147535.17	49.1543	3.19356	0.655124	4.87475	1.08948e-06	1.34065e-05
ENSG00000139625.13	128.475	3.19231	0.428241	7.45447	9.02292e-14	3.79299e-12
ENSG00000236409.2	2.03272	3.19186	2.6161	1.22008	0.222434	NA
ENSG00000284946.1	2.03272	3.19186	2.6161	1.22008	0.222434	NA
ENSG00000225032.5	17.8432	3.19118	1.03598	3.08035	0.00206759	0.0102217
ENSG00000182173.14	53.4416	3.18958	0.613653	5.19769	2.01783e-07	2.89644e-06
ENSG00000125826.21	155.4	3.18956	0.400379	7.96636	1.63415e-15	8.74301e-14
ENSG00000172366.20	59.8279	3.18947	0.577991	5.5182	3.42483e-08	5.62603e-07
ENSG00000140474.14	94.6259	3.18604	0.495278	6.43282	1.25254e-10	3.22942e-09
ENSG00000008300.17	558.976	3.18318	0.27121	11.737	8.23825e-32	2.4242e-29
ENSG00000160072.20	223.692	3.1831	0.332361	9.57724	9.96728e-22	1.18348e-19
ENSG00000006015.18	68.5319	3.1825	0.62126	5.12265	3.01275e-07	4.2216e-06
ENSG00000183426.17	2.01365	3.18179	2.58019	1.23316	0.217516	NA
ENSG00000243696.5	2.01365	3.18179	2.58019	1.23316	0.217516	NA
ENSG00000272455.1	2.01365	3.18179	2.58019	1.23316	0.217516	NA
ENSG00000130158.14	65.8358	3.18179	0.55281	5.75567	8.63012e-09	1.59805e-07
ENSG00000099308.11	53.7613	3.18132	0.609928	5.2159	1.82925e-07	2.64537e-06
ENSG00000103876.14	24.6872	3.18017	0.918238	3.46334	0.000533523	0.003224
ENSG00000164855.16	124.617	3.18011	0.411728	7.72381	1.12907e-14	5.51874e-13
ENSG00000258472.9	5.8789	3.17894	1.86571	1.70387	0.0884049	0.206568
ENSG00000167103.12	17.0292	3.17546	1.11337	2.85212	0.00434294	0.019
ENSG00000161647.19	154.368	3.17411	0.374364	8.47868	2.27772e-17	1.5493e-15
ENSG00000105696.9	16.9868	3.17397	1.14493	2.7722	0.00556796	0.0233121
ENSG00000177595.19	92.21	3.17366	0.535451	5.92709	3.08354e-09	6.24833e-08
ENSG00000267905.5	5.83335	3.17217	1.76007	1.8023	0.0714987	0.175965
ENSG00000213237.4	1.99457	3.1721	2.56591	1.23624	0.216368	NA
ENSG00000288461.1	1.99457	3.1721	2.56591	1.23624	0.216368	NA
ENSG00000106404.14	30.2067	3.17184	0.811503	3.90861	9.28302e-05	0.000701591
ENSG00000173846.13	19.1443	3.16893	1.14035	2.77892	0.00545407	0.0229346
ENSG00000186866.17	118.723	3.16788	0.420561	7.5325	4.97785e-14	2.16656e-12
ENSG00000279821.1	11.25	3.16745	1.34534	2.35439	0.0185534	0.0620247
ENSG00000172500.13	78.2732	3.16663	0.570874	5.54699	2.90624e-08	4.84469e-07
ENSG00000114841.18	41.3496	3.16599	0.687837	4.60283	4.16797e-06	4.42839e-05
ENSG00000139266.6	29.9851	3.16288	0.814822	3.88168	0.000103738	0.000776103
ENSG00000184163.3	1.97549	3.16249	2.57282	1.22919	0.219001	NA
ENSG00000236263.1	1.97549	3.16249	2.57282	1.22919	0.219001	NA
ENSG00000282019.1	1.97549	3.16249	2.57282	1.22919	0.219001	NA
ENSG00000117640.18	17.5823	3.16149	1.05664	2.99203	0.00277129	0.0131483
ENSG00000162032.16	36.2982	3.15879	0.761207	4.14971	3.32893e-05	0.000282851
ENSG00000165458.15	1107.8	3.15872	0.246011	12.8398	9.81779e-38	5.11129e-35
ENSG00000174791.11	53.6294	3.15856	0.618552	5.10638	3.28391e-07	4.56376e-06
ENSG00000008710.20	400.538	3.15852	0.262847	12.0166	2.90851e-33	1.06404e-30
ENSG00000170049.10	5.73795	3.15792	1.7732	1.78092	0.0749255	0.182245
ENSG00000237153.4	5.6869	3.15746	3.02683	1.04316	0.296874	0.479991
ENSG00000176531.11	23.0605	3.15708	0.917519	3.44089	0.000579797	0.0034619
ENSG00000172663.9	30.6643	3.15572	0.850052	3.71239	0.000205312	0.00141286
ENSG00000197530.13	142.227	3.15479	0.395111	7.98457	1.41017e-15	7.60482e-14
ENSG00000100060.18	1.95641	3.15267	2.60155	1.21184	0.225573	NA
ENSG00000166924.9	1.95641	3.15267	2.60155	1.21184	0.225573	NA
ENSG00000282825.2	1.95641	3.15267	2.60155	1.21184	0.225573	NA
ENSG00000284740.2	1.95641	3.15267	2.60155	1.21184	0.225573	NA
ENSG00000164078.14	67.0739	3.15014	0.615523	5.11783	3.09074e-07	4.32639e-06
ENSG00000127415.13	82.0279	3.14949	0.499945	6.29967	2.98281e-10	7.34098e-09
ENSG00000105255.11	51.2884	3.14705	0.642542	4.8978	9.69133e-07	1.21016e-05
ENSG00000250195.1	6.32054	3.14539	2.26964	1.38586	0.165791	0.320455
ENSG00000148343.19	135.819	3.14385	0.409653	7.67442	1.66174e-14	7.65079e-13
ENSG00000167525.15	17.349	3.14266	1.04318	3.01258	0.00259035	0.0124338
ENSG00000159714.12	1.93733	3.14236	2.65406	1.18398	0.23642	NA
ENSG00000105131.8	12.4515	3.1412	1.32725	2.36669	0.0179477	0.0604516
ENSG00000114270.18	2484.51	3.14098	0.180301	17.4208	5.74028e-68	7.77004e-64
ENSG00000205746.9	1.9638	3.14097	2.66455	1.1788	0.238478	NA
ENSG00000200156.1	11.1153	3.13665	1.34917	2.32488	0.0200785	0.0661431
ENSG00000158805.12	194.391	3.13589	0.449697	6.97332	3.09537e-12	1.03454e-10
ENSG00000108352.13	45.5536	3.13548	0.662665	4.73163	2.22729e-06	2.50612e-05
ENSG00000187796.15	11.0888	3.13458	1.32399	2.36752	0.0179078	0.0603435
ENSG00000221676.1	44.4196	3.13157	0.724576	4.32193	1.54669e-05	0.000143989
ENSG00000259485.2	1.91825	3.13126	2.73511	1.14484	0.252275	NA
ENSG00000004838.14	1.94472	3.13037	2.62034	1.19464	0.232227	NA
ENSG00000165807.8	1.94472	3.13037	2.62034	1.19464	0.232227	NA
ENSG00000260498.6	1.94472	3.13037	2.62034	1.19464	0.232227	NA
ENSG00000268798.1	1.94472	3.13037	2.62034	1.19464	0.232227	NA
ENSG00000286172.1	1.94472	3.13037	2.62034	1.19464	0.232227	NA
ENSG00000289506.1	1.94472	3.13037	2.62034	1.19464	0.232227	NA
ENSG00000129968.17	41.1211	3.12923	0.697605	4.48567	7.26845e-06	7.30407e-05
ENSG00000099625.14	45.2748	3.12891	0.667263	4.68917	2.74315e-06	3.04854e-05
ENSG00000117013.17	6.02695	3.12812	1.76093	1.7764	0.0756666	0.183421
ENSG00000161956.13	17.6922	3.12637	1.04875	2.98105	0.0028726	0.0134919
ENSG00000103260.9	39.7086	3.1221	0.700552	4.45663	8.32583e-06	8.2563e-05
ENSG00000223125.1	10.7263	3.12205	1.54525	2.02042	0.0433396	0.120585
ENSG00000175826.12	1.92564	3.12023	2.59978	1.20019	0.230065	NA
ENSG00000183150.8	1.92564	3.12023	2.59978	1.20019	0.230065	NA
ENSG00000178498.16	148.122	3.1148	0.377322	8.25502	1.51877e-16	9.30232e-15
ENSG00000231257.8	1.93303	3.1135	2.94321	1.05786	0.290121	NA
ENSG00000165644.11	108.65	3.11309	0.431811	7.20938	5.62066e-13	2.13711e-11
ENSG00000276482.3	17.0425	3.11216	1.05641	2.94599	0.00321922	0.0148165
ENSG00000176884.16	1.90656	3.11026	2.60179	1.19543	0.231918	NA
ENSG00000231711.2	11.4966	3.1095	1.26198	2.46399	0.0137398	0.0487502
ENSG00000170037.14	194.511	3.10924	0.337203	9.22068	2.95213e-20	3.02694e-18
ENSG00000213199.8	22.3817	3.10319	0.956616	3.24392	0.00117896	0.00634276
ENSG00000086159.13	1.88748	3.10015	2.62676	1.18022	0.237914	NA
ENSG00000202300.1	1.88748	3.10015	2.62676	1.18022	0.237914	NA
ENSG00000106327.13	91.5007	3.09649	0.48059	6.44311	1.17053e-10	3.04699e-09
ENSG00000127564.17	177.523	3.09592	0.373653	8.28556	1.1755e-16	7.29892e-15
ENSG00000131797.13	34.2331	3.09592	0.744099	4.16063	3.17375e-05	0.000271382
ENSG00000179832.18	350.659	3.09505	0.343192	9.01843	1.90799e-19	1.72177e-17
ENSG00000116251.11	17.4005	3.08972	1.06079	2.91266	0.0035836	0.016153
ENSG00000222693.1	1.8684	3.08957	2.67655	1.15431	0.248373	NA
ENSG00000149476.16	157.115	3.08915	0.366456	8.42982	3.46212e-17	2.29722e-15
ENSG00000260392.6	1.89487	3.08828	2.71882	1.13589	0.256003	NA
ENSG00000107404.21	187.477	3.08826	0.350131	8.8203	1.14155e-18	9.25274e-17
ENSG00000108479.13	17.2786	3.08707	1.04933	2.94195	0.00326154	0.0149785
ENSG00000114735.10	88.7062	3.08593	0.484106	6.37449	1.83574e-10	4.63592e-09
ENSG00000151651.16	5.93465	3.08563	1.79427	1.71971	0.0854845	0.201835
ENSG00000120318.16	203.739	3.08503	0.33422	9.23054	2.69271e-20	2.78233e-18
ENSG00000248300.1	1.88318	3.08431	4.49366	0.686369	0.492481	NA
ENSG00000270099.1	1.88318	3.08431	4.49366	0.686369	0.492481	NA
ENSG00000196547.15	149.016	3.08291	0.403419	7.64194	2.1398e-14	9.68709e-13
ENSG00000232956.10	60.5074	3.08176	0.584738	5.27033	1.36182e-07	2.01901e-06
ENSG00000136856.18	33.9193	3.08142	0.744619	4.13824	3.49973e-05	0.000295523
ENSG00000124587.14	54.457	3.07905	0.620492	4.96227	6.96749e-07	8.93952e-06
ENSG00000149150.9	5.87741	3.07837	1.76445	1.74466	0.0810435	0.193509
ENSG00000197766.8	1.84932	3.07821	2.75587	1.11696	0.26401	NA
ENSG00000121310.17	105.704	3.07783	0.437768	7.03073	2.05459e-12	7.07657e-11
ENSG00000161013.17	1.87579	3.07708	2.66488	1.15468	0.248221	NA
ENSG00000255524.8	1.87579	3.07708	2.66488	1.15468	0.248221	NA
ENSG00000168056.18	556.429	3.07699	0.24338	12.6427	1.22715e-36	5.53688e-34
ENSG00000163516.14	151.086	3.07407	0.462707	6.64366	3.05986e-11	8.70132e-10
ENSG00000231154.1	5.48872	3.07382	1.79142	1.71586	0.0861883	0.203001
ENSG00000140326.13	122.537	3.07105	0.420069	7.31083	2.65502e-13	1.04169e-11
ENSG00000135924.17	78.6576	3.07062	0.501218	6.12631	8.99391e-10	2.0093e-08
ENSG00000277507.2	16.5527	3.06687	1.05246	2.914	0.00356825	0.0161107
ENSG00000276681.4	1.85671	3.06644	2.63709	1.16281	0.244905	NA
ENSG00000286136.2	1.85671	3.06644	2.63709	1.16281	0.244905	NA
ENSG00000065057.9	44.1397	3.06616	0.657163	4.66575	3.07487e-06	3.38937e-05
ENSG00000141504.12	22.3655	3.0655	0.906629	3.38121	0.000721673	0.00417281
ENSG00000187531.14	65.8408	3.06383	0.544439	5.6275	1.82839e-08	3.1608e-07
ENSG00000106077.19	28.2016	3.06363	0.848374	3.61118	0.000304809	0.00199608
ENSG00000160917.15	126.997	3.06174	0.400357	7.64752	2.04896e-14	9.33828e-13
ENSG00000163395.17	94.7278	3.06172	0.458838	6.67277	2.51021e-11	7.21406e-10
ENSG00000204758.8	5.39332	3.05772	1.7828	1.71512	0.086323	0.203177
ENSG00000199683.1	1.83763	3.05607	2.63355	1.16044	0.245871	NA
ENSG00000260220.7	1.83763	3.05607	2.63355	1.16044	0.245871	NA
ENSG00000169689.15	73.3508	3.05407	0.538879	5.66745	1.44935e-08	2.56785e-07
ENSG00000099326.9	293.014	3.05258	0.364496	8.37479	5.53216e-17	3.60016e-15
ENSG00000103168.17	169.68	3.05121	0.448127	6.80881	9.84106e-12	3.07641e-10
ENSG00000188186.11	45.4468	3.05021	0.895604	3.40576	0.000659801	0.00387801
ENSG00000201428.1	10.4992	3.04951	1.33787	2.27937	0.0226453	0.0727044
ENSG00000202515.1	33.3974	3.04835	0.792643	3.84581	0.000120155	0.000881727
ENSG00000107281.10	149.454	3.04761	0.378619	8.04928	8.32858e-16	4.63933e-14
ENSG00000141994.16	47.3537	3.04704	0.694995	4.38426	1.16382e-05	0.000111648
ENSG00000136367.15	1.81855	3.04562	2.6543	1.14743	0.251203	NA
ENSG00000185955.5	1.81855	3.04562	2.6543	1.14743	0.251203	NA
ENSG00000256566.1	1.81855	3.04562	2.6543	1.14743	0.251203	NA
ENSG00000131779.11	5.73217	3.04484	1.77785	1.71265	0.0867776	0.204107
ENSG00000102886.15	10.4229	3.04391	1.34814	2.25786	0.0239544	0.0760071
ENSG00000183648.11	47.022	3.04341	0.717988	4.23881	2.24709e-05	0.000199062
ENSG00000162910.19	33.8594	3.04248	0.778353	3.90886	9.27321e-05	0.000701241
ENSG00000116691.11	72.1879	3.04199	0.530485	5.73436	9.78805e-09	1.80015e-07
ENSG00000177225.17	112.957	3.04192	0.44637	6.8148	9.43964e-12	2.96462e-10
ENSG00000135637.14	90.7544	3.04163	0.491349	6.19038	6.00204e-10	1.37808e-08
ENSG00000007541.17	110.409	3.04009	0.432309	7.0322	2.033e-12	7.02006e-11
ENSG00000187583.11	37.7479	3.0399	0.722297	4.20866	2.56893e-05	0.000224632
ENSG00000178026.13	15.6052	3.03982	1.13027	2.68945	0.00715688	0.0287379
ENSG00000141971.13	61.6665	3.03958	0.583589	5.20842	1.90457e-07	2.74551e-06
ENSG00000105135.16	61.8339	3.03933	0.596723	5.09336	3.51767e-07	4.83894e-06
ENSG00000111077.18	271.289	3.03916	0.306982	9.90012	4.15772e-23	5.86239e-21
ENSG00000196296.14	10.426	3.03837	1.39477	2.1784	0.0293764	0.0896976
ENSG00000162572.21	31.6956	3.03786	0.79616	3.81564	0.000135832	0.000983218
ENSG00000124608.5	99.3251	3.0366	0.470804	6.44982	1.1198e-10	2.92053e-09
ENSG00000234546.5	31.7867	3.03654	0.784475	3.87079	0.000108482	0.000807704
ENSG00000183856.11	611.305	3.03302	0.275549	11.0072	3.52852e-28	7.23667e-26
ENSG00000226281.5	5.95683	3.03166	2.53443	1.19619	0.231623	0.405146
ENSG00000184925.12	21.9402	3.03128	0.910658	3.32867	0.000872606	0.00493383
ENSG00000234445.1	1.79208	3.02898	4.38756	0.690356	0.48997	NA
ENSG00000249550.8	1.79208	3.02898	4.38756	0.690356	0.48997	NA
ENSG00000184254.17	21.8904	3.02673	0.913054	3.31495	0.000916608	0.00513331
ENSG00000127419.17	80.4211	3.02452	0.493907	6.12367	9.14427e-10	2.0307e-08
ENSG00000279088.1	22.4329	3.02418	0.951655	3.17781	0.0014839	0.00769627
ENSG00000160957.15	268.29	3.02322	0.324431	9.31854	1.17947e-20	1.27722e-18
ENSG00000273443.1	1.7804	3.0231	2.77833	1.0881	0.27655	NA
ENSG00000276914.2	1.7804	3.0231	2.77833	1.0881	0.27655	NA
ENSG00000071246.11	10.3306	3.02229	1.35142	2.23638	0.0253269	0.0793942
ENSG00000250259.1	1.80687	3.02179	2.71457	1.11317	0.265633	NA
ENSG00000274619.2	1.80687	3.02179	2.71457	1.11317	0.265633	NA
ENSG00000250067.12	5.29362	3.02169	1.7831	1.69462	0.0901467	0.209194
ENSG00000255182.2	51.2393	3.02084	0.705526	4.28168	1.85487e-05	0.000168281
ENSG00000088899.16	5.27455	3.01857	1.78343	1.69257	0.0905378	0.20967
ENSG00000160753.16	74.3018	3.01768	0.527558	5.72009	1.06465e-08	1.93958e-07
ENSG00000171401.15	37.739	3.01634	0.695688	4.33577	1.45253e-05	0.00013569
ENSG00000131899.12	65.1929	3.01516	0.542667	5.55619	2.75728e-08	4.63634e-07
ENSG00000130299.17	113.204	3.01406	0.431473	6.98552	2.83804e-12	9.60393e-11
ENSG00000215908.10	110.074	3.0137	0.457669	6.58488	4.55254e-11	1.26797e-09
ENSG00000256092.3	5.23639	3.01263	1.79707	1.67641	0.0936581	0.214076
ENSG00000075884.14	5.27764	3.01137	2.06182	1.46054	0.144142	0.290126
ENSG00000114854.8	1.78779	3.01059	2.67836	1.12404	0.260995	NA
ENSG00000254990.6	1.78779	3.01059	2.67836	1.12404	0.260995	NA
ENSG00000269275.1	1.78779	3.01059	2.67836	1.12404	0.260995	NA
ENSG00000273026.1	1.78779	3.01059	2.67836	1.12404	0.260995	NA
ENSG00000104957.14	73.8735	3.00842	0.520606	5.7787	7.52813e-09	1.40747e-07
ENSG00000002587.10	1.79518	3.00738	3.28033	0.91679	0.359253	NA
ENSG00000129219.14	58.6382	3.00731	0.607912	4.94695	7.53835e-07	9.6082e-06
ENSG00000198198.17	525.575	3.00563	0.241378	12.452	1.36421e-35	5.59573e-33
ENSG00000174516.15	16.4706	3.00563	1.05406	2.85147	0.00435173	0.0190323
ENSG00000188338.15	5.59432	3.00341	1.7822	1.68522	0.0919454	0.211987
ENSG00000111752.11	22.1338	3.00122	0.936356	3.20521	0.00134963	0.00711672
ENSG00000106538.10	1.76871	2.99976	2.6685	1.12414	0.260954	NA
ENSG00000163898.10	1.76871	2.99976	2.6685	1.12414	0.260954	NA
ENSG00000197880.10	1.76871	2.99976	2.6685	1.12414	0.260954	NA
ENSG00000276216.1	1.76871	2.99976	2.6685	1.12414	0.260954	NA
ENSG00000072195.15	309.414	2.99864	0.29517	10.159	3.02051e-24	4.92598e-22
ENSG00000275993.3	20.9503	2.99764	0.942519	3.18045	0.00147046	0.0076466
ENSG00000267898.1	5.20562	2.99708	1.7874	1.67679	0.0935844	0.213979
ENSG00000196118.12	46.7393	2.99502	0.645914	4.63688	3.53712e-06	3.84257e-05
ENSG00000108515.18	748.683	2.99435	0.295598	10.1298	4.07458e-24	6.56589e-22
ENSG00000165915.14	176.627	2.99408	0.438593	6.82655	8.69782e-12	2.75723e-10
ENSG00000076604.16	208.517	2.9925	0.348733	8.58106	9.40048e-18	6.6971e-16
ENSG00000215440.12	27.778	2.99228	0.871032	3.43532	0.000591846	0.00352607
ENSG00000272438.1	143.394	2.99096	0.385406	7.76054	8.45661e-15	4.20841e-13
ENSG00000085514.16	27.0594	2.9891	0.833791	3.58495	0.000337143	0.00218144
ENSG00000259943.1	1.74963	2.98894	2.68445	1.11343	0.265525	NA
ENSG00000278759.2	5.19393	2.98607	1.81005	1.64972	0.0990002	0.222492
ENSG00000071889.17	56.2705	2.98455	0.610682	4.88724	1.02259e-06	1.26641e-05
ENSG00000251562.9	68188.1	2.98454	0.269678	11.067	1.8131e-28	3.89557e-26
ENSG00000181523.13	106.551	2.98282	0.432017	6.90441	5.04118e-12	1.63639e-10
ENSG00000233175.2	52.0801	2.98254	0.615634	4.84466	1.26827e-06	1.53554e-05
ENSG00000160447.7	270.701	2.97913	0.305032	9.76663	1.56571e-22	2.11935e-20
ENSG00000172382.10	5.15577	2.97858	1.79341	1.66084	0.0967448	0.218548
ENSG00000252879.1	5.57094	2.97803	1.82233	1.63419	0.102219	0.227721
ENSG00000181418.8	1.73055	2.97773	2.72766	1.09168	0.274974	NA
ENSG00000260528.6	1.73055	2.97773	2.72766	1.09168	0.274974	NA
ENSG00000174233.12	161.682	2.97751	0.358888	8.29647	1.07251e-16	6.72109e-15
ENSG00000251532.1	1.75702	2.97706	2.85166	1.04398	0.296497	NA
ENSG00000286185.1	1.75702	2.97706	2.85166	1.04398	0.296497	NA
ENSG00000196700.9	340.733	2.97682	0.263825	11.2833	1.58637e-29	3.83448e-27
ENSG00000235897.1	5.55186	2.97562	1.80649	1.64718	0.0995206	0.223229
ENSG00000012171.20	412.702	2.97509	0.266441	11.166	5.97896e-29	1.41985e-26
ENSG00000102103.18	41.7729	2.97274	0.660416	4.50131	6.75345e-06	6.82709e-05
ENSG00000189238.6	1.72316	2.97253	4.43349	0.670472	0.502557	NA
ENSG00000105613.10	35.4495	2.97239	0.749704	3.96475	7.34725e-05	0.000572223
ENSG00000114812.13	42.4096	2.97104	0.681141	4.36186	1.28959e-05	0.000121984
ENSG00000158717.11	46.0045	2.97041	0.646443	4.59501	4.32725e-06	4.55826e-05
ENSG00000176182.6	57.8447	2.96811	0.578169	5.13364	2.84197e-07	3.9947e-06
ENSG00000248015.7	5.46815	2.96777	1.82648	1.62486	0.104192	0.230487
ENSG00000140365.16	66.2316	2.96548	0.551972	5.37252	7.76443e-08	1.1984e-06
ENSG00000273058.2	1.73794	2.96437	2.77053	1.06997	0.284635	NA
ENSG00000141837.22	5.12071	2.96277	2.06194	1.43688	0.150751	0.299423
ENSG00000176978.14	151.572	2.95985	0.37706	7.84982	4.1664e-15	2.14435e-13
ENSG00000136286.16	5.0413	2.95967	1.85085	1.59908	0.109802	0.239445
ENSG00000174885.13	1.72625	2.95848	4.59349	0.64406	0.519537	NA
ENSG00000286995.1	1.72625	2.95848	4.59349	0.64406	0.519537	NA
ENSG00000132600.18	241.111	2.957	0.332002	8.90657	5.26359e-19	4.453e-17
ENSG00000090006.18	459.538	2.95444	0.247178	11.9527	6.28566e-33	2.07519e-30
ENSG00000167792.13	159.783	2.95414	0.36272	8.14442	3.81095e-16	2.16744e-14
ENSG00000230490.4	1.69239	2.95266	2.9222	1.01042	0.312293	NA
ENSG00000262526.2	1.71886	2.95252	2.72425	1.08379	0.278457	NA
ENSG00000163521.16	24.3314	2.9522	0.981588	3.00757	0.00263344	0.0126137
ENSG00000185043.12	50.3172	2.95109	0.643953	4.58277	4.5886e-06	4.80365e-05
ENSG00000135519.8	15.4191	2.94898	1.09682	2.68867	0.00717373	0.02878
ENSG00000259712.1	5.67183	2.94755	2.88874	1.02036	0.30756	0.491114
ENSG00000011021.23	248.465	2.94749	0.297222	9.91683	3.51757e-23	5.01198e-21
ENSG00000221978.13	372.378	2.94558	0.283884	10.376	3.18809e-25	5.39425e-23
ENSG00000140853.17	554.621	2.94222	0.218123	13.4888	1.8203e-41	1.44938e-38
ENSG00000102854.16	150.586	2.94187	0.377769	7.78747	6.83623e-15	3.4528e-13
ENSG00000114626.18	81.2092	2.94147	0.484865	6.06657	1.30672e-09	2.83003e-08
ENSG00000134830.6	1.69978	2.94116	2.70708	1.08647	0.277271	NA
ENSG00000232453.7	1.69978	2.94116	2.70708	1.08647	0.277271	NA
ENSG00000242578.1	1.69978	2.94116	2.70708	1.08647	0.277271	NA
ENSG00000248714.7	1.69978	2.94116	2.70708	1.08647	0.277271	NA
ENSG00000287003.1	1.69978	2.94116	2.70708	1.08647	0.277271	NA
ENSG00000158882.15	20.6964	2.94071	0.922517	3.1877	0.0014341	0.0074834
ENSG00000183087.15	70.6924	2.93786	0.521396	5.6346	1.75461e-08	3.04883e-07
ENSG00000156398.13	124.634	2.93709	0.420449	6.9856	2.83634e-12	9.60393e-11
ENSG00000213221.5	5.01792	2.93418	1.80535	1.62527	0.104106	0.230366
ENSG00000163040.15	14.5405	2.93117	1.18495	2.47366	0.0133736	0.0477137
ENSG00000073792.16	1.6807	2.92991	2.71757	1.07814	0.280973	NA
ENSG00000129204.17	1.6807	2.92991	2.71757	1.07814	0.280973	NA
ENSG00000130758.8	46.7029	2.92963	0.629978	4.65037	3.31336e-06	3.614e-05
ENSG00000215417.13	157.681	2.92905	0.371483	7.88476	3.15133e-15	1.63434e-13
ENSG00000130787.14	87.2129	2.92771	0.463055	6.32259	2.57216e-10	6.36503e-09
ENSG00000166340.18	40.6467	2.92622	0.684187	4.27693	1.89492e-05	0.000171685
ENSG00000081277.13	5.37585	2.92604	1.79896	1.62652	0.103838	0.230042
ENSG00000099622.14	150.263	2.92588	0.378859	7.72289	1.13725e-14	5.51874e-13
ENSG00000148399.13	111.139	2.92381	0.414398	7.05558	1.71882e-12	6.01188e-11
ENSG00000186185.14	548.894	2.92357	0.229396	12.7446	3.34007e-37	1.559e-34
ENSG00000188986.9	138.545	2.92194	0.39614	7.37603	1.63075e-13	6.55011e-12
ENSG00000147144.13	61.6321	2.9217	0.553416	5.2794	1.2961e-07	1.93217e-06
ENSG00000163803.13	1.66162	2.91835	2.7568	1.0586	0.289782	NA
ENSG00000198064.14	1.66162	2.91835	2.7568	1.0586	0.289782	NA
ENSG00000261889.1	1.66162	2.91835	2.7568	1.0586	0.289782	NA
ENSG00000286380.1	1.66162	2.91835	2.7568	1.0586	0.289782	NA
ENSG00000289103.1	1.66162	2.91835	2.7568	1.0586	0.289782	NA
ENSG00000154222.15	190.54	2.9173	0.336304	8.67458	4.15085e-18	3.12144e-16
ENSG00000220785.8	114.344	2.91719	0.449015	6.49687	8.20088e-11	2.19816e-09
ENSG00000141391.14	59.4185	2.91598	0.569825	5.11733	3.09893e-07	4.33219e-06
ENSG00000160867.15	19.0876	2.91329	1.0578	2.75412	0.00588509	0.0244358
ENSG00000092929.12	323.475	2.91258	0.262493	11.0958	1.3145e-28	2.91689e-26
ENSG00000198569.10	5.29953	2.91247	1.80112	1.61704	0.10587	0.233018
ENSG00000136444.10	49.8449	2.91225	0.606551	4.80133	1.57612e-06	1.85208e-05
ENSG00000105443.16	124.248	2.91207	0.433035	6.72478	1.75856e-11	5.23163e-10
ENSG00000140521.17	256.514	2.91106	0.329341	8.83905	9.65384e-19	7.91966e-17
ENSG00000146063.20	232.013	2.91065	0.302378	9.62586	6.21845e-22	7.7938e-20
ENSG00000160410.15	70.1838	2.90975	0.536007	5.42856	5.68092e-08	9.02546e-07
ENSG00000198089.16	266.478	2.90915	0.307662	9.45568	3.20942e-21	3.68159e-19
ENSG00000140470.15	5.41521	2.90888	2.38968	1.21727	0.223503	0.395829
ENSG00000033100.17	98.4315	2.90884	0.478174	6.08322	1.17792e-09	2.56752e-08
ENSG00000130702.15	2930.19	2.90854	0.2741	10.6112	2.64241e-26	4.96773e-24
ENSG00000174915.12	34.7883	2.90827	0.743445	3.91188	9.15806e-05	0.00069292
ENSG00000144655.15	10.1414	2.90745	1.28802	2.2573	0.0239892	0.0760999
ENSG00000182796.15	164.669	2.90737	0.379065	7.66984	1.72209e-14	7.90177e-13
ENSG00000198960.11	29.2451	2.90613	0.797626	3.64347	0.000268984	0.00178566
ENSG00000186439.14	1.64254	2.90605	2.82915	1.02718	0.304335	NA
ENSG00000275498.5	1.64254	2.90605	2.82915	1.02718	0.304335	NA
ENSG00000234602.9	30.4963	2.90495	0.763824	3.80316	0.00014286	0.0010275
ENSG00000224903.2	1.66901	2.90464	2.8341	1.02489	0.305414	NA
ENSG00000237489.5	1.66901	2.90464	2.8341	1.02489	0.305414	NA
ENSG00000275074.2	1.66901	2.90464	2.8341	1.02489	0.305414	NA
ENSG00000287868.1	1.66901	2.90464	2.8341	1.02489	0.305414	NA
ENSG00000205356.10	90.7187	2.90378	0.451009	6.4384	1.20736e-10	3.13081e-09
ENSG00000087077.14	178.707	2.90295	0.348797	8.32273	8.59567e-17	5.43696e-15
ENSG00000215302.8	4.87268	2.89809	1.82017	1.59221	0.111337	0.242021
ENSG00000111229.16	4.91823	2.89718	1.84662	1.56891	0.116669	0.249918
ENSG00000240583.14	4.91823	2.89718	1.84662	1.56891	0.116669	0.249918
ENSG00000111665.12	94.5664	2.89702	0.448921	6.45329	1.0945e-10	2.86185e-09
ENSG00000068394.11	19.6714	2.89577	0.96538	2.99962	0.00270316	0.0128916
ENSG00000141577.14	122.585	2.89577	0.415012	6.97755	3.00372e-12	1.0114e-10
ENSG00000173237.5	1.64993	2.89205	2.77557	1.04196	0.297429	NA
ENSG00000174109.5	1.64993	2.89205	2.77557	1.04196	0.297429	NA
ENSG00000176896.8	1.64993	2.89205	2.77557	1.04196	0.297429	NA
ENSG00000272173.1	1.64993	2.89205	2.77557	1.04196	0.297429	NA
ENSG00000165684.6	340.108	2.89095	0.275241	10.5033	8.33911e-26	1.54628e-23
ENSG00000090971.5	74.9889	2.88608	0.492163	5.86407	4.51645e-09	8.78372e-08
ENSG00000196465.10	39.545	2.88509	0.662937	4.35198	1.34912e-05	0.000126993
ENSG00000189164.15	4.86099	2.88465	1.81251	1.59152	0.111492	0.24224
ENSG00000163157.15	10.7019	2.88032	1.38123	2.08532	0.0370399	0.107131
ENSG00000023892.11	1.63086	2.88009	2.74986	1.04736	0.294934	NA
ENSG00000145491.12	1.63086	2.88009	2.74986	1.04736	0.294934	NA
ENSG00000178078.12	1.63086	2.88009	2.74986	1.04736	0.294934	NA
ENSG00000255320.2	1.63086	2.88009	2.74986	1.04736	0.294934	NA
ENSG00000206417.8	142.415	2.8779	0.384945	7.47613	7.65437e-14	3.2378e-12
ENSG00000104936.20	129.334	2.8768	0.391305	7.35181	1.95537e-13	7.76186e-12
ENSG00000159618.16	1.63825	2.87469	3.33228	0.862678	0.388314	NA
ENSG00000236303.4	1.63825	2.87469	3.33228	0.862678	0.388314	NA
ENSG00000283442.1	1.63825	2.87469	3.33228	0.862678	0.388314	NA
ENSG00000173621.9	107.003	2.87446	0.489501	5.87222	4.29993e-09	8.39882e-08
ENSG00000122711.9	1.61178	2.86835	2.75408	1.04149	0.297647	NA
ENSG00000201715.1	1.61178	2.86835	2.75408	1.04149	0.297647	NA
ENSG00000207312.1	1.61178	2.86835	2.75408	1.04149	0.297647	NA
ENSG00000223812.8	1.61178	2.86835	2.75408	1.04149	0.297647	NA
ENSG00000265254.1	1.61178	2.86835	2.75408	1.04149	0.297647	NA
ENSG00000286966.1	1.61178	2.86835	2.75408	1.04149	0.297647	NA
ENSG00000160117.16	49.7601	2.86806	0.613813	4.67253	2.97514e-06	3.29016e-05
ENSG00000168487.20	376.8	2.86745	0.251875	11.3844	4.99907e-30	1.27674e-27
ENSG00000259134.7	4.74531	2.86735	3.08247	0.930214	0.35226	0.537395
ENSG00000087088.21	94.2133	2.86725	0.464311	6.17529	6.60441e-10	1.50754e-08
ENSG00000137496.18	73.5589	2.86721	0.493296	5.81236	6.15979e-09	1.17933e-07
ENSG00000280537.2	4.81114	2.86502	1.82683	1.5683	0.11681	0.250101
ENSG00000198355.5	60.145	2.86446	0.564534	5.07402	3.89501e-07	5.28286e-06
ENSG00000160360.13	152.313	2.86291	0.426345	6.715	1.88066e-11	5.5101e-10
ENSG00000163013.12	157.584	2.86084	0.41712	6.85856	6.95602e-12	2.2365e-10
ENSG00000137135.18	136.242	2.86065	0.573635	4.98688	6.13609e-07	8.0172e-06
ENSG00000081692.13	24.3783	2.8603	0.834122	3.42912	0.000605548	0.00360136
ENSG00000273253.2	15.02	2.85646	1.08716	2.62745	0.00860279	0.0332612
ENSG00000254862.5	1.5927	2.85638	2.78875	1.02425	0.305717	NA
ENSG00000261341.7	1.5927	2.85638	2.78875	1.02425	0.305717	NA
ENSG00000148334.16	108.606	2.85551	0.427739	6.67582	2.45852e-11	7.08053e-10
ENSG00000132254.13	236.225	2.85514	0.368078	7.7569	8.70285e-15	4.31508e-13
ENSG00000252569.1	1.5853	2.85251	4.53467	0.629045	0.529319	NA
ENSG00000100359.21	5.13091	2.85084	1.80584	1.57868	0.11441	0.246562
ENSG00000260238.6	5.13091	2.85084	1.80584	1.57868	0.11441	0.246562
ENSG00000187091.14	9.25118	2.85031	1.37238	2.07691	0.0378101	0.108916
ENSG00000127957.19	34.0372	2.84992	0.708426	4.02288	5.74904e-05	0.00046156
ENSG00000106089.12	101.436	2.8476	0.424881	6.70212	2.05424e-11	5.95421e-10
ENSG00000029534.21	4.757	2.84621	2.15279	1.3221	0.186134	0.348238
ENSG00000135740.17	43.7799	2.84458	0.62894	4.52283	6.10197e-06	6.21959e-05
ENSG00000163141.20	4.69666	2.84426	1.85662	1.53196	0.125533	0.263455
ENSG00000126456.16	78.3733	2.84307	0.491512	5.78434	7.27991e-09	1.36673e-07
ENSG00000234665.9	1.60009	2.84245	2.90758	0.977602	0.328271	NA
ENSG00000165792.18	71.7886	2.84166	0.500569	5.67685	1.37198e-08	2.44679e-07
ENSG00000167508.12	72.2622	2.84118	0.502224	5.6572	1.53859e-08	2.71176e-07
ENSG00000108846.16	867.659	2.8408	0.1955	14.5309	7.71999e-48	1.04498e-44
ENSG00000169715.15	56.8891	2.83984	1.03695	2.73865	0.00616924	0.0253897
ENSG00000185100.11	102.671	2.83775	0.434032	6.53812	6.22978e-11	1.71047e-09
ENSG00000169181.13	8.96499	2.83754	1.57545	1.80109	0.0716883	0.176256
ENSG00000163354.15	4.72314	2.83717	1.82558	1.55411	0.120157	0.255209
ENSG00000105397.14	258.22	2.83401	0.287546	9.85584	6.46746e-23	9.02511e-21
ENSG00000261373.1	147.154	2.83277	0.402123	7.04453	1.86087e-12	6.47526e-11
ENSG00000099330.9	4.68498	2.83	1.8224	1.5529	0.120447	0.255585
ENSG00000111674.9	110.159	2.82962	0.412771	6.85519	7.12174e-12	2.28436e-10
ENSG00000124357.13	56.4196	2.82961	0.584199	4.84357	1.27528e-06	1.54265e-05
ENSG00000149451.19	9.1398	2.82951	1.41747	1.99616	0.0459162	0.126249
ENSG00000163467.12	1.58101	2.82899	2.83353	0.998395	0.318088	NA
ENSG00000229891.3	1.58101	2.82899	2.83353	0.998395	0.318088	NA
ENSG00000230817.6	1.58101	2.82899	2.83353	0.998395	0.318088	NA
ENSG00000235495.1	1.58101	2.82899	2.83353	0.998395	0.318088	NA
ENSG00000273129.2	1.58101	2.82899	2.83353	0.998395	0.318088	NA
ENSG00000277936.4	1.58101	2.82899	2.83353	0.998395	0.318088	NA
ENSG00000142733.17	111.342	2.82737	0.422665	6.68937	2.24128e-11	6.48247e-10
ENSG00000280893.1	4.71145	2.82703	1.88105	1.50291	0.132863	0.274606
ENSG00000156873.16	89.879	2.82613	0.456015	6.19745	5.73846e-10	1.32552e-08
ENSG00000115073.8	69.2966	2.82597	0.552848	5.11166	3.19341e-07	4.44254e-06
ENSG00000125458.7	72.5442	2.82591	0.62342	4.53292	5.81725e-06	5.96533e-05
ENSG00000238105.7	64.0426	2.82425	0.608917	4.63815	3.51544e-06	3.82209e-05
ENSG00000173465.8	28.4503	2.82391	0.769891	3.66793	0.000244521	0.00164669
ENSG00000200062.1	1.56932	2.82064	4.7078	0.599141	0.549079	NA
ENSG00000267101.7	1.56932	2.82064	4.7078	0.599141	0.549079	NA
ENSG00000287818.1	1.56932	2.82064	4.7078	0.599141	0.549079	NA
ENSG00000163482.12	162.159	2.81888	0.404227	6.9735	3.09142e-12	1.03454e-10
ENSG00000167595.15	121.847	2.81835	0.422944	6.66365	2.67114e-11	7.64409e-10
ENSG00000105639.20	1.56193	2.81633	2.79753	1.00672	0.31407	NA
ENSG00000141040.15	1.56193	2.81633	2.79753	1.00672	0.31407	NA
ENSG00000142959.5	1.56193	2.81633	2.79753	1.00672	0.31407	NA
ENSG00000143127.13	1.56193	2.81633	2.79753	1.00672	0.31407	NA
ENSG00000196476.12	1.56193	2.81633	2.79753	1.00672	0.31407	NA
ENSG00000197847.12	1.56193	2.81633	2.79753	1.00672	0.31407	NA
ENSG00000249635.1	1.56193	2.81633	2.79753	1.00672	0.31407	NA
ENSG00000288919.1	1.56193	2.81633	2.79753	1.00672	0.31407	NA
ENSG00000148356.15	221.329	2.8163	0.312666	9.00739	2.11028e-19	1.86698e-17
ENSG00000133265.11	28.8846	2.81494	0.771737	3.64754	0.000264761	0.00176542
ENSG00000228544.1	61.0151	2.8138	0.541605	5.1953	2.04391e-07	2.92766e-06
ENSG00000099282.10	4.65421	2.81285	1.8329	1.53464	0.124871	0.262462
ENSG00000173992.9	37.788	2.812	0.668787	4.20463	2.61513e-05	0.000227789
ENSG00000182310.15	309.46	2.81071	0.281527	9.9838	1.79465e-23	2.61208e-21
ENSG00000287264.1	4.63513	2.809	1.82721	1.53731	0.124217	0.261533
ENSG00000115275.15	157.553	2.80733	0.397853	7.05619	1.71125e-12	6.0009e-11
ENSG00000147166.11	14.0036	2.80608	1.09672	2.55861	0.0105093	0.039156
ENSG00000171551.12	129.917	2.80453	0.520111	5.39219	6.96054e-08	1.08296e-06
ENSG00000033122.21	18.0559	2.80404	1.73739	1.61394	0.10654	0.234045
ENSG00000125787.11	1.54285	2.80403	2.79447	1.00342	0.315658	NA
ENSG00000144407.10	1.54285	2.80403	2.79447	1.00342	0.315658	NA
ENSG00000176912.6	1.54285	2.80403	2.79447	1.00342	0.315658	NA
ENSG00000289043.1	1.54285	2.80403	2.79447	1.00342	0.315658	NA
ENSG00000004975.12	168.802	2.80391	0.340348	8.23835	1.74598e-16	1.0598e-14
ENSG00000010322.16	353.312	2.80322	0.27692	10.1228	4.37531e-24	6.96755e-22
ENSG00000150990.9	79.6967	2.80177	0.484241	5.78589	7.21286e-09	1.35979e-07
ENSG00000062822.16	162.764	2.80162	0.364626	7.68354	1.54748e-14	7.19818e-13
ENSG00000221829.10	117.712	2.79948	0.401588	6.97101	3.14664e-12	1.04909e-10
ENSG00000119688.21	73.6884	2.79941	0.511545	5.47247	4.43806e-08	7.18584e-07
ENSG00000264324.1	4.97398	2.79938	1.81492	1.54243	0.122969	0.259472
ENSG00000176248.9	158.742	2.79887	0.350695	7.98091	1.45255e-15	7.80225e-14
ENSG00000205436.8	4.57789	2.79871	1.84344	1.5182	0.128965	0.268771
ENSG00000139631.20	114.619	2.79808	0.431841	6.47942	9.20783e-11	2.44867e-09
ENSG00000115282.21	76.9539	2.79775	0.557529	5.01812	5.21801e-07	6.89755e-06
ENSG00000130270.16	46.8426	2.79569	0.6106	4.57859	4.68128e-06	4.88557e-05
ENSG00000167702.13	138.494	2.79518	0.390157	7.16425	7.82147e-13	2.90059e-11
ENSG00000104870.13	8.94471	2.79452	1.39795	1.99901	0.045607	0.125475
ENSG00000246662.6	1.55024	2.79393	3.17604	0.879692	0.379026	NA
ENSG00000215375.6	43.1304	2.79373	0.654443	4.26888	1.96461e-05	0.000176933
ENSG00000246922.10	50.7814	2.79354	0.604704	4.61969	3.84316e-06	4.1385e-05
ENSG00000125731.13	24.6997	2.79292	0.890349	3.13688	0.00170754	0.00869247
ENSG00000181240.14	1.52377	2.7916	2.82391	0.98856	0.322879	NA
ENSG00000231563.2	1.52377	2.7916	2.82391	0.98856	0.322879	NA
ENSG00000169733.12	54.0388	2.79036	0.649358	4.29711	1.73043e-05	0.000158693
ENSG00000236148.5	1.51638	2.78854	4.59036	0.607477	0.543534	NA
ENSG00000130653.16	37.2938	2.78852	0.669872	4.16276	3.14421e-05	0.000269197
ENSG00000170482.17	4.91674	2.78642	1.8377	1.51625	0.129456	0.269589
ENSG00000148341.18	284.325	2.78592	0.277164	10.0515	9.04539e-24	1.38342e-21
ENSG00000228903.7	4.96229	2.78363	1.84878	1.50566	0.132154	0.273774
ENSG00000077463.15	37.228	2.78234	0.691289	4.02486	5.70098e-05	0.00045879
ENSG00000185101.13	15.2358	2.78221	1.19617	2.32593	0.0200224	0.0660227
ENSG00000196187.12	238.502	2.78173	0.296635	9.37762	6.74808e-21	7.48705e-19
ENSG00000115257.15	9.44049	2.77982	1.31408	2.11542	0.0343944	0.101077
ENSG00000241852.11	9.44049	2.77982	1.31408	2.11542	0.0343944	0.101077
ENSG00000038358.15	141.441	2.77863	0.379104	7.32948	2.31053e-13	9.11817e-12
ENSG00000259065.2	1.50469	2.77852	2.88963	0.961549	0.336276	NA
ENSG00000285339.2	1.50469	2.77852	2.88963	0.961549	0.336276	NA
ENSG00000171703.17	79.7011	2.77804	0.472595	5.87827	4.14576e-09	8.12112e-08
ENSG00000135723.14	108.603	2.77803	0.42005	6.61357	3.75168e-11	1.0514e-09
ENSG00000274276.5	4.92413	2.77793	1.82466	1.52243	0.1279	0.267139
ENSG00000021762.20	234.757	2.77758	0.298658	9.30021	1.40169e-20	1.48229e-18
ENSG00000136378.15	10.0169	2.77579	1.37562	2.01785	0.0436067	0.121129
ENSG00000162878.13	173.299	2.77514	0.367209	7.55738	4.11266e-14	1.80743e-12
ENSG00000187953.10	18.1944	2.77477	0.95157	2.91599	0.00354559	0.0160191
ENSG00000164088.18	26.9514	2.77191	0.81196	3.41385	0.000640516	0.00378222
ENSG00000183763.9	55.6542	2.77046	0.557429	4.97007	6.69298e-07	8.61999e-06
ENSG00000110697.13	199.771	2.76982	0.31151	8.8916	6.02373e-19	5.06443e-17
ENSG00000058453.17	158.498	2.76727	0.377718	7.32628	2.36622e-13	9.31079e-12
ENSG00000226942.2	1.51208	2.7631	2.89944	0.952977	0.340602	NA
ENSG00000133433.11	4.51636	2.763	1.84928	1.49409	0.135151	0.278025
ENSG00000163626.17	4.43265	2.75867	1.94458	1.41865	0.156001	0.306656
ENSG00000115129.14	18.5523	2.75823	0.934418	2.95181	0.00315915	0.0145896
ENSG00000007384.15	82.5869	2.75768	0.498923	5.52727	3.25259e-08	5.38228e-07
ENSG00000170835.17	4.82874	2.75631	1.85739	1.48396	0.137818	0.281252
ENSG00000132535.22	258.296	2.75536	0.285395	9.65455	4.70205e-22	5.94831e-20
ENSG00000110074.12	63.1849	2.75526	0.531749	5.18152	2.20089e-07	3.13923e-06
ENSG00000258366.11	4.4782	2.75504	1.83754	1.49931	0.133794	0.27614
ENSG00000258399.7	180.36	2.75489	0.443026	6.21834	5.02437e-10	1.16855e-08
ENSG00000172273.13	31.6189	2.75299	0.734477	3.74823	0.000178085	0.00125094
ENSG00000025708.14	27.2595	2.75239	0.779998	3.52872	0.000417574	0.00261438
ENSG00000100151.16	80.9307	2.75206	0.48655	5.65629	1.54683e-08	2.72275e-07
ENSG00000044090.13	88.2176	2.75022	0.455463	6.0383	1.5575e-09	3.31482e-08
ENSG00000143537.14	216.498	2.74991	0.356565	7.71222	1.23644e-14	5.91393e-13
ENSG00000105737.10	1.493	2.74964	2.85099	0.964451	0.33482	NA
ENSG00000129946.11	1.493	2.74964	2.85099	0.964451	0.33482	NA
ENSG00000169169.15	1.493	2.74964	2.85099	0.964451	0.33482	NA
ENSG00000206376.9	1.493	2.74964	2.85099	0.964451	0.33482	NA
ENSG00000260369.2	1.493	2.74964	2.85099	0.964451	0.33482	NA
ENSG00000285852.1	1.493	2.74964	2.85099	0.964451	0.33482	NA
ENSG00000129566.13	104.288	2.74922	0.421172	6.52754	6.6859e-11	1.82093e-09
ENSG00000130429.15	4.44004	2.74804	1.84941	1.4859	0.137306	0.280964
ENSG00000087303.19	4.48559	2.74768	1.89609	1.44913	0.147301	0.294472
ENSG00000158863.22	183.808	2.74685	0.34317	8.00432	1.20125e-15	6.5565e-14
ENSG00000167653.5	4.81705	2.74594	1.82595	1.50385	0.132621	0.274364
ENSG00000227740.2	4.81705	2.74594	1.82595	1.50385	0.132621	0.274364
ENSG00000103037.12	54.7741	2.74583	0.553139	4.96409	6.90243e-07	8.86444e-06
ENSG00000131788.16	151.579	2.74556	0.365112	7.51979	5.48633e-14	2.36506e-12
ENSG00000173209.23	367.526	2.74519	0.247672	11.084	1.50066e-28	3.27627e-26
ENSG00000163874.11	102.195	2.74359	0.439747	6.23902	4.40328e-10	1.04566e-08
ENSG00000130590.14	26.3587	2.7426	0.827323	3.31504	0.000916316	0.00513331
ENSG00000111344.12	14.036	2.74191	1.09097	2.51329	0.0119611	0.0436355
ENSG00000166925.9	133.936	2.74182	0.381494	7.18708	6.61924e-13	2.48194e-11
ENSG00000188162.12	26.4234	2.74158	0.812873	3.37271	0.000744324	0.00429096
ENSG00000181045.15	97.6535	2.7415	0.452322	6.06094	1.35327e-09	2.91685e-08
ENSG00000072042.13	17.1355	2.74094	1.06176	2.5815	0.00983723	0.0371635
ENSG00000114745.14	63.7364	2.73955	0.514434	5.32536	1.00753e-07	1.52891e-06
ENSG00000122971.9	8.56621	2.73817	1.41746	1.93174	0.0533912	0.142041
ENSG00000159140.21	2209.86	2.73798	0.170541	16.0547	5.29802e-58	1.43428e-54
ENSG00000142765.18	1.47392	2.7367	2.83937	0.963843	0.335125	NA
ENSG00000179477.11	1.47392	2.7367	2.83937	0.963843	0.335125	NA
ENSG00000183914.15	1.47392	2.7367	2.83937	0.963843	0.335125	NA
ENSG00000232874.1	1.47392	2.7367	2.83937	0.963843	0.335125	NA
ENSG00000286847.1	1.47392	2.7367	2.83937	0.963843	0.335125	NA
ENSG00000221968.9	148.431	2.73324	0.357924	7.63636	2.2345e-14	1.00821e-12
ENSG00000101412.13	110.209	2.73316	0.430956	6.34209	2.2667e-10	5.65047e-09
ENSG00000117410.14	64.0636	2.73259	0.51838	5.2714	1.35388e-07	2.00945e-06
ENSG00000273850.3	13.9935	2.73193	1.08492	2.5181	0.0117989	0.0431181
ENSG00000007038.11	317.759	2.73106	0.271008	10.0774	6.95299e-24	1.09437e-21
ENSG00000258301.3	4.40927	2.72917	1.84351	1.48042	0.13876	0.282487
ENSG00000230140.7	1.48131	2.72864	3.39345	0.80409	0.421345	NA
ENSG00000269793.7	1.48131	2.72864	3.39345	0.80409	0.421345	NA
ENSG00000286616.1	1.48131	2.72864	3.39345	0.80409	0.421345	NA
ENSG00000100116.17	9.16478	2.72856	1.32862	2.05368	0.0400062	0.113694
ENSG00000174996.12	106.151	2.72812	0.435006	6.27145	3.57694e-10	8.69254e-09
ENSG00000226332.2	18.7767	2.72489	0.987802	2.75853	0.00580613	0.0241301
ENSG00000124140.15	1.45484	2.72375	2.86274	0.95145	0.341376	NA
ENSG00000127528.6	1.45484	2.72375	2.86274	0.95145	0.341376	NA
ENSG00000131471.7	1.45484	2.72375	2.86274	0.95145	0.341376	NA
ENSG00000141505.12	1.45484	2.72375	2.86274	0.95145	0.341376	NA
ENSG00000229496.10	1.45484	2.72375	2.86274	0.95145	0.341376	NA
ENSG00000235453.12	1.45484	2.72375	2.86274	0.95145	0.341376	NA
ENSG00000249082.2	1.45484	2.72375	2.86274	0.95145	0.341376	NA
ENSG00000260371.1	1.45484	2.72375	2.86274	0.95145	0.341376	NA
ENSG00000267059.2	1.45484	2.72375	2.86274	0.95145	0.341376	NA
ENSG00000281332.1	1.45484	2.72375	2.86274	0.95145	0.341376	NA
ENSG00000270299.1	1.44745	2.72158	4.65059	0.585212	0.558405	NA
ENSG00000065357.20	169.907	2.72107	0.370624	7.34186	2.1064e-13	8.33691e-12
ENSG00000152292.18	17.5858	2.72028	0.959787	2.83426	0.00459322	0.019902
ENSG00000177084.18	545.002	2.71991	0.225883	12.0412	2.15738e-33	8.11176e-31
ENSG00000104884.17	135.93	2.71988	0.381877	7.12239	1.06068e-12	3.81846e-11
ENSG00000172009.15	231.27	2.71684	0.300854	9.03043	1.70999e-19	1.55636e-17
ENSG00000170581.14	85.7697	2.71614	0.44956	6.04178	1.52423e-09	3.25426e-08
ENSG00000075702.19	222.179	2.71448	0.316987	8.56338	1.09603e-17	7.68697e-16
ENSG00000185359.14	278.5	2.71396	0.275442	9.85313	6.64393e-23	9.17676e-21
ENSG00000111012.10	17.5888	2.71335	0.981872	2.76345	0.00571941	0.0237916
ENSG00000173153.17	58.4354	2.71272	0.53585	5.06247	4.1386e-07	5.57969e-06
ENSG00000185133.14	59.0721	2.71143	0.544239	4.98205	6.29138e-07	8.17326e-06
ENSG00000080603.17	30.0406	2.71142	0.78591	3.45003	0.000560514	0.00336467
ENSG00000059145.19	218.071	2.71059	0.301219	8.99875	2.28296e-19	2.00663e-17
ENSG00000149541.10	76.3982	2.71014	0.474369	5.71315	1.10902e-08	2.00691e-07
ENSG00000143578.16	48.1868	2.7101	0.59765	4.53459	5.7715e-06	5.9229e-05
ENSG00000201852.1	1.46224	2.70997	3.10137	0.873799	0.382228	NA
ENSG00000286423.1	1.46224	2.70997	3.10137	0.873799	0.382228	NA
ENSG00000009950.16	93.3682	2.70911	0.433801	6.24505	4.23677e-10	1.01144e-08
ENSG00000180263.14	66.8816	2.7088	0.506958	5.34324	9.12984e-08	1.39012e-06
ENSG00000198858.10	67.4351	2.70822	0.651168	4.15902	3.19617e-05	0.000273128
ENSG00000135473.16	59.6559	2.7081	0.563835	4.803	1.56307e-06	1.84301e-05
ENSG00000271857.1	4.75551	2.70662	1.88237	1.43788	0.150468	0.299037
ENSG00000275874.1	23.4898	2.70585	0.90137	3.00193	0.00268274	0.012809
ENSG00000104859.15	275.687	2.70532	0.302732	8.93637	4.02152e-19	3.42361e-17
ENSG00000125459.17	21.6769	2.70437	0.877671	3.0813	0.00206101	0.0102003
ENSG00000143774.17	199.285	2.70326	0.33975	7.95659	1.7684e-15	9.38711e-14
ENSG00000037897.17	27.6954	2.70132	0.831584	3.24841	0.00116054	0.00627106
ENSG00000160972.10	133.026	2.70129	0.449032	6.01581	1.78985e-09	3.75389e-08
ENSG00000196696.13	4.32127	2.69907	1.85014	1.45885	0.144607	0.290631
ENSG00000102312.24	54.4105	2.69881	0.570726	4.72874	2.2592e-06	2.53991e-05
ENSG00000170667.15	4.30219	2.69549	1.85666	1.45179	0.14656	0.293665
ENSG00000268047.1	4.30219	2.69549	1.85666	1.45179	0.14656	0.293665
ENSG00000259865.1	1.41668	2.69547	3.03614	0.887797	0.37465	NA
ENSG00000126457.22	97.9536	2.69533	0.423923	6.35806	2.04317e-10	5.11208e-09
ENSG00000214078.13	297.726	2.69435	0.325509	8.27734	1.25958e-16	7.78526e-15
ENSG00000009724.17	4.6792	2.69433	1.83637	1.46721	0.14232	0.287657
ENSG00000185519.9	4.6792	2.69433	1.83637	1.46721	0.14232	0.287657
ENSG00000218358.3	1.44316	2.69418	2.97578	0.905369	0.36527	NA
ENSG00000260193.1	1.44316	2.69418	2.97578	0.905369	0.36527	NA
ENSG00000167535.8	58.4518	2.69304	0.547296	4.92063	8.62641e-07	1.08823e-05
ENSG00000141959.17	128.775	2.69235	0.374461	7.18994	6.48222e-13	2.43731e-11
ENSG00000234362.6	4.28311	2.69193	1.86961	1.43984	0.149913	0.298284
ENSG00000119431.10	4.66012	2.69033	1.8393	1.4627	0.143551	0.289405
ENSG00000011132.12	26.6875	2.687	0.774223	3.47058	0.00051934	0.00314955
ENSG00000172432.19	176.966	2.68669	0.324021	8.29171	1.11631e-16	6.96332e-15
ENSG00000134222.16	41.0464	2.68609	0.673794	3.98652	6.70485e-05	0.00052735
ENSG00000164620.9	31.4123	2.6831	0.731084	3.67002	0.000242527	0.00163407
ENSG00000122678.17	75.2794	2.68297	0.476747	5.62766	1.82668e-08	3.1608e-07
ENSG00000161036.13	26.1567	2.68282	0.79677	3.36712	0.000759584	0.00436962
ENSG00000136450.13	1.42408	2.67976	2.91142	0.92043	0.357348	NA
ENSG00000180747.15	1.42408	2.67976	2.91142	0.92043	0.357348	NA
ENSG00000252996.1	1.42408	2.67976	2.91142	0.92043	0.357348	NA
ENSG00000262227.1	1.42408	2.67976	2.91142	0.92043	0.357348	NA
ENSG00000125877.13	56.7944	2.67916	0.538844	4.97204	6.62504e-07	8.54877e-06
ENSG00000152117.18	102.384	2.67829	0.464791	5.76235	8.29485e-09	1.54018e-07
ENSG00000172046.20	104.55	2.67723	0.408186	6.55884	5.42268e-11	1.50413e-09
ENSG00000198517.10	242.834	2.67626	0.304823	8.77973	1.63865e-18	1.28958e-16
ENSG00000124006.15	95.629	2.67503	0.438389	6.10194	1.04788e-09	2.30261e-08
ENSG00000127903.14	1.41239	2.6681	4.80216	0.555604	0.578482	NA
ENSG00000135824.12	1.41239	2.6681	4.80216	0.555604	0.578482	NA
ENSG00000143556.9	1.41239	2.6681	4.80216	0.555604	0.578482	NA
ENSG00000126822.18	118.89	2.66736	0.412171	6.47148	9.70499e-11	2.56075e-09
ENSG00000076864.21	69.6251	2.66686	0.644091	4.1405	3.46548e-05	0.000292996
ENSG00000168010.11	157.306	2.6664	0.34126	7.81341	5.56628e-15	2.82192e-13
ENSG00000199377.1	121.783	2.66635	0.420826	6.336	2.35814e-10	5.86762e-09
ENSG00000233016.8	48.03	2.6662	0.583122	4.57228	4.82449e-06	5.02341e-05
ENSG00000099994.11	1.405	2.66607	2.88953	0.922667	0.356181	NA
ENSG00000207483.1	1.405	2.66607	2.88953	0.922667	0.356181	NA
ENSG00000278570.5	1.405	2.66607	2.88953	0.922667	0.356181	NA
ENSG00000176720.6	13.4347	2.66533	1.09202	2.44073	0.0146578	0.051401
ENSG00000085999.13	222.215	2.66488	0.334566	7.96518	1.64982e-15	8.79212e-14
ENSG00000258484.4	4.21418	2.66486	1.87267	1.42302	0.15473	0.304865
ENSG00000230914.3	8.7746	2.66468	1.31611	2.02467	0.0429015	0.119809
ENSG00000100083.19	148.363	2.66461	0.350926	7.59308	3.12385e-14	1.39094e-12
ENSG00000133316.16	88.5607	2.66233	0.498465	5.34106	9.24071e-08	1.40384e-06
ENSG00000207343.1	17.4858	2.66231	1.14338	2.32845	0.0198884	0.0656929
ENSG00000137218.10	13.423	2.65998	1.09507	2.42904	0.0151387	0.0528002
ENSG00000154832.16	95.7904	2.65763	0.427058	6.22311	4.87398e-10	1.13553e-08
ENSG00000114853.15	103.249	2.65759	0.408197	6.51055	7.48768e-11	2.02302e-09
ENSG00000106976.21	807.933	2.65687	0.198147	13.4085	5.38835e-41	4.05204e-38
ENSG00000122515.16	480.312	2.65665	0.29573	8.98334	2.6266e-19	2.27908e-17
ENSG00000050555.19	179.254	2.65617	0.35477	7.48701	7.0462e-14	3.00875e-12
ENSG00000178980.16	30.9372	2.65363	0.749423	3.5409	0.000398766	0.00250939
ENSG00000126562.17	1.38592	2.65252	2.9058	0.912835	0.361329	NA
ENSG00000130675.15	1.38592	2.65252	2.9058	0.912835	0.361329	NA
ENSG00000168970.22	1.38592	2.65252	2.9058	0.912835	0.361329	NA
ENSG00000204947.9	1.38592	2.65252	2.9058	0.912835	0.361329	NA
ENSG00000205710.4	1.38592	2.65252	2.9058	0.912835	0.361329	NA
ENSG00000229474.8	1.38592	2.65252	2.9058	0.912835	0.361329	NA
ENSG00000264666.2	1.38592	2.65252	2.9058	0.912835	0.361329	NA
ENSG00000099957.17	4.53395	2.64777	1.88581	1.40405	0.160305	0.31325
ENSG00000182324.7	4.18341	2.64468	1.86168	1.42059	0.155435	0.305999
ENSG00000027847.14	86.2884	2.64306	0.447334	5.90848	3.45278e-09	6.91374e-08
ENSG00000169020.10	21.9145	2.64152	0.856078	3.08561	0.00203138	0.0100905
ENSG00000182612.10	4.16433	2.64092	1.86545	1.4157	0.156862	0.307856
ENSG00000254614.2	4.16433	2.64092	1.86545	1.4157	0.156862	0.307856
ENSG00000095777.17	1.39331	2.63943	3.24266	0.813972	0.415661	NA
ENSG00000092094.11	69.1641	2.63941	0.504796	5.22867	1.70732e-07	2.47964e-06
ENSG00000126759.14	1.36684	2.63845	2.96259	0.890589	0.373149	NA
ENSG00000214796.9	1.36684	2.63845	2.96259	0.890589	0.373149	NA
ENSG00000235560.4	1.36684	2.63845	2.96259	0.890589	0.373149	NA
ENSG00000260796.1	1.36684	2.63845	2.96259	0.890589	0.373149	NA
ENSG00000283900.1	1.36684	2.63845	2.96259	0.890589	0.373149	NA
ENSG00000288336.1	1.36684	2.63845	2.96259	0.890589	0.373149	NA
ENSG00000288756.1	1.36684	2.63845	2.96259	0.890589	0.373149	NA
ENSG00000006118.15	170.191	2.63772	0.356348	7.4021	1.3405e-13	5.46536e-12
ENSG00000126215.14	97.3969	2.63567	0.430725	6.11915	9.40786e-10	2.0808e-08
ENSG00000164880.16	574.563	2.63537	0.241182	10.9269	8.57214e-28	1.70636e-25
ENSG00000178999.13	236.935	2.63509	0.299778	8.79014	1.49378e-18	1.19644e-16
ENSG00000185215.11	300.508	2.63337	0.262002	10.051	9.09609e-24	1.38342e-21
ENSG00000099899.15	81.0208	2.63297	0.452724	5.81585	6.03271e-09	1.15664e-07
ENSG00000237276.9	4.50318	2.63236	1.8553	1.41883	0.155948	0.306596
ENSG00000064545.15	59.262	2.63115	0.537495	4.89521	9.82013e-07	1.22399e-05
ENSG00000259408.2	8.64414	2.63036	1.34046	1.96229	0.0497291	0.134412
ENSG00000261971.9	59.815	2.62986	0.538096	4.88734	1.02205e-06	1.26641e-05
ENSG00000274780.2	4.10709	2.62961	1.91795	1.37105	0.170358	0.326715
ENSG00000108666.10	37.9546	2.62926	0.659701	3.98553	6.73309e-05	0.000528956
ENSG00000275131.3	12.606	2.62889	1.10049	2.38883	0.016902	0.0575851
ENSG00000155256.18	78.8294	2.62749	0.488955	5.37368	7.71448e-08	1.19205e-06
ENSG00000182179.13	9.20146	2.62748	1.40305	1.8727	0.0611102	0.157297
ENSG00000131495.9	8.60598	2.62667	1.32698	1.97944	0.0477662	0.130356
ENSG00000186635.15	350.879	2.62656	0.250127	10.5009	8.55803e-26	1.56543e-23
ENSG00000177666.17	70.9672	2.62622	0.493518	5.32144	1.02949e-07	1.55527e-06
ENSG00000266010.3	4.15265	2.62554	1.88459	1.39316	0.163571	0.317206
ENSG00000168758.11	70.4819	2.62537	0.568407	4.61882	3.8592e-06	4.14825e-05
ENSG00000099814.17	222.853	2.62351	0.302804	8.66407	4.55215e-18	3.3488e-16
ENSG00000264745.1	1.34776	2.62322	3.07149	0.854053	0.393076	NA
ENSG00000274372.5	1.37423	2.62194	3.06619	0.855115	0.392487	NA
ENSG00000185187.13	4.13357	2.62089	1.87302	1.39929	0.161727	0.315074
ENSG00000164053.22	56.032	2.62025	0.557339	4.70136	2.58436e-06	2.88159e-05
ENSG00000213398.8	28.4171	2.61888	0.789508	3.3171	0.000909568	0.00510444
ENSG00000167747.16	118.743	2.6176	0.454064	5.76482	8.17446e-09	1.51991e-07
ENSG00000040487.13	21.0286	2.61755	0.863017	3.03302	0.00242116	0.0117229
ENSG00000141756.19	554.482	2.61693	0.22022	11.8833	1.44628e-32	4.55277e-30
ENSG00000160961.12	29.5465	2.61549	0.727173	3.59679	0.00032217	0.00209759
ENSG00000110881.12	152.593	2.61446	0.348417	7.50383	6.19797e-14	2.65493e-12
ENSG00000104907.13	106.563	2.61397	0.419756	6.22736	4.74354e-10	1.1128e-08
ENSG00000099377.14	16.5402	2.61367	0.972091	2.68871	0.0071729	0.02878
ENSG00000158553.5	4.47242	2.61306	1.85561	1.4082	0.159073	0.311473
ENSG00000108405.4	4.09541	2.61283	1.87048	1.39687	0.162451	0.315985
ENSG00000272556.3	13.0593	2.61268	1.10123	2.3725	0.017668	0.0597289
ENSG00000198055.11	126.062	2.61219	0.368973	7.07964	1.44532e-12	5.09832e-11
ENSG00000198026.8	133.886	2.61214	0.363821	7.17973	6.98513e-13	2.6047e-11
ENSG00000178226.11	69.5742	2.61073	0.539198	4.84187	1.28624e-06	1.55312e-05
ENSG00000162585.17	148.75	2.61035	0.350345	7.45078	9.27911e-14	3.8766e-12
ENSG00000184162.15	11.8917	2.61011	1.20092	2.17342	0.0297487	0.0905913
ENSG00000140961.14	16.9332	2.60816	0.960789	2.7146	0.00663561	0.0270379
ENSG00000101365.21	56.9375	2.60708	0.61039	4.27116	1.94455e-05	0.000175359
ENSG00000127054.22	272.104	2.60666	0.463653	5.62201	1.88749e-08	3.24226e-07
ENSG00000166987.15	253.709	2.60641	0.316539	8.23409	1.8092e-16	1.09328e-14
ENSG00000149182.15	188.038	2.60613	0.339269	7.68161	1.57098e-14	7.28246e-13
ENSG00000149823.9	57.619	2.60556	0.543382	4.79508	1.62606e-06	1.89909e-05
ENSG00000186765.12	4.05725	2.60533	1.89627	1.37393	0.169465	0.325927
ENSG00000231113.2	4.05725	2.60533	1.89627	1.37393	0.169465	0.325927
ENSG00000177106.17	119.462	2.60475	0.398317	6.5394	6.1768e-11	1.70631e-09
ENSG00000200472.1	8.44166	2.60332	1.33018	1.95711	0.0503342	0.135722
ENSG00000112659.14	258.426	2.60288	0.30315	8.58611	8.99609e-18	6.46023e-16
ENSG00000080189.15	199.843	2.60281	0.307168	8.47356	2.38013e-17	1.60286e-15
ENSG00000104863.12	9.06361	2.60011	1.40849	1.84603	0.0648881	0.163959
ENSG00000196739.15	324.719	2.59857	0.331877	7.82993	4.88137e-15	2.49337e-13
ENSG00000172508.11	4.01909	2.59719	1.95076	1.33137	0.183067	0.343879
ENSG00000163701.19	7.85787	2.59683	1.43445	1.81034	0.0702435	0.173983
ENSG00000002016.18	81.2398	2.59545	0.483345	5.36976	7.88419e-08	1.21411e-06
ENSG00000189410.12	8.42997	2.59475	1.32593	1.95693	0.0503554	0.135752
ENSG00000103326.12	295.269	2.59374	0.303847	8.53631	1.38577e-17	9.61937e-16
ENSG00000104522.16	1.33607	2.59181	2.94594	0.879792	0.378972	NA
ENSG00000132832.10	1.33607	2.59181	2.94594	0.879792	0.378972	NA
ENSG00000168754.15	1.33607	2.59181	2.94594	0.879792	0.378972	NA
ENSG00000188833.10	1.33607	2.59181	2.94594	0.879792	0.378972	NA
ENSG00000198208.12	1.33607	2.59181	2.94594	0.879792	0.378972	NA
ENSG00000198690.10	1.33607	2.59181	2.94594	0.879792	0.378972	NA
ENSG00000201912.1	1.33607	2.59181	2.94594	0.879792	0.378972	NA
ENSG00000248592.7	1.33607	2.59181	2.94594	0.879792	0.378972	NA
ENSG00000251072.2	1.33607	2.59181	2.94594	0.879792	0.378972	NA
ENSG00000251455.1	1.33607	2.59181	2.94594	0.879792	0.378972	NA
ENSG00000261864.1	1.33607	2.59181	2.94594	0.879792	0.378972	NA
ENSG00000262943.8	1.33607	2.59181	2.94594	0.879792	0.378972	NA
ENSG00000187741.15	617.105	2.59091	0.295163	8.7779	1.66556e-18	1.30318e-16
ENSG00000154370.16	50.4727	2.59037	0.565842	4.5779	4.69665e-06	4.89783e-05
ENSG00000115687.14	153.764	2.59027	0.359878	7.19765	6.12611e-13	2.30983e-11
ENSG00000103197.18	425.176	2.58965	0.285911	9.05752	1.33444e-19	1.23719e-17
ENSG00000231806.4	4.42257	2.58818	1.87289	1.38192	0.166996	0.322094
ENSG00000092758.18	119.786	2.58749	0.37893	6.82843	8.58517e-12	2.72791e-10
ENSG00000130005.13	32.3806	2.58628	0.711409	3.63544	0.000277508	0.00183594
ENSG00000104960.15	109.726	2.58434	0.413567	6.24891	4.13332e-10	9.91996e-09
ENSG00000160993.4	4.02648	2.58418	1.87601	1.37749	0.168361	0.324447
ENSG00000125746.18	72.2923	2.58411	0.520302	4.96655	6.81544e-07	8.76938e-06
ENSG00000137504.15	247.86	2.58374	0.3691	7.00011	2.55764e-12	8.74249e-11
ENSG00000091592.16	231.032	2.5827	0.290557	8.88878	6.17856e-19	5.11974e-17
ENSG00000132128.18	213.744	2.58234	0.34937	7.39142	1.45271e-13	5.90505e-12
ENSG00000037757.14	142.016	2.58194	0.612057	4.21847	2.4597e-05	0.000216339
ENSG00000019144.20	114.27	2.58191	0.419162	6.1597	7.28818e-10	1.64971e-08
ENSG00000214756.8	11.685	2.58131	1.20775	2.1373	0.0325739	0.0969056
ENSG00000189077.11	20.0312	2.58129	0.89754	2.87596	0.00402799	0.0178412
ENSG00000249115.9	159.29	2.58004	0.429044	6.01346	1.81603e-09	3.79935e-08
ENSG00000125733.18	234.746	2.58002	0.302558	8.52736	1.49729e-17	1.0288e-15
ENSG00000197448.14	61.2219	2.57776	0.515064	5.00473	5.59392e-07	7.33714e-06
ENSG00000124743.6	1.31699	2.57755	2.95379	0.872624	0.382868	NA
ENSG00000168811.7	1.31699	2.57755	2.95379	0.872624	0.382868	NA
ENSG00000229299.2	1.31699	2.57755	2.95379	0.872624	0.382868	NA
ENSG00000230863.3	1.31699	2.57755	2.95379	0.872624	0.382868	NA
ENSG00000238142.3	1.31699	2.57755	2.95379	0.872624	0.382868	NA
ENSG00000243279.4	1.31699	2.57755	2.95379	0.872624	0.382868	NA
ENSG00000253210.3	1.31699	2.57755	2.95379	0.872624	0.382868	NA
ENSG00000258498.9	1.31699	2.57755	2.95379	0.872624	0.382868	NA
ENSG00000277611.1	1.31699	2.57755	2.95379	0.872624	0.382868	NA
ENSG00000207099.1	1.3096	2.57753	4.78575	0.538584	0.590174	NA
ENSG00000115718.18	4.36533	2.57683	1.86385	1.38253	0.166809	0.321894
ENSG00000125447.18	137.217	2.5759	0.44538	5.78361	7.31157e-09	1.37077e-07
ENSG00000141503.17	525.218	2.57551	0.220767	11.6662	1.89763e-31	5.46516e-29
ENSG00000162073.14	66.6434	2.57267	0.499851	5.14687	2.64868e-07	3.7337e-06
ENSG00000072163.20	32.1886	2.57211	0.706892	3.63861	0.00027411	0.00181791
ENSG00000010295.20	8.34936	2.57139	1.34904	1.90609	0.0566383	0.148779
ENSG00000079313.15	146.779	2.57025	0.358795	7.16357	7.86045e-13	2.90708e-11
ENSG00000184402.15	222.871	2.56883	0.303052	8.47654	2.31996e-17	1.57015e-15
ENSG00000145040.4	36.4702	2.56818	0.657521	3.90586	9.38918e-05	0.000708033
ENSG00000111271.15	41.4458	2.5673	0.615756	4.16935	3.05473e-05	0.000262366
ENSG00000168453.16	208.487	2.56706	0.308924	8.30969	9.59542e-17	6.0411e-15
ENSG00000177646.20	440	2.5647	0.260875	9.83114	8.26742e-23	1.13038e-20
ENSG00000141338.15	3.99571	2.56364	1.89186	1.35509	0.17539	0.333344
ENSG00000273136.8	3.99571	2.56364	1.89186	1.35509	0.17539	0.333344
ENSG00000164535.15	111.526	2.56315	0.39307	6.52085	6.99079e-11	1.89634e-09
ENSG00000089847.13	1.29791	2.5629	3.00495	0.852894	0.393718	NA
ENSG00000134030.14	1.29791	2.5629	3.00495	0.852894	0.393718	NA
ENSG00000146700.9	1.29791	2.5629	3.00495	0.852894	0.393718	NA
ENSG00000187753.13	1.29791	2.5629	3.00495	0.852894	0.393718	NA
ENSG00000267174.6	1.29791	2.5629	3.00495	0.852894	0.393718	NA
ENSG00000284468.3	1.29791	2.5629	3.00495	0.852894	0.393718	NA
ENSG00000228409.7	20.3965	2.56248	0.85735	2.98884	0.00280037	0.0132445
ENSG00000131748.16	82.6054	2.56157	0.459282	5.57734	2.44226e-08	4.12201e-07
ENSG00000117425.14	7.72741	2.56048	1.43005	1.79049	0.0733755	0.179345
ENSG00000188549.13	137.476	2.55984	0.381233	6.71462	1.88552e-11	5.51239e-10
ENSG00000205981.9	11.528	2.55979	1.21074	2.11423	0.0344955	0.101309
ENSG00000146828.18	55.3619	2.55923	0.574233	4.45678	8.31997e-06	8.2563e-05
ENSG00000090674.16	50.8292	2.55811	0.611453	4.18366	2.86848e-05	0.000247468
ENSG00000160183.17	8.2158	2.55802	1.33822	1.91151	0.0559393	0.147577
ENSG00000176909.12	3.95755	2.55495	1.88209	1.35751	0.174619	0.332332
ENSG00000167880.8	79.9946	2.55303	0.506926	5.03629	4.74637e-07	6.31729e-06
ENSG00000269609.6	24.2077	2.55254	0.83831	3.04486	0.00232789	0.011351
ENSG00000169718.18	189.352	2.55075	0.418542	6.09436	1.09878e-09	2.39888e-08
ENSG00000061273.18	329.18	2.55056	0.276747	9.21621	3.07779e-20	3.10903e-18
ENSG00000140859.16	234.165	2.55005	0.328309	7.76723	8.02203e-15	4.00687e-13
ENSG00000197279.5	1.27883	2.5471	3.1104	0.8189	0.412844	NA
ENSG00000285650.1	1.27883	2.5471	3.1104	0.8189	0.412844	NA
ENSG00000166049.11	1.3053	2.54614	3.17737	0.801337	0.422936	NA
ENSG00000206187.4	1.3053	2.54614	3.17737	0.801337	0.422936	NA
ENSG00000285082.2	1.3053	2.54614	3.17737	0.801337	0.422936	NA
ENSG00000063180.9	16.9348	2.54593	0.987123	2.57914	0.00990474	0.0373872
ENSG00000025434.19	40.8796	2.54583	0.623183	4.0852	4.40381e-05	0.000363476
ENSG00000255717.8	344.889	2.54554	0.273359	9.31208	1.25352e-20	1.33603e-18
ENSG00000137817.17	146.847	2.54536	0.37865	6.72219	1.7901e-11	5.30213e-10
ENSG00000135622.13	17.9321	2.54531	1.16425	2.18623	0.0287987	0.0882743
ENSG00000115204.15	107.791	2.543	0.446156	5.69981	1.19938e-08	2.15888e-07
ENSG00000186815.13	246.38	2.54248	0.280415	9.06685	1.22505e-19	1.14361e-17
ENSG00000011243.19	189.176	2.54231	0.330617	7.68959	1.47608e-14	6.88974e-13
ENSG00000145191.15	104.505	2.54126	0.397232	6.39742	1.5802e-10	4.01306e-09
ENSG00000025770.19	120.612	2.54057	0.427424	5.94391	2.78297e-09	5.69038e-08
ENSG00000130813.18	35.8616	2.54055	0.661732	3.83925	0.000123412	0.000903464
ENSG00000078061.14	186.261	2.54028	0.354872	7.15831	8.1677e-13	2.99615e-11
ENSG00000107816.17	83.7827	2.53952	0.47028	5.40001	6.66387e-08	1.04039e-06
ENSG00000261094.2	4.25825	2.53736	1.8946	1.33926	0.180486	0.340638
ENSG00000268043.8	27.7443	2.5356	0.771186	3.28792	0.00100931	0.00558092
ENSG00000121680.16	35.8265	2.5347	0.655505	3.86679	0.000110278	0.000818377
ENSG00000013392.8	3.92679	2.53417	1.90252	1.33201	0.182857	0.343832
ENSG00000101997.13	56.4579	2.5336	0.533504	4.74898	2.04445e-06	2.30999e-05
ENSG00000261526.2	4.3038	2.533	1.91448	1.32308	0.18581	0.347805
ENSG00000142208.18	135.352	2.53213	0.371472	6.81649	9.32902e-12	2.94354e-10
ENSG00000181513.15	58.1275	2.53187	0.594816	4.25656	2.07599e-05	0.000185605
ENSG00000182871.16	67.0766	2.53064	0.508742	4.9743	6.54834e-07	8.47402e-06
ENSG00000122787.15	1.28622	2.52914	3.06053	0.826374	0.408592	NA
ENSG00000144488.15	1.28622	2.52914	3.06053	0.826374	0.408592	NA
ENSG00000185339.9	1.28622	2.52914	3.06053	0.826374	0.408592	NA
ENSG00000226856.8	1.28622	2.52914	3.06053	0.826374	0.408592	NA
ENSG00000288060.1	1.28622	2.52914	3.06053	0.826374	0.408592	NA
ENSG00000288741.1	1.28622	2.52914	3.06053	0.826374	0.408592	NA
ENSG00000206752.1	1.25975	2.52905	3.31812	0.762192	0.445945	NA
ENSG00000102125.16	63.8259	2.52902	0.498413	5.07414	3.89252e-07	5.28286e-06
ENSG00000104946.14	84.3354	2.52859	0.436347	5.7949	6.83613e-09	1.29963e-07
ENSG00000175309.15	299.93	2.52849	0.265753	9.51443	1.8272e-21	2.11394e-19
ENSG00000159556.10	16.2205	2.52741	0.960043	2.6326	0.00847343	0.032902
ENSG00000135912.11	179.126	2.52535	0.335782	7.52079	5.4445e-14	2.35453e-12
ENSG00000102359.9	3.824	2.52395	2.09711	1.20354	0.228768	0.401833
ENSG00000068078.20	11.9198	2.52228	1.18362	2.13098	0.033091	0.0980983
ENSG00000157992.12	3.86955	2.52111	1.89355	1.33142	0.18305	0.343879
ENSG00000130304.17	11.8934	2.52101	1.12974	2.23149	0.0256488	0.080292
ENSG00000159899.16	79.5799	2.52024	0.446767	5.64107	1.68992e-08	2.95539e-07
ENSG00000257513.7	8.06626	2.51931	1.33641	1.88513	0.0594126	0.154122
ENSG00000163481.8	44.1393	2.5188	0.59873	4.2069	2.58902e-05	0.000226097
ENSG00000138834.15	257.683	2.51862	0.271875	9.26389	1.97115e-20	2.05242e-18
ENSG00000114388.14	19.8568	2.51833	0.862803	2.91877	0.00351411	0.0158927
ENSG00000051523.11	114.771	2.51676	0.380387	6.61631	3.68265e-11	1.0342e-09
ENSG00000172830.13	82.6312	2.51622	0.452535	5.56027	2.69354e-08	4.54044e-07
ENSG00000076944.17	32.7153	2.51463	0.706117	3.5612	0.000369164	0.00234051
ENSG00000162302.13	79.8499	2.51442	0.446653	5.62947	1.80762e-08	3.1329e-07
ENSG00000170638.10	191.536	2.51407	0.350545	7.17189	7.39681e-13	2.75064e-11
ENSG00000145700.10	1.26714	2.51353	3.00988	0.835093	0.403666	NA
ENSG00000243024.7	1.26714	2.51353	3.00988	0.835093	0.403666	NA
ENSG00000266094.8	1.26714	2.51353	3.00988	0.835093	0.403666	NA
ENSG00000277033.2	1.26714	2.51353	3.00988	0.835093	0.403666	NA
ENSG00000284282.3	1.26714	2.51353	3.00988	0.835093	0.403666	NA
ENSG00000284917.1	1.26714	2.51353	3.00988	0.835093	0.403666	NA
ENSG00000289388.1	1.26714	2.51353	3.00988	0.835093	0.403666	NA
ENSG00000179532.13	224.929	2.51346	0.337378	7.45	9.3343e-14	3.88766e-12
ENSG00000133612.19	335.592	2.50694	0.26047	9.62468	6.29016e-22	7.81134e-20
ENSG00000162241.13	52.5094	2.50642	0.582706	4.30134	1.69771e-05	0.000156328
ENSG00000177303.10	62.8123	2.50527	0.502766	4.98298	6.26129e-07	8.15715e-06
ENSG00000105270.15	3.79323	2.50427	1.99326	1.25637	0.208982	0.377573
ENSG00000175634.15	103.993	2.504	0.404255	6.1941	5.86178e-10	1.3517e-08
ENSG00000177169.10	321.476	2.50244	0.284914	8.78314	1.5897e-18	1.25837e-16
ENSG00000184058.15	7.97825	2.50224	1.33752	1.8708	0.0613721	0.157703
ENSG00000124920.14	23.8553	2.50212	0.835819	2.99361	0.00275697	0.0130942
ENSG00000128928.10	108.075	2.50062	0.401733	6.22458	4.82836e-10	1.12879e-08
ENSG00000112818.11	1.24067	2.49996	4.8043	0.520359	0.602813	NA
ENSG00000155890.4	1.24067	2.49996	4.8043	0.520359	0.602813	NA
ENSG00000249647.2	1.24067	2.49996	4.8043	0.520359	0.602813	NA
ENSG00000184216.14	262.836	2.49992	0.384961	6.49396	8.36116e-11	2.23669e-09
ENSG00000070404.10	151.137	2.4998	0.343496	7.27751	3.40039e-13	1.32264e-11
ENSG00000204815.10	8.02381	2.49916	1.38756	1.80112	0.0716842	0.176256
ENSG00000133488.15	3.83878	2.49912	1.90111	1.31456	0.188658	0.351431
ENSG00000083817.9	1.24806	2.49845	3.00759	0.830716	0.406134	NA
ENSG00000127578.7	1.24806	2.49845	3.00759	0.830716	0.406134	NA
ENSG00000160951.4	1.24806	2.49845	3.00759	0.830716	0.406134	NA
ENSG00000165716.11	1.24806	2.49845	3.00759	0.830716	0.406134	NA
ENSG00000166707.12	1.24806	2.49845	3.00759	0.830716	0.406134	NA
ENSG00000173805.16	1.24806	2.49845	3.00759	0.830716	0.406134	NA
ENSG00000200243.1	1.24806	2.49845	3.00759	0.830716	0.406134	NA
ENSG00000226862.1	1.24806	2.49845	3.00759	0.830716	0.406134	NA
ENSG00000236935.2	1.24806	2.49845	3.00759	0.830716	0.406134	NA
ENSG00000255819.7	1.24806	2.49845	3.00759	0.830716	0.406134	NA
ENSG00000272630.1	1.24806	2.49845	3.00759	0.830716	0.406134	NA
ENSG00000273819.1	1.24806	2.49845	3.00759	0.830716	0.406134	NA
ENSG00000276900.1	1.24806	2.49845	3.00759	0.830716	0.406134	NA
ENSG00000287190.1	1.24806	2.49845	3.00759	0.830716	0.406134	NA
ENSG00000289555.1	1.24806	2.49845	3.00759	0.830716	0.406134	NA
ENSG00000004399.13	361.131	2.49726	0.279225	8.94357	3.76795e-19	3.22804e-17
ENSG00000141013.17	88.692	2.49721	0.46175	5.40815	6.36794e-08	9.988e-07
ENSG00000069018.19	1.25546	2.49707	4.80434	0.519752	0.603236	NA
ENSG00000152785.8	1.25546	2.49707	4.80434	0.519752	0.603236	NA
ENSG00000257284.1	1.25546	2.49707	4.80434	0.519752	0.603236	NA
ENSG00000129933.21	166.513	2.49539	0.352156	7.08604	1.38007e-12	4.89022e-11
ENSG00000116337.20	186.013	2.49469	0.335332	7.43948	1.01084e-13	4.19716e-12
ENSG00000182511.12	3.8197	2.49465	1.89603	1.31572	0.188268	0.351018
ENSG00000167925.16	19.543	2.49223	0.867234	2.87377	0.00405605	0.0179303
ENSG00000233369.7	7.39447	2.49205	1.44091	1.7295	0.0837199	0.198666
ENSG00000203485.14	684.835	2.49201	0.224471	11.1017	1.23086e-28	2.80133e-26
ENSG00000140691.18	19.5239	2.49137	0.869821	2.86424	0.00418017	0.0183925
ENSG00000086544.3	7.88286	2.49109	1.36631	1.82323	0.0682686	0.170338
ENSG00000009830.13	113.166	2.49083	0.389748	6.39086	1.64958e-10	4.18141e-09
ENSG00000064490.14	35.369	2.48795	0.651275	3.82013	0.00013338	0.000967543
ENSG00000116717.13	15.2201	2.48729	1.01247	2.45665	0.0140239	0.0495632
ENSG00000265479.7	7.90933	2.48686	1.33981	1.85612	0.0634357	0.161282
ENSG00000177868.12	3.78154	2.48654	1.9104	1.30158	0.193059	0.357099
ENSG00000136271.11	133.546	2.48572	0.366538	6.78163	1.18831e-11	3.65568e-10
ENSG00000204529.4	56.5698	2.48537	0.583104	4.26231	2.02328e-05	0.000181492
ENSG00000139445.18	1.22899	2.48313	3.05207	0.813588	0.415881	NA
ENSG00000182218.10	1.22899	2.48313	3.05207	0.813588	0.415881	NA
ENSG00000261063.1	1.22899	2.48313	3.05207	0.813588	0.415881	NA
ENSG00000278494.2	1.22899	2.48313	3.05207	0.813588	0.415881	NA
ENSG00000285641.1	1.22899	2.48313	3.05207	0.813588	0.415881	NA
ENSG00000288826.1	1.22899	2.48313	3.05207	0.813588	0.415881	NA
ENSG00000177406.5	16.3261	2.48282	0.996148	2.49242	0.0126877	0.0456029
ENSG00000186642.16	205.606	2.48241	0.308881	8.03679	9.22251e-16	5.09534e-14
ENSG00000185684.16	54.7655	2.48101	0.543149	4.56782	4.92818e-06	5.12102e-05
ENSG00000149809.17	10.912	2.47849	1.24406	1.99226	0.0463425	0.127188
ENSG00000166140.17	61.2254	2.47751	0.514847	4.81213	1.4933e-06	1.76844e-05
ENSG00000136270.14	98.6514	2.47657	0.447046	5.53986	3.02719e-08	5.03391e-07
ENSG00000188818.13	27.6883	2.47406	0.770835	3.20958	0.00132928	0.00703408
ENSG00000131408.15	37.5768	2.47377	0.671441	3.68428	0.000229352	0.00155825
ENSG00000051596.10	3.78893	2.47346	1.92666	1.28381	0.199209	0.365279
ENSG00000099364.18	146.532	2.47268	0.368067	6.71801	1.84228e-11	5.40935e-10
ENSG00000288985.1	4.16594	2.47227	1.94413	1.27166	0.203493	0.370974
ENSG00000012822.16	103.063	2.47015	0.414119	5.96484	2.44875e-09	5.0605e-08
ENSG00000060656.20	57.4426	2.46907	0.530599	4.65336	3.26568e-06	3.56486e-05
ENSG00000135124.16	11.4841	2.46894	1.11365	2.21697	0.026625	0.0829067
ENSG00000108963.19	63.1894	2.4687	0.518813	4.75837	1.95164e-06	2.21808e-05
ENSG00000103335.22	753.557	2.46849	0.205527	12.0105	3.12886e-33	1.11453e-30
ENSG00000130762.15	39.0611	2.46802	0.627584	3.93258	8.40396e-05	0.00064124
ENSG00000117266.16	190.527	2.46735	0.308717	7.99226	1.32487e-15	7.17336e-14
ENSG00000176732.7	1.20991	2.4667	3.1534	0.782234	0.434077	NA
ENSG00000105427.10	1.23638	2.46657	3.32409	0.742028	0.45807	NA
ENSG00000140323.6	1.23638	2.46657	3.32409	0.742028	0.45807	NA
ENSG00000215957.1	1.23638	2.46657	3.32409	0.742028	0.45807	NA
ENSG00000274428.1	1.23638	2.46657	3.32409	0.742028	0.45807	NA
ENSG00000282998.1	1.23638	2.46657	3.32409	0.742028	0.45807	NA
ENSG00000185485.14	31.1825	2.46601	0.70629	3.4915	0.000480314	0.00294454
ENSG00000160949.18	272.477	2.46466	0.26732	9.21989	2.97417e-20	3.02694e-18
ENSG00000125450.11	253.02	2.46399	0.27286	9.03023	1.71319e-19	1.55636e-17
ENSG00000287315.1	3.75078	2.46354	1.90403	1.29385	0.195716	0.360731
ENSG00000162006.9	4.10871	2.46244	1.88972	1.30307	0.19255	0.35645
ENSG00000261441.1	3.7317	2.45928	1.9052	1.29083	0.196764	0.362023
ENSG00000286268.1	4.08963	2.45845	1.88661	1.3031	0.19254	0.35645
ENSG00000178188.15	269.707	2.45734	0.266846	9.20883	3.29711e-20	3.2816e-18
ENSG00000118369.13	38.2705	2.45658	0.627609	3.9142	9.07058e-05	0.000687454
ENSG00000139190.17	93.054	2.45511	0.466914	5.25816	1.45502e-07	2.14544e-06
ENSG00000148384.14	90.4354	2.45443	0.452131	5.42857	5.6807e-08	9.02546e-07
ENSG00000188385.13	95.062	2.45209	0.414253	5.9193	3.23323e-09	6.51265e-08
ENSG00000110057.8	72.3493	2.45046	0.495397	4.94645	7.55784e-07	9.62399e-06
ENSG00000090372.15	185.11	2.45006	0.317608	7.71411	1.21829e-14	5.84777e-13
ENSG00000143178.13	8.33618	2.45003	1.43842	1.70328	0.0885163	0.206686
ENSG00000108821.14	521.808	2.44932	0.299358	8.18192	2.7935e-16	1.64403e-14
ENSG00000250571.7	4.05147	2.44822	1.90416	1.28572	0.19854	0.364348
ENSG00000282084.1	1.19083	2.44797	3.3596	0.728649	0.466216	NA
ENSG00000111325.16	1.2173	2.44767	3.15545	0.775698	0.437927	NA
ENSG00000201744.1	1.2173	2.44767	3.15545	0.775698	0.437927	NA
ENSG00000234776.5	1.2173	2.44767	3.15545	0.775698	0.437927	NA
ENSG00000260418.1	1.2173	2.44767	3.15545	0.775698	0.437927	NA
ENSG00000214176.10	57.1697	2.44731	0.514382	4.75777	1.9574e-06	2.22277e-05
ENSG00000117408.11	72.6702	2.44678	0.462144	5.2944	1.19407e-07	1.78595e-06
ENSG00000074582.15	69.6485	2.44638	0.481944	5.07606	3.85345e-07	5.23697e-06
ENSG00000119943.13	62.9948	2.44597	0.532184	4.59611	4.3045e-06	4.54491e-05
ENSG00000235712.10	11.9257	2.4448	1.16555	2.09754	0.0359455	0.104546
ENSG00000142185.18	14.192	2.44466	1.13276	2.15814	0.0309166	0.0933127
ENSG00000254206.5	10.7391	2.44396	1.26494	1.93207	0.0533505	0.142016
ENSG00000138002.16	156.911	2.44386	0.327889	7.45332	9.1019e-14	3.81435e-12
ENSG00000167513.9	34.492	2.44322	0.65956	3.70431	0.000211964	0.00145421
ENSG00000149930.18	391.548	2.44243	0.234261	10.4261	1.885e-25	3.2712e-23
ENSG00000100258.18	132.702	2.44195	0.388774	6.28115	3.36074e-10	8.22621e-09
ENSG00000017483.16	329.89	2.43952	0.271252	8.99356	2.39342e-19	2.09015e-17
ENSG00000172590.18	18.3887	2.437	0.907413	2.68566	0.00723877	0.0288857
ENSG00000285985.1	83.8992	2.43675	0.560965	4.34385	1.40007e-05	0.000131151
ENSG00000259132.1	3.70093	2.43663	1.92236	1.26752	0.20497	0.372712
ENSG00000184207.9	83.9196	2.4361	0.432336	5.63475	1.75309e-08	3.04883e-07
ENSG00000133874.2	3.68185	2.43174	1.91279	1.2713	0.20362	0.371123
ENSG00000102871.16	27.6129	2.43149	1.02636	2.36904	0.0178342	0.0601554
ENSG00000130821.17	153.274	2.43145	0.374529	6.492	8.47019e-11	2.26139e-09
ENSG00000241945.8	4.03978	2.43109	1.89888	1.28027	0.200449	0.366759
ENSG00000110002.16	1.19822	2.43078	3.08321	0.788393	0.430467	NA
ENSG00000130775.16	1.19822	2.43078	3.08321	0.788393	0.430467	NA
ENSG00000169962.5	1.19822	2.43078	3.08321	0.788393	0.430467	NA
ENSG00000173991.6	1.19822	2.43078	3.08321	0.788393	0.430467	NA
ENSG00000176244.7	1.19822	2.43078	3.08321	0.788393	0.430467	NA
ENSG00000272223.1	1.19822	2.43078	3.08321	0.788393	0.430467	NA
ENSG00000283170.1	1.19822	2.43078	3.08321	0.788393	0.430467	NA
ENSG00000289447.1	1.19822	2.43078	3.08321	0.788393	0.430467	NA
ENSG00000198728.11	241.305	2.42714	0.297938	8.14643	3.74812e-16	2.1407e-14
ENSG00000006071.16	39.5351	2.42703	0.684575	3.54532	0.000392144	0.00247231
ENSG00000011009.11	50.6819	2.42703	0.588445	4.12448	3.71566e-05	0.000311426
ENSG00000161513.12	34.674	2.42609	0.667277	3.63581	0.000277111	0.00183422
ENSG00000169696.16	93.6177	2.42531	0.433478	5.59499	2.20634e-08	3.74718e-07
ENSG00000182087.14	166.555	2.42452	0.342045	7.0883	1.35771e-12	4.8236e-11
ENSG00000102543.14	8.19094	2.42193	1.45526	1.66426	0.0960599	0.217654
ENSG00000205808.7	3.62461	2.41901	1.93693	1.24889	0.211706	0.380919
ENSG00000004660.15	281.697	2.41889	0.274904	8.79902	1.38017e-18	1.11202e-16
ENSG00000231566.3	7.57638	2.41762	1.35232	1.78776	0.0738152	0.180159
ENSG00000073536.18	45.0007	2.41744	0.57611	4.19614	2.71505e-05	0.000235734
ENSG00000137200.13	77.5038	2.41656	0.501961	4.81424	1.47765e-06	1.75144e-05
ENSG00000166823.6	1.17914	2.41474	3.06829	0.786999	0.431283	NA
ENSG00000215529.13	1.17914	2.41474	3.06829	0.786999	0.431283	NA
ENSG00000223118.1	1.17914	2.41474	3.06829	0.786999	0.431283	NA
ENSG00000224316.1	1.17914	2.41474	3.06829	0.786999	0.431283	NA
ENSG00000226917.6	1.17914	2.41474	3.06829	0.786999	0.431283	NA
ENSG00000247735.2	1.17914	2.41474	3.06829	0.786999	0.431283	NA
ENSG00000250286.2	1.17914	2.41474	3.06829	0.786999	0.431283	NA
ENSG00000267750.6	1.17914	2.41474	3.06829	0.786999	0.431283	NA
ENSG00000270638.1	1.17914	2.41474	3.06829	0.786999	0.431283	NA
ENSG00000273154.3	1.17914	2.41474	3.06829	0.786999	0.431283	NA
ENSG00000281912.1	1.17914	2.41474	3.06829	0.786999	0.431283	NA
ENSG00000282772.1	1.17914	2.41474	3.06829	0.786999	0.431283	NA
ENSG00000131067.17	114.03	2.41269	0.409416	5.89301	3.7922e-09	7.51556e-08
ENSG00000177380.14	15.122	2.41104	0.968193	2.49024	0.0127655	0.0458462
ENSG00000185269.12	7.05723	2.41082	1.49851	1.60881	0.107657	0.23583
ENSG00000104774.13	55.3601	2.40645	0.532736	4.51716	6.26733e-06	6.37375e-05
ENSG00000160285.15	52.8882	2.40616	0.538762	4.46609	7.96603e-06	7.9599e-05
ENSG00000162804.14	52.3426	2.40536	0.536363	4.48458	7.30581e-06	7.33616e-05
ENSG00000260874.5	3.94438	2.40293	1.95574	1.22865	0.219201	0.390409
ENSG00000246582.3	3.98993	2.40247	1.92439	1.24843	0.211874	0.38112
ENSG00000134262.13	31.7418	2.40243	0.770405	3.11839	0.0018184	0.00916715
ENSG00000106003.14	19.7456	2.40239	0.939159	2.55802	0.0105271	0.0391868
ENSG00000104983.8	41.2296	2.40137	0.610544	3.93317	8.38335e-05	0.000640029
ENSG00000205078.6	7.50746	2.40136	1.35368	1.77396	0.0760701	0.184267
ENSG00000233695.2	194.565	2.40006	0.354761	6.76529	1.33041e-11	4.04684e-10
ENSG00000169174.11	352.155	2.39967	0.247974	9.6771	3.77252e-22	4.86331e-20
ENSG00000089639.11	59.2005	2.3994	0.521626	4.59984	4.22808e-06	4.47217e-05
ENSG00000281832.1	3.61292	2.39924	1.9224	1.24805	0.212014	0.38127
ENSG00000272512.1	3.97085	2.39901	1.90889	1.25676	0.208841	0.377419
ENSG00000091262.17	1.16006	2.39863	3.10478	0.772561	0.439782	NA
ENSG00000115267.9	1.16006	2.39863	3.10478	0.772561	0.439782	NA
ENSG00000134256.13	1.16006	2.39863	3.10478	0.772561	0.439782	NA
ENSG00000144596.13	1.16006	2.39863	3.10478	0.772561	0.439782	NA
ENSG00000162148.11	1.16006	2.39863	3.10478	0.772561	0.439782	NA
ENSG00000164972.14	1.16006	2.39863	3.10478	0.772561	0.439782	NA
ENSG00000229167.2	1.16006	2.39863	3.10478	0.772561	0.439782	NA
ENSG00000254815.6	1.16006	2.39863	3.10478	0.772561	0.439782	NA
ENSG00000260285.1	1.16006	2.39863	3.10478	0.772561	0.439782	NA
ENSG00000263934.5	1.16006	2.39863	3.10478	0.772561	0.439782	NA
ENSG00000265916.1	1.16006	2.39863	3.10478	0.772561	0.439782	NA
ENSG00000138030.13	8.09125	2.39825	1.44829	1.65592	0.0977388	0.220059
ENSG00000103174.13	33.0547	2.39801	0.666571	3.59753	0.000321249	0.00209563
ENSG00000167604.15	53.4899	2.39798	0.598322	4.00785	6.1275e-05	0.000488756
ENSG00000115694.15	116.315	2.39683	0.381764	6.2783	3.42297e-10	8.34835e-09
ENSG00000095906.17	40.5314	2.39625	0.603571	3.97013	7.18336e-05	0.000561073
ENSG00000160058.19	106.324	2.39569	0.391276	6.12276	9.19664e-10	2.03741e-08
ENSG00000246640.2	3.59384	2.39466	1.91933	1.24765	0.212159	0.381481
ENSG00000223959.9	106.534	2.38743	0.412093	5.79343	6.89648e-09	1.30927e-07
ENSG00000041880.15	40.332	2.38643	0.611935	3.89981	9.62678e-05	0.000724336
ENSG00000253304.2	3.55568	2.38616	1.94098	1.22936	0.218938	0.390151
ENSG00000198324.14	3.91361	2.38535	1.9124	1.24731	0.212286	0.381607
ENSG00000089351.15	128.35	2.3852	0.394201	6.05074	1.44186e-09	3.08813e-08
ENSG00000266714.10	22.8846	2.38485	0.852666	2.79694	0.00515896	0.021932
ENSG00000105576.16	308.114	2.38346	0.266435	8.94574	3.69449e-19	3.18526e-17
ENSG00000115353.11	1.16745	2.38339	3.55633	0.670183	0.502741	NA
ENSG00000170289.13	1.16745	2.38339	3.55633	0.670183	0.502741	NA
ENSG00000255545.8	1.16745	2.38339	3.55633	0.670183	0.502741	NA
ENSG00000083838.17	15.4227	2.38329	1.01161	2.35593	0.0184762	0.0618706
ENSG00000130244.13	15.4682	2.38292	1.01145	2.35594	0.0184761	0.0618706
ENSG00000243910.8	1.14098	2.38149	3.20122	0.743933	0.456917	NA
ENSG00000274211.6	1.14098	2.38149	3.20122	0.743933	0.456917	NA
ENSG00000077044.11	810.569	2.38109	0.180414	13.1979	9.01607e-40	5.8115e-37
ENSG00000103152.12	14.3696	2.37954	0.99456	2.39256	0.0167314	0.057191
ENSG00000226835.4	3.97825	2.37909	2.04159	1.16531	0.243893	0.41975
ENSG00000130717.13	75.7776	2.37896	0.497388	4.7829	1.72781e-06	1.99894e-05
ENSG00000132361.18	268.7	2.3787	0.293638	8.10079	5.46013e-16	3.06674e-14
ENSG00000142661.19	15.3919	2.37844	1.00762	2.36045	0.0182528	0.0613229
ENSG00000280587.2	10.8754	2.37823	1.1264	2.11135	0.0347421	0.101878
ENSG00000060491.17	139.517	2.37593	0.349222	6.80348	1.02122e-11	3.18508e-10
ENSG00000099875.16	150.041	2.37399	0.328943	7.21703	5.31367e-13	2.02608e-11
ENSG00000165724.6	126.109	2.37356	0.366824	6.47056	9.76382e-11	2.57127e-09
ENSG00000264548.1	3.56308	2.37142	1.94767	1.21757	0.223388	0.395811
ENSG00000075399.14	28.9488	2.37044	0.727764	3.25715	0.00112538	0.00611772
ENSG00000246334.3	27.8489	2.37015	0.794852	2.98188	0.00286487	0.013479
ENSG00000182473.22	259.459	2.3695	0.283713	8.35173	6.72676e-17	4.29498e-15
ENSG00000028310.18	673.136	2.36943	0.218285	10.8548	1.89321e-27	3.71398e-25
ENSG00000214087.9	35.9211	2.36881	0.643508	3.68109	0.000232241	0.00157338
ENSG00000163913.14	210.578	2.3683	0.300301	7.88645	3.10915e-15	1.61867e-13
ENSG00000110619.18	6.86953	2.36806	1.54459	1.53313	0.125244	0.263
ENSG00000165782.11	58.4537	2.36767	0.508552	4.6557	3.22875e-06	3.53596e-05
ENSG00000121281.13	149.327	2.36752	0.336765	7.03019	2.0626e-12	7.08612e-11
ENSG00000198952.8	313.215	2.3667	0.335504	7.05417	1.73638e-12	6.05764e-11
ENSG00000261459.1	3.544	2.36601	1.93293	1.22406	0.220931	0.392612
ENSG00000143382.16	54.489	2.36179	0.529655	4.45911	8.23024e-06	8.18382e-05
ENSG00000170927.15	1.14837	2.36156	3.27214	0.721717	0.470468	NA
ENSG00000259015.1	1.14837	2.36156	3.27214	0.721717	0.470468	NA
ENSG00000261054.1	1.14837	2.36156	3.27214	0.721717	0.470468	NA
ENSG00000212123.4	3.52492	2.36122	1.92749	1.22502	0.220566	0.392171
ENSG00000230532.1	3.52492	2.36122	1.92749	1.22502	0.220566	0.392171
ENSG00000256269.11	21.0059	2.36052	0.859117	2.74762	0.00600301	0.0248415
ENSG00000103496.15	32.8421	2.3596	0.662955	3.55922	0.00037196	0.00235604
ENSG00000125637.16	7.96079	2.35718	1.48164	1.59093	0.111625	0.242412
ENSG00000257379.1	3.50584	2.35682	1.93163	1.22012	0.222419	0.39453
ENSG00000104783.15	70.67	2.35628	0.492506	4.78427	1.71609e-06	1.98709e-05
ENSG00000222784.1	7.33884	2.35545	1.36027	1.7316	0.0833445	0.197956
ENSG00000006638.13	17.5499	2.35351	0.916167	2.56886	0.0102033	0.0383376
ENSG00000101194.18	21.9593	2.3527	0.803086	2.92957	0.0033943	0.0155116
ENSG00000276168.1	3.48676	2.35253	1.94548	1.20923	0.226575	0.399287
ENSG00000189221.11	7.41825	2.35206	1.76099	1.33565	0.181664	0.342146
ENSG00000115234.11	82.8821	2.35182	0.430717	5.46025	4.75455e-08	7.64342e-07
ENSG00000103932.12	117.216	2.35182	0.377281	6.2336	4.55836e-10	1.0806e-08
ENSG00000196338.15	14.666	2.34985	0.994294	2.36333	0.0181113	0.0609232
ENSG00000123154.12	32.5442	2.34935	0.668687	3.51338	0.000442442	0.00274217
ENSG00000161912.18	3.46768	2.34811	1.96917	1.19244	0.23309	0.407006
ENSG00000149927.18	3.82561	2.34651	1.93422	1.21316	0.225069	0.397676
ENSG00000233483.3	11.1644	2.34445	1.13068	2.07349	0.0381271	0.109643
ENSG00000272333.8	266.977	2.34444	0.328688	7.13273	9.83946e-13	3.55165e-11
ENSG00000185813.11	31.5055	2.34412	0.902662	2.5969	0.00940706	0.0357278
ENSG00000173267.14	47.5608	2.34354	0.56608	4.13994	3.47403e-05	0.000293536
ENSG00000174917.9	10.7142	2.34306	1.15425	2.02994	0.0423622	0.11867
ENSG00000170545.17	1.12929	2.34306	3.16831	0.73953	0.459585	NA
ENSG00000177453.7	1.12929	2.34306	3.16831	0.73953	0.459585	NA
ENSG00000204740.11	1.12929	2.34306	3.16831	0.73953	0.459585	NA
ENSG00000247213.7	1.12929	2.34306	3.16831	0.73953	0.459585	NA
ENSG00000253669.4	1.12929	2.34306	3.16831	0.73953	0.459585	NA
ENSG00000261360.2	1.12929	2.34306	3.16831	0.73953	0.459585	NA
ENSG00000287402.1	1.12929	2.34306	3.16831	0.73953	0.459585	NA
ENSG00000072609.18	35.2669	2.34046	0.645765	3.62432	0.000289719	0.00190648
ENSG00000063854.13	65.7256	2.33975	0.53854	4.34461	1.3952e-05	0.000130786
ENSG00000131165.16	40.153	2.33872	0.613858	3.80987	0.00013904	0.00100376
ENSG00000162068.2	11.1528	2.33736	1.13643	2.05676	0.039709	0.112968
ENSG00000169217.9	94.0279	2.33651	0.435015	5.37111	7.82533e-08	1.20642e-06
ENSG00000215769.8	10.6379	2.33573	1.1318	2.06373	0.0390434	0.111703
ENSG00000163945.19	147.393	2.33532	0.334818	6.97491	3.06061e-12	1.028e-10
ENSG00000174943.11	107.099	2.33379	0.382306	6.1045	1.0312e-09	2.26965e-08
ENSG00000180902.18	284.608	2.33271	0.277667	8.40111	4.4229e-17	2.89219e-15
ENSG00000164068.16	273.145	2.33246	0.392618	5.94078	2.83666e-09	5.78269e-08
ENSG00000236306.3	1.10282	2.33125	4.80672	0.484998	0.627678	NA
ENSG00000249542.2	1.10282	2.33125	4.80672	0.484998	0.627678	NA
ENSG00000099904.16	119.892	2.33061	0.387036	6.0217	1.72594e-09	3.63334e-08
ENSG00000270629.7	31.7758	2.3296	0.675191	3.45028	0.000560003	0.00336449
ENSG00000177082.13	103.383	2.32899	0.384558	6.05627	1.39315e-09	2.99328e-08
ENSG00000171159.5	11.1029	2.3271	1.14406	2.03406	0.0419454	0.117746
ENSG00000162976.13	3.45599	2.327	1.93648	1.20167	0.229492	0.402854
ENSG00000066032.19	20.8086	2.3264	1.57791	1.47436	0.140386	0.285045
ENSG00000105227.16	1.11021	2.32585	3.13735	0.741341	0.458486	NA
ENSG00000137198.10	1.11021	2.32585	3.13735	0.741341	0.458486	NA
ENSG00000162999.13	1.11021	2.32585	3.13735	0.741341	0.458486	NA
ENSG00000187642.9	1.11021	2.32585	3.13735	0.741341	0.458486	NA
ENSG00000188886.4	1.11021	2.32585	3.13735	0.741341	0.458486	NA
ENSG00000202360.1	1.11021	2.32585	3.13735	0.741341	0.458486	NA
ENSG00000241770.1	1.11021	2.32585	3.13735	0.741341	0.458486	NA
ENSG00000266865.7	1.11021	2.32585	3.13735	0.741341	0.458486	NA
ENSG00000272892.1	1.11021	2.32585	3.13735	0.741341	0.458486	NA
ENSG00000288438.1	1.11021	2.32585	3.13735	0.741341	0.458486	NA
ENSG00000084774.14	352.933	2.32573	0.253047	9.19091	3.89535e-20	3.84872e-18
ENSG00000112039.5	22.1603	2.32515	0.830515	2.79965	0.00511578	0.0218033
ENSG00000247092.8	16.4412	2.32342	1.11354	2.08651	0.0369321	0.10691
ENSG00000172375.14	38.1906	2.31986	0.625517	3.7087	0.000208324	0.00143068
ENSG00000076984.18	166.959	2.31788	0.340333	6.8106	9.71894e-12	3.04527e-10
ENSG00000287031.1	17.6629	2.31429	0.882229	2.62323	0.00871006	0.0335513
ENSG00000168993.15	3.75668	2.31327	1.93803	1.19362	0.232628	0.406356
ENSG00000172037.14	341.308	2.31311	0.279846	8.26565	1.3894e-16	8.54863e-15
ENSG00000149782.13	283.367	2.31157	0.317129	7.28906	3.12122e-13	1.21755e-11
ENSG00000256433.3	42.7831	2.31085	0.626488	3.68858	0.000225511	0.00153624
ENSG00000131459.13	37.0752	2.31033	0.759095	3.04353	0.0023382	0.0113905
ENSG00000004846.17	3.4443	2.31027	2.00867	1.15015	0.250082	0.426984
ENSG00000103264.18	84.2087	2.30916	0.440075	5.24719	1.54434e-07	2.26727e-06
ENSG00000158806.14	1.09113	2.30882	3.1641	0.729692	0.465579	NA
ENSG00000223202.1	1.09113	2.30882	3.1641	0.729692	0.465579	NA
ENSG00000234183.1	1.09113	2.30882	3.1641	0.729692	0.465579	NA
ENSG00000254812.2	1.09113	2.30882	3.1641	0.729692	0.465579	NA
ENSG00000260589.1	1.09113	2.30882	3.1641	0.729692	0.465579	NA
ENSG00000269054.3	1.09113	2.30882	3.1641	0.729692	0.465579	NA
ENSG00000283279.1	1.09113	2.30882	3.1641	0.729692	0.465579	NA
ENSG00000103199.14	41.2213	2.30761	0.614798	3.75344	0.000174427	0.00122843
ENSG00000096433.11	636.512	2.30703	0.192494	11.9849	4.26276e-33	1.47951e-30
ENSG00000105875.15	31.767	2.30688	0.668865	3.44895	0.000562777	0.00337367
ENSG00000160305.18	354.39	2.30657	0.237938	9.69399	3.19774e-22	4.16198e-20
ENSG00000231107.2	1.09852	2.303	4.80715	0.479079	0.631882	NA
ENSG00000213995.12	114.749	2.30198	0.498289	4.61977	3.84166e-06	4.1385e-05
ENSG00000255092.1	13.7302	2.30089	1.00636	2.28635	0.0222338	0.071776
ENSG00000119723.17	18.6544	2.30032	0.953177	2.41331	0.0158082	0.0545865
ENSG00000185664.15	3.76407	2.29811	1.94475	1.1817	0.237325	0.411375
ENSG00000250151.9	3.40614	2.29723	1.95715	1.17376	0.24049	0.415637
ENSG00000281731.3	3.40614	2.29723	1.95715	1.17376	0.24049	0.415637
ENSG00000167874.7	3.74499	2.2944	1.92987	1.18889	0.234484	0.407969
ENSG00000113721.14	99.9778	2.29385	0.423019	5.42256	5.87501e-08	9.31195e-07
ENSG00000269335.7	29.5813	2.29268	0.785313	2.91944	0.00350656	0.0158745
ENSG00000126603.9	1.07205	2.29087	3.25465	0.703877	0.481509	NA
ENSG00000137501.18	1.07205	2.29087	3.25465	0.703877	0.481509	NA
ENSG00000225783.9	1.07205	2.29087	3.25465	0.703877	0.481509	NA
ENSG00000251322.10	1.07205	2.29087	3.25465	0.703877	0.481509	NA
ENSG00000261173.1	1.07205	2.29087	3.25465	0.703877	0.481509	NA
ENSG00000169660.17	66.8038	2.2904	0.470617	4.86681	1.13412e-06	1.38676e-05
ENSG00000161381.14	3.72592	2.2902	1.92435	1.19011	0.234002	0.407641
ENSG00000172748.14	3.72592	2.2902	1.92435	1.19011	0.234002	0.407641
ENSG00000182749.6	10.7933	2.28866	1.15635	1.97921	0.0477919	0.130399
ENSG00000247516.8	20.6862	2.28823	0.818811	2.79458	0.00519669	0.0220604
ENSG00000283342.1	3.36799	2.28723	1.94593	1.17539	0.239838	0.414828
ENSG00000187775.17	13.5849	2.28701	1.00613	2.27309	0.023021	0.073702
ENSG00000146067.16	246.644	2.28603	0.264878	8.63051	6.10769e-18	4.46885e-16
ENSG00000111679.17	6.52919	2.28508	1.48347	1.54036	0.123473	0.260373
ENSG00000151498.12	40.689	2.28504	0.621342	3.67759	0.000235447	0.00159191
ENSG00000188760.11	10.9035	2.28483	1.19843	1.90651	0.0565843	0.148723
ENSG00000106009.16	103.79	2.28422	0.402633	5.67322	1.4014e-08	2.49268e-07
ENSG00000166183.16	16.0817	2.28414	1.08056	2.11384	0.034529	0.101363
ENSG00000164885.13	13.5086	2.28303	1.02385	2.22985	0.0257574	0.0805759
ENSG00000132680.11	470.467	2.28299	0.308338	7.40417	1.31973e-13	5.39695e-12
ENSG00000162729.14	20.5527	2.28267	0.821417	2.77894	0.00545359	0.0229346
ENSG00000168067.12	62.7862	2.28152	0.483702	4.71679	2.396e-06	2.68479e-05
ENSG00000100416.15	172.397	2.28037	0.30953	7.3672	1.74249e-13	6.9782e-12
ENSG00000280670.3	13.5542	2.28036	1.00591	2.26696	0.0233928	0.0745925
ENSG00000207291.1	14.0309	2.28024	0.981812	2.32248	0.020207	0.0664535
ENSG00000288538.1	7.07053	2.27798	1.43358	1.58901	0.112058	0.242807
ENSG00000110717.13	97.7763	2.27623	0.409706	5.55576	2.76402e-08	4.64062e-07
ENSG00000160469.17	34.5103	2.27418	0.636806	3.57124	0.000355301	0.00227393
ENSG00000173567.16	3.31075	2.27344	2.00855	1.13188	0.257684	0.43611
ENSG00000250838.1	3.31075	2.27344	2.00855	1.13188	0.257684	0.43611
ENSG00000207993.3	1.05297	2.27055	3.45621	0.656947	0.511215	NA
ENSG00000230798.6	1.05297	2.27055	3.45621	0.656947	0.511215	NA
ENSG00000254718.6	1.05297	2.27055	3.45621	0.656947	0.511215	NA
ENSG00000261582.1	1.05297	2.27055	3.45621	0.656947	0.511215	NA
ENSG00000286525.2	1.07944	2.2704	3.42596	0.662705	0.507519	NA
ENSG00000286913.1	1.07944	2.2704	3.42596	0.662705	0.507519	NA
ENSG00000289285.1	1.07944	2.2704	3.42596	0.662705	0.507519	NA
ENSG00000163126.15	7.01329	2.27029	1.38947	1.63393	0.102274	0.227807
ENSG00000125901.6	6.92958	2.26921	1.40446	1.61571	0.106157	0.233496
ENSG00000160345.13	6.92958	2.26921	1.40446	1.61571	0.106157	0.233496
ENSG00000178028.14	123.93	2.26899	0.644374	3.52124	0.000429533	0.00267564
ENSG00000006611.17	298.769	2.26653	0.275937	8.21394	2.14039e-16	1.28196e-14
ENSG00000214706.12	108.407	2.264	0.397774	5.69168	1.25796e-08	2.25833e-07
ENSG00000138356.14	3.69515	2.26279	1.95897	1.15509	0.248054	0.424912
ENSG00000161204.12	99.5847	2.26232	0.454403	4.97867	6.40221e-07	8.30876e-06
ENSG00000083457.12	72.8362	2.26186	0.460256	4.91435	8.90766e-07	1.12162e-05
ENSG00000287769.1	3.33722	2.26161	1.97106	1.14741	0.251212	0.428533
ENSG00000137185.13	6.40303	2.26013	1.50268	1.50407	0.132564	0.274328
ENSG00000105171.10	15.3172	2.26005	1.22281	1.84825	0.0645661	0.163328
ENSG00000159423.17	17.085	2.25984	0.886731	2.54851	0.0108183	0.0401417
ENSG00000176953.13	167.107	2.2584	0.31529	7.16291	7.89804e-13	2.91302e-11
ENSG00000185504.17	88.4848	2.2574	0.466916	4.83471	1.33343e-06	1.60002e-05
ENSG00000158163.15	140.453	2.25264	0.333345	6.75767	1.40232e-11	4.23702e-10
ENSG00000184922.15	350.375	2.25217	0.234854	9.58967	8.8364e-22	1.07756e-19
ENSG00000170190.16	61.1082	2.25164	0.484792	4.64456	3.40804e-06	3.71128e-05
ENSG00000089053.13	294.101	2.25148	0.254997	8.82941	1.05228e-18	8.5805e-17
ENSG00000169418.10	168.681	2.25137	0.315538	7.13502	9.67696e-13	3.50233e-11
ENSG00000288823.1	3.29906	2.25112	1.95424	1.15191	0.249356	0.426226
ENSG00000011638.11	1.06037	2.24976	3.26942	0.688121	0.491377	NA
ENSG00000105619.14	1.06037	2.24976	3.26942	0.688121	0.491377	NA
ENSG00000138378.19	1.06037	2.24976	3.26942	0.688121	0.491377	NA
ENSG00000152689.18	1.06037	2.24976	3.26942	0.688121	0.491377	NA
ENSG00000159208.16	1.06037	2.24976	3.26942	0.688121	0.491377	NA
ENSG00000181392.17	1.06037	2.24976	3.26942	0.688121	0.491377	NA
ENSG00000182223.7	1.06037	2.24976	3.26942	0.688121	0.491377	NA
ENSG00000199883.1	1.06037	2.24976	3.26942	0.688121	0.491377	NA
ENSG00000255389.1	1.06037	2.24976	3.26942	0.688121	0.491377	NA
ENSG00000271966.1	1.06037	2.24976	3.26942	0.688121	0.491377	NA
ENSG00000285639.1	1.06037	2.24976	3.26942	0.688121	0.491377	NA
ENSG00000253925.1	3.23443	2.24863	2.28441	0.984339	0.324949	0.509145
ENSG00000196689.13	27.0835	2.24784	0.710366	3.16435	0.00155432	0.00800275
ENSG00000141750.7	232.663	2.24685	0.360603	6.2308	4.6406e-10	1.09625e-08
ENSG00000164241.14	3.27998	2.24653	1.96218	1.14491	0.252245	0.429467
ENSG00000201801.1	3.27998	2.24653	1.96218	1.14491	0.252245	0.429467
ENSG00000114026.22	133.897	2.2456	0.366552	6.12628	8.99556e-10	2.0093e-08
ENSG00000125912.11	148.438	2.24459	0.350295	6.40771	1.47719e-10	3.77268e-09
ENSG00000130560.9	109.244	2.24382	0.392803	5.71232	1.11444e-08	2.01403e-07
ENSG00000100241.22	327.64	2.2436	0.261777	8.57064	1.02916e-17	7.25556e-16
ENSG00000268204.1	3.2609	2.24196	1.98126	1.13158	0.257811	0.436215
ENSG00000177542.11	37.1158	2.24187	0.637026	3.51927	0.000432737	0.00269188
ENSG00000234771.3	58.2274	2.24173	0.504422	4.44416	8.82351e-06	8.71153e-05
ENSG00000258643.6	21.6619	2.2411	1.03966	2.15561	0.0311141	0.0935496
ENSG00000158062.21	127.231	2.24047	0.357209	6.27214	3.5611e-10	8.66961e-09
ENSG00000129932.10	13.2668	2.2398	1.02644	2.18211	0.0291014	0.0891214
ENSG00000148218.16	33.8857	2.23887	0.664092	3.37133	0.000748065	0.00431069
ENSG00000056736.10	20.032	2.23871	0.826898	2.70735	0.0067822	0.0275109
ENSG00000176454.15	220.743	2.2383	0.281905	7.93991	2.02333e-15	1.06984e-13
ENSG00000129646.16	20.5543	2.23738	0.813065	2.75179	0.00592705	0.0245874
ENSG00000170632.14	12.5642	2.2362	1.18248	1.89111	0.0586091	0.152799
ENSG00000174672.16	7.45922	2.23457	1.51968	1.47042	0.141448	0.286623
ENSG00000138074.15	114.287	2.23451	0.366447	6.09778	1.07555e-09	2.35577e-08
ENSG00000101361.17	169.797	2.23255	0.326825	6.83101	8.43167e-12	2.69177e-10
ENSG00000011052.21	1.04129	2.23112	3.21686	0.69357	0.487952	NA
ENSG00000138316.11	1.04129	2.23112	3.21686	0.69357	0.487952	NA
ENSG00000139626.16	1.04129	2.23112	3.21686	0.69357	0.487952	NA
ENSG00000173338.13	1.04129	2.23112	3.21686	0.69357	0.487952	NA
ENSG00000174448.9	1.04129	2.23112	3.21686	0.69357	0.487952	NA
ENSG00000206341.7	1.04129	2.23112	3.21686	0.69357	0.487952	NA
ENSG00000231881.2	1.04129	2.23112	3.21686	0.69357	0.487952	NA
ENSG00000232645.6	1.04129	2.23112	3.21686	0.69357	0.487952	NA
ENSG00000259172.1	1.04129	2.23112	3.21686	0.69357	0.487952	NA
ENSG00000260646.1	1.04129	2.23112	3.21686	0.69357	0.487952	NA
ENSG00000280787.2	1.04129	2.23112	3.21686	0.69357	0.487952	NA
ENSG00000282168.4	1.04129	2.23112	3.21686	0.69357	0.487952	NA
ENSG00000286351.2	1.04129	2.23112	3.21686	0.69357	0.487952	NA
ENSG00000286644.1	1.04129	2.23112	3.21686	0.69357	0.487952	NA
ENSG00000287356.1	1.04129	2.23112	3.21686	0.69357	0.487952	NA
ENSG00000288911.1	1.04129	2.23112	3.21686	0.69357	0.487952	NA
ENSG00000130640.15	123.392	2.2307	0.358366	6.22465	4.82642e-10	1.12879e-08
ENSG00000168395.16	102.262	2.23007	0.52614	4.23855	2.24968e-05	0.000199161
ENSG00000140682.19	139.199	2.22988	0.336834	6.62011	3.58922e-11	1.01006e-09
ENSG00000174080.12	19.3602	2.22946	0.884467	2.52068	0.011713	0.0428969
ENSG00000010318.22	23.6921	2.2294	0.772132	2.88732	0.00388534	0.0173
ENSG00000111676.15	1003.94	2.22924	0.19483	11.442	2.57989e-30	6.71564e-28
ENSG00000149679.12	34.6483	2.22911	0.657251	3.39157	0.000694934	0.00404412
ENSG00000160214.13	112.689	2.22875	0.478474	4.65804	3.19234e-06	3.50458e-05
ENSG00000171680.23	85.0072	2.22868	0.41913	5.31739	1.05264e-07	1.58847e-06
ENSG00000146083.12	207.698	2.22864	0.298039	7.47768	7.56449e-14	3.20981e-12
ENSG00000289212.1	3.58067	2.22839	2.0021	1.11303	0.265698	0.444652
ENSG00000089060.12	47.1786	2.22796	0.543439	4.09974	4.13606e-05	0.00034326
ENSG00000134815.19	103.276	2.22794	0.385021	5.78653	7.18555e-09	1.35653e-07
ENSG00000114993.17	47.6437	2.22565	0.547048	4.06848	4.73214e-05	0.000386101
ENSG00000100023.20	160.923	2.22534	0.351318	6.33427	2.38471e-10	5.92283e-09
ENSG00000171311.13	37.2596	2.22489	0.624312	3.56375	0.000365599	0.00232514
ENSG00000162825.17	13.1024	2.22278	1.01254	2.19525	0.0281455	0.0865698
ENSG00000165819.12	69.4068	2.22233	0.514997	4.31523	1.5944e-05	0.000147922
ENSG00000143374.18	68.1278	2.22135	0.48873	4.54516	5.48933e-06	5.66338e-05
ENSG00000100106.22	119.515	2.22015	0.360268	6.16251	7.16011e-10	1.62344e-08
ENSG00000171219.9	29.1329	2.21596	0.713948	3.10381	0.00191048	0.0095637
ENSG00000183751.16	40.7479	2.21588	0.610867	3.62743	0.000286254	0.00188735
ENSG00000076555.16	105.09	2.21583	0.41473	5.34282	9.15114e-08	1.3918e-06
ENSG00000134955.12	19.2489	2.21408	0.872678	2.53711	0.0111771	0.041258
ENSG00000257038.1	3.23013	2.21407	1.96344	1.12765	0.259469	0.437544
ENSG00000163870.16	59.9279	2.21343	0.499094	4.43489	9.21178e-06	9.02901e-05
ENSG00000129195.16	22.303	2.21324	0.834957	2.65072	0.00803209	0.0314955
ENSG00000179922.6	6.78743	2.21302	1.39563	1.58567	0.112813	0.243897
ENSG00000153495.11	1.02221	2.21299	3.23137	0.684846	0.493441	NA
ENSG00000164458.10	1.02221	2.21299	3.23137	0.684846	0.493441	NA
ENSG00000250988.7	1.02221	2.21299	3.23137	0.684846	0.493441	NA
ENSG00000251246.1	1.02221	2.21299	3.23137	0.684846	0.493441	NA
ENSG00000256628.3	1.02221	2.21299	3.23137	0.684846	0.493441	NA
ENSG00000259291.2	1.02221	2.21299	3.23137	0.684846	0.493441	NA
ENSG00000259751.1	1.02221	2.21299	3.23137	0.684846	0.493441	NA
ENSG00000260916.8	1.02221	2.21299	3.23137	0.684846	0.493441	NA
ENSG00000272180.1	1.02221	2.21299	3.23137	0.684846	0.493441	NA
ENSG00000282522.1	1.02221	2.21299	3.23137	0.684846	0.493441	NA
ENSG00000207205.1	13.06	2.21225	1.03522	2.13697	0.0326002	0.09692
ENSG00000240990.10	13.5558	2.21172	1.00915	2.19168	0.0284029	0.0872786
ENSG00000178467.18	158.356	2.21113	0.326268	6.77703	1.22673e-11	3.74832e-10
ENSG00000108469.15	81.9902	2.20975	0.433641	5.0958	3.47273e-07	4.78685e-06
ENSG00000197114.12	3.21105	2.20935	1.96902	1.12205	0.26184	0.440336
ENSG00000253476.1	3.21105	2.20935	1.96902	1.12205	0.26184	0.440336
ENSG00000073169.15	151.17	2.20904	0.328637	6.72185	1.79438e-11	5.30321e-10
ENSG00000163362.11	3.5499	2.20836	1.95226	1.13118	0.257979	0.436445
ENSG00000101460.13	9.30761	2.20827	1.28058	1.72443	0.0846299	0.200275
ENSG00000236519.2	9.30761	2.20827	1.28058	1.72443	0.0846299	0.200275
ENSG00000168661.15	6.2418	2.20597	1.54485	1.42795	0.153305	0.302895
ENSG00000173020.11	148.435	2.20588	0.340657	6.47538	9.45749e-11	2.50522e-09
ENSG00000147403.18	178.051	2.20569	0.319376	6.90625	4.97629e-12	1.61921e-10
ENSG00000105771.14	147.972	2.20558	0.330853	6.66634	2.62261e-11	7.52111e-10
ENSG00000179364.15	174.403	2.20542	0.317505	6.9461	3.75533e-12	1.24284e-10
ENSG00000050426.16	102.803	2.20507	0.443214	4.97519	6.51826e-07	8.44318e-06
ENSG00000234327.9	9.81508	2.20484	1.1567	1.90615	0.0566313	0.148779
ENSG00000023839.12	3.19197	2.20471	1.98625	1.10999	0.267005	0.446304
ENSG00000177138.17	3.65269	2.20447	2.3019	0.957674	0.338227	0.523587
ENSG00000137955.16	117.555	2.20395	0.36625	6.01762	1.77e-09	3.72029e-08
ENSG00000105287.13	92.0709	2.20288	0.40541	5.43371	5.51932e-08	8.79971e-07
ENSG00000243970.4	52.2809	2.20287	0.537189	4.10074	4.11838e-05	0.000342212
ENSG00000072135.13	170.544	2.20224	0.347991	6.32843	2.47667e-10	6.13996e-09
ENSG00000100982.12	76.181	2.20218	0.524155	4.20139	2.65281e-05	0.000230774
ENSG00000204859.13	63.095	2.20055	0.481945	4.56598	4.97176e-06	5.15296e-05
ENSG00000104872.11	84.528	2.20011	0.431995	5.0929	3.52619e-07	4.84574e-06
ENSG00000081041.9	3.17289	2.19984	2.0154	1.09152	0.275046	0.455585
ENSG00000007866.22	57.9635	2.19964	0.529799	4.15185	3.29804e-05	0.000280593
ENSG00000099365.11	13.9106	2.19936	1.04796	2.09871	0.0358421	0.104335
ENSG00000065029.15	214.078	2.19785	0.323538	6.79318	1.09689e-11	3.39759e-10
ENSG00000196535.18	180.039	2.19738	0.30252	7.26359	3.76961e-13	1.45787e-11
ENSG00000186470.14	36.064	2.19728	0.616416	3.56461	0.000364403	0.00231965
ENSG00000121897.15	18.1752	2.19596	1.06554	2.06089	0.0393134	0.11229
ENSG00000130540.14	55.0637	2.1947	0.520498	4.21653	2.48085e-05	0.000217916
ENSG00000141569.12	132.847	2.1946	0.340739	6.44072	1.18906e-10	3.08929e-09
ENSG00000230257.6	1.00313	2.1941	3.31475	0.661919	0.508023	NA
ENSG00000231742.6	1.00313	2.1941	3.31475	0.661919	0.508023	NA
ENSG00000259215.1	1.00313	2.1941	3.31475	0.661919	0.508023	NA
ENSG00000274751.1	1.00313	2.1941	3.31475	0.661919	0.508023	NA
ENSG00000235058.1	20.0718	2.19391	0.819167	2.67822	0.0074015	0.0294667
ENSG00000162227.8	28.084	2.19381	0.815498	2.69015	0.00714205	0.0286869
ENSG00000159363.19	75.7606	2.189	0.519862	4.21073	2.54543e-05	0.000223153
ENSG00000026950.17	42.5493	2.18899	0.568641	3.84951	0.000118356	0.000870688
ENSG00000236682.3	19.5791	2.18864	0.893113	2.45058	0.0142628	0.0502632
ENSG00000242861.1	13.3225	2.18711	0.9928	2.20297	0.0275972	0.0852477
ENSG00000162458.13	10.2112	2.18546	1.15101	1.89873	0.0575995	0.150689
ENSG00000166313.20	32.2766	2.18538	0.65612	3.33076	0.000866095	0.00490111
ENSG00000205903.7	65.9187	2.18406	0.465972	4.68711	2.77093e-06	3.07689e-05
ENSG00000136877.15	119.22	2.18369	0.432799	5.04552	4.52296e-07	6.04371e-06
ENSG00000020181.18	59.8178	2.18351	0.490598	4.4507	8.55895e-06	8.46886e-05
ENSG00000227388.3	35.3338	2.1835	0.657023	3.32333	0.000889504	0.00500506
ENSG00000114767.7	35.8339	2.1829	0.618893	3.52711	0.00042013	0.00262795
ENSG00000108813.11	24.2012	2.18216	0.835737	2.61106	0.00902626	0.0345628
ENSG00000172771.12	3.18029	2.18148	1.98261	1.10031	0.271198	0.451251
ENSG00000278191.4	3.18029	2.18148	1.98261	1.10031	0.271198	0.451251
ENSG00000126432.14	66.8604	2.17918	0.483222	4.50969	6.49228e-06	6.58274e-05
ENSG00000272668.2	19.4265	2.1769	0.840937	2.58866	0.00963499	0.0365116
ENSG00000100292.18	18.7516	2.17632	0.897677	2.42439	0.015334	0.0532753
ENSG00000284719.2	3.16121	2.17606	1.97364	1.10256	0.270219	0.450011
ENSG00000145681.11	1.01052	2.17417	3.66792	0.592752	0.553347	NA
ENSG00000202357.1	1.01052	2.17417	3.66792	0.592752	0.553347	NA
ENSG00000258839.4	1.01052	2.17417	3.66792	0.592752	0.553347	NA
ENSG00000183161.6	0.984047	2.17284	3.51308	0.618499	0.536246	NA
ENSG00000269318.1	0.984047	2.17284	3.51308	0.618499	0.536246	NA
ENSG00000272853.1	0.984047	2.17284	3.51308	0.618499	0.536246	NA
ENSG00000278458.4	0.984047	2.17284	3.51308	0.618499	0.536246	NA
ENSG00000173442.13	253.672	2.17279	0.378698	5.73753	9.60662e-09	1.77052e-07
ENSG00000160606.11	9.68462	2.17267	1.15303	1.88431	0.0595228	0.15426
ENSG00000182979.18	323.783	2.17225	0.260075	8.3524	6.68901e-17	4.29111e-15
ENSG00000197696.10	3.48098	2.17151	1.95811	1.10898	0.267438	0.446933
ENSG00000197191.6	3.14213	2.17116	1.97663	1.09842	0.272022	0.452234
ENSG00000101181.18	66.1068	2.16952	0.48162	4.50462	6.64915e-06	6.73171e-05
ENSG00000159069.14	107.068	2.16926	0.371828	5.83402	5.41062e-09	1.04328e-07
ENSG00000010361.14	29.8737	2.16862	0.685944	3.16151	0.00156954	0.00807493
ENSG00000110046.13	90.7407	2.16746	0.399767	5.42181	5.89995e-08	9.34055e-07
ENSG00000183401.12	19.3416	2.16744	0.924358	2.34481	0.0190368	0.063373
ENSG00000108591.10	60.6424	2.16638	0.497607	4.35359	1.33925e-05	0.000126416
ENSG00000227906.9	10.814	2.16584	1.31987	1.64094	0.100809	0.225434
ENSG00000172346.15	72.0612	2.16513	0.470921	4.59765	4.27278e-06	4.51494e-05
ENSG00000147437.10	7.11889	2.16441	1.49996	1.44298	0.149026	0.296911
ENSG00000261706.1	7.11889	2.16441	1.49996	1.44298	0.149026	0.296911
ENSG00000173531.16	6.55418	2.1639	1.38785	1.55917	0.118956	0.253292
ENSG00000215039.8	26.2549	2.16362	0.71651	3.01966	0.00253058	0.012177
ENSG00000277656.3	28.7178	2.16187	0.699267	3.09163	0.00199062	0.0099099
ENSG00000185386.15	32.2105	2.16134	0.670102	3.22539	0.00125803	0.00671477
ENSG00000161091.14	276.401	2.16116	0.269618	8.01563	1.0957e-15	6.0046e-14
ENSG00000214548.18	384.066	2.1589	0.239655	9.00836	2.09155e-19	1.86258e-17
ENSG00000266402.4	90.8864	2.15673	0.433298	4.97746	6.44237e-07	8.35287e-06
ENSG00000126561.18	20.1466	2.15605	0.847231	2.54482	0.0109333	0.0405129
ENSG00000102302.8	51.8675	2.15332	0.523786	4.11107	3.93823e-05	0.000328453
ENSG00000161847.14	49.3972	2.15299	0.554668	3.88158	0.00010378	0.000776103
ENSG00000105229.7	82.2947	2.15147	0.44578	4.82631	1.39088e-06	1.65876e-05
ENSG00000105219.10	0.991439	2.1502	3.3938	0.633568	0.526363	NA
ENSG00000160963.14	0.991439	2.1502	3.3938	0.633568	0.526363	NA
ENSG00000173825.7	0.991439	2.1502	3.3938	0.633568	0.526363	NA
[truncated: 22,999 more rows]

## Sheet: NT, total, SRRM2
Geneid	baseMean	log2FoldChange	lfcSE	stat	pvalue	padj
ENSG00000089250.20	19.8442	6.60356	4.05703	1.62768	0.103592	0.390403
ENSG00000215788.11	9.50926	5.54433	1.83615	3.01954	0.00253161	0.0344578
ENSG00000129749.3	9.3716	5.5203	1.82729	3.02102	0.00251923	0.0344207
ENSG00000156345.18	8.59822	5.39605	1.85816	2.90397	0.00368463	0.0454798
ENSG00000064218.5	8.45808	5.37199	4.78766	1.12205	0.261842	0.634527
ENSG00000286129.1	8.09718	5.30762	1.89267	2.80431	0.00504248	0.0570488
ENSG00000286977.1	8.05179	5.29979	1.8919	2.80131	0.00508957	0.0573822
ENSG00000182685.8	6.55116	5.0043	1.97073	2.53931	0.0111071	0.0968312
ENSG00000223128.1	6.50577	4.99467	1.97434	2.5298	0.0114129	0.09875
ENSG00000227354.7	6.46014	4.98396	1.97726	2.52063	0.0117144	0.100315
ENSG00000223273.1	6.00375	4.87309	2.09354	2.32768	0.0199292	0.143301
ENSG00000284454.2	17.0345	4.86687	1.63141	2.98323	0.00285227	0.0375174
ENSG00000276550.5	5.91445	4.85766	2.02158	2.40291	0.0162653	0.126301
ENSG00000230316.8	5.73338	4.81633	2.08469	2.31034	0.0208694	0.146423
ENSG00000166984.12	5.72967	4.80681	2.789	1.72349	0.0847998	0.35056
ENSG00000095539.15	5.55058	4.76647	2.05598	2.31835	0.0204302	0.145357
ENSG00000011347.10	5.32338	4.70742	2.08851	2.25396	0.0241984	0.162261
ENSG00000248677.2	5.18622	4.66664	2.08953	2.23334	0.0255263	0.167796
ENSG00000126522.17	14.626	4.64155	1.63126	2.84538	0.00443588	0.051897
ENSG00000261884.2	4.91238	4.58433	2.16933	2.11325	0.0345794	0.20245
ENSG00000269957.6	4.86575	4.56919	2.55861	1.78581	0.0741301	0.323499
ENSG00000123992.20	13.2058	4.54673	1.65759	2.74297	0.0060886	0.0652021
ENSG00000143110.12	4.64028	4.5061	2.15347	2.09248	0.0363957	0.208786
ENSG00000267030.1	4.59489	4.49247	2.15867	2.08113	0.0374218	0.212984
ENSG00000278071.1	4.54975	4.48012	2.17109	2.06353	0.0390623	0.219349
ENSG00000065717.15	4.54925	4.47728	2.16603	2.06705	0.0387297	0.217864
ENSG00000275223.1	4.50362	4.46193	2.17594	2.05058	0.040308	0.223644
ENSG00000135587.9	12.7149	4.42558	1.66295	2.66127	0.00778456	0.0772053
ENSG00000164039.15	4.36744	4.41934	2.18971	2.01823	0.0435678	0.235562
ENSG00000270149.5	4.36744	4.41934	2.18971	2.01823	0.0435678	0.235562
ENSG00000236824.2	24.6116	4.40801	1.69645	2.59838	0.00936658	0.0873722
ENSG00000279457.4	4.23102	4.37392	2.21	1.97915	0.0477995	0.249277
ENSG00000227292.1	4.04896	4.30997	2.23808	1.92574	0.0541365	0.268331
ENSG00000168071.22	11.2498	4.30883	1.70028	2.53419	0.0112708	0.097846
ENSG00000134538.3	3.95843	4.28013	2.2671	1.88793	0.0590354	0.282944
ENSG00000207116.1	3.91304	4.26412	2.28275	1.86798	0.0617651	0.289944
ENSG00000255992.1	3.91304	4.26412	2.28275	1.86798	0.0617651	0.289944
ENSG00000187134.14	3.91279	4.26256	2.26729	1.88002	0.0601054	0.285187
ENSG00000255198.5	3.91279	4.26256	2.26729	1.88002	0.0601054	0.285187
ENSG00000286136.2	3.8669	4.24306	2.26934	1.86973	0.0615207	0.289257
ENSG00000230148.8	3.68534	4.1764	2.31001	1.80796	0.0706125	0.314795
ENSG00000242588.6	3.68509	4.17466	2.30217	1.81336	0.0697765	0.312674
ENSG00000171587.15	3.68361	4.16649	2.53922	1.64085	0.100828	0.385265
ENSG00000005243.10	10.2033	4.16252	1.72642	2.41107	0.0159057	0.124399
ENSG00000146094.16	19.9056	4.16049	1.28521	3.23721	0.00120704	0.0201772
ENSG00000286989.1	3.63995	4.15922	2.32519	1.78877	0.0736527	0.322063
ENSG00000079337.16	3.54818	4.11705	2.33987	1.75952	0.0784887	0.334998
ENSG00000186162.11	3.54818	4.11705	2.33987	1.75952	0.0784887	0.334998
ENSG00000285943.1	3.54818	4.11705	2.33987	1.75952	0.0784887	0.334998
ENSG00000255769.7	3.50303	4.101	2.3377	1.75429	0.0793813	0.337811
ENSG00000223125.1	19.0861	4.09722	1.29452	3.16505	0.00155057	0.0241526
ENSG00000226819.1	3.45764	4.08293	2.34789	1.73898	0.0820391	0.343399
ENSG00000201715.1	3.4569	4.0775	2.38767	1.70773	0.0876859	0.357833
ENSG00000252316.1	3.36686	4.04605	2.37501	1.7036	0.0884568	0.360189
ENSG00000271425.9	9.4292	4.04167	1.74769	2.31258	0.0207458	0.146121
ENSG00000188659.10	3.32097	4.02338	2.37771	1.69212	0.0906222	0.365107
ENSG00000288755.1	3.27558	4.0043	2.38719	1.67741	0.0934618	0.370828
ENSG00000250584.4	3.2741	3.99839	3.16583	1.26298	0.206595	0.566852
ENSG00000186056.10	3.23019	3.98496	2.39902	1.66108	0.0966978	0.377006
ENSG00000103269.14	8.79348	3.94098	1.78433	2.20865	0.0271987	0.17456
ENSG00000152076.19	3.09402	3.92525	2.45042	1.60187	0.109184	0.402205
ENSG00000286966.1	3.09352	3.92113	2.4315	1.61264	0.106824	0.397672
ENSG00000141837.22	8.56851	3.91535	2.11452	1.85165	0.0640759	0.296306
ENSG00000115271.11	3.04838	3.90275	2.45101	1.5923	0.111316	0.405598
ENSG00000207033.1	3.04788	3.89851	2.44782	1.59264	0.11124	0.405598
ENSG00000161011.20	3.04764	3.89646	2.46748	1.57912	0.114308	0.411018
ENSG00000269352.1	82.8455	3.88787	0.65775	5.91087	3.40299e-09	6.42228e-07
ENSG00000211454.16	3.00299	3.88195	2.47102	1.57099	0.116184	0.414508
ENSG00000201912.1	3.00249	3.87768	2.4559	1.57892	0.114354	0.411018
ENSG00000084110.11	3.00225	3.87555	2.46968	1.56926	0.116588	0.415039
ENSG00000132879.14	8.38298	3.86443	1.78409	2.16605	0.030307	0.1866
ENSG00000175564.13	2.95735	3.85874	2.47302	1.56033	0.118681	0.418711
ENSG00000171346.16	2.95685	3.85437	2.47451	1.55763	0.119321	0.419945
ENSG00000245105.4	2.95685	3.85437	2.47451	1.55763	0.119321	0.419945
ENSG00000123843.13	8.75597	3.8365	1.78875	2.1448	0.0319692	0.193141
ENSG00000196843.17	2.91146	3.83288	2.48199	1.54428	0.122521	0.42614
ENSG00000100429.18	25.6263	3.83255	1.07523	3.56441	0.000364675	0.00830208
ENSG00000114923.17	2.86657	3.81551	2.51649	1.5162	0.129469	0.441142
ENSG00000202354.1	2.86632	3.81335	2.49646	1.5275	0.126636	0.435223
ENSG00000281332.1	2.86607	3.81108	2.4922	1.5292	0.126214	0.434459
ENSG00000204398.5	2.82143	3.79516	2.59723	1.46123	0.143952	0.466885
ENSG00000167771.6	2.77529	3.76647	2.52146	1.49377	0.135236	NA
ENSG00000078487.18	2.7748	3.76182	2.53401	1.48454	0.137667	NA
ENSG00000073792.16	2.7294	3.73888	2.53998	1.47201	0.141017	NA
ENSG00000232677.10	2.72916	3.73662	2.5657	1.45638	0.145289	NA
ENSG00000076344.16	8.12124	3.72327	1.82418	2.04106	0.0412445	0.226618
ENSG00000179111.9	23.0671	3.72141	1.08137	3.4414	0.000578711	0.0117036
ENSG00000102385.13	2.68451	3.72038	2.5645	1.45072	0.146857	NA
ENSG00000200243.1	2.68327	3.70938	2.68461	1.38172	0.167057	NA
ENSG00000213347.11	37.5132	3.7069	0.860863	4.30603	1.66214e-05	0.000748941
ENSG00000279073.3	2.63912	3.69672	2.59253	1.42591	0.153894	NA
ENSG00000122787.15	2.63887	3.6944	2.56757	1.43887	0.150188	NA
ENSG00000164120.14	2.63862	3.69194	2.56123	1.44147	0.149451	NA
ENSG00000259485.2	2.63862	3.69194	2.56123	1.44147	0.149451	NA
ENSG00000230415.1	7.42704	3.67835	1.83684	2.00254	0.0452271	0.241174
ENSG00000265393.1	2.59348	3.67035	2.59095	1.4166	0.156599	NA
ENSG00000235804.2	2.59199	3.66093	3.36984	1.08638	0.27731	NA
ENSG00000230006.8	7.24622	3.64544	1.84054	1.98064	0.0476318	0.248982
ENSG00000185909.15	2.54784	3.64342	2.59597	1.40349	0.16047	NA
ENSG00000235569.12	2.50245	3.61852	2.61926	1.38151	0.167123	NA
ENSG00000288541.1	2.50195	3.61335	2.61479	1.38189	0.167007	NA
ENSG00000228812.8	7.0649	3.61047	1.88112	1.91932	0.0549443	0.271011
ENSG00000267283.1	2.45706	3.59314	2.64732	1.35727	0.174694	NA
ENSG00000282092.1	2.45706	3.59314	2.64732	1.35727	0.174694	NA
ENSG00000287420.1	2.45557	3.58283	3.42179	1.04707	0.295069	NA
ENSG00000171435.14	2.41192	3.56938	2.7475	1.29913	0.193898	NA
ENSG00000144134.19	13.3098	3.56249	1.40311	2.53901	0.0111168	0.0968312
ENSG00000231877.1	6.7933	3.5596	2.11365	1.6841	0.0921615	0.368137
ENSG00000236130.2	2.36578	3.53573	2.65918	1.32963	0.18364	NA
ENSG00000270722.1	6.70029	3.5256	1.87099	1.88435	0.0595173	0.284246
ENSG00000102878.18	20.1539	3.50974	1.11223	3.1556	0.00160169	0.0247416
ENSG00000159714.12	2.32014	3.50609	2.67615	1.31012	0.190154	NA
ENSG00000224903.2	2.32014	3.50609	2.67615	1.31012	0.190154	NA
ENSG00000171209.4	2.27574	3.48485	3.45003	1.01009	0.312451	NA
ENSG00000259065.2	2.275	3.48152	2.71032	1.28454	0.198953	NA
ENSG00000234465.11	2.27475	3.4787	2.69449	1.29104	0.196688	NA
ENSG00000282084.1	2.2745	3.47584	2.70122	1.28677	0.198176	NA
ENSG00000286869.1	2.2745	3.47584	2.70122	1.28677	0.198176	NA
ENSG00000260260.2	2.22961	3.45358	2.74498	1.25814	0.208341	NA
ENSG00000196668.4	6.38107	3.44649	1.88558	1.82782	0.0675765	0.30571
ENSG00000257524.6	2.22886	3.44499	2.73633	1.25898	0.208038	NA
ENSG00000289347.1	2.22886	3.44499	2.73633	1.25898	0.208038	NA
ENSG00000286351.2	2.22862	3.44242	2.78991	1.23388	0.217247	NA
ENSG00000276802.2	2.18397	3.42229	2.74549	1.24651	0.212576	NA
ENSG00000268751.2	2.18372	3.41933	2.73266	1.25128	0.210831	NA
ENSG00000185482.8	2.18347	3.41635	2.74396	1.24504	0.213115	NA
ENSG00000105376.5	31.5654	3.40426	0.894848	3.80429	0.00014221	0.00392342
ENSG00000100053.10	2.13858	3.39318	2.78031	1.22043	0.222301	NA
ENSG00000227199.1	2.13833	3.39023	2.75537	1.23041	0.218544	NA
ENSG00000197880.10	2.13808	3.38717	2.75664	1.22873	0.219172	NA
ENSG00000231305.4	2.13808	3.38717	2.75664	1.22873	0.219172	NA
ENSG00000287200.1	2.13808	3.38717	2.75664	1.22873	0.219172	NA
ENSG00000288461.1	2.13808	3.38717	2.75664	1.22873	0.219172	NA
ENSG00000172824.16	6.57348	3.38045	1.87371	1.80415	0.0712085	0.315293
ENSG00000137877.10	6.01794	3.36059	1.9181	1.75204	0.0797673	0.33879
ENSG00000285650.1	2.09294	3.36051	2.78348	1.20731	0.227313	NA
ENSG00000136367.15	2.09244	3.35431	2.79113	1.20177	0.229451	NA
ENSG00000227232.5	6.48146	3.35014	1.90131	1.76202	0.0780659	0.334443
ENSG00000260144.1	5.97205	3.34626	1.91091	1.75114	0.079922	0.339005
ENSG00000149761.9	11.5348	3.34209	1.43608	2.32724	0.0199528	0.143391
ENSG00000204758.8	5.92666	3.33507	1.91576	1.74086	0.0817088	0.342496
ENSG00000178038.17	17.9273	3.33103	1.15054	2.89519	0.00378925	0.0465946
ENSG00000134256.13	2.04755	3.33014	2.81848	1.18153	0.237391	NA
ENSG00000146215.14	2.0473	3.32702	2.79654	1.18969	0.234168	NA
ENSG00000160471.13	5.88127	3.32381	1.92155	1.72975	0.0836748	0.348027
ENSG00000149403.13	33.525	3.30321	3.50794	0.941638	0.346378	0.717667
ENSG00000124257.7	2.00216	3.29904	2.86154	1.15289	0.248956	NA
ENSG00000235194.9	11.1715	3.29647	1.46083	2.25657	0.0240351	0.16158
ENSG00000170469.11	2.00191	3.29597	2.82464	1.16686	0.243266	NA
ENSG00000223812.8	2.00191	3.29597	2.82464	1.16686	0.243266	NA
ENSG00000237489.5	2.00191	3.29597	2.82464	1.16686	0.243266	NA
ENSG00000275734.2	2.00166	3.2927	2.81915	1.16798	0.242816	NA
ENSG00000214796.9	2.00141	3.2895	2.84284	1.15712	0.247225	NA
ENSG00000235453.12	1.95652	3.2642	2.85986	1.14138	0.25371	NA
ENSG00000105618.14	1.95627	3.26091	2.84132	1.14768	0.251103	NA
ENSG00000162545.6	1.95627	3.26091	2.84132	1.14768	0.251103	NA
ENSG00000246877.2	1.95602	3.25757	2.85292	1.14184	0.253521	NA
ENSG00000263412.2	1.95602	3.25757	2.85292	1.14184	0.253521	NA
ENSG00000267100.1	1.95602	3.25757	2.85292	1.14184	0.253521	NA
ENSG00000289308.1	1.95578	3.25446	2.8993	1.1225	0.261651	NA
ENSG00000175544.14	5.60793	3.24746	1.93683	1.67668	0.0936043	0.370942
ENSG00000254413.8	5.60793	3.24746	1.93683	1.67668	0.0936043	0.370942
ENSG00000259315.1	5.56304	3.23898	1.95556	1.65629	0.0976626	0.378388
ENSG00000130748.7	6.02731	3.23637	1.90789	1.69631	0.089828	0.363046
ENSG00000255524.8	1.91113	3.23166	2.9033	1.1131	0.265666	NA
ENSG00000186529.16	1.91088	3.2284	2.8694	1.12511	0.260541	NA
ENSG00000222693.1	1.91088	3.2284	2.8694	1.12511	0.260541	NA
ENSG00000202512.1	5.98241	3.22622	1.92383	1.67698	0.0935467	0.370942
ENSG00000134873.10	1.90989	3.21984	3.68788	0.873085	0.382617	NA
ENSG00000203690.13	1.90989	3.21984	3.68788	0.873085	0.382617	NA
ENSG00000188130.14	111.508	3.21946	0.500266	6.4355	1.23068e-10	3.8157e-08
ENSG00000004777.19	68.0245	3.21782	0.754098	4.26712	1.98014e-05	0.000834479
ENSG00000174365.21	16.6065	3.2068	1.15041	2.78754	0.00531104	0.0589602
ENSG00000272645.4	16.5608	3.20212	1.15092	2.78224	0.00539856	0.0594566
ENSG00000144199.12	1.86549	3.19511	2.90486	1.09992	0.271368	NA
ENSG00000110002.16	1.86524	3.19162	2.89021	1.10429	0.269468	NA
ENSG00000248367.2	1.86524	3.19162	2.89021	1.10429	0.269468	NA
ENSG00000259994.1	1.86524	3.19162	2.89021	1.10429	0.269468	NA
ENSG00000264745.1	1.86524	3.19162	2.89021	1.10429	0.269468	NA
ENSG00000187753.13	1.86499	3.18814	2.9084	1.09618	0.273	NA
ENSG00000260285.1	1.86499	3.18814	2.9084	1.09618	0.273	NA
ENSG00000276570.1	1.86499	3.18814	2.9084	1.09618	0.273	NA
ENSG00000144655.15	11.0905	3.17844	1.41298	2.24946	0.0244831	0.163581
ENSG00000100385.14	1.82035	3.16392	3.03394	1.04284	0.297022	NA
ENSG00000164116.17	1.82059	3.16327	3.69733	0.855556	0.392244	NA
ENSG00000166169.17	27.1498	3.1622	0.900845	3.51026	0.000447662	0.00973198
ENSG00000225828.2	27.1049	3.16031	0.90293	3.50006	0.000465147	0.00994605
ENSG00000137393.10	1.81985	3.1575	2.91863	1.08184	0.279323	NA
ENSG00000272455.1	1.81985	3.1575	2.91863	1.08184	0.279323	NA
ENSG00000288756.1	1.81985	3.1575	2.91863	1.08184	0.279323	NA
ENSG00000089847.13	1.8196	3.15389	2.92309	1.07896	0.280607	NA
ENSG00000196421.9	1.8196	3.15389	2.92309	1.07896	0.280607	NA
ENSG00000273338.1	1.8196	3.15389	2.92309	1.07896	0.280607	NA
ENSG00000235495.1	1.81936	3.15046	2.96509	1.06252	0.288	NA
ENSG00000222414.1	1.81911	3.14777	3.08448	1.02052	0.307482	NA
ENSG00000163626.17	5.24357	3.13994	1.97564	1.58932	0.111987	0.406892
ENSG00000167912.7	1.77471	3.12592	3.00455	1.0404	0.298156	NA
ENSG00000101298.15	1.77446	3.12253	2.95397	1.05706	0.290484	NA
ENSG00000083817.9	1.77421	3.11884	2.94425	1.0593	0.289464	NA
ENSG00000227740.2	5.6178	3.11882	1.93848	1.6089	0.107639	0.398808
ENSG00000142102.16	21.3608	3.11533	1.01061	3.08261	0.00205192	0.0297221
ENSG00000288955.1	1.77396	3.1152	2.9702	1.04882	0.294262	NA
ENSG00000258979.3	1.72956	3.08935	3.75916	0.821819	0.41118	NA
ENSG00000181404.17	1.72907	3.08664	2.99835	1.02945	0.30327	NA
ENSG00000224316.1	1.72907	3.08664	2.99835	1.02945	0.30327	NA
ENSG00000222222.1	5.52627	3.08625	1.96496	1.57064	0.116267	0.414574
ENSG00000172638.13	1.72882	3.08293	2.9722	1.03725	0.299617	NA
ENSG00000267834.1	1.72882	3.08293	2.9722	1.03725	0.299617	NA
ENSG00000288025.1	1.72882	3.08293	2.9722	1.03725	0.299617	NA
ENSG00000200472.1	10.4531	3.0816	1.41609	2.17614	0.0295451	0.183713
ENSG00000267108.1	1.72857	3.07913	2.98317	1.03217	0.301994	NA
ENSG00000163739.5	1.72833	3.07561	3.03886	1.01209	0.311494	NA
ENSG00000177943.14	28.2833	3.05738	1.00139	3.05313	0.00226466	0.0320199
ENSG00000162062.15	25.3774	3.05606	0.92953	3.28775	0.00100993	0.017796
ENSG00000267898.1	4.97023	3.054	2.02815	1.5058	0.132118	0.445594
ENSG00000140398.14	15.7971	3.05363	1.16414	2.62308	0.00871395	0.0830088
ENSG00000231131.9	1.68393	3.05243	3.20475	0.952471	0.340858	NA
ENSG00000268434.5	10.2705	3.05113	1.41425	2.15743	0.0309724	0.189295
ENSG00000005379.17	4.92633	3.0506	2.03235	1.50103	0.133349	0.448121
ENSG00000137825.11	1.68368	3.04974	3.05526	0.998193	0.318186	NA
ENSG00000153495.11	1.68368	3.04974	3.05526	0.998193	0.318186	NA
ENSG00000250251.6	1.68343	3.04609	3.0078	1.01273	0.311188	NA
ENSG00000176912.6	1.68318	3.04218	3.00347	1.01289	0.311114	NA
ENSG00000230863.3	1.68318	3.04218	3.00347	1.01289	0.311114	NA
ENSG00000140451.13	73.7905	3.04026	0.57997	5.24209	1.58764e-07	1.63112e-05
ENSG00000130881.14	5.34545	3.03822	1.97461	1.53865	0.123891	0.429413
ENSG00000100299.18	35.1491	3.03242	0.813406	3.72805	0.000192964	0.00498566
ENSG00000068971.14	10.0431	3.0147	1.42102	2.1215	0.0338794	0.200786
ENSG00000113108.20	30.1303	3.0147	0.844745	3.56877	0.000358662	0.00820826
ENSG00000187961.15	57.8671	3.01384	0.65569	4.59644	4.2977e-06	0.000249842
ENSG00000075826.17	39.4338	3.01185	0.737173	4.08567	4.39496e-05	0.00155344
ENSG00000266865.7	1.63829	3.01171	3.13223	0.961523	0.336289	NA
ENSG00000010310.9	1.63804	3.00825	3.05275	0.985422	0.324417	NA
ENSG00000115267.9	1.63804	3.00825	3.05275	0.985422	0.324417	NA
ENSG00000187492.9	1.63804	3.00825	3.05275	0.985422	0.324417	NA
ENSG00000286058.1	1.63804	3.00825	3.05275	0.985422	0.324417	NA
ENSG00000251455.1	1.63779	3.00429	3.0312	0.991124	0.321625	NA
ENSG00000199683.1	1.63754	3.00029	3.05022	0.983632	0.325297	NA
ENSG00000170369.4	1.63705	2.9972	3.87279	0.773912	0.438983	NA
ENSG00000201805.1	1.6373	2.99672	3.12622	0.958577	0.337772	NA
ENSG00000261526.2	5.21002	2.98677	2.13676	1.3978	0.162172	0.498068
ENSG00000196436.9	10.5984	2.98073	1.45956	2.04221	0.0411305	0.226278
ENSG00000006282.21	25.7605	2.98072	0.950706	3.13527	0.00171697	0.0260671
ENSG00000162341.18	37.832	2.97604	0.756766	3.93258	8.40403e-05	0.0026244
ENSG00000133619.18	24.1486	2.97527	0.934138	3.18504	0.00144732	0.0227896
ENSG00000284218.2	10.5525	2.97044	1.47105	2.01927	0.0434593	0.235527
ENSG00000279088.1	20.2783	2.9699	1.03729	2.86314	0.00419465	0.0499885
ENSG00000286644.1	1.59265	2.9693	3.11053	0.954596	0.339782	NA
ENSG00000197989.15	28.5734	2.96765	0.858175	3.45809	0.00054402	0.0112448
ENSG00000003400.15	1.5924	2.96537	3.06705	0.966848	0.33362	NA
ENSG00000163803.13	1.5924	2.96537	3.06705	0.966848	0.33362	NA
ENSG00000172889.16	1.5924	2.96537	3.06705	0.966848	0.33362	NA
ENSG00000181418.8	1.5924	2.96537	3.06705	0.966848	0.33362	NA
ENSG00000251532.1	1.5924	2.96537	3.06705	0.966848	0.33362	NA
ENSG00000166924.9	1.59215	2.96122	3.06922	0.964813	0.334639	NA
ENSG00000246263.4	1.59215	2.96122	3.06922	0.964813	0.334639	NA
ENSG00000261096.1	1.59215	2.96122	3.06922	0.964813	0.334639	NA
ENSG00000286619.1	1.59215	2.96122	3.06922	0.964813	0.334639	NA
ENSG00000200062.1	1.59166	2.95455	3.30499	0.893968	0.371339	NA
ENSG00000203993.7	37.9805	2.95346	0.754657	3.91364	9.09148e-05	0.00277909
ENSG00000111664.11	68.7737	2.94547	0.59513	4.94929	7.44843e-07	5.95052e-05
ENSG00000174788.10	1.54726	2.92911	3.18864	0.918609	0.3583	NA
ENSG00000085741.14	1.54676	2.92111	3.09653	0.943351	0.345502	NA
ENSG00000152822.14	1.54676	2.92111	3.09653	0.943351	0.345502	NA
ENSG00000255439.6	1.54676	2.92111	3.09653	0.943351	0.345502	NA
ENSG00000260528.6	1.54676	2.92111	3.09653	0.943351	0.345502	NA
ENSG00000225138.8	80.2217	2.91829	0.528839	5.5183	3.42296e-08	4.36998e-06
ENSG00000087303.19	4.56097	2.91805	2.05843	1.41761	0.156305	0.489043
ENSG00000168811.7	1.54651	2.91691	3.12587	0.933151	0.350742	NA
ENSG00000237772.2	1.54651	2.91691	3.12587	0.933151	0.350742	NA
ENSG00000188897.9	21.6713	2.91088	1.03868	2.80249	0.00507093	0.0572712
ENSG00000213420.8	4.51657	2.91061	2.05403	1.41703	0.156475	0.489223
ENSG00000231154.1	4.51607	2.90609	2.03806	1.42591	0.153894	0.485113
ENSG00000149499.12	106.192	2.90346	0.467272	6.21365	5.17693e-10	1.21838e-07
ENSG00000148814.18	9.36173	2.90278	1.47008	1.97457	0.048317	0.251071
ENSG00000162650.17	23.1004	2.90025	0.933837	3.10574	0.00189804	0.028046
ENSG00000287737.2	10.0983	2.8996	1.47345	1.9679	0.0490796	0.252914
ENSG00000250067.12	4.47118	2.89553	2.0672	1.4007	0.161303	0.496567
ENSG00000151789.12	4.46895	2.88828	2.33604	1.2364	0.216311	0.580065
ENSG00000204923.4	1.50162	2.8841	3.17148	0.909385	0.363147	NA
ENSG00000231563.2	1.50162	2.8841	3.17148	0.909385	0.363147	NA
ENSG00000261889.1	1.50162	2.8841	3.17148	0.909385	0.363147	NA
ENSG00000285238.2	1.50162	2.8841	3.17148	0.909385	0.363147	NA
ENSG00000086619.15	1.50137	2.87986	3.13263	0.91931	0.357933	NA
ENSG00000145491.12	1.50137	2.87986	3.13263	0.91931	0.357933	NA
ENSG00000183396.4	1.50137	2.87986	3.13263	0.91931	0.357933	NA
ENSG00000284917.1	1.50112	2.87546	3.14281	0.914931	0.360228	NA
ENSG00000077943.8	1.50063	2.87153	3.98503	0.720578	0.471169	NA
ENSG00000249152.1	1.50063	2.87153	3.98503	0.720578	0.471169	NA
ENSG00000116455.14	35.8385	2.85535	0.76049	3.75463	0.0001736	0.00457615
ENSG00000125734.16	35.7514	2.85515	0.767526	3.71994	0.000199267	0.0051231
ENSG00000237886.1	9.08814	2.85219	1.45813	1.95606	0.0504586	0.257635
ENSG00000160781.17	13.2842	2.84505	1.22078	2.33051	0.0197792	0.142695
ENSG00000148362.11	27.1729	2.84481	0.863464	3.29466	0.000985425	0.0174588
ENSG00000011638.11	1.45598	2.83738	3.17903	0.892529	0.372109	NA
ENSG00000137098.14	1.45598	2.83738	3.17903	0.892529	0.372109	NA
ENSG00000178773.15	165.824	2.83408	0.432153	6.55805	5.45146e-11	1.86813e-08
ENSG00000081138.14	1.45573	2.83284	3.16937	0.893819	0.371419	NA
ENSG00000214803.3	1.45573	2.83284	3.16937	0.893819	0.371419	NA
ENSG00000230257.6	1.45573	2.83284	3.16937	0.893819	0.371419	NA
ENSG00000122711.9	1.45548	2.82843	3.21261	0.880416	0.378634	NA
ENSG00000231257.8	1.45548	2.82843	3.21261	0.880416	0.378634	NA
ENSG00000254718.6	1.45548	2.82843	3.21261	0.880416	0.378634	NA
ENSG00000229848.1	4.28887	2.82596	2.06946	1.36556	0.172079	0.516696
ENSG00000286836.1	1.45524	2.82517	3.39307	0.83263	0.405054	NA
ENSG00000165905.18	30.3124	2.82337	0.818215	3.45065	0.000559245	0.0114325
ENSG00000275338.4	4.28837	2.82151	2.06851	1.36403	0.172557	0.516799
ENSG00000006025.12	41.9455	2.81196	1.88529	1.49153	0.135822	0.451885
ENSG00000236144.9	28.1478	2.80848	0.909461	3.08807	0.00201464	0.0293124
ENSG00000227722.2	4.24323	2.80745	2.07079	1.35574	0.175181	0.521063
ENSG00000180263.14	65.0825	2.80231	0.679164	4.12612	3.68935e-05	0.00134573
ENSG00000229589.1	1.41084	2.79721	3.37921	0.82777	0.407801	NA
ENSG00000252247.2	1.41084	2.79721	3.37921	0.82777	0.407801	NA
ENSG00000166816.15	1.41059	2.79353	3.23905	0.862455	0.388437	NA
ENSG00000197558.13	1.41059	2.79353	3.23905	0.862455	0.388437	NA
ENSG00000225975.8	1.41059	2.79353	3.23905	0.862455	0.388437	NA
ENSG00000233928.7	1.41059	2.79353	3.23905	0.862455	0.388437	NA
ENSG00000184908.20	1.41034	2.78895	3.20565	0.870012	0.384294	NA
ENSG00000215483.12	1.41034	2.78895	3.20565	0.870012	0.384294	NA
ENSG00000234665.9	1.41034	2.78895	3.20565	0.870012	0.384294	NA
ENSG00000248925.2	1.41034	2.78895	3.20565	0.870012	0.384294	NA
ENSG00000254979.5	1.41034	2.78895	3.20565	0.870012	0.384294	NA
ENSG00000259349.3	1.41034	2.78895	3.20565	0.870012	0.384294	NA
ENSG00000260742.1	1.41034	2.78895	3.20565	0.870012	0.384294	NA
ENSG00000266490.1	1.41034	2.78895	3.20565	0.870012	0.384294	NA
ENSG00000275074.2	1.41034	2.78895	3.20565	0.870012	0.384294	NA
ENSG00000289584.1	1.41034	2.78895	3.20565	0.870012	0.384294	NA
ENSG00000171119.3	1.41009	2.78427	3.22606	0.863056	0.388107	NA
ENSG00000226002.1	1.41009	2.78427	3.22606	0.863056	0.388107	NA
ENSG00000272129.1	1.41009	2.78427	3.22606	0.863056	0.388107	NA
ENSG00000200091.1	8.03206	2.78266	1.58363	1.75714	0.078894	0.336383
ENSG00000259408.2	8.72353	2.78153	1.46572	1.89772	0.0577326	0.278752
ENSG00000171163.16	172.974	2.78062	0.433607	6.41277	1.42897e-10	4.32745e-08
ENSG00000163462.19	40.4834	2.77551	0.767509	3.61625	0.000298902	0.00711572
ENSG00000161912.18	4.1522	2.7722	2.0816	1.33177	0.182937	0.531174
ENSG00000167549.19	25.9017	2.76575	0.928227	2.97961	0.00288618	0.0378488
ENSG00000062096.15	1.36545	2.74864	4.07011	0.675325	0.49947	NA
ENSG00000251072.2	1.3652	2.74817	3.32075	0.827575	0.407911	NA
ENSG00000260392.6	1.3652	2.74817	3.32075	0.827575	0.407911	NA
ENSG00000082014.17	54.4861	2.7474	0.628584	4.37077	1.2381e-05	0.000588412
ENSG00000039537.14	1.36495	2.74368	3.25293	0.843449	0.398977	NA
ENSG00000163794.6	1.36495	2.74368	3.25293	0.843449	0.398977	NA
ENSG00000230679.1	1.36495	2.74368	3.25293	0.843449	0.398977	NA
ENSG00000284946.1	1.36495	2.74368	3.25293	0.843449	0.398977	NA
ENSG00000222744.1	31.7642	2.73895	0.876891	3.12348	0.00178725	0.0268064
ENSG00000099840.14	1.3647	2.73881	3.25125	0.842387	0.399571	NA
ENSG00000236021.3	1.3647	2.73881	3.25125	0.842387	0.399571	NA
ENSG00000286112.1	1.3647	2.73881	3.25125	0.842387	0.399571	NA
ENSG00000125089.18	24.6603	2.72673	0.884675	3.08218	0.00205488	0.0297318
ENSG00000117308.15	12.7956	2.70285	1.22955	2.19825	0.0279314	0.177253
ENSG00000184261.5	1.31981	2.70097	3.45047	0.782784	0.433754	NA
ENSG00000275131.3	12.1472	2.69866	1.23995	2.17643	0.0295228	0.183713
ENSG00000064692.20	1.31956	2.69688	3.3144	0.813688	0.415824	NA
ENSG00000167992.14	1.31956	2.69688	3.3144	0.813688	0.415824	NA
ENSG00000233198.4	1.31956	2.69688	3.3144	0.813688	0.415824	NA
ENSG00000282825.2	1.31956	2.69688	3.3144	0.813688	0.415824	NA
ENSG00000010319.7	1.31931	2.69192	3.28753	0.818827	0.412885	NA
ENSG00000086159.13	1.31931	2.69192	3.28753	0.818827	0.412885	NA
ENSG00000101670.12	1.31931	2.69192	3.28753	0.818827	0.412885	NA
ENSG00000145700.10	1.31931	2.69192	3.28753	0.818827	0.412885	NA
ENSG00000163645.15	1.31931	2.69192	3.28753	0.818827	0.412885	NA
ENSG00000227838.1	1.31931	2.69192	3.28753	0.818827	0.412885	NA
ENSG00000244486.9	1.31931	2.69192	3.28753	0.818827	0.412885	NA
ENSG00000249635.1	1.31931	2.69192	3.28753	0.818827	0.412885	NA
ENSG00000255835.1	1.31931	2.69192	3.28753	0.818827	0.412885	NA
ENSG00000262730.1	1.31931	2.69192	3.28753	0.818827	0.412885	NA
ENSG00000266155.2	1.31931	2.69192	3.28753	0.818827	0.412885	NA
ENSG00000105419.18	27.9035	2.69101	0.842064	3.19573	0.00139478	0.0223018
ENSG00000275993.3	15.7952	2.68712	1.29179	2.08015	0.0375118	0.213403
ENSG00000196660.11	1.31906	2.68695	3.32171	0.808907	0.418569	NA
ENSG00000201794.1	1.31906	2.68695	3.32171	0.808907	0.418569	NA
ENSG00000260220.7	1.31906	2.68695	3.32171	0.808907	0.418569	NA
ENSG00000289188.1	1.31906	2.68695	3.32171	0.808907	0.418569	NA
ENSG00000253642.6	1.31882	2.68306	3.49619	0.767426	0.442828	NA
ENSG00000113119.13	68.88	2.68062	0.545506	4.91402	8.92294e-07	6.87541e-05
ENSG00000161996.19	220.427	2.67733	0.359942	7.43823	1.02046e-13	6.92686e-11
ENSG00000197774.14	63.2034	2.6694	0.616161	4.33232	1.47547e-05	0.000678927
ENSG00000152669.9	19.3618	2.66869	1.0125	2.63574	0.00839545	0.0806236
ENSG00000242802.9	57.7585	2.6658	0.623319	4.27679	1.89611e-05	0.000814597
ENSG00000205593.12	16.2649	2.66514	1.07013	2.49049	0.0127567	0.106554
ENSG00000158286.13	204.593	2.66447	0.396486	6.72022	1.81454e-11	7.38406e-09
ENSG00000131779.11	4.29873	2.66363	2.07022	1.28664	0.198219	0.554995
ENSG00000158106.14	54.7605	2.66176	0.622963	4.27275	1.93081e-05	0.000821666
ENSG00000107719.9	8.08632	2.65287	1.49593	1.7734	0.0761629	0.329281
ENSG00000070610.14	72.0457	2.65277	0.538326	4.92782	8.31539e-07	6.52307e-05
ENSG00000255031.5	23.5685	2.65188	0.894538	2.96453	0.0030315	0.0391636
ENSG00000214942.6	1.27442	2.6492	4.16936	0.635398	0.525169	NA
ENSG00000204947.9	1.27417	2.64839	3.39689	0.77965	0.435597	NA
ENSG00000230479.1	1.27417	2.64839	3.39689	0.77965	0.435597	NA
ENSG00000259865.1	1.27417	2.64839	3.39689	0.77965	0.435597	NA
ENSG00000261341.7	1.27417	2.64839	3.39689	0.77965	0.435597	NA
ENSG00000154263.18	1.27392	2.64346	3.3358	0.792454	0.428096	NA
ENSG00000198064.14	1.27392	2.64346	3.3358	0.792454	0.428096	NA
ENSG00000225205.5	1.27392	2.64346	3.3358	0.792454	0.428096	NA
ENSG00000226917.6	1.27392	2.64346	3.3358	0.792454	0.428096	NA
ENSG00000250057.1	1.27392	2.64346	3.3358	0.792454	0.428096	NA
ENSG00000258199.1	1.27392	2.64346	3.3358	0.792454	0.428096	NA
ENSG00000261054.1	1.27392	2.64346	3.3358	0.792454	0.428096	NA
ENSG00000262877.5	1.27392	2.64346	3.3358	0.792454	0.428096	NA
ENSG00000265254.1	1.27392	2.64346	3.3358	0.792454	0.428096	NA
ENSG00000275491.1	1.27392	2.64346	3.3358	0.792454	0.428096	NA
ENSG00000169689.15	53.2373	2.63917	0.63319	4.16806	3.07205e-05	0.00118356
ENSG00000125775.15	1.27367	2.63823	3.34428	0.788877	0.430184	NA
ENSG00000202360.1	1.27367	2.63823	3.34428	0.788877	0.430184	NA
ENSG00000277033.2	1.27367	2.63823	3.34428	0.788877	0.430184	NA
ENSG00000287619.1	1.27367	2.63823	3.34428	0.788877	0.430184	NA
ENSG00000287910.1	1.27367	2.63823	3.34428	0.788877	0.430184	NA
ENSG00000162066.16	16.6855	2.63797	1.11201	2.37226	0.0176795	0.134006
ENSG00000140465.15	1.27342	2.63349	3.43998	0.765555	0.443941	NA
ENSG00000222009.8	35.5892	2.63166	0.731236	3.59892	0.000319545	0.00748401
ENSG00000099330.9	3.78858	2.62741	2.14672	1.22392	0.220984	0.585995
ENSG00000117407.17	3.78858	2.62741	2.14672	1.22392	0.220984	0.585995
ENSG00000273344.1	4.2077	2.62589	2.08064	1.26206	0.206927	0.567116
ENSG00000140545.15	3.78808	2.62188	2.13223	1.22964	0.218832	0.583256
ENSG00000258301.3	3.78808	2.62188	2.13223	1.22964	0.218832	0.583256
ENSG00000186806.6	4.20721	2.6202	2.09065	1.25329	0.210099	0.570909
ENSG00000262903.1	12.1581	2.61473	1.23683	2.11405	0.0345106	0.20245
ENSG00000101213.7	3.74344	2.61207	2.19672	1.18908	0.234409	0.601964
ENSG00000258727.1	18.6343	2.60767	1.03466	2.52032	0.0117247	0.100315
ENSG00000182612.10	3.74269	2.60323	2.13817	1.2175	0.223413	0.587733
ENSG00000257759.2	3.74269	2.60323	2.13817	1.2175	0.223413	0.587733
ENSG00000101199.13	108.377	2.60087	0.450222	5.77685	7.6114e-09	1.17995e-06
ENSG00000161558.11	19.2789	2.60077	0.974766	2.6681	0.00762821	0.0761657
ENSG00000140983.14	42.7235	2.60036	0.687813	3.78061	0.000156442	0.00419175
ENSG00000165325.15	1.22853	2.59328	3.39901	0.76295	0.445493	NA
ENSG00000252996.1	1.22853	2.59328	3.39901	0.76295	0.445493	NA
ENSG00000260369.2	1.22853	2.59328	3.39901	0.76295	0.445493	NA
ENSG00000275498.5	1.22853	2.59328	3.39901	0.76295	0.445493	NA
ENSG00000263528.8	22.0577	2.59315	0.945379	2.74297	0.00608854	0.0652021
ENSG00000099251.14	1.22828	2.58788	3.38015	0.765611	0.443908	NA
ENSG00000274803.4	1.22828	2.58788	3.38015	0.765611	0.443908	NA
ENSG00000286909.1	1.22828	2.58788	3.38015	0.765611	0.443908	NA
ENSG00000084636.18	19.098	2.5873	0.980311	2.63927	0.00830858	0.0802034
ENSG00000245261.1	4.11643	2.58449	2.09308	1.23477	0.216914	0.580798
ENSG00000199286.1	1.22803	2.58262	3.43428	0.752011	0.452045	NA
ENSG00000248714.7	1.22803	2.58262	3.43428	0.752011	0.452045	NA
ENSG00000102313.9	1.22779	2.58172	4.26709	0.605029	0.545159	NA
ENSG00000202260.1	1.22779	2.58172	4.26709	0.605029	0.545159	NA
ENSG00000252804.1	1.22779	2.58172	4.26709	0.605029	0.545159	NA
ENSG00000260563.3	3.69705	2.5817	2.1469	1.20252	0.229162	0.595764
ENSG00000185340.15	19.6533	2.5792	0.974726	2.64608	0.00814301	0.0791565
ENSG00000155363.19	177.597	2.57588	0.382019	6.7428	1.55358e-11	6.52603e-09
ENSG00000115317.12	11.8404	2.57017	1.25954	2.04056	0.0412944	0.226797
ENSG00000288985.1	4.07153	2.56955	2.11507	1.21488	0.224413	0.589414
ENSG00000100417.12	19.5177	2.56826	0.983756	2.61067	0.00903663	0.08521
ENSG00000106133.18	18.8255	2.5639	0.98956	2.59095	0.00957124	0.0885265
ENSG00000142327.13	22.3404	2.56339	0.909677	2.81791	0.00483369	0.0551177
ENSG00000143178.13	8.32438	2.56238	1.55247	1.65051	0.0988379	0.381015
ENSG00000139266.6	19.4708	2.562	0.977981	2.61968	0.00880119	0.083472
ENSG00000023839.12	3.65141	2.55997	2.16025	1.18503	0.236004	0.604164
ENSG00000233429.9	11.1472	2.55812	1.25966	2.0308	0.0422755	0.230629
ENSG00000102543.14	8.32363	2.55807	1.55949	1.64033	0.100937	0.385507
ENSG00000134072.11	26.4107	2.55725	0.832871	3.0704	0.0021377	0.0306576
ENSG00000131584.19	130.494	2.55698	0.427891	5.97578	2.28993e-09	4.38522e-07
ENSG00000160200.18	6.98534	2.55681	1.63433	1.56444	0.117715	0.416886
ENSG00000231566.3	7.63142	2.55491	1.51582	1.6855	0.0918919	0.367661
ENSG00000117013.17	4.02564	2.54729	2.10336	1.21105	0.225875	0.591581
ENSG00000207751.3	4.02564	2.54729	2.10336	1.21105	0.225875	0.591581
ENSG00000100445.18	91.3496	2.54718	0.492407	5.17291	2.30478e-07	2.12857e-05
ENSG00000081041.9	3.60627	2.54309	2.15981	1.17746	0.239013	0.608373
ENSG00000110719.10	100.532	2.5429	0.478075	5.31904	1.04317e-07	1.16104e-05
ENSG00000144045.14	1.18314	2.54116	3.48383	0.729416	0.465747	NA
ENSG00000274602.5	3.60602	2.54036	2.16259	1.17468	0.240121	0.609523
ENSG00000143416.21	110.753	2.53944	0.434769	5.8409	5.19201e-09	8.668e-07
ENSG00000158220.14	7.54113	2.53857	1.51873	1.67151	0.0946209	0.373058
ENSG00000067836.13	1.18289	2.53575	3.42946	0.739402	0.459663	NA
ENSG00000218358.3	1.18289	2.53575	3.42946	0.739402	0.459663	NA
ENSG00000226851.1	1.18289	2.53575	3.42946	0.739402	0.459663	NA
ENSG00000243279.4	1.18289	2.53575	3.42946	0.739402	0.459663	NA
ENSG00000259015.1	1.18289	2.53575	3.42946	0.739402	0.459663	NA
ENSG00000259172.1	1.18289	2.53575	3.42946	0.739402	0.459663	NA
ENSG00000273769.5	1.18289	2.53575	3.42946	0.739402	0.459663	NA
ENSG00000283486.2	1.18289	2.53575	3.42946	0.739402	0.459663	NA
ENSG00000285402.1	1.18289	2.53575	3.42946	0.739402	0.459663	NA
ENSG00000286180.1	1.18289	2.53575	3.42946	0.739402	0.459663	NA
ENSG00000288336.1	1.18289	2.53575	3.42946	0.739402	0.459663	NA
ENSG00000218891.5	35.7123	2.53118	0.806717	3.13763	0.0017032	0.0259101
ENSG00000078053.17	1.18264	2.53011	3.45156	0.733033	0.463538	NA
ENSG00000199883.1	1.18264	2.53011	3.45156	0.733033	0.463538	NA
ENSG00000260589.1	1.18264	2.53011	3.45156	0.733033	0.463538	NA
ENSG00000260916.8	1.18264	2.53011	3.45156	0.733033	0.463538	NA
ENSG00000215440.12	19.8021	2.52614	1.05754	2.3887	0.0169081	0.129592
ENSG00000139546.11	14.3444	2.52448	1.1227	2.24857	0.0245398	0.16362
ENSG00000178971.16	40.2539	2.52419	0.681117	3.70595	0.000210597	0.00531471
ENSG00000138356.14	3.97976	2.52205	2.12091	1.18913	0.234388	0.601964
ENSG00000137496.18	55.0154	2.51646	0.593156	4.2425	2.21047e-05	0.00089782
ENSG00000240771.8	10.1823	2.51539	1.38366	1.81793	0.0690754	0.310816
ENSG00000184254.17	14.8543	2.51074	1.09238	2.29841	0.0215384	0.149347
ENSG00000187800.14	17.5873	2.51006	1.03647	2.42175	0.015446	0.121607
ENSG00000252879.1	3.93511	2.50933	2.14117	1.17194	0.241222	0.610666
ENSG00000133247.14	35.6389	2.50145	0.73566	3.40027	0.000673187	0.0131823
ENSG00000283959.2	3.51475	2.49554	2.19896	1.13487	0.256428	0.629176
ENSG00000101104.13	85.5351	2.4898	0.488739	5.09433	3.49974e-07	3.01812e-05
ENSG00000115353.11	1.13775	2.48675	3.6202	0.686908	0.492141	NA
ENSG00000163898.10	1.13775	2.48675	3.6202	0.686908	0.492141	NA
ENSG00000180066.10	1.13775	2.48675	3.6202	0.686908	0.492141	NA
ENSG00000185339.9	1.13775	2.48675	3.6202	0.686908	0.492141	NA
ENSG00000207359.1	1.13775	2.48675	3.6202	0.686908	0.492141	NA
ENSG00000210678.1	1.13775	2.48675	3.6202	0.686908	0.492141	NA
ENSG00000214756.8	10	2.48409	1.38384	1.79507	0.0726433	0.319906
ENSG00000180767.11	1.1375	2.48163	3.49478	0.710097	0.477644	NA
ENSG00000186510.12	1.1375	2.48163	3.49478	0.710097	0.477644	NA
ENSG00000205710.4	1.1375	2.48163	3.49478	0.710097	0.477644	NA
ENSG00000237412.7	1.1375	2.48163	3.49478	0.710097	0.477644	NA
ENSG00000274372.5	1.1375	2.48163	3.49478	0.710097	0.477644	NA
ENSG00000289372.1	1.1375	2.48163	3.49478	0.710097	0.477644	NA
ENSG00000247982.7	7.96001	2.48061	1.57199	1.578	0.114565	0.411435
ENSG00000073670.14	3.4696	2.47737	2.18333	1.13467	0.256512	0.629176
ENSG00000285728.2	3.4696	2.47737	2.18333	1.13467	0.256512	0.629176
ENSG00000104899.8	20.5564	2.4768	0.963591	2.57038	0.0101586	0.0912962
ENSG00000085465.13	1.13725	2.47575	3.48608	0.710181	0.477592	NA
ENSG00000105737.10	1.13725	2.47575	3.48608	0.710181	0.477592	NA
ENSG00000158571.11	1.13725	2.47575	3.48608	0.710181	0.477592	NA
ENSG00000177453.7	1.13725	2.47575	3.48608	0.710181	0.477592	NA
ENSG00000180747.15	1.13725	2.47575	3.48608	0.710181	0.477592	NA
ENSG00000184979.10	1.13725	2.47575	3.48608	0.710181	0.477592	NA
ENSG00000197279.5	1.13725	2.47575	3.48608	0.710181	0.477592	NA
ENSG00000203392.3	1.13725	2.47575	3.48608	0.710181	0.477592	NA
ENSG00000214289.2	1.13725	2.47575	3.48608	0.710181	0.477592	NA
ENSG00000222376.1	1.13725	2.47575	3.48608	0.710181	0.477592	NA
ENSG00000231188.1	1.13725	2.47575	3.48608	0.710181	0.477592	NA
ENSG00000259751.1	1.13725	2.47575	3.48608	0.710181	0.477592	NA
ENSG00000278041.1	1.13725	2.47575	3.48608	0.710181	0.477592	NA
ENSG00000107521.20	47.5429	2.47154	0.637291	3.8782	0.000105234	0.00310035
ENSG00000146151.14	1.137	2.47023	3.57201	0.69155	0.48922	NA
ENSG00000119431.10	3.84408	2.46763	2.15139	1.14699	0.251385	0.623767
ENSG00000200867.1	3.84383	2.46648	2.13391	1.15585	0.247743	0.618528
ENSG00000149743.14	13.1509	2.46418	1.23046	2.00265	0.045215	0.241174
ENSG00000189164.15	3.42471	2.46322	2.21741	1.11085	0.266632	0.640305
ENSG00000267288.2	24.9994	2.46239	0.849038	2.90021	0.00372908	0.0459414
ENSG00000261840.4	3.42421	2.45673	2.18959	1.122	0.26186	0.634527
ENSG00000164241.14	3.42396	2.45394	2.19754	1.11667	0.264133	0.637135
ENSG00000205981.9	9.77011	2.45199	1.50534	1.62887	0.103341	0.389948
ENSG00000258484.4	3.42372	2.45172	2.22095	1.1039	0.269636	0.644848
ENSG00000186364.12	3.79844	2.44585	2.14656	1.13943	0.254524	0.627729
ENSG00000167964.13	21.4405	2.44539	0.914893	2.67287	0.00752044	0.0755642
ENSG00000102359.9	3.37907	2.43916	2.21136	1.10302	0.27002	0.645264
ENSG00000240583.14	3.37907	2.43916	2.21136	1.10302	0.27002	0.645264
ENSG00000159348.13	18.7539	2.43426	1.03021	2.36287	0.0181339	0.135034
ENSG00000071246.11	6.48455	2.43332	1.66278	1.46341	0.143355	0.465454
ENSG00000140400.18	108.489	2.42991	0.477575	5.08803	3.61811e-07	3.07942e-05
ENSG00000287093.1	1.09236	2.42701	4.40582	0.550864	0.581727	NA
ENSG00000162426.16	1.09211	2.4253	3.58249	0.676988	0.498413	NA
ENSG00000200673.1	1.09211	2.4253	3.58249	0.676988	0.498413	NA
ENSG00000203799.14	1.09211	2.4253	3.58249	0.676988	0.498413	NA
ENSG00000102890.16	16.7222	2.42337	1.03785	2.335	0.0195434	0.141229
ENSG00000005961.19	3.7528	2.42328	2.14609	1.12916	0.25883	0.631651
ENSG00000105711.14	3.7528	2.42328	2.14609	1.12916	0.25883	0.631651
ENSG00000167653.5	3.75256	2.42066	2.1431	1.12951	0.258683	0.631614
ENSG00000234396.3	3.75256	2.42066	2.1431	1.12951	0.258683	0.631614
ENSG00000135451.13	145.452	2.42058	0.411815	5.87784	4.15661e-09	7.41471e-07
ENSG00000078399.19	1.09186	2.41932	3.53634	0.684131	0.493892	NA
ENSG00000101605.14	1.09186	2.41932	3.53634	0.684131	0.493892	NA
ENSG00000132832.10	1.09186	2.41932	3.53634	0.684131	0.493892	NA
ENSG00000141040.15	1.09186	2.41932	3.53634	0.684131	0.493892	NA
ENSG00000166819.12	1.09186	2.41932	3.53634	0.684131	0.493892	NA
ENSG00000179909.16	1.09186	2.41932	3.53634	0.684131	0.493892	NA
ENSG00000225518.3	1.09186	2.41932	3.53634	0.684131	0.493892	NA
ENSG00000230798.6	1.09186	2.41932	3.53634	0.684131	0.493892	NA
ENSG00000261864.1	1.09186	2.41932	3.53634	0.684131	0.493892	NA
ENSG00000288826.1	1.09186	2.41932	3.53634	0.684131	0.493892	NA
ENSG00000250838.1	3.33343	2.41474	2.21034	1.09247	0.274626	0.649152
ENSG00000253476.1	3.33343	2.41474	2.21034	1.09247	0.274626	0.649152
ENSG00000267905.5	3.33343	2.41474	2.21034	1.09247	0.274626	0.649152
ENSG00000119888.11	1.09161	2.41325	3.57692	0.674672	0.499884	NA
ENSG00000124743.6	1.09161	2.41325	3.57692	0.674672	0.499884	NA
ENSG00000236263.1	1.09161	2.41325	3.57692	0.674672	0.499884	NA
ENSG00000268592.3	1.09161	2.41325	3.57692	0.674672	0.499884	NA
ENSG00000276352.2	1.09161	2.41325	3.57692	0.674672	0.499884	NA
ENSG00000164877.19	89.2276	2.41256	0.505128	4.77613	1.78698e-06	0.000122474
ENSG00000124574.15	64.4381	2.41172	0.548002	4.40093	1.07786e-05	0.000529657
ENSG00000250920.3	119.044	2.41106	0.498208	4.83946	1.30193e-06	9.41874e-05
ENSG00000168026.19	10.7936	2.4091	1.28078	1.88097	0.0599763	0.285145
ENSG00000167302.11	39.1572	2.40311	0.74336	3.23277	0.00122597	0.020415
ENSG00000197696.10	3.70741	2.40213	2.15832	1.11297	0.265723	0.639184
ENSG00000250571.7	3.70741	2.40213	2.15832	1.11297	0.265723	0.639184
ENSG00000167994.13	3.70716	2.39997	2.14963	1.11646	0.264227	0.637135
ENSG00000213983.12	97.4793	2.39922	0.464174	5.1688	2.35607e-07	2.16061e-05
ENSG00000135596.18	66.5266	2.39915	0.545953	4.39442	1.11071e-05	0.000543748
ENSG00000111752.11	14.546	2.39895	1.12686	2.12888	0.0332641	0.198882
ENSG00000256673.1	95.7345	2.3966	0.489829	4.89273	9.94462e-07	7.56266e-05
ENSG00000118162.14	6.94932	2.39604	1.54572	1.55011	0.121115	0.423312
ENSG00000140961.14	13.8547	2.39358	1.13912	2.10126	0.0356185	0.206236
ENSG00000176658.17	18.5024	2.39287	1.235	1.93756	0.0526773	0.264239
ENSG00000212123.4	3.28779	2.38995	2.21438	1.07928	0.280461	0.655616
ENSG00000160959.8	74.7889	2.3868	0.514691	4.63735	3.52903e-06	0.000212755
ENSG00000265943.1	3.2873	2.38437	2.24013	1.06438	0.287154	0.661827
ENSG00000222111.1	6.90343	2.38189	1.55652	1.53026	0.125951	0.433899
ENSG00000198569.10	3.66202	2.38042	2.17358	1.09516	0.273445	0.648479
ENSG00000089692.9	16.8699	2.37926	1.04081	2.28598	0.0222557	0.152775
ENSG00000289213.1	3.66128	2.37173	2.17232	1.0918	0.274922	0.649337
ENSG00000164403.15	52.3637	2.36938	0.616215	3.84506	0.000120523	0.00345694
ENSG00000070731.11	3.2424	2.36812	2.22559	1.06404	0.287311	0.661836
ENSG00000226823.1	3.2424	2.36812	2.22559	1.06404	0.287311	0.661836
ENSG00000258465.8	3.2424	2.36812	2.22559	1.06404	0.287311	0.661836
ENSG00000039650.12	104.331	2.36642	0.463286	5.10791	3.25747e-07	2.8469e-05
ENSG00000231050.2	1.04672	2.36635	3.7226	0.635671	0.524991	NA
ENSG00000250988.7	1.04672	2.36635	3.7226	0.635671	0.524991	NA
ENSG00000273361.1	1.04672	2.36635	3.7226	0.635671	0.524991	NA
ENSG00000277837.1	1.04672	2.36635	3.7226	0.635671	0.524991	NA
ENSG00000239335.4	3.24215	2.36482	2.22376	1.06344	0.287584	0.66188
ENSG00000256092.3	3.24215	2.36482	2.22376	1.06344	0.287584	0.66188
ENSG00000054690.14	16.7767	2.36441	1.00984	2.34136	0.0192136	0.139464
ENSG00000205517.13	47.0918	2.36287	0.635925	3.71564	0.000202692	0.00518556
ENSG00000074855.11	33.3762	2.36068	0.78157	3.02043	0.00252418	0.0344207
ENSG00000100060.18	1.04647	2.3606	3.6042	0.654958	0.512495	NA
ENSG00000124593.16	1.04647	2.3606	3.6042	0.654958	0.512495	NA
ENSG00000134830.6	1.04647	2.3606	3.6042	0.654958	0.512495	NA
ENSG00000149922.12	1.04647	2.3606	3.6042	0.654958	0.512495	NA
ENSG00000170927.15	1.04647	2.3606	3.6042	0.654958	0.512495	NA
ENSG00000173825.7	1.04647	2.3606	3.6042	0.654958	0.512495	NA
ENSG00000188660.4	1.04647	2.3606	3.6042	0.654958	0.512495	NA
ENSG00000197599.13	1.04647	2.3606	3.6042	0.654958	0.512495	NA
ENSG00000204052.4	1.04647	2.3606	3.6042	0.654958	0.512495	NA
ENSG00000287969.1	1.04647	2.3606	3.6042	0.654958	0.512495	NA
ENSG00000176182.6	37.1253	2.3592	0.693015	3.40426	0.00066344	0.0130306
ENSG00000182809.11	50.0192	2.35908	0.672867	3.50601	0.000454874	0.00982316
ENSG00000114812.13	27.2496	2.35713	0.824378	2.85928	0.00424607	0.0504464
ENSG00000007001.13	1.04622	2.35416	3.60902	0.652299	0.514208	NA
ENSG00000164414.19	1.04622	2.35416	3.60902	0.652299	0.514208	NA
ENSG00000165973.19	1.04622	2.35416	3.60902	0.652299	0.514208	NA
ENSG00000258609.3	1.04622	2.35416	3.60902	0.652299	0.514208	NA
ENSG00000261582.1	1.04622	2.35416	3.60902	0.652299	0.514208	NA
ENSG00000287759.1	1.04622	2.35416	3.60902	0.652299	0.514208	NA
ENSG00000249780.1	20.5223	2.35111	1.4359	1.63737	0.101553	0.386953
ENSG00000261094.2	3.61589	2.35086	2.17236	1.08217	0.279177	0.654326
ENSG00000131797.13	20.3025	2.35011	0.922471	2.54762	0.010846	0.0954943
ENSG00000037042.9	62.1626	2.35001	0.552911	4.25025	2.13532e-05	0.000877167
ENSG00000111788.10	38.018	2.34971	0.73063	3.216	0.00129992	0.0211922
ENSG00000250185.2	1.04597	2.34856	3.76524	0.623748	0.532793	NA
ENSG00000197150.13	73.304	2.34526	0.549834	4.2654	1.99546e-05	0.000835526
ENSG00000174791.11	30.641	2.34292	0.767631	3.05214	0.00227213	0.0320682
ENSG00000260428.3	3.19676	2.34251	2.2313	1.04984	0.293791	0.669324
ENSG00000125637.16	7.36844	2.33965	1.61013	1.45309	0.1462	0.47172
ENSG00000126217.21	6.12019	2.33626	1.69695	1.37674	0.168592	0.509848
ENSG00000289580.1	3.19602	2.33544	2.31425	1.00916	0.3129	0.685923
ENSG00000289212.1	3.57099	2.33475	2.18566	1.06822	0.285423	0.660259
ENSG00000172748.14	3.57074	2.3328	2.17284	1.07362	0.282995	0.658311
ENSG00000182195.9	88.4187	2.32001	0.59471	3.90107	9.57671e-05	0.00288009
ENSG00000103024.8	6.03015	2.31873	1.71556	1.35159	0.176507	0.522737
ENSG00000132196.16	12.7059	2.31772	1.15386	2.00866	0.0445729	0.239155
ENSG00000185761.11	29.0274	2.31765	0.777925	2.97927	0.00288937	0.0378525
ENSG00000103089.9	3.15112	2.31656	2.24275	1.03291	0.301645	0.677242
ENSG00000108405.4	3.15112	2.31656	2.24275	1.03291	0.301645	0.677242
ENSG00000272894.5	3.15112	2.31656	2.24275	1.03291	0.301645	0.677242
ENSG00000262580.5	34.5416	2.31628	0.776309	2.98371	0.00284779	0.0375174
ENSG00000214826.5	45.3035	2.31609	0.632968	3.65909	0.000253113	0.00620074
ENSG00000178498.16	84.4018	2.31566	0.486515	4.75968	1.93905e-06	0.000132201
ENSG00000137185.13	6.02965	2.31379	1.69815	1.36254	0.173028	0.517784
ENSG00000173376.14	3.15087	2.31373	2.26113	1.02326	0.306183	0.680628
ENSG00000274891.3	3.15087	2.31373	2.26113	1.02326	0.306183	0.680628
ENSG00000178761.15	57.2633	2.30824	0.591191	3.90439	9.44639e-05	0.00286072
ENSG00000174516.15	10.2016	2.3078	1.29148	1.78694	0.0739473	0.322918
ENSG00000090238.12	16.7873	2.30546	1.01517	2.27101	0.0231461	0.157204
ENSG00000246922.10	34.7408	2.30539	0.728842	3.16309	0.00156105	0.0242288
ENSG00000206600.1	1.00133	2.30159	4.54799	0.506067	0.612809	NA
ENSG00000099866.16	1.00108	2.2993	3.69555	0.622181	0.533823	NA
ENSG00000143847.16	1.00108	2.2993	3.69555	0.622181	0.533823	NA
ENSG00000172828.13	1.00108	2.2993	3.69555	0.622181	0.533823	NA
ENSG00000207204.1	1.00108	2.2993	3.69555	0.622181	0.533823	NA
ENSG00000257341.5	1.00108	2.2993	3.69555	0.622181	0.533823	NA
ENSG00000274675.4	1.00108	2.2993	3.69555	0.622181	0.533823	NA
ENSG00000288475.3	1.00108	2.2993	3.69555	0.622181	0.533823	NA
ENSG00000142330.20	17.3887	2.29929	1.04902	2.19184	0.0283912	0.17895
ENSG00000167595.15	83.2898	2.29902	0.498076	4.61579	3.916e-06	0.000230743
ENSG00000139636.16	19.1539	2.29864	0.950429	2.41853	0.0155836	0.122468
ENSG00000162004.19	17.3433	2.29469	1.05053	2.18432	0.0289389	0.181348
ENSG00000072657.10	1.00083	2.29266	3.65977	0.626448	0.531021	NA
ENSG00000076826.10	1.00083	2.29266	3.65977	0.626448	0.531021	NA
ENSG00000100092.24	1.00083	2.29266	3.65977	0.626448	0.531021	NA
ENSG00000131471.7	1.00083	2.29266	3.65977	0.626448	0.531021	NA
ENSG00000166133.18	1.00083	2.29266	3.65977	0.626448	0.531021	NA
ENSG00000183914.15	1.00083	2.29266	3.65977	0.626448	0.531021	NA
ENSG00000256566.1	1.00083	2.29266	3.65977	0.626448	0.531021	NA
ENSG00000259343.8	1.00083	2.29266	3.65977	0.626448	0.531021	NA
ENSG00000260345.1	1.00083	2.29266	3.65977	0.626448	0.531021	NA
ENSG00000262526.2	1.00083	2.29266	3.65977	0.626448	0.531021	NA
ENSG00000264958.2	1.00083	2.29266	3.65977	0.626448	0.531021	NA
ENSG00000276681.4	1.00083	2.29266	3.65977	0.626448	0.531021	NA
ENSG00000278642.1	1.00083	2.29266	3.65977	0.626448	0.531021	NA
ENSG00000072778.20	325.111	2.29204	0.30912	7.41473	1.21874e-13	7.55732e-11
ENSG00000215302.8	3.10524	2.28788	2.29176	0.998306	0.318131	0.691603
ENSG00000261373.1	98.7903	2.28677	0.45759	4.99741	5.81061e-07	4.81947e-05
ENSG00000138152.10	1.00058	2.28614	3.73201	0.612577	0.540156	NA
ENSG00000178199.14	1.00058	2.28614	3.73201	0.612577	0.540156	NA
ENSG00000236404.12	1.00058	2.28614	3.73201	0.612577	0.540156	NA
ENSG00000159214.13	7.14198	2.28566	1.63841	1.39505	0.163001	0.499318
ENSG00000203761.5	9.46422	2.28183	1.31839	1.73077	0.0834922	0.347582
ENSG00000267121.6	63.3197	2.28112	0.549972	4.1477	3.35833e-05	0.00127128
ENSG00000163354.15	3.06084	2.27772	2.30852	0.98666	0.323809	0.697975
ENSG00000178814.17	12.3881	2.27721	1.16783	1.94996	0.0511811	0.259749
ENSG00000250959.3	16.5144	2.27675	1.02039	2.23126	0.0256636	0.168528
ENSG00000166965.13	89.6513	2.27287	0.498877	4.55597	5.21438e-06	0.000288943
ENSG00000105443.16	79.0929	2.27104	0.517424	4.38914	1.13802e-05	0.000548865
ENSG00000250424.4	3.06034	2.27005	2.25934	1.00474	0.31502	0.687826
ENSG00000270344.3	3.06034	2.27005	2.25934	1.00474	0.31502	0.687826
ENSG00000197948.11	28.7213	2.26665	0.784042	2.89098	0.00384043	0.0470905
ENSG00000158553.5	3.43408	2.25925	2.19636	1.02863	0.303653	0.679045
ENSG00000032444.17	52.9943	2.25403	0.582009	3.87284	0.000107576	0.00314799
ENSG00000167280.17	31.9743	2.25165	0.759488	2.9647	0.00302983	0.0391636
ENSG00000164896.21	65.6232	2.25146	0.546978	4.11617	3.85215e-05	0.00140119
ENSG00000014914.21	31.3272	2.24948	0.758882	2.96421	0.00303464	0.0391646
ENSG00000030110.14	5.80195	2.24827	1.71805	1.30862	0.190664	0.543837
ENSG00000221838.10	13.3638	2.24803	1.16694	1.92644	0.0540497	0.268331
ENSG00000116213.16	28.4035	2.24784	0.799898	2.81016	0.00495164	0.0562349
ENSG00000162591.16	252.416	2.24304	0.334604	6.70358	2.03376e-11	8.02532e-09
ENSG00000172831.14	9.23677	2.23993	1.32758	1.68723	0.0915596	0.366597
ENSG00000138381.10	3.01445	2.23947	2.2842	0.980418	0.32688	0.701026
ENSG00000272195.1	3.38893	2.23883	2.21211	1.01208	0.311499	0.685923
ENSG00000183479.13	0.955688	2.23496	3.83935	0.58212	0.560486	NA
ENSG00000197361.8	0.955688	2.23496	3.83935	0.58212	0.560486	NA
ENSG00000232453.7	0.955688	2.23496	3.83935	0.58212	0.560486	NA
ENSG00000277611.1	0.955688	2.23496	3.83935	0.58212	0.560486	NA
ENSG00000284516.1	0.955688	2.23496	3.83935	0.58212	0.560486	NA
ENSG00000286532.1	0.955688	2.23496	3.83935	0.58212	0.560486	NA
ENSG00000287474.1	0.955688	2.23496	3.83935	0.58212	0.560486	NA
ENSG00000064687.13	166.083	2.2288	0.383671	5.80914	6.27951e-09	1.00953e-06
ENSG00000118514.14	0.95544	2.22845	3.73062	0.597342	0.550279	NA
ENSG00000130675.15	0.95544	2.22845	3.73062	0.597342	0.550279	NA
ENSG00000132881.12	0.95544	2.22845	3.73062	0.597342	0.550279	NA
ENSG00000166823.6	0.95544	2.22845	3.73062	0.597342	0.550279	NA
ENSG00000197444.10	0.95544	2.22845	3.73062	0.597342	0.550279	NA
ENSG00000201078.1	0.95544	2.22845	3.73062	0.597342	0.550279	NA
ENSG00000223617.2	0.95544	2.22845	3.73062	0.597342	0.550279	NA
ENSG00000259062.2	0.95544	2.22845	3.73062	0.597342	0.550279	NA
ENSG00000260942.1	0.95544	2.22845	3.73062	0.597342	0.550279	NA
ENSG00000269275.1	0.95544	2.22845	3.73062	0.597342	0.550279	NA
ENSG00000269313.5	0.95544	2.22845	3.73062	0.597342	0.550279	NA
ENSG00000270953.1	0.95544	2.22845	3.73062	0.597342	0.550279	NA
ENSG00000282019.1	0.95544	2.22845	3.73062	0.597342	0.550279	NA
ENSG00000283555.1	0.95544	2.22845	3.73062	0.597342	0.550279	NA
ENSG00000288741.1	0.95544	2.22845	3.73062	0.597342	0.550279	NA
ENSG00000198753.12	16.0608	2.22815	1.05713	2.10775	0.035053	0.203414
ENSG00000104957.14	42.2934	2.22404	0.655691	3.39191	0.000694078	0.0135304
ENSG00000108773.11	46.2853	2.22279	0.633798	3.50709	0.000453037	0.00979975
ENSG00000112964.14	0.955192	2.22138	3.75352	0.591813	0.553976	NA
ENSG00000169131.13	0.955192	2.22138	3.75352	0.591813	0.553976	NA
ENSG00000223202.1	0.955192	2.22138	3.75352	0.591813	0.553976	NA
ENSG00000243276.6	0.955192	2.22138	3.75352	0.591813	0.553976	NA
ENSG00000250829.2	0.955192	2.22138	3.75352	0.591813	0.553976	NA
ENSG00000269807.1	0.955192	2.22138	3.75352	0.591813	0.553976	NA
ENSG00000272263.1	0.955192	2.22138	3.75352	0.591813	0.553976	NA
ENSG00000278212.3	0.955192	2.22138	3.75352	0.591813	0.553976	NA
ENSG00000278962.1	0.955192	2.22138	3.75352	0.591813	0.553976	NA
ENSG00000286912.1	0.955192	2.22138	3.75352	0.591813	0.553976	NA
ENSG00000232442.2	31.4288	2.22134	0.773962	2.87009	0.00410349	0.0493387
ENSG00000185189.18	105.791	2.22068	0.426108	5.21155	1.87268e-07	1.86153e-05
ENSG00000167525.15	9.14525	2.21992	1.32428	1.67631	0.0936768	0.371095
ENSG00000153303.18	0.954945	2.2188	4.67105	0.475011	0.634779	NA
ENSG00000206808.1	0.954945	2.2188	4.67105	0.475011	0.634779	NA
ENSG00000176909.12	2.96931	2.21837	2.27807	0.973794	0.330159	0.704288
ENSG00000177868.12	2.96931	2.21837	2.27807	0.973794	0.330159	0.704288
ENSG00000099308.11	27.9471	2.218	0.781259	2.83901	0.00452536	0.0522987
ENSG00000005238.20	6.26721	2.21756	1.58834	1.39615	0.162669	0.498596
ENSG00000103034.15	6.26721	2.21756	1.58834	1.39615	0.162669	0.498596
ENSG00000227627.4	6.26721	2.21756	1.58834	1.39615	0.162669	0.498596
ENSG00000221676.1	23.1304	2.21751	0.960361	2.30904	0.0209414	0.146612
ENSG00000132793.12	30.0895	2.2154	0.79243	2.7957	0.00517868	0.0579463
ENSG00000133874.2	2.96906	2.21487	2.28547	0.969108	0.332491	0.706544
ENSG00000251221.1	3.34354	2.2146	2.22962	0.993263	0.320582	0.694034
ENSG00000174669.12	119.21	2.21373	0.414109	5.34577	9.00337e-08	1.02844e-05
ENSG00000077454.17	11.9332	2.21323	1.18109	1.87389	0.0609457	0.287379
ENSG00000162913.10	27.2998	2.21316	0.789116	2.80461	0.00503782	0.0570456
ENSG00000255284.3	5.66578	2.21071	1.73095	1.27716	0.201544	0.559969
ENSG00000081277.13	3.34305	2.20911	2.2142	0.997698	0.318426	0.691898
ENSG00000176531.11	11.8879	2.20716	1.18502	1.86255	0.0625258	0.292186
ENSG00000162086.16	9.05496	2.20635	1.34014	1.64636	0.0996897	0.383031
ENSG00000170632.14	11.2395	2.20385	1.30311	1.69122	0.0907948	0.365336
ENSG00000111665.12	57.6679	2.20165	0.557881	3.94646	7.93166e-05	0.00250694
ENSG00000197355.11	31.0637	2.20053	0.755178	2.91393	0.0035691	0.0444755
ENSG00000143258.16	83.2653	2.1983	0.489368	4.49212	7.05179e-06	0.000362958
ENSG00000116251.11	9.56536	2.19484	1.32558	1.65576	0.0977711	0.378583
ENSG00000215790.8	5.61989	2.19439	1.73619	1.26391	0.206262	0.566399
ENSG00000075884.14	2.92392	2.19376	2.29074	0.957664	0.338232	0.711429
ENSG00000099282.10	2.92392	2.19376	2.29074	0.957664	0.338232	0.711429
ENSG00000136286.16	2.92392	2.19376	2.29074	0.957664	0.338232	0.711429
ENSG00000181355.21	2.92392	2.19376	2.29074	0.957664	0.338232	0.711429
ENSG00000255008.4	2.92392	2.19376	2.29074	0.957664	0.338232	0.711429
ENSG00000125826.21	78.6247	2.19279	0.502395	4.36467	1.27313e-05	0.000602863
ENSG00000267432.6	492.37	2.18788	0.247458	8.84141	9.45221e-19	1.53858e-15
ENSG00000148803.12	5.575	2.18571	1.74631	1.25161	0.21071	0.571541
ENSG00000183506.17	2.87878	2.17299	2.33909	0.928989	0.352895	0.724141
ENSG00000011021.23	145.194	2.17242	0.373928	5.80974	6.25687e-09	1.00953e-06
ENSG00000187634.13	267.912	2.17011	0.345876	6.27424	3.51335e-10	8.79825e-08
ENSG00000170049.10	2.87853	2.16878	2.30744	0.93991	0.347264	0.718397
ENSG00000068137.15	88.3659	2.16761	0.499276	4.3415	1.41514e-05	0.00065814
ENSG00000213199.8	11.6145	2.16522	1.1849	1.82735	0.0676477	0.30571
ENSG00000205838.14	2.87828	2.16476	2.29825	0.941913	0.346237	0.717603
ENSG00000261459.1	2.87828	2.16476	2.29825	0.941913	0.346237	0.717603
ENSG00000167968.13	3.25251	2.1634	2.24367	0.964225	0.334933	0.709609
ENSG00000011052.21	0.910049	2.16119	3.82661	0.564781	0.572223	NA
ENSG00000126562.17	0.910049	2.16119	3.82661	0.564781	0.572223	NA
ENSG00000172716.17	0.910049	2.16119	3.82661	0.564781	0.572223	NA
ENSG00000203635.2	0.910049	2.16119	3.82661	0.564781	0.572223	NA
ENSG00000230289.1	0.910049	2.16119	3.82661	0.564781	0.572223	NA
ENSG00000232645.6	0.910049	2.16119	3.82661	0.564781	0.572223	NA
ENSG00000250891.3	0.910049	2.16119	3.82661	0.564781	0.572223	NA
ENSG00000267114.1	0.910049	2.16119	3.82661	0.564781	0.572223	NA
ENSG00000288983.1	0.910049	2.16119	3.82661	0.564781	0.572223	NA
ENSG00000213221.5	2.87803	2.16119	2.30967	0.935713	0.349421	0.720262
ENSG00000269609.6	17.6979	2.16093	0.976036	2.21399	0.0268295	0.172786
ENSG00000187091.14	5.48422	2.16072	1.76783	1.22224	0.221617	0.586565
ENSG00000184500.16	6.08466	2.16066	1.60358	1.34739	0.177854	0.524468
ENSG00000241852.11	6.08466	2.16066	1.60358	1.34739	0.177854	0.524468
ENSG00000161618.10	9.38281	2.15847	1.32049	1.6346	0.102134	0.387977
ENSG00000102287.19	594.084	2.15814	0.255384	8.45056	2.89916e-17	4.19476e-14
ENSG00000013573.17	139.102	2.15466	0.382961	5.62632	1.84096e-08	2.55031e-06
ENSG00000135902.10	0.909801	2.15378	3.80453	0.56611	0.571319	NA
ENSG00000153060.8	0.909801	2.15378	3.80453	0.56611	0.571319	NA
ENSG00000170684.10	0.909801	2.15378	3.80453	0.56611	0.571319	NA
ENSG00000172345.14	0.909801	2.15378	3.80453	0.56611	0.571319	NA
ENSG00000173157.18	0.909801	2.15378	3.80453	0.56611	0.571319	NA
ENSG00000239636.2	0.909801	2.15378	3.80453	0.56611	0.571319	NA
ENSG00000249700.9	0.909801	2.15378	3.80453	0.56611	0.571319	NA
ENSG00000249773.3	0.909801	2.15378	3.80453	0.56611	0.571319	NA
ENSG00000250519.7	0.909801	2.15378	3.80453	0.56611	0.571319	NA
ENSG00000255458.8	0.909801	2.15378	3.80453	0.56611	0.571319	NA
ENSG00000257907.2	0.909801	2.15378	3.80453	0.56611	0.571319	NA
ENSG00000259780.3	0.909801	2.15378	3.80453	0.56611	0.571319	NA
ENSG00000260136.6	0.909801	2.15378	3.80453	0.56611	0.571319	NA
ENSG00000260645.2	0.909801	2.15378	3.80453	0.56611	0.571319	NA
ENSG00000262155.2	0.909801	2.15378	3.80453	0.56611	0.571319	NA
ENSG00000267059.2	0.909801	2.15378	3.80453	0.56611	0.571319	NA
ENSG00000279035.1	0.909801	2.15378	3.80453	0.56611	0.571319	NA
ENSG00000172932.16	77.7697	2.15229	0.600185	3.58605	0.000335725	0.0077929
ENSG00000231711.2	6.03976	2.1522	1.60404	1.34174	0.179681	0.52722
ENSG00000228409.7	14.8211	2.15044	1.04257	2.06263	0.0391476	0.219586
ENSG00000005206.17	46.5592	2.15002	0.622355	3.45465	0.000551014	0.0113069
ENSG00000174448.9	0.909554	2.14696	3.94685	0.543969	0.586463	NA
ENSG00000207483.1	0.909554	2.14696	3.94685	0.543969	0.586463	NA
ENSG00000226321.6	0.909554	2.14696	3.94685	0.543969	0.586463	NA
ENSG00000240651.1	0.909554	2.14696	3.94685	0.543969	0.586463	NA
ENSG00000008710.20	202.214	2.1468	0.363735	5.90209	3.58924e-09	6.58297e-07
ENSG00000207343.1	12.0331	2.1413	1.15543	1.85325	0.0638468	0.295666
ENSG00000160055.20	49.6289	2.14044	0.595145	3.5965	0.00032253	0.0075134
ENSG00000279821.1	5.43808	2.13981	1.75071	1.22225	0.221613	0.586565
ENSG00000162976.13	2.83289	2.13918	2.31015	0.92599	0.354451	0.725873
ENSG00000261490.1	2.83289	2.13918	2.31015	0.92599	0.354451	0.725873
ENSG00000163975.13	63.5319	2.13613	0.549537	3.88715	0.000101429	0.00300868
ENSG00000224066.1	3.20687	2.13606	2.24213	0.952694	0.340745	0.713603
ENSG00000101246.20	59.6288	2.13555	0.574933	3.71442	0.000203669	0.00520034
ENSG00000013392.8	2.83264	2.13529	2.31301	0.923167	0.35592	0.72666
ENSG00000182324.7	2.83264	2.13529	2.31301	0.923167	0.35592	0.72666
ENSG00000281731.3	2.83264	2.13529	2.31301	0.923167	0.35592	0.72666
ENSG00000289318.1	3.20762	2.13165	2.40528	0.886236	0.37549	0.743484
ENSG00000206772.1	2.83215	2.13008	2.39439	0.889615	0.373673	0.742442
ENSG00000285589.1	11.3868	2.12982	1.18902	1.79125	0.0732538	0.321074
ENSG00000262049.1	5.94923	2.12813	1.63406	1.30236	0.192793	0.546366
ENSG00000182749.6	9.201	2.12368	1.3292	1.5977	0.110109	0.404308
ENSG00000172663.9	15.7958	2.12342	1.07796	1.96986	0.0488545	0.252383
ENSG00000130758.8	27.0482	2.12242	0.810802	2.61768	0.00885307	0.0838434
ENSG00000125967.17	132.21	2.11784	0.413081	5.12693	2.94499e-07	2.6448e-05
ENSG00000215769.8	8.64396	2.1176	1.36795	1.54801	0.121619	0.424706
ENSG00000223764.2	37.0496	2.11475	0.686441	3.08075	0.00206479	0.029842
ENSG00000123201.14	2.7875	2.11321	2.32622	0.908429	0.363652	NA
ENSG00000284959.2	2.7875	2.11321	2.32622	0.908429	0.363652	NA
ENSG00000141524.17	7.99788	2.11121	1.48036	1.42615	0.153826	0.485113
ENSG00000115257.15	5.90309	2.10993	1.61033	1.31025	0.190112	0.542903
ENSG00000114529.13	8.59882	2.10967	1.35469	1.55731	0.119397	0.4201
ENSG00000258366.11	2.78725	2.10905	2.32006	0.909046	0.363326	NA
ENSG00000169683.8	45.9782	2.10578	0.620983	3.39104	0.000696284	0.0135382
ENSG00000287721.1	3.16099	2.10326	2.25421	0.933037	0.350801	0.721558
ENSG00000285043.3	17.6634	2.10325	0.956941	2.19789	0.0279567	0.177316
ENSG00000141295.14	20.979	2.10324	1.03449	2.03312	0.0420405	0.229732
ENSG00000169231.13	32.0758	2.10282	0.722028	2.91238	0.00358689	0.0446117
ENSG00000185324.22	76.715	2.10174	0.500707	4.19754	2.69829e-05	0.00105201
ENSG00000110583.13	57.9766	2.09394	0.55891	3.74647	0.00017934	0.00469893
ENSG00000202515.1	17.5287	2.09281	0.985316	2.124	0.0336704	0.200208
ENSG00000100726.15	50.8714	2.09265	0.605286	3.45729	0.00054563	0.0112602
ENSG00000223403.6	11.1147	2.092	1.21854	1.71681	0.0860136	0.353334
ENSG00000256234.1	5.12159	2.09074	2.4365	0.858092	0.390842	0.755013
ENSG00000105639.20	0.864658	2.09037	3.97649	0.525682	0.599109	NA
ENSG00000288919.1	0.864658	2.09037	3.97649	0.525682	0.599109	NA
ENSG00000110455.14	22.228	2.08971	0.870189	2.40145	0.0163303	0.126428
ENSG00000106348.18	45.0107	2.08875	0.621061	3.3632	0.000770433	0.0144568
ENSG00000161956.13	9.01993	2.08866	1.37488	1.51916	0.128722	0.43972
ENSG00000225697.13	103.781	2.08507	0.43095	4.83831	1.30945e-06	9.42081e-05
ENSG00000188566.15	103.019	2.08378	0.47029	4.43083	9.38718e-06	0.000466564
ENSG00000090539.15	0.86441	2.08295	3.8787	0.537022	0.591252	NA
ENSG00000106538.10	0.86441	2.08295	3.8787	0.537022	0.591252	NA
ENSG00000165807.8	0.86441	2.08295	3.8787	0.537022	0.591252	NA
ENSG00000175984.15	0.86441	2.08295	3.8787	0.537022	0.591252	NA
ENSG00000179889.20	0.86441	2.08295	3.8787	0.537022	0.591252	NA
ENSG00000185955.5	0.86441	2.08295	3.8787	0.537022	0.591252	NA
ENSG00000188368.11	0.86441	2.08295	3.8787	0.537022	0.591252	NA
ENSG00000188611.17	0.86441	2.08295	3.8787	0.537022	0.591252	NA
ENSG00000210841.1	0.86441	2.08295	3.8787	0.537022	0.591252	NA
ENSG00000224418.1	0.86441	2.08295	3.8787	0.537022	0.591252	NA
ENSG00000231704.7	0.86441	2.08295	3.8787	0.537022	0.591252	NA
ENSG00000253210.3	0.86441	2.08295	3.8787	0.537022	0.591252	NA
ENSG00000255320.2	0.86441	2.08295	3.8787	0.537022	0.591252	NA
ENSG00000258820.5	0.86441	2.08295	3.8787	0.537022	0.591252	NA
ENSG00000263160.6	0.86441	2.08295	3.8787	0.537022	0.591252	NA
ENSG00000265888.3	0.86441	2.08295	3.8787	0.537022	0.591252	NA
ENSG00000270011.8	0.86441	2.08295	3.8787	0.537022	0.591252	NA
ENSG00000271855.1	0.86441	2.08295	3.8787	0.537022	0.591252	NA
ENSG00000272316.1	0.86441	2.08295	3.8787	0.537022	0.591252	NA
ENSG00000285458.1	0.86441	2.08295	3.8787	0.537022	0.591252	NA
ENSG00000285635.1	0.86441	2.08295	3.8787	0.537022	0.591252	NA
ENSG00000287656.1	0.86441	2.08295	3.8787	0.537022	0.591252	NA
ENSG00000287868.1	0.86441	2.08295	3.8787	0.537022	0.591252	NA
ENSG00000289481.1	0.86441	2.08295	3.8787	0.537022	0.591252	NA
ENSG00000160993.4	2.74186	2.08242	2.33107	0.893333	0.371679	NA
ENSG00000230532.1	2.74186	2.08242	2.33107	0.893333	0.371679	NA
ENSG00000254614.2	2.74186	2.08242	2.33107	0.893333	0.371679	NA
ENSG00000289594.1	2.74186	2.08242	2.33107	0.893333	0.371679	NA
ENSG00000135637.14	46.7873	2.08109	0.630932	3.29845	0.000972209	0.0172716
ENSG00000131480.9	2.74161	2.07843	2.33794	0.889001	0.374002	NA
ENSG00000205808.7	2.74161	2.07843	2.33794	0.889001	0.374002	NA
ENSG00000141552.18	10.42	2.07741	1.36742	1.51922	0.128707	0.43972
ENSG00000178980.16	20.5535	2.07569	0.919976	2.25624	0.0240554	0.16158
ENSG00000167700.9	29.0792	2.07553	0.848549	2.44598	0.0144461	0.11605
ENSG00000223705.10	11.579	2.07536	1.16792	1.77698	0.075572	0.328014
ENSG00000204745.4	0.864163	2.07517	3.93263	0.527681	0.597721	NA
ENSG00000257596.1	0.864163	2.07517	3.93263	0.527681	0.597721	NA
ENSG00000270008.1	0.864163	2.07517	3.93263	0.527681	0.597721	NA
ENSG00000272892.1	0.864163	2.07517	3.93263	0.527681	0.597721	NA
ENSG00000274755.1	0.864163	2.07517	3.93263	0.527681	0.597721	NA
ENSG00000282950.1	0.864163	2.07517	3.93263	0.527681	0.597721	NA
ENSG00000283515.1	0.864163	2.07517	3.93263	0.527681	0.597721	NA
ENSG00000271576.1	5.76767	2.0743	1.69552	1.2234	0.221177	0.585995
ENSG00000160796.18	260.698	2.07295	0.325365	6.37117	1.87597e-10	5.31062e-08
ENSG00000147437.10	6.36786	2.07121	1.67659	1.23537	0.216693	0.580494
ENSG00000141994.16	23.9132	2.06978	0.891921	2.32058	0.0203093	0.144676
ENSG00000106077.19	14.6953	2.06846	1.06601	1.94038	0.0523332	0.263019
ENSG00000196296.14	5.21038	2.06576	1.77881	1.16131	0.245515	0.616129
ENSG00000167619.13	2.69672	2.05995	2.37384	0.867772	0.385519	NA
ENSG00000258279.4	2.69672	2.05995	2.37384	0.867772	0.385519	NA
ENSG00000166813.16	42.7906	2.05922	0.632803	3.25413	0.00113741	0.0194374
ENSG00000163126.15	5.72128	2.05505	1.62636	1.26359	0.206378	0.566497
ENSG00000254206.5	7.7248	2.05152	1.49837	1.36917	0.170947	0.514223
ENSG00000144802.11	48.4387	2.04938	0.631655	3.24446	0.00117673	0.0198747
ENSG00000272556.3	8.83688	2.04933	1.34196	1.52712	0.126731	0.435432
ENSG00000182796.15	92.7883	2.04852	0.476558	4.29856	1.71911e-05	0.000761437
ENSG00000115129.14	11.3974	2.04817	1.18335	1.73082	0.0834833	0.347582
ENSG00000277151.1	2.69597	2.04742	2.36538	0.865577	0.386722	NA
ENSG00000288838.1	2.69597	2.04742	2.36538	0.865577	0.386722	NA
ENSG00000226835.4	3.06996	2.04726	2.27687	0.899154	0.368571	0.738698
ENSG00000125434.11	29.1153	2.04663	0.769366	2.66016	0.00781044	0.077403
ENSG00000143434.17	6.27732	2.04587	1.69234	1.2089	0.226701	0.592672
ENSG00000099889.14	7.6799	2.04491	1.50505	1.3587	0.174242	0.519543
ENSG00000168487.20	214.153	2.04222	0.323418	6.31447	2.71093e-10	7.35452e-08
ENSG00000196118.12	24.1508	2.03946	0.840406	2.42675	0.0152347	0.120453
ENSG00000160917.15	63.9247	2.03849	0.520207	3.91861	8.90615e-05	0.00273528
ENSG00000187583.11	18.9868	2.03741	0.947227	2.15092	0.0314828	0.191306
ENSG00000226332.2	11.9071	2.03654	1.18952	1.71207	0.086884	0.355675
ENSG00000106404.14	14.4225	2.03442	1.07587	1.89094	0.058632	0.28189
ENSG00000261971.9	39.037	2.03127	0.65123	3.11912	0.00181393	0.0270883
ENSG00000246334.3	20.8531	2.02929	0.93356	2.17371	0.0297267	0.1845
ENSG00000171159.5	8.7456	2.02869	1.34632	1.50684	0.131851	0.445154
ENSG00000117640.18	8.1903	2.02843	1.36937	1.48128	0.138531	0.456858
ENSG00000089050.16	3.02506	2.0278	2.29519	0.883501	0.376966	0.74451
ENSG00000233175.2	27.1292	2.02773	0.779551	2.60115	0.00929106	0.0870419
ENSG00000108515.18	392.413	2.02771	0.300209	6.75432	1.43507e-11	6.22917e-09
ENSG00000099625.14	21.4541	2.02631	0.876821	2.31098	0.0208341	0.146275
ENSG00000099949.21	3.02481	2.02541	2.27653	0.889689	0.373633	0.742442
ENSG00000149927.18	3.02481	2.02541	2.27653	0.889689	0.373633	0.742442
ENSG00000232956.10	29.5987	2.02477	0.753736	2.68631	0.00722466	0.0734997
ENSG00000248774.1	5.63001	2.02353	1.63012	1.24134	0.21448	0.5767
ENSG00000233369.7	5.07421	2.02232	1.78782	1.13116	0.257986	0.630418
ENSG00000115194.11	3.02457	2.02115	2.27939	0.886706	0.375237	0.743484
ENSG00000268043.8	18.8489	2.02013	0.924084	2.18609	0.0288088	0.18062
ENSG00000172382.10	2.65058	2.01923	2.36526	0.853703	0.393269	NA
ENSG00000072042.13	10.0579	2.01849	1.34772	1.49771	0.134209	0.449318
ENSG00000135643.5	2.65034	2.01612	2.40551	0.838124	0.401961	NA
ENSG00000037897.17	17.3999	2.01497	0.986999	2.04151	0.0412	0.226565
ENSG00000117091.10	0.819267	2.01263	4.81464	0.418022	0.675931	NA
ENSG00000224048.6	0.819267	2.01263	4.81464	0.418022	0.675931	NA
ENSG00000226856.8	0.819267	2.01263	4.81464	0.418022	0.675931	NA
ENSG00000253086.1	0.819267	2.01263	4.81464	0.418022	0.675931	NA
ENSG00000261173.1	0.819267	2.01263	4.81464	0.418022	0.675931	NA
ENSG00000269318.1	0.819267	2.01263	4.81464	0.418022	0.675931	NA
ENSG00000283352.1	0.819267	2.01263	4.81464	0.418022	0.675931	NA
ENSG00000286379.1	0.819267	2.01263	4.81464	0.418022	0.675931	NA
ENSG00000072195.15	158.594	2.0098	0.37517	5.35702	8.46043e-08	9.92538e-06
ENSG00000223749.11	10.0123	2.00979	1.34654	1.49256	0.135553	0.451566
ENSG00000111271.15	27.9241	2.00938	0.771479	2.60459	0.00919846	0.0865479
ENSG00000050030.16	0.81902	2.00843	3.98068	0.504545	0.613878	NA
ENSG00000136449.15	0.81902	2.00843	3.98068	0.504545	0.613878	NA
ENSG00000143127.13	0.81902	2.00843	3.98068	0.504545	0.613878	NA
ENSG00000162999.13	0.81902	2.00843	3.98068	0.504545	0.613878	NA
ENSG00000176884.16	0.81902	2.00843	3.98068	0.504545	0.613878	NA
ENSG00000176919.13	0.81902	2.00843	3.98068	0.504545	0.613878	NA
ENSG00000188886.4	0.81902	2.00843	3.98068	0.504545	0.613878	NA
ENSG00000206583.1	0.81902	2.00843	3.98068	0.504545	0.613878	NA
ENSG00000231881.2	0.81902	2.00843	3.98068	0.504545	0.613878	NA
ENSG00000235501.7	0.81902	2.00843	3.98068	0.504545	0.613878	NA
ENSG00000236319.2	0.81902	2.00843	3.98068	0.504545	0.613878	NA
ENSG00000242578.1	0.81902	2.00843	3.98068	0.504545	0.613878	NA
ENSG00000251417.2	0.81902	2.00843	3.98068	0.504545	0.613878	NA
ENSG00000253404.1	0.81902	2.00843	3.98068	0.504545	0.613878	NA
ENSG00000260077.1	0.81902	2.00843	3.98068	0.504545	0.613878	NA
ENSG00000263884.1	0.81902	2.00843	3.98068	0.504545	0.613878	NA
ENSG00000270638.1	0.81902	2.00843	3.98068	0.504545	0.613878	NA
ENSG00000275331.5	0.81902	2.00843	3.98068	0.504545	0.613878	NA
ENSG00000275413.1	0.81902	2.00843	3.98068	0.504545	0.613878	NA
ENSG00000278458.4	0.81902	2.00843	3.98068	0.504545	0.613878	NA
ENSG00000279277.2	0.81902	2.00843	3.98068	0.504545	0.613878	NA
ENSG00000288911.1	0.81902	2.00843	3.98068	0.504545	0.613878	NA
ENSG00000114841.18	19.2683	2.00807	0.904792	2.21937	0.0264618	0.171181
ENSG00000106733.21	5.58437	2.00741	1.63581	1.22717	0.219759	0.584497
ENSG00000215908.10	55.3107	2.00723	0.602159	3.33339	0.000857932	0.0156033
ENSG00000103245.14	19.2244	2.00715	0.934858	2.14701	0.0317925	0.19247
ENSG00000141258.13	182.493	2.00502	0.349153	5.74252	9.32752e-09	1.41236e-06
ENSG00000105131.8	6.1409	2.00423	1.70708	1.17407	0.240366	0.609641
ENSG00000101940.18	62.6253	2.00409	0.579797	3.45653	0.00054717	0.0112609
ENSG00000198276.16	167.986	2.00278	0.388199	5.15916	2.48059e-07	2.2589e-05
ENSG00000136378.15	6.14041	2.00246	1.69511	1.18131	0.237478	0.606362
ENSG00000144847.13	0.818772	2.00009	3.97653	0.502974	0.614983	NA
ENSG00000183662.12	0.818772	2.00009	3.97653	0.502974	0.614983	NA
ENSG00000197308.9	0.818772	2.00009	3.97653	0.502974	0.614983	NA
ENSG00000239887.6	0.818772	2.00009	3.97653	0.502974	0.614983	NA
ENSG00000247775.2	0.818772	2.00009	3.97653	0.502974	0.614983	NA
ENSG00000251442.7	0.818772	2.00009	3.97653	0.502974	0.614983	NA
ENSG00000260743.1	0.818772	2.00009	3.97653	0.502974	0.614983	NA
ENSG00000265100.1	0.818772	2.00009	3.97653	0.502974	0.614983	NA
ENSG00000273026.1	0.818772	2.00009	3.97653	0.502974	0.614983	NA
ENSG00000273055.1	0.818772	2.00009	3.97653	0.502974	0.614983	NA
ENSG00000273058.2	0.818772	2.00009	3.97653	0.502974	0.614983	NA
ENSG00000273428.4	0.818772	2.00009	3.97653	0.502974	0.614983	NA
ENSG00000280311.1	0.818772	2.00009	3.97653	0.502974	0.614983	NA
ENSG00000283765.1	0.818772	2.00009	3.97653	0.502974	0.614983	NA
ENSG00000181523.13	55.6192	1.99996	0.559517	3.57444	0.000350979	0.00804818
ENSG00000261441.1	2.60569	1.99989	2.39306	0.835702	0.403323	NA
ENSG00000214998.2	0.818524	1.99576	4.81499	0.414489	0.678516	NA
ENSG00000272572.1	0.818524	1.99576	4.81499	0.414489	0.678516	NA
ENSG00000067191.16	70.9717	1.99555	0.537552	3.7123	0.000205383	0.00521983
ENSG00000198837.10	157.907	1.99442	0.371955	5.36199	8.23084e-08	9.88715e-06
ENSG00000275874.1	14.7047	1.99247	1.10222	1.80768	0.0706558	0.31485
ENSG00000073350.14	12.9919	1.9916	1.12216	1.77479	0.0759329	0.328723
ENSG00000175265.18	29.0082	1.99062	0.764662	2.60326	0.00923412	0.0866955
ENSG00000054967.13	26.5389	1.99044	0.787104	2.52881	0.0114449	0.0989609
ENSG00000171703.17	46.694	1.98984	0.628398	3.16652	0.00154276	0.0240596
ENSG00000076944.17	22.6675	1.98978	0.866672	2.29588	0.0216827	0.150108
ENSG00000273562.4	13.5467	1.98818	1.0685	1.86073	0.0627829	0.29291
ENSG00000200156.1	4.93853	1.98703	1.85995	1.06832	0.285375	0.660259
ENSG00000108352.13	20.9545	1.98689	0.890671	2.23078	0.0256958	0.168655
ENSG00000238105.7	35.6317	1.98685	0.754292	2.63406	0.00843714	0.0808451
ENSG00000178927.18	34.304	1.984	0.772789	2.56733	0.0102485	0.0917019
ENSG00000178950.18	129.991	1.98354	0.392597	5.05234	4.36429e-07	3.69038e-05
ENSG00000016082.15	9.87509	1.98346	1.35206	1.46699	0.142379	0.463768
ENSG00000184162.15	7.40656	1.98009	1.51694	1.30532	0.191785	0.544969
ENSG00000140691.18	13.5006	1.97997	1.08211	1.82972	0.0672911	0.305212
ENSG00000229656.8	5.49359	1.97949	1.64047	1.20666	0.227561	0.593899
ENSG00000182272.12	50.1998	1.9781	0.591999	3.34139	0.000833598	0.0153105
ENSG00000108556.10	7.9626	1.97665	1.3755	1.43704	0.150706	0.479544
ENSG00000141504.12	10.942	1.97278	1.18571	1.6638	0.0961531	0.376121
ENSG00000004846.17	2.5603	1.97135	2.42711	0.812222	0.416664	NA
ENSG00000099957.17	2.93403	1.96958	2.31175	0.851986	0.394222	0.757944
ENSG00000235897.1	2.93403	1.96958	2.31175	0.851986	0.394222	0.757944
ENSG00000100292.18	15.2786	1.96899	1.04557	1.88316	0.0596782	0.284474
ENSG00000272752.6	7.91746	1.96875	1.38669	1.41975	0.155682	0.488151
ENSG00000105270.15	2.56005	1.96641	2.38786	0.823501	0.410223	NA
ENSG00000140450.9	2.56005	1.96641	2.38786	0.823501	0.410223	NA
ENSG00000277728.1	2.56005	1.96641	2.38786	0.823501	0.410223	NA
ENSG00000188315.8	5.44795	1.96288	1.64526	1.19306	0.232847	0.601017
ENSG00000196696.13	2.5598	1.96165	2.37824	0.824832	0.409467	NA
ENSG00000243302.3	18.8119	1.9612	0.926073	2.11776	0.0341951	0.202384
ENSG00000107872.14	8.42712	1.95993	1.36038	1.44073	0.149662	0.477436
ENSG00000233936.1	4.89215	1.95856	1.80821	1.08314	0.278744	0.653758
ENSG00000288823.1	2.55931	1.95449	2.44615	0.799006	0.424287	NA
ENSG00000146067.16	188.82	1.95355	0.333464	5.85836	4.67467e-09	8.0199e-07
ENSG00000187775.17	10.295	1.95212	1.22321	1.59591	0.110509	0.404852
ENSG00000196155.13	28.8821	1.94876	0.757602	2.57228	0.0101031	0.0909841
ENSG00000275549.1	5.40256	1.94856	1.64777	1.18254	0.236991	0.605591
ENSG00000154358.23	575.699	1.94723	0.26198	7.43272	1.06387e-13	6.92686e-11
ENSG00000231064.8	112.365	1.94679	0.420428	4.6305	3.64776e-06	0.000217895
ENSG00000164053.22	35.3037	1.9421	0.686545	2.8288	0.00467225	0.0536526
ENSG00000231327.2	2.88864	1.9402	2.33752	0.830025	0.406524	0.765762
ENSG00000072163.20	20.3637	1.93802	0.911661	2.12581	0.0335192	0.199583
ENSG00000214279.13	2.51466	1.93717	2.4137	0.802575	0.42222	NA
ENSG00000260404.4	20.363	1.93546	0.896226	2.15957	0.0308059	0.188778
ENSG00000177303.10	41.7931	1.93545	0.64418	3.00452	0.00266004	0.0357104
ENSG00000222976.1	2.88814	1.93416	2.30744	0.838229	0.401902	0.763012
ENSG00000230513.3	2.88814	1.93416	2.30744	0.838229	0.401902	0.763012
ENSG00000165792.18	38.8556	1.93236	0.655299	2.94882	0.00318993	0.0407047
ENSG00000060971.19	22.7402	1.93226	0.854167	2.26216	0.0236875	0.159989
ENSG00000172508.11	2.51441	1.93217	2.39176	0.807844	0.419181	NA
ENSG00000033100.17	50.7009	1.93009	0.598936	3.22254	0.0012706	0.0209632
ENSG00000105227.16	0.773629	1.92961	4.1387	0.466235	0.641047	NA
ENSG00000164972.14	0.773629	1.92961	4.1387	0.466235	0.641047	NA
ENSG00000179477.11	0.773629	1.92961	4.1387	0.466235	0.641047	NA
ENSG00000224397.8	0.773629	1.92961	4.1387	0.466235	0.641047	NA
ENSG00000228111.1	0.773629	1.92961	4.1387	0.466235	0.641047	NA
ENSG00000228288.8	0.773629	1.92961	4.1387	0.466235	0.641047	NA
ENSG00000261063.1	0.773629	1.92961	4.1387	0.466235	0.641047	NA
ENSG00000262898.4	0.773629	1.92961	4.1387	0.466235	0.641047	NA
ENSG00000143224.18	31.4976	1.9282	0.727646	2.64992	0.00805115	0.0786512
ENSG00000144485.11	2.51416	1.92757	2.39778	0.803899	0.421455	NA
ENSG00000127586.17	69.9941	1.92483	0.533568	3.60746	0.000309207	0.00730762
ENSG00000145214.14	19.5172	1.92407	0.969574	1.98445	0.0472054	0.247967
ENSG00000228109.2	29.0289	1.92389	0.760032	2.53132	0.0113633	0.0984517
ENSG00000144589.22	20.7821	1.92349	0.867822	2.21646	0.02666	0.172206
ENSG00000186866.17	52.7445	1.92309	0.572749	3.35765	0.000786079	0.0146652
ENSG00000021300.14	0.773381	1.92107	4.05382	0.473892	0.635577	NA
ENSG00000085721.13	0.773381	1.92107	4.05382	0.473892	0.635577	NA
ENSG00000106328.10	0.773381	1.92107	4.05382	0.473892	0.635577	NA
ENSG00000118473.23	0.773381	1.92107	4.05382	0.473892	0.635577	NA
ENSG00000141293.16	0.773381	1.92107	4.05382	0.473892	0.635577	NA
ENSG00000144488.15	0.773381	1.92107	4.05382	0.473892	0.635577	NA
ENSG00000153283.13	0.773381	1.92107	4.05382	0.473892	0.635577	NA
ENSG00000159208.16	0.773381	1.92107	4.05382	0.473892	0.635577	NA
ENSG00000167748.11	0.773381	1.92107	4.05382	0.473892	0.635577	NA
ENSG00000169169.15	0.773381	1.92107	4.05382	0.473892	0.635577	NA
ENSG00000175868.14	0.773381	1.92107	4.05382	0.473892	0.635577	NA
ENSG00000185053.14	0.773381	1.92107	4.05382	0.473892	0.635577	NA
ENSG00000198416.9	0.773381	1.92107	4.05382	0.473892	0.635577	NA
ENSG00000200883.1	0.773381	1.92107	4.05382	0.473892	0.635577	NA
ENSG00000215262.8	0.773381	1.92107	4.05382	0.473892	0.635577	NA
ENSG00000225762.1	0.773381	1.92107	4.05382	0.473892	0.635577	NA
ENSG00000227359.1	0.773381	1.92107	4.05382	0.473892	0.635577	NA
ENSG00000230928.1	0.773381	1.92107	4.05382	0.473892	0.635577	NA
ENSG00000233080.3	0.773381	1.92107	4.05382	0.473892	0.635577	NA
ENSG00000240541.3	0.773381	1.92107	4.05382	0.473892	0.635577	NA
ENSG00000249082.2	0.773381	1.92107	4.05382	0.473892	0.635577	NA
ENSG00000259052.1	0.773381	1.92107	4.05382	0.473892	0.635577	NA
ENSG00000262227.1	0.773381	1.92107	4.05382	0.473892	0.635577	NA
ENSG00000266994.1	0.773381	1.92107	4.05382	0.473892	0.635577	NA
ENSG00000267337.2	0.773381	1.92107	4.05382	0.473892	0.635577	NA
ENSG00000272084.1	0.773381	1.92107	4.05382	0.473892	0.635577	NA
ENSG00000277938.1	0.773381	1.92107	4.05382	0.473892	0.635577	NA
ENSG00000278175.5	0.773381	1.92107	4.05382	0.473892	0.635577	NA
ENSG00000286060.1	0.773381	1.92107	4.05382	0.473892	0.635577	NA
ENSG00000286492.1	0.773381	1.92107	4.05382	0.473892	0.635577	NA
ENSG00000114853.15	62.1667	1.92069	0.546984	3.51143	0.000445708	0.00970569
ENSG00000134461.16	19.5795	1.91911	0.953779	2.01212	0.0442076	0.237979
ENSG00000154370.16	31.8711	1.9176	0.721857	2.65648	0.00789602	0.0778856
ENSG00000163157.15	5.86782	1.91723	1.72599	1.1108	0.266655	0.640305
ENSG00000277507.2	7.69001	1.91646	1.39932	1.36956	0.170823	0.51397
ENSG00000162878.13	97.4279	1.91313	0.437227	4.3756	1.21101e-05	0.000579769
ENSG00000196600.13	0.773133	1.91263	4.1764	0.457962	0.646979	NA
ENSG00000201583.1	0.773133	1.91263	4.1764	0.457962	0.646979	NA
ENSG00000223174.1	0.773133	1.91263	4.1764	0.457962	0.646979	NA
ENSG00000223635.2	0.773133	1.91263	4.1764	0.457962	0.646979	NA
ENSG00000264316.1	0.773133	1.91263	4.1764	0.457962	0.646979	NA
ENSG00000196730.13	5.31103	1.91167	1.67778	1.13941	0.254534	0.627729
ENSG00000170037.14	88.9127	1.9093	0.444847	4.29203	1.77043e-05	0.000779542
ENSG00000146063.20	119.447	1.90867	0.402975	4.73646	2.17488e-06	0.000143037
ENSG00000131495.9	5.26688	1.90828	1.7014	1.1216	0.262033	0.634709
ENSG00000196739.15	201.143	1.90767	0.366431	5.20607	1.92883e-07	1.88851e-05
ENSG00000071889.17	27.1318	1.90765	0.804251	2.37195	0.0176943	0.13404
ENSG00000258861.1	15.289	1.90619	1.01624	1.87573	0.0606927	0.286667
ENSG00000166925.9	76.8412	1.90305	0.484966	3.92409	8.7059e-05	0.00269283
ENSG00000106327.13	42.175	1.90228	0.626272	3.03747	0.00238571	0.033191
ENSG00000265479.7	5.26613	1.90216	1.65899	1.14658	0.251556	0.623954
ENSG00000162989.5	2.46902	1.90216	2.41065	0.789064	0.430075	NA
ENSG00000261706.1	5.82193	1.90023	1.7232	1.10273	0.270143	0.645309
ENSG00000147535.17	21.5754	1.8981	0.876518	2.1655	0.0303491	0.18677
ENSG00000227906.9	8.75596	1.89727	1.46993	1.29072	0.196801	0.553648
ENSG00000185565.12	2.46877	1.8972	2.40502	0.788852	0.430199	NA
ENSG00000273136.8	2.46877	1.8972	2.40502	0.788852	0.430199	NA
ENSG00000281832.1	2.46877	1.8972	2.40502	0.788852	0.430199	NA
ENSG00000286728.1	2.46877	1.8972	2.40502	0.788852	0.430199	NA
ENSG00000103876.14	11.0432	1.89687	1.22251	1.55162	0.120753	0.422359
ENSG00000172366.20	25.6861	1.8964	0.814979	2.32693	0.0199689	0.143428
ENSG00000160753.16	35.1058	1.8961	0.697173	2.71971	0.00653402	0.0683971
ENSG00000287264.1	2.46852	1.89296	2.42891	0.779347	0.435776	NA
ENSG00000146826.17	16.2644	1.89294	1.01916	1.85735	0.0632614	0.293896
ENSG00000171401.15	18.0854	1.89279	0.920898	2.05537	0.0398434	0.222011
ENSG00000163516.14	70.8236	1.89213	0.574514	3.29344	0.000989696	0.0175106
ENSG00000160298.18	76.2865	1.89212	0.525333	3.60175	0.000316079	0.00741617
ENSG00000167702.13	76.3442	1.89165	0.498629	3.79371	0.000148412	0.00404315
ENSG00000040487.13	12.8195	1.89036	1.0865	1.73986	0.0818836	0.342873
ENSG00000158882.15	10.4422	1.88914	1.22308	1.54458	0.122448	0.426091
ENSG00000129219.14	27.9711	1.88862	0.751619	2.51274	0.0119798	0.102028
ENSG00000168397.17	84.8638	1.88823	0.490978	3.84584	0.000120139	0.00345353
ENSG00000184363.10	27.3709	1.88782	0.786362	2.40069	0.016364	0.126614
ENSG00000196700.9	166.292	1.88727	0.362092	5.21214	1.86677e-07	1.86153e-05
ENSG00000214106.9	8.75447	1.88437	1.52079	1.23908	0.215318	0.578241
ENSG00000142303.14	86.4546	1.88406	0.485403	3.88142	0.000103848	0.00307342
ENSG00000140474.14	40.0544	1.8837	0.663019	2.84109	0.00449594	0.0522987
ENSG00000099326.9	135.111	1.88085	0.428319	4.39124	1.12707e-05	0.000545601
ENSG00000076928.18	151.192	1.87639	0.38922	4.82089	1.42922e-06	0.000101149
ENSG00000025434.19	25.9673	1.87578	0.782294	2.3978	0.016494	0.127286
ENSG00000178999.13	141.044	1.87467	0.378626	4.95124	7.37407e-07	5.92748e-05
ENSG00000177406.5	10.9072	1.87326	1.24883	1.50001	0.133612	0.448571
ENSG00000253304.2	2.42363	1.87157	2.43591	0.768324	0.442295	NA
ENSG00000105696.9	6.95166	1.86993	1.54872	1.2074	0.227279	0.59338
ENSG00000114270.18	1087.62	1.86938	0.255526	7.31583	2.55792e-13	1.51406e-10
ENSG00000250742.5	5.17486	1.86681	1.67158	1.11679	0.264082	0.637135
ENSG00000171931.13	2.42338	1.86632	2.41735	0.772051	0.440084	NA
ENSG00000185485.14	20.656	1.8663	0.875706	2.13119	0.0330734	0.198288
ENSG00000008382.16	10.8609	1.86473	1.22241	1.52546	0.127146	0.436512
ENSG00000172590.18	12.1265	1.86457	1.13492	1.64291	0.100402	0.384659
ENSG00000236519.2	6.90677	1.86399	1.57238	1.18546	0.235838	0.604068
ENSG00000158717.11	21.8319	1.86398	0.889472	2.0956	0.0361178	0.207945
ENSG00000183604.15	9.79466	1.86346	1.24268	1.49956	0.133729	0.448589
ENSG00000232093.1	2.42313	1.86158	2.42896	0.76641	0.443432	NA
ENSG00000253227.2	2.42313	1.86158	2.42896	0.76641	0.443432	NA
ENSG00000182173.14	22.3869	1.86131	0.840114	2.21555	0.0267225	0.172372
ENSG00000232098.3	15.9911	1.8611	1.01515	1.83333	0.0667535	0.303916
ENSG00000236358.1	5.13046	1.86028	1.7237	1.07924	0.280482	0.655616
ENSG00000076604.16	99.6519	1.85906	0.431073	4.31264	1.61319e-05	0.000729408
ENSG00000213339.9	22.3418	1.85852	0.846817	2.19471	0.0281842	0.178218
ENSG00000009950.16	52.6556	1.85774	0.568141	3.26986	0.001076	0.0186079
ENSG00000178226.11	41.233	1.85714	0.698593	2.6584	0.00785125	0.0776302
ENSG00000155256.18	46.3674	1.85599	0.615142	3.01717	0.00255143	0.0346451
ENSG00000187531.14	29.7138	1.85544	0.756582	2.4524	0.0141906	0.114533
ENSG00000006638.13	12.0365	1.85539	1.14739	1.61705	0.105867	0.39524
ENSG00000136444.10	24.6278	1.85505	0.801785	2.31365	0.0206869	0.146039
ENSG00000150990.9	42.3036	1.85336	0.619184	2.99323	0.00276044	0.0366426
ENSG00000266402.4	70.5727	1.84891	0.53522	3.45448	0.000551365	0.0113069
ENSG00000132635.17	58.0405	1.84814	0.573016	3.22528	0.00125849	0.0208764
ENSG00000132254.13	122.769	1.84772	0.434095	4.25649	2.07662e-05	0.000863921
ENSG00000271860.8	15.8708	1.84687	1.1434	1.61524	0.106258	0.39636
ENSG00000124608.5	46.0752	1.84674	0.598656	3.08482	0.00203678	0.0296015
ENSG00000184916.9	43.1895	1.84656	0.624288	2.95786	0.00309784	0.0397832
ENSG00000162755.14	2.75197	1.84559	2.34852	0.785852	0.431954	NA
ENSG00000187045.19	0.728238	1.84363	4.81834	0.382629	0.701995	NA
ENSG00000272734.1	0.728238	1.84363	4.81834	0.382629	0.701995	NA
ENSG00000285648.1	0.728238	1.84363	4.81834	0.382629	0.701995	NA
ENSG00000221978.13	180.444	1.84293	0.343871	5.35936	8.35192e-08	9.88715e-06
ENSG00000266010.3	2.37824	1.84035	2.46927	0.7453	0.45609	NA
ENSG00000270049.4	10.2128	1.83905	1.23002	1.49514	0.134878	0.450284
ENSG00000086544.3	5.08432	1.83873	1.67744	1.09615	0.273012	0.648043
ENSG00000136682.16	7.37128	1.83765	1.40742	1.30569	0.191659	0.544969
ENSG00000130827.6	256.443	1.83759	0.33497	5.48584	4.11501e-08	5.20249e-06
ENSG00000127528.6	0.72799	1.83751	4.16496	0.441183	0.659081	NA
ENSG00000131015.5	0.72799	1.83751	4.16496	0.441183	0.659081	NA
ENSG00000163376.11	0.72799	1.83751	4.16496	0.441183	0.659081	NA
ENSG00000169962.5	0.72799	1.83751	4.16496	0.441183	0.659081	NA
ENSG00000173237.5	0.72799	1.83751	4.16496	0.441183	0.659081	NA
ENSG00000183023.18	0.72799	1.83751	4.16496	0.441183	0.659081	NA
ENSG00000183426.17	0.72799	1.83751	4.16496	0.441183	0.659081	NA
ENSG00000186301.8	0.72799	1.83751	4.16496	0.441183	0.659081	NA
ENSG00000198690.10	0.72799	1.83751	4.16496	0.441183	0.659081	NA
ENSG00000204584.1	0.72799	1.83751	4.16496	0.441183	0.659081	NA
ENSG00000205746.9	0.72799	1.83751	4.16496	0.441183	0.659081	NA
ENSG00000213801.4	0.72799	1.83751	4.16496	0.441183	0.659081	NA
ENSG00000215529.13	0.72799	1.83751	4.16496	0.441183	0.659081	NA
ENSG00000226317.3	0.72799	1.83751	4.16496	0.441183	0.659081	NA
ENSG00000226862.1	0.72799	1.83751	4.16496	0.441183	0.659081	NA
ENSG00000229299.2	0.72799	1.83751	4.16496	0.441183	0.659081	NA
ENSG00000230583.8	0.72799	1.83751	4.16496	0.441183	0.659081	NA
ENSG00000238142.3	0.72799	1.83751	4.16496	0.441183	0.659081	NA
ENSG00000248307.6	0.72799	1.83751	4.16496	0.441183	0.659081	NA
ENSG00000249069.8	0.72799	1.83751	4.16496	0.441183	0.659081	NA
ENSG00000253669.4	0.72799	1.83751	4.16496	0.441183	0.659081	NA
ENSG00000263627.1	0.72799	1.83751	4.16496	0.441183	0.659081	NA
ENSG00000271200.1	0.72799	1.83751	4.16496	0.441183	0.659081	NA
ENSG00000272604.1	0.72799	1.83751	4.16496	0.441183	0.659081	NA
ENSG00000272630.1	0.72799	1.83751	4.16496	0.441183	0.659081	NA
ENSG00000276130.4	0.72799	1.83751	4.16496	0.441183	0.659081	NA
ENSG00000276968.1	0.72799	1.83751	4.16496	0.441183	0.659081	NA
ENSG00000278243.2	0.72799	1.83751	4.16496	0.441183	0.659081	NA
ENSG00000283900.1	0.72799	1.83751	4.16496	0.441183	0.659081	NA
ENSG00000284468.3	0.72799	1.83751	4.16496	0.441183	0.659081	NA
ENSG00000286913.1	0.72799	1.83751	4.16496	0.441183	0.659081	NA
ENSG00000287539.1	0.72799	1.83751	4.16496	0.441183	0.659081	NA
ENSG00000289155.1	0.72799	1.83751	4.16496	0.441183	0.659081	NA
ENSG00000164855.16	52.1081	1.83721	0.560563	3.27743	0.00104756	0.0183106
ENSG00000163013.12	79.7436	1.83684	0.493652	3.72091	0.000198503	0.00511862
ENSG00000172940.13	7.88144	1.83597	1.38468	1.32592	0.184866	0.534724
ENSG00000068394.11	9.65775	1.83572	1.24578	1.47355	0.140602	0.460476
ENSG00000057468.7	2.75148	1.83569	2.35606	0.779135	0.4359	NA
ENSG00000130590.14	14.1863	1.83497	1.06401	1.72458	0.084604	0.350195
ENSG00000172771.12	2.37799	1.83487	2.43533	0.753439	0.451186	NA
ENSG00000214439.5	2.37799	1.83487	2.43533	0.753439	0.451186	NA
ENSG00000196923.14	244.042	1.83424	0.328825	5.57817	2.43068e-08	3.26312e-06
ENSG00000120318.16	90.9623	1.83412	0.453647	4.04305	5.27594e-05	0.00176615
ENSG00000136100.14	58.0756	1.83002	0.535852	3.41516	0.000637452	0.0126112
ENSG00000168237.18	6.77035	1.82974	1.58784	1.15234	0.24918	0.620543
ENSG00000188596.11	2.37774	1.82971	2.43438	0.751611	0.452285	NA
ENSG00000187953.10	9.6126	1.82901	1.2483	1.4652	0.142866	0.464407
ENSG00000127578.7	0.727742	1.82807	4.19146	0.436141	0.662734	NA
ENSG00000136158.12	0.727742	1.82807	4.19146	0.436141	0.662734	NA
ENSG00000180209.12	0.727742	1.82807	4.19146	0.436141	0.662734	NA
ENSG00000207237.1	0.727742	1.82807	4.19146	0.436141	0.662734	NA
ENSG00000207426.1	0.727742	1.82807	4.19146	0.436141	0.662734	NA
ENSG00000226519.3	0.727742	1.82807	4.19146	0.436141	0.662734	NA
ENSG00000229588.3	0.727742	1.82807	4.19146	0.436141	0.662734	NA
ENSG00000230606.11	0.727742	1.82807	4.19146	0.436141	0.662734	NA
ENSG00000236799.1	0.727742	1.82807	4.19146	0.436141	0.662734	NA
ENSG00000249618.6	0.727742	1.82807	4.19146	0.436141	0.662734	NA
ENSG00000259291.2	0.727742	1.82807	4.19146	0.436141	0.662734	NA
ENSG00000260095.1	0.727742	1.82807	4.19146	0.436141	0.662734	NA
ENSG00000273702.1	0.727742	1.82807	4.19146	0.436141	0.662734	NA
ENSG00000275638.1	0.727742	1.82807	4.19146	0.436141	0.662734	NA
ENSG00000280571.2	0.727742	1.82807	4.19146	0.436141	0.662734	NA
ENSG00000285908.1	0.727742	1.82807	4.19146	0.436141	0.662734	NA
ENSG00000286482.1	0.727742	1.82807	4.19146	0.436141	0.662734	NA
ENSG00000289046.1	0.727742	1.82807	4.19146	0.436141	0.662734	NA
ENSG00000127415.13	34.8554	1.82778	0.740611	2.46794	0.0135895	0.111157
ENSG00000160957.15	122.998	1.82316	0.394467	4.62182	3.80381e-06	0.000225151
ENSG00000256667.6	5.03893	1.82303	1.68545	1.08163	0.279418	0.654538
ENSG00000188747.9	21.312	1.82121	0.916718	1.98667	0.0469591	0.247243
ENSG00000277283.1	10.0771	1.81848	1.21086	1.50181	0.133146	0.447823
ENSG00000245149.5	8.96603	1.81846	1.40246	1.29662	0.194763	0.550154
ENSG00000068400.13	86.8926	1.81832	0.469703	3.87122	0.000108293	0.00316185
ENSG00000103168.17	75.3452	1.81787	0.538867	3.3735	0.000742182	0.0141765
ENSG00000288538.1	5.03844	1.81769	1.68171	1.08086	0.279759	0.654955
ENSG00000188385.13	61.0835	1.81728	0.522802	3.47603	0.000508891	0.0107229
ENSG00000137218.10	7.7909	1.81621	1.39921	1.29802	0.194279	0.549024
ENSG00000134222.16	23.464	1.81612	0.871793	2.0832	0.037233	0.212095
ENSG00000196465.10	19.5989	1.81558	0.880441	2.06213	0.0391957	0.219719
ENSG00000005436.14	58.8388	1.81542	0.543922	3.33764	0.00084492	0.0154097
ENSG00000105255.11	21.3289	1.81535	0.876204	2.07184	0.0382805	0.216171
ENSG00000198198.17	241.884	1.81527	0.324656	5.59136	2.25293e-08	3.06891e-06
ENSG00000139880.21	42.4166	1.81324	0.63489	2.856	0.00429022	0.0507422
ENSG00000077463.15	19.5538	1.81223	0.884122	2.04975	0.0403889	0.223889
ENSG00000106089.12	51.3807	1.81167	0.564461	3.20956	0.0013294	0.0214783
ENSG00000155066.16	2.70633	1.81104	2.3513	0.77023	0.441163	NA
ENSG00000104946.14	51.9335	1.8098	0.567039	3.19167	0.00141452	0.0224765
ENSG00000109065.12	22.3048	1.80909	0.827265	2.18683	0.0287551	0.180468
ENSG00000165684.6	166.957	1.80866	0.367647	4.91956	8.67389e-07	6.7233e-05
ENSG00000204529.4	35.1069	1.80761	0.713086	2.53492	0.0112474	0.0977727
ENSG00000243679.1	4.48289	1.80733	1.85976	0.971809	0.331145	0.70518
ENSG00000143036.17	2.70609	1.80572	2.35733	0.766005	0.443673	NA
ENSG00000150907.10	2.70609	1.80572	2.35733	0.766005	0.443673	NA
ENSG00000229591.1	2.70609	1.80572	2.35733	0.766005	0.443673	NA
ENSG00000198590.12	23.4338	1.80551	0.84705	2.13153	0.0330454	0.198212
ENSG00000185133.14	32.8013	1.80509	0.701525	2.5731	0.0100792	0.0908313
ENSG00000215417.13	75.7417	1.80484	0.478528	3.77165	0.000162173	0.00432044
ENSG00000121897.15	13.3115	1.80457	1.2053	1.4972	0.134342	0.449602
ENSG00000286964.1	4.48239	1.80319	1.87083	0.963846	0.335123	0.709705
ENSG00000173567.16	2.3326	1.8028	2.45991	0.732872	0.463636	NA
ENSG00000280537.2	2.3326	1.8028	2.45991	0.732872	0.463636	NA
ENSG00000185100.11	52.7296	1.80184	0.566999	3.17785	0.0014837	0.02325
ENSG00000179832.18	150.809	1.79989	0.405605	4.43756	9.09864e-06	0.000453956
ENSG00000145040.4	21.6145	1.79974	0.873562	2.06024	0.0393759	0.220308
ENSG00000184058.15	4.9928	1.79899	1.69209	1.06318	0.287701	0.661968
ENSG00000160606.11	7.23412	1.79849	1.41889	1.26754	0.204963	0.564421
ENSG00000167103.12	6.67857	1.79844	1.56948	1.14589	0.251842	0.624441
ENSG00000164535.15	67.0611	1.79782	0.502115	3.5805	0.000342937	0.00791795
ENSG00000163874.11	55.3463	1.79628	0.569844	3.15223	0.00162028	0.0249991
ENSG00000285756.2	32.1086	1.79521	0.699625	2.56595	0.0102892	0.0917829
ENSG00000131459.13	25.9883	1.79421	0.843829	2.12627	0.0334809	0.199446
ENSG00000109736.15	35.9025	1.79352	0.6949	2.58098	0.00985213	0.0895911
ENSG00000231113.2	2.3321	1.7924	2.46366	0.727536	0.466898	NA
ENSG00000196123.13	36.5007	1.79236	0.655513	2.73429	0.00625156	0.0665096
ENSG00000128159.12	56.2967	1.79232	0.584825	3.06471	0.0021788	0.0311442
ENSG00000197448.14	35.9017	1.7922	0.681541	2.62963	0.0085478	0.0816052
ENSG00000106804.8	13.8671	1.79207	1.07797	1.66245	0.0964224	0.376418
ENSG00000149541.10	41.9592	1.79135	0.616811	2.90421	0.00368177	0.0454798
ENSG00000164050.13	177.544	1.79018	0.345421	5.18261	2.18807e-07	2.03521e-05
ENSG00000104228.13	15.3997	1.78985	1.02952	1.73853	0.0821175	0.343522
ENSG00000135622.13	11.0977	1.78843	1.35101	1.32377	0.185579	0.535835
ENSG00000234546.5	13.8224	1.78834	1.07297	1.66672	0.0955704	0.375011
ENSG00000203965.13	23.2066	1.78799	0.846908	2.1112	0.0347554	0.20245
ENSG00000251323.3	4.43725	1.78757	1.86412	0.958936	0.337591	0.711429
ENSG00000177380.14	9.89531	1.78524	1.21646	1.46758	0.142219	0.463457
ENSG00000072609.18	23.7172	1.78484	0.810218	2.20291	0.027601	0.175971
ENSG00000173846.13	8.25567	1.78319	1.50194	1.18726	0.235125	0.602717
ENSG00000173917.11	4.94741	1.78301	1.69159	1.05405	0.291861	0.666424
ENSG00000165458.15	459.496	1.78278	0.28166	6.32954	2.45891e-10	6.81275e-08
ENSG00000267757.4	2.66119	1.78112	2.40577	0.740352	0.459086	NA
ENSG00000246339.6	9.38416	1.78106	1.27314	1.39895	0.161829	0.497483
ENSG00000197530.13	59.2392	1.77971	0.557701	3.19115	0.00141708	0.0224765
ENSG00000287168.2	2.66094	1.77937	2.36903	0.751098	0.452594	NA
ENSG00000147144.13	29.5505	1.77689	0.733227	2.42338	0.0153768	0.121208
ENSG00000111077.18	121.185	1.77528	0.431963	4.10979	3.96022e-05	0.00142521
ENSG00000275221.2	2.66069	1.77484	2.36339	0.75097	0.452671	NA
ENSG00000286268.1	2.66069	1.77484	2.36339	0.75097	0.452671	NA
ENSG00000114859.16	81.4784	1.77267	0.45845	3.86666	0.000110338	0.00321438
ENSG00000127564.17	74.7292	1.77218	0.515028	3.44094	0.000579696	0.0117036
ENSG00000167747.16	67.1164	1.7711	0.537194	3.29695	0.000977397	0.0173401
ENSG00000136783.10	4.39186	1.77041	1.87103	0.946217	0.344038	0.715893
ENSG00000161647.19	62.7987	1.76997	0.51063	3.46624	0.000527786	0.0110141
ENSG00000234911.3	4.90226	1.76972	1.69222	1.0458	0.295654	0.671318
ENSG00000149150.9	2.66045	1.76813	2.38731	0.740638	0.458913	NA
ENSG00000166337.11	10.3593	1.76791	1.25725	1.40617	0.159675	0.493644
ENSG00000285923.1	4.39161	1.76788	1.87267	0.944045	0.345146	0.716711
ENSG00000170190.16	43.0978	1.76643	0.607688	2.90681	0.00365139	0.0452842
ENSG00000123191.16	7.09795	1.7654	1.41956	1.24362	0.213638	0.57577
ENSG00000171084.16	2.28696	1.76425	2.46216	0.716545	0.473655	NA
ENSG00000273576.1	2.28696	1.76425	2.46216	0.716545	0.473655	NA
ENSG00000275807.1	2.28696	1.76425	2.46216	0.716545	0.473655	NA
ENSG00000287769.1	2.28696	1.76425	2.46216	0.716545	0.473655	NA
ENSG00000115137.12	7.60785	1.76379	1.41213	1.24903	0.211653	0.572885
ENSG00000146830.11	176.619	1.76202	0.339661	5.18758	2.1305e-07	2.02137e-05
ENSG00000081692.13	11.9548	1.76039	1.10591	1.5918	0.111429	0.405883
ENSG00000184925.12	9.75889	1.75946	1.22141	1.44051	0.149723	0.477516
ENSG00000104883.8	2.28671	1.75887	2.46679	0.713017	0.475835	NA
ENSG00000141338.15	2.28671	1.75887	2.46679	0.713017	0.475835	NA
ENSG00000187049.11	2.28671	1.75887	2.46679	0.713017	0.475835	NA
ENSG00000166987.15	144.809	1.75699	0.365237	4.81054	1.50527e-06	0.000105954
ENSG00000090006.18	211.891	1.75666	0.315417	5.56933	2.5572e-08	3.36362e-06
ENSG00000204860.5	7.0528	1.75623	1.42484	1.23258	0.217733	0.581961
ENSG00000102854.16	70.3764	1.75459	0.526996	3.32943	0.000870245	0.0157832
ENSG00000090971.5	36.2831	1.75447	0.657404	2.66878	0.00761262	0.0760829
ENSG00000221886.4	6.49701	1.75256	1.59007	1.10219	0.270379	0.645676
ENSG00000134262.13	19.9997	1.75178	0.947728	1.8484	0.0645442	0.297099
ENSG00000121310.17	44.886	1.75163	0.59715	2.93332	0.00335356	0.0421932
ENSG00000103326.12	167.907	1.74897	0.387583	4.51252	6.40628e-06	0.000336381
ENSG00000163467.12	0.682599	1.74861	4.33421	0.403444	0.686622	NA
ENSG00000250132.6	0.682599	1.74861	4.33421	0.403444	0.686622	NA
ENSG00000254934.5	0.682599	1.74861	4.33421	0.403444	0.686622	NA
ENSG00000255250.2	0.682599	1.74861	4.33421	0.403444	0.686622	NA
ENSG00000257987.6	0.682599	1.74861	4.33421	0.403444	0.686622	NA
ENSG00000258565.1	0.682599	1.74861	4.33421	0.403444	0.686622	NA
ENSG00000267452.3	0.682599	1.74861	4.33421	0.403444	0.686622	NA
ENSG00000272853.1	0.682599	1.74861	4.33421	0.403444	0.686622	NA
ENSG00000273306.1	0.682599	1.74861	4.33421	0.403444	0.686622	NA
ENSG00000275333.4	0.682599	1.74861	4.33421	0.403444	0.686622	NA
ENSG00000278869.1	0.682599	1.74861	4.33421	0.403444	0.686622	NA
ENSG00000286172.1	0.682599	1.74861	4.33421	0.403444	0.686622	NA
ENSG00000286380.1	0.682599	1.74861	4.33421	0.403444	0.686622	NA
ENSG00000289103.1	0.682599	1.74861	4.33421	0.403444	0.686622	NA
ENSG00000289296.1	0.682599	1.74861	4.33421	0.403444	0.686622	NA
ENSG00000289307.1	0.682599	1.74861	4.33421	0.403444	0.686622	NA
ENSG00000158163.15	98.1749	1.74769	0.427968	4.08369	4.43267e-05	0.00155586
ENSG00000139625.13	51.7842	1.74715	0.582243	3.00072	0.00269344	0.0360844
ENSG00000104312.8	12.3742	1.74699	1.104	1.58242	0.113553	0.409565
ENSG00000186185.14	258.077	1.74621	0.309668	5.63899	1.71049e-08	2.39505e-06
ENSG00000218274.2	7.51732	1.74471	1.40375	1.24289	0.213908	0.575995
ENSG00000231806.4	2.6153	1.74295	2.3745	0.73403	0.462931	NA
ENSG00000234161.1	2.6153	1.74295	2.3745	0.73403	0.462931	NA
ENSG00000256525.8	52.7463	1.74286	0.591767	2.94518	0.0032277	0.041006
ENSG00000108666.10	21.021	1.74282	0.848726	2.05345	0.0400288	0.222693
ENSG00000079313.15	84.4156	1.74202	0.457589	3.80694	0.000140695	0.00388987
ENSG00000289586.1	5.36703	1.74171	1.767	0.98569	0.324285	0.697975
ENSG00000247516.8	14.0136	1.74105	1.0314	1.68806	0.0914006	0.366334
ENSG00000064547.14	4.30133	1.74041	1.91513	0.908772	0.363471	0.733362
ENSG00000169020.10	12.3286	1.73937	1.10506	1.574	0.115487	0.4127
ENSG00000189350.13	32.2806	1.73916	0.742355	2.34277	0.0191413	0.139173
ENSG00000067365.15	57.9637	1.7388	0.545021	3.19033	0.0014211	0.0225129
ENSG00000113263.13	0.682351	1.73869	4.26894	0.407288	0.683797	NA
ENSG00000124140.15	0.682351	1.73869	4.26894	0.407288	0.683797	NA
ENSG00000137841.12	0.682351	1.73869	4.26894	0.407288	0.683797	NA
ENSG00000160951.4	0.682351	1.73869	4.26894	0.407288	0.683797	NA
ENSG00000162624.15	0.682351	1.73869	4.26894	0.407288	0.683797	NA
ENSG00000183161.6	0.682351	1.73869	4.26894	0.407288	0.683797	NA
ENSG00000197776.8	0.682351	1.73869	4.26894	0.407288	0.683797	NA
ENSG00000201654.1	0.682351	1.73869	4.26894	0.407288	0.683797	NA
ENSG00000217801.11	0.682351	1.73869	4.26894	0.407288	0.683797	NA
ENSG00000224016.2	0.682351	1.73869	4.26894	0.407288	0.683797	NA
ENSG00000224292.1	0.682351	1.73869	4.26894	0.407288	0.683797	NA
ENSG00000232650.6	0.682351	1.73869	4.26894	0.407288	0.683797	NA
ENSG00000240790.2	0.682351	1.73869	4.26894	0.407288	0.683797	NA
ENSG00000244578.1	0.682351	1.73869	4.26894	0.407288	0.683797	NA
ENSG00000247400.5	0.682351	1.73869	4.26894	0.407288	0.683797	NA
ENSG00000254815.6	0.682351	1.73869	4.26894	0.407288	0.683797	NA
ENSG00000256458.1	0.682351	1.73869	4.26894	0.407288	0.683797	NA
ENSG00000256955.2	0.682351	1.73869	4.26894	0.407288	0.683797	NA
ENSG00000261051.1	0.682351	1.73869	4.26894	0.407288	0.683797	NA
ENSG00000261083.3	0.682351	1.73869	4.26894	0.407288	0.683797	NA
ENSG00000262943.8	0.682351	1.73869	4.26894	0.407288	0.683797	NA
ENSG00000271850.2	0.682351	1.73869	4.26894	0.407288	0.683797	NA
ENSG00000273165.1	0.682351	1.73869	4.26894	0.407288	0.683797	NA
ENSG00000278002.1	0.682351	1.73869	4.26894	0.407288	0.683797	NA
ENSG00000280424.1	0.682351	1.73869	4.26894	0.407288	0.683797	NA
ENSG00000283761.1	0.682351	1.73869	4.26894	0.407288	0.683797	NA
ENSG00000286577.1	0.682351	1.73869	4.26894	0.407288	0.683797	NA
ENSG00000288563.1	0.682351	1.73869	4.26894	0.407288	0.683797	NA
ENSG00000289132.1	0.682351	1.73869	4.26894	0.407288	0.683797	NA
ENSG00000289517.1	0.682351	1.73869	4.26894	0.407288	0.683797	NA
ENSG00000247092.8	10.7066	1.73827	1.30096	1.33614	0.181502	0.529464
ENSG00000183971.10	6.96252	1.73795	1.47227	1.18046	0.237818	0.606633
ENSG00000135723.14	55.7673	1.73687	0.554718	3.13109	0.00174162	0.0263713
ENSG00000077585.14	4.81148	1.73666	1.70847	1.0165	0.309393	0.684258
ENSG00000103249.18	129.296	1.7366	0.395446	4.39151	1.12566e-05	0.000545601
ENSG00000164736.6	2.24182	1.73651	2.5373	0.684394	0.493727	NA
ENSG00000278704.1	2.24182	1.73651	2.5373	0.684394	0.493727	NA
ENSG00000196912.13	39.3614	1.73506	0.763931	2.27123	0.0231331	0.157204
ENSG00000185347.18	16.0746	1.73488	0.982889	1.76508	0.0775504	0.333501
ENSG00000142632.17	12.8395	1.73427	1.14899	1.50939	0.131199	0.444335
ENSG00000139631.20	57.8263	1.73406	0.538981	3.21729	0.00129408	0.0211702
ENSG00000120156.22	9.11256	1.73387	1.27857	1.3561	0.175068	0.520843
ENSG00000073536.18	28.4014	1.73313	0.735277	2.35711	0.0184179	0.13604
ENSG00000092929.12	151.369	1.73223	0.384895	4.50053	6.77827e-06	0.00035166
ENSG00000173267.14	31.5291	1.73221	0.717416	2.41451	0.0157565	0.123677
ENSG00000137809.17	44.2984	1.7314	0.656798	2.63613	0.00838583	0.0805906
ENSG00000179097.7	0.682103	1.7312	4.82105	0.359091	0.719527	NA
ENSG00000231357.1	0.682103	1.7312	4.82105	0.359091	0.719527	NA
ENSG00000233417.2	0.682103	1.7312	4.82105	0.359091	0.719527	NA
ENSG00000248724.6	0.682103	1.7312	4.82105	0.359091	0.719527	NA
ENSG00000251256.1	0.682103	1.7312	4.82105	0.359091	0.719527	NA
ENSG00000196268.12	4.81099	1.73093	1.70257	1.01665	0.309318	0.684209
ENSG00000111229.16	2.24157	1.73054	2.48592	0.696135	0.486344	NA
ENSG00000169247.14	2.24157	1.73054	2.48592	0.696135	0.486344	NA
ENSG00000287729.1	2.24157	1.73054	2.48592	0.696135	0.486344	NA
ENSG00000152253.9	2.61481	1.7287	2.43337	0.710415	0.477447	NA
ENSG00000250994.2	2.61481	1.7287	2.43337	0.710415	0.477447	NA
ENSG00000288029.1	6.96128	1.72795	1.43084	1.20764	0.227186	0.593344
ENSG00000253452.6	2.24058	1.725	3.12285	0.552379	0.580689	NA
ENSG00000132109.10	6.40573	1.72474	1.59127	1.08388	0.278418	0.653378
ENSG00000248370.2	2.24132	1.72473	2.47594	0.696597	0.486055	NA
ENSG00000228873.1	9.02252	1.72285	1.35138	1.27488	0.202353	0.561124
ENSG00000111725.11	31.4797	1.72261	0.741243	2.32395	0.020128	0.14387
ENSG00000228544.1	29.8151	1.7212	0.724667	2.37515	0.0175417	0.133194
ENSG00000148343.19	55.3114	1.72097	0.551177	3.12235	0.00179414	0.0268544
ENSG00000009830.13	67.5664	1.72066	0.493356	3.48766	0.000487262	0.0103341
ENSG00000002016.18	45.1059	1.71805	0.622709	2.75899	0.00579812	0.0627102
ENSG00000103254.10	4.76584	1.71713	1.70691	1.00599	0.31442	0.687323
ENSG00000168079.17	2.24083	1.71663	2.58466	0.664163	0.506586	NA
ENSG00000225032.5	6.91589	1.71646	1.43122	1.1993	0.230412	0.597424
ENSG00000152582.14	14.2973	1.71501	1.01626	1.68757	0.0914937	0.366481
ENSG00000234602.9	14.2973	1.71501	1.01626	1.68757	0.0914937	0.366481
ENSG00000111676.15	699.042	1.71234	0.248744	6.88392	5.82275e-12	2.9163e-09
ENSG00000115718.18	2.57016	1.71233	2.42512	0.706083	0.480137	NA
ENSG00000198324.14	2.57016	1.71233	2.42512	0.706083	0.480137	NA
ENSG00000236682.3	13.7866	1.7123	1.03162	1.65983	0.0969493	0.377467
ENSG00000144893.13	4.25519	1.71179	1.89008	0.905671	0.36511	0.734985
ENSG00000273249.1	4.25519	1.71179	1.89008	0.905671	0.36511	0.734985
ENSG00000272438.1	63.4182	1.71046	0.569051	3.00582	0.00264868	0.0356142
ENSG00000131788.16	77.7547	1.7101	0.464276	3.68337	0.000230175	0.00575304
ENSG00000168993.15	2.56991	1.70998	2.3912	0.715114	0.474538	NA
ENSG00000162825.17	9.02054	1.70918	1.27637	1.3391	0.180539	0.528105
ENSG00000183648.11	19.5004	1.70753	0.952445	1.79279	0.073007	0.32064
ENSG00000006015.18	27.5097	1.70598	0.815683	2.09148	0.0364853	0.209208
ENSG00000160972.10	70.3145	1.70486	0.545181	3.12713	0.00176519	0.0265738
ENSG00000115525.18	2.56966	1.70475	2.39025	0.713212	0.475715	NA
ENSG00000180884.10	2.56966	1.70475	2.39025	0.713212	0.475715	NA
ENSG00000228889.8	2.56966	1.70475	2.39025	0.713212	0.475715	NA
ENSG00000148334.16	52.1524	1.70384	0.578711	2.94421	0.00323784	0.0410147
ENSG00000130158.14	25.7526	1.70059	0.775979	2.19155	0.0284122	0.178996
ENSG00000105135.16	26.8185	1.70041	0.791498	2.14835	0.0316863	0.192095
ENSG00000149476.16	64.6444	1.69908	0.508057	3.34428	0.000824963	0.0152812
ENSG00000204237.5	12.6118	1.69904	1.15226	1.47453	0.140339	0.460094
ENSG00000132600.18	107.231	1.69882	0.413425	4.10914	3.97128e-05	0.00142521
ENSG00000172500.13	30.9822	1.69803	0.713086	2.38124	0.0172546	0.131628
ENSG00000164620.9	16.7762	1.69687	0.95157	1.78323	0.0745488	0.324782
ENSG00000165915.14	78.0681	1.69673	0.530971	3.19552	0.00139579	0.0223018
ENSG00000114735.10	36.187	1.69647	0.680196	2.49409	0.012628	0.106366
ENSG00000177225.17	47.1768	1.69645	0.612136	2.77136	0.00558219	0.0608804
ENSG00000230408.3	2.19618	1.69607	2.51827	0.673507	0.500624	NA
ENSG00000122678.17	39.8675	1.69606	0.630796	2.68876	0.00717176	0.0731111
ENSG00000130270.16	23.0472	1.69547	0.841996	2.01364	0.0440475	0.237313
ENSG00000138834.15	149.356	1.69449	0.366125	4.62817	3.68919e-06	0.000219363
ENSG00000137504.15	137.708	1.69398	0.432458	3.9171	8.96209e-05	0.00274598
ENSG00000226314.9	4.2098	1.69352	1.89565	0.893371	0.371658	0.741193
ENSG00000102103.18	18.3699	1.69318	0.898659	1.88412	0.0595493	0.284256
ENSG00000124587.14	22.0239	1.69222	0.859304	1.96929	0.0489194	0.252389
ENSG00000125731.13	12.5664	1.69221	1.1547	1.46549	0.142786	0.464407
ENSG00000126709.16	2.19593	1.68994	2.49147	0.678291	0.497587	NA
ENSG00000149531.15	2.19593	1.68994	2.49147	0.678291	0.497587	NA
ENSG00000258646.1	2.19593	1.68994	2.49147	0.678291	0.497587	NA
ENSG00000176720.6	7.29061	1.68966	1.43501	1.17746	0.239014	0.608373
ENSG00000160447.7	119.336	1.68897	0.448086	3.76929	0.000163712	0.00435072
ENSG00000170265.12	64.879	1.68881	0.500708	3.37285	0.000743954	0.0141841
ENSG00000283411.1	5.23036	1.68857	1.78453	0.946226	0.344033	0.715893
ENSG00000117410.14	32.9058	1.68827	0.690985	2.44329	0.0145541	0.116572
ENSG00000108846.16	412.836	1.68594	0.260525	6.4713	9.7164e-11	3.16317e-08
ENSG00000108622.11	2.19568	1.68433	2.50287	0.672958	0.500974	NA
ENSG00000196873.16	2.19568	1.68433	2.50287	0.672958	0.500974	NA
ENSG00000137135.18	64.7889	1.68267	0.621837	2.70597	0.00681047	0.0705537
ENSG00000153029.16	8.32833	1.68234	1.43272	1.17423	0.240303	0.609641
ENSG00000106100.11	65.119	1.68218	0.506779	3.31936	0.000902225	0.0162951
ENSG00000183856.11	257.344	1.68123	0.319428	5.26326	1.41524e-07	1.47434e-05
ENSG00000185043.12	21.8875	1.68081	0.86064	1.95298	0.0508225	0.258563
ENSG00000259399.1	2.19543	1.68013	2.56017	0.656258	0.511658	NA
ENSG00000110619.18	4.16466	1.67916	1.9173	0.875795	0.381141	0.7467
ENSG00000227403.3	4.67457	1.67691	1.71458	0.978031	0.328059	0.702283
ENSG00000255717.8	195.47	1.67688	0.317399	5.2832	1.26945e-07	1.37756e-05
ENSG00000101412.13	56.0983	1.67668	0.548736	3.05553	0.0022466	0.0318494
ENSG00000179532.13	128.989	1.67642	0.40492	4.14013	3.47109e-05	0.00130261
ENSG00000110375.3	2.52452	1.67577	2.41444	0.694062	0.487643	NA
ENSG00000228903.7	2.52452	1.67577	2.41444	0.694062	0.487643	NA
ENSG00000289570.1	2.52452	1.67577	2.41444	0.694062	0.487643	NA
ENSG00000104870.13	4.16441	1.6752	1.90365	0.879995	0.378862	0.745625
ENSG00000172830.13	47.2305	1.67468	0.584397	2.86566	0.00416145	0.0498073
ENSG00000129933.21	96.4296	1.6745	0.435971	3.84085	0.00012261	0.00349372
ENSG00000127957.19	16.0837	1.67441	0.953153	1.75671	0.0789681	0.336383
ENSG00000162458.13	7.24448	1.67426	1.41809	1.18064	0.237745	0.606633
ENSG00000161036.13	13.5133	1.67348	1.04044	1.60843	0.107741	0.398808
ENSG00000168661.15	4.16416	1.67236	1.90434	0.878182	0.379845	0.74628
ENSG00000178026.13	6.22367	1.67217	1.60663	1.0408	0.29797	0.67329
ENSG00000149823.9	31.101	1.67123	0.712279	2.34632	0.0189598	0.138218
ENSG00000163040.15	6.17902	1.66856	1.6519	1.01008	0.312455	0.685923
ENSG00000102302.8	36.7058	1.66771	0.647716	2.57475	0.0100313	0.0906508
ENSG00000229604.2	38.1507	1.66745	1.18955	1.40175	0.160989	0.495721
ENSG00000205356.10	41.3794	1.66732	0.612414	2.72253	0.00647836	0.0681432
ENSG00000008300.17	213.292	1.6663	0.314609	5.29642	1.18094e-07	1.29229e-05
ENSG00000174915.12	15.5272	1.66529	0.980168	1.69899	0.0893219	0.362239
ENSG00000160410.15	31.4749	1.66281	0.696311	2.38802	0.0169393	0.129627
ENSG00000188599.17	7.79953	1.66221	1.55331	1.07011	0.284571	0.659655
ENSG00000059145.19	110.615	1.66037	0.426134	3.89637	9.76454e-05	0.00291637
ENSG00000168906.13	456.011	1.65998	0.426259	3.8943	9.84836e-05	0.00293468
ENSG00000154222.15	84.8048	1.6586	0.463678	3.57706	0.000347485	0.00800875
ENSG00000273297.3	6.68893	1.65808	1.44956	1.14385	0.252685	0.625444
ENSG00000143387.14	9.2581	1.6573	1.24245	1.33389	0.18224	0.530358
ENSG00000105875.15	20.5326	1.6573	0.880844	1.88149	0.0599056	0.285084
ENSG00000137955.16	80.7567	1.65686	0.460555	3.59752	0.000321267	0.00749738
ENSG00000197858.11	47.1975	1.65533	0.606188	2.73071	0.00631977	0.0670709
ENSG00000115282.21	36.3588	1.65445	0.711483	2.32535	0.0200532	0.143637
ENSG00000086730.17	2.15054	1.65441	2.51423	0.658017	0.510527	NA
ENSG00000095713.14	2.15054	1.65441	2.51423	0.658017	0.510527	NA
ENSG00000163141.20	2.15054	1.65441	2.51423	0.658017	0.510527	NA
ENSG00000197191.6	2.15054	1.65441	2.51423	0.658017	0.510527	NA
ENSG00000214050.8	2.15054	1.65441	2.51423	0.658017	0.510527	NA
ENSG00000177595.19	35.9969	1.65256	0.722489	2.28731	0.0221778	0.152401
ENSG00000157353.17	26.1538	1.65245	0.781589	2.11422	0.0344968	0.20245
ENSG00000079841.19	7.15394	1.6524	1.43357	1.15264	0.249057	0.620498
ENSG00000165186.12	0.637208	1.65217	4.82308	0.342556	0.731933	NA
ENSG00000166317.12	0.637208	1.65217	4.82308	0.342556	0.731933	NA
ENSG00000199975.1	0.637208	1.65217	4.82308	0.342556	0.731933	NA
ENSG00000200728.1	0.637208	1.65217	4.82308	0.342556	0.731933	NA
ENSG00000200779.1	0.637208	1.65217	4.82308	0.342556	0.731933	NA
ENSG00000237667.7	0.637208	1.65217	4.82308	0.342556	0.731933	NA
ENSG00000251611.1	0.637208	1.65217	4.82308	0.342556	0.731933	NA
ENSG00000273049.1	0.637208	1.65217	4.82308	0.342556	0.731933	NA
ENSG00000287190.1	0.637208	1.65217	4.82308	0.342556	0.731933	NA
ENSG00000237491.10	6.68819	1.65195	1.45223	1.13752	0.255321	0.628623
ENSG00000223891.7	4.11852	1.65134	1.91858	0.860709	0.389398	0.753893
ENSG00000254418.1	4.11852	1.65134	1.91858	0.860709	0.389398	0.753893
ENSG00000124357.13	26.1533	1.6513	0.778112	2.12219	0.0338219	0.200761
ENSG00000272333.8	168.835	1.64931	0.388825	4.24177	2.21763e-05	0.00089782
ENSG00000163521.16	10.1614	1.64859	1.34486	1.22584	0.22026	0.585352
ENSG00000235092.7	2.15029	1.64829	2.5098	0.656743	0.511346	NA
ENSG00000117408.11	42.985	1.64797	0.600644	2.74367	0.00607562	0.0651723
ENSG00000169957.10	16.8783	1.64664	1.01314	1.62529	0.104101	0.391679
ENSG00000130511.16	55.1882	1.64537	0.550215	2.99041	0.00278605	0.0369074
ENSG00000085514.16	11.737	1.64408	1.1219	1.46544	0.142801	0.464407
ENSG00000125459.17	10.7172	1.64358	1.19179	1.37908	0.167869	0.508597
ENSG00000103154.10	0.63696	1.64354	4.39033	0.374354	0.708141	NA
ENSG00000104941.8	0.63696	1.64354	4.39033	0.374354	0.708141	NA
ENSG00000118292.9	0.63696	1.64354	4.39033	0.374354	0.708141	NA
ENSG00000127561.16	0.63696	1.64354	4.39033	0.374354	0.708141	NA
ENSG00000133985.3	0.63696	1.64354	4.39033	0.374354	0.708141	NA
ENSG00000142583.18	0.63696	1.64354	4.39033	0.374354	0.708141	NA
ENSG00000152689.18	0.63696	1.64354	4.39033	0.374354	0.708141	NA
ENSG00000160678.12	0.63696	1.64354	4.39033	0.374354	0.708141	NA
ENSG00000162148.11	0.63696	1.64354	4.39033	0.374354	0.708141	NA
ENSG00000177614.11	0.63696	1.64354	4.39033	0.374354	0.708141	NA
ENSG00000181798.4	0.63696	1.64354	4.39033	0.374354	0.708141	NA
ENSG00000185633.11	0.63696	1.64354	4.39033	0.374354	0.708141	NA
ENSG00000188242.4	0.63696	1.64354	4.39033	0.374354	0.708141	NA
ENSG00000188693.8	0.63696	1.64354	4.39033	0.374354	0.708141	NA
ENSG00000203325.3	0.63696	1.64354	4.39033	0.374354	0.708141	NA
ENSG00000223509.8	0.63696	1.64354	4.39033	0.374354	0.708141	NA
ENSG00000236197.4	0.63696	1.64354	4.39033	0.374354	0.708141	NA
ENSG00000236969.2	0.63696	1.64354	4.39033	0.374354	0.708141	NA
ENSG00000243478.9	0.63696	1.64354	4.39033	0.374354	0.708141	NA
ENSG00000243629.2	0.63696	1.64354	4.39033	0.374354	0.708141	NA
ENSG00000245468.5	0.63696	1.64354	4.39033	0.374354	0.708141	NA
ENSG00000254536.2	0.63696	1.64354	4.39033	0.374354	0.708141	NA
ENSG00000259687.3	0.63696	1.64354	4.39033	0.374354	0.708141	NA
ENSG00000260498.6	0.63696	1.64354	4.39033	0.374354	0.708141	NA
ENSG00000261268.2	0.63696	1.64354	4.39033	0.374354	0.708141	NA
ENSG00000262801.6	0.63696	1.64354	4.39033	0.374354	0.708141	NA
ENSG00000268798.1	0.63696	1.64354	4.39033	0.374354	0.708141	NA
ENSG00000270265.1	0.63696	1.64354	4.39033	0.374354	0.708141	NA
ENSG00000272672.1	0.63696	1.64354	4.39033	0.374354	0.708141	NA
ENSG00000279631.1	0.63696	1.64354	4.39033	0.374354	0.708141	NA
ENSG00000284933.2	0.63696	1.64354	4.39033	0.374354	0.708141	NA
ENSG00000285542.1	0.63696	1.64354	4.39033	0.374354	0.708141	NA
ENSG00000285641.1	0.63696	1.64354	4.39033	0.374354	0.708141	NA
ENSG00000285709.1	0.63696	1.64354	4.39033	0.374354	0.708141	NA
ENSG00000287493.1	0.63696	1.64354	4.39033	0.374354	0.708141	NA
ENSG00000289018.1	0.63696	1.64354	4.39033	0.374354	0.708141	NA
ENSG00000289370.1	0.63696	1.64354	4.39033	0.374354	0.708141	NA
ENSG00000158805.12	74.4279	1.64337	0.565437	2.90638	0.00365642	0.0453035
ENSG00000167513.9	20.3951	1.64294	0.857783	1.91533	0.0554498	0.272273
ENSG00000253716.7	12.2479	1.64179	1.16363	1.41092	0.158269	0.491959
ENSG00000169738.8	19.9284	1.64128	0.870785	1.88483	0.0594532	0.284135
ENSG00000126456.16	36.7147	1.64043	0.651207	2.51906	0.0117669	0.10061
ENSG00000182257.8	2.47913	1.64013	2.44593	0.670552	0.502506	NA
ENSG00000284292.1	2.47913	1.64013	2.44593	0.670552	0.502506	NA
ENSG00000120129.6	67.9542	1.63977	0.573229	2.86058	0.00422867	0.0503343
ENSG00000037757.14	76.8405	1.6392	0.610002	2.68721	0.00720526	0.0733596
ENSG00000087077.14	79.2669	1.6383	0.489034	3.35007	0.000807908	0.0149866
ENSG00000174996.12	53.5014	1.63765	0.567386	2.88631	0.00389787	0.0475597
ENSG00000156398.13	55.0478	1.63733	0.552644	2.96272	0.00304934	0.0392765
ENSG00000165164.14	2.47888	1.63709	2.41525	0.677813	0.49789	NA
ENSG00000188338.15	2.47888	1.63709	2.41525	0.677813	0.49789	NA
ENSG00000227258.7	2.47888	1.63709	2.41525	0.677813	0.49789	NA
ENSG00000248015.7	2.47888	1.63709	2.41525	0.677813	0.49789	NA
ENSG00000121753.13	179.765	1.63612	0.347952	4.70214	2.57447e-06	0.000163829
ENSG00000168028.14	54.4923	1.63597	0.645809	2.53321	0.0113023	0.098054
ENSG00000102524.12	8.65716	1.63559	1.28684	1.27102	0.203723	0.562375
ENSG00000163481.8	24.8879	1.63526	0.780165	2.09604	0.0360785	0.207909
ENSG00000159588.15	10.1143	1.63408	1.34545	1.21452	0.224549	0.589652
ENSG00000141391.14	25.881	1.63315	0.785785	2.07837	0.0376751	0.213958
ENSG00000132702.13	0.636712	1.63285	4.48257	0.364267	0.715659	NA
ENSG00000163131.12	0.636712	1.63285	4.48257	0.364267	0.715659	NA
ENSG00000170289.13	0.636712	1.63285	4.48257	0.364267	0.715659	NA
ENSG00000229891.3	0.636712	1.63285	4.48257	0.364267	0.715659	NA
ENSG00000232591.3	0.636712	1.63285	4.48257	0.364267	0.715659	NA
ENSG00000243024.7	0.636712	1.63285	4.48257	0.364267	0.715659	NA
ENSG00000249550.8	0.636712	1.63285	4.48257	0.364267	0.715659	NA
ENSG00000249685.1	0.636712	1.63285	4.48257	0.364267	0.715659	NA
ENSG00000261668.1	0.636712	1.63285	4.48257	0.364267	0.715659	NA
ENSG00000266094.8	0.636712	1.63285	4.48257	0.364267	0.715659	NA
ENSG00000270091.1	0.636712	1.63285	4.48257	0.364267	0.715659	NA
ENSG00000273129.2	0.636712	1.63285	4.48257	0.364267	0.715659	NA
ENSG00000275618.2	0.636712	1.63285	4.48257	0.364267	0.715659	NA
ENSG00000279058.2	0.636712	1.63285	4.48257	0.364267	0.715659	NA
ENSG00000286561.1	0.636712	1.63285	4.48257	0.364267	0.715659	NA
ENSG00000287742.1	0.636712	1.63285	4.48257	0.364267	0.715659	NA
ENSG00000288764.1	0.636712	1.63285	4.48257	0.364267	0.715659	NA
ENSG00000289114.1	0.636712	1.63285	4.48257	0.364267	0.715659	NA
ENSG00000283050.3	6.5979	1.6319	1.45402	1.12233	0.261721	0.634527
ENSG00000109667.12	2.47864	1.63108	2.4199	0.674031	0.500292	NA
ENSG00000119688.21	34.4907	1.63064	0.692039	2.35628	0.0184589	0.136188
ENSG00000148399.13	48.7064	1.62975	0.571687	2.85077	0.00436133	0.051222
ENSG00000183763.9	26.8993	1.6288	0.759455	2.14469	0.0319775	0.193141
ENSG00000164078.14	26.467	1.62725	0.893191	1.82184	0.0684791	0.308559
ENSG00000106948.17	20.7242	1.62711	0.8794	1.85025	0.0642774	0.296612
ENSG00000177337.9	42.5732	1.62709	0.609587	2.66916	0.00760414	0.0760829
ENSG00000141971.13	25.8187	1.62651	0.82082	1.98157	0.0475271	0.248553
ENSG00000101997.13	31.3489	1.62573	0.695954	2.33598	0.0194925	0.141179
ENSG00000160867.15	8.05598	1.62509	1.45103	1.11996	0.262733	0.635458
ENSG00000050426.16	68.5288	1.6236	0.525462	3.08986	0.00200251	0.029234
ENSG00000167792.13	68.6498	1.62332	0.499168	3.25205	0.00114577	0.0195547
ENSG00000165996.14	15.1635	1.62166	0.984642	1.64696	0.0995671	0.382919
ENSG00000272668.2	13.1053	1.6215	1.06848	1.51757	0.129123	0.440513
ENSG00000255182.2	21.7887	1.62019	0.915429	1.76986	0.0767497	0.331048
ENSG00000140521.17	112.152	1.61982	0.423424	3.82551	0.000130499	0.00366241
ENSG00000021762.20	112.948	1.61826	0.408215	3.96423	7.36344e-05	0.00235213
ENSG00000198003.12	2.10515	1.61805	2.54589	0.635554	0.525067	NA
ENSG00000283342.1	2.10515	1.61805	2.54589	0.635554	0.525067	NA
ENSG00000008324.12	45.8919	1.6178	0.599554	2.69833	0.00696877	0.0716238
ENSG00000186642.16	118.083	1.61777	0.397715	4.06765	4.74886e-05	0.00164031
ENSG00000197619.15	6.55226	1.61749	1.45337	1.11293	0.26574	0.639184
ENSG00000070404.10	85.6699	1.61716	0.444642	3.63699	0.000275841	0.00665187
ENSG00000162073.14	36.2156	1.61572	0.657162	2.45864	0.0139465	0.113295
ENSG00000111012.10	8.56613	1.61549	1.29052	1.25181	0.210639	0.571541
ENSG00000289405.1	7.01752	1.61508	1.44508	1.11764	0.26372	0.636546
ENSG00000083814.13	2.1049	1.61154	2.52366	0.638573	0.523101	NA
ENSG00000175309.15	165.448	1.60917	0.339221	4.74372	2.09825e-06	0.00014012
ENSG00000127080.10	48.6711	1.60874	0.566624	2.83917	0.00452306	0.0522987
ENSG00000148824.19	9.0304	1.60782	1.25784	1.27824	0.201164	0.559246
ENSG00000027847.14	44.5992	1.60777	0.58909	2.72924	0.00634805	0.0673162
ENSG00000176248.9	74.0098	1.60664	0.491608	3.26813	0.00108262	0.0186974
ENSG00000140853.17	238.409	1.60611	0.296849	5.41052	6.28435e-08	7.72026e-06
ENSG00000125901.6	4.493	1.60584	1.74111	0.922308	0.356368	0.727026
ENSG00000132680.11	298.893	1.60571	0.30959	5.18656	2.14214e-07	2.02137e-05
ENSG00000215267.8	2.10465	1.6057	2.54349	0.6313	0.527845	NA
ENSG00000227237.1	2.10465	1.6057	2.54349	0.6313	0.527845	NA
ENSG00000101442.10	13.5229	1.60445	1.04152	1.54048	0.123443	0.428432
ENSG00000173992.9	17.5058	1.6024	0.910027	1.76082	0.0782687	0.334608
ENSG00000132535.22	124.451	1.60232	0.387215	4.13807	3.50242e-05	0.00130683
ENSG00000130299.17	46.4327	1.60208	0.589053	2.71975	0.00653315	0.0683971
ENSG00000135424.19	6.97188	1.60169	1.44128	1.1113	0.26644	0.640145
ENSG00000085831.16	2.43349	1.60137	2.43754	0.656964	0.511204	NA
ENSG00000163362.11	2.43349	1.60137	2.43754	0.656964	0.511204	NA
ENSG00000254003.1	2.43349	1.60137	2.43754	0.656964	0.511204	NA
ENSG00000107816.17	45.4553	1.60122	0.588714	2.71986	0.00653092	0.0683971
ENSG00000196449.4	7.96445	1.60113	1.45364	1.10146	0.270695	0.645845
ENSG00000140326.13	48.3571	1.60032	0.597435	2.67865	0.00739192	0.0747955
ENSG00000174943.11	65.8613	1.60022	0.498186	3.21209	0.00131771	0.0213545
ENSG00000160117.16	22.4196	1.59927	0.834419	1.91663	0.0552848	0.272108
ENSG00000092094.11	35.941	1.59901	0.656359	2.43618	0.0148433	0.118226
ENSG00000242485.6	44.3286	1.59778	0.613998	2.60226	0.00926111	0.0868863
ENSG00000105613.10	14.4262	1.59651	1.05201	1.51758	0.12912	0.440513
ENSG00000179476.8	2.43324	1.59633	2.42754	0.657593	0.5108	NA
ENSG00000237481.1	2.43324	1.59633	2.42754	0.657593	0.5108	NA
ENSG00000129566.13	49.7668	1.59486	0.563995	2.82779	0.00468705	0.0536924
ENSG00000227388.3	23.4102	1.59382	0.815598	1.95418	0.0506804	0.2582
ENSG00000122515.16	245.023	1.59195	0.351869	4.52427	6.06031e-06	0.000324763
ENSG00000108821.14	299.554	1.59046	0.328596	4.84017	1.29728e-06	9.41874e-05
ENSG00000130193.8	14.3805	1.59	1.0515	1.51213	0.130501	0.443576
ENSG00000201428.1	3.98186	1.58895	1.95856	0.811289	0.4172	0.774724
ENSG00000277656.3	19.3386	1.58811	0.874889	1.81521	0.069491	0.312121
ENSG00000254363.6	4.44761	1.58737	1.7537	0.905154	0.365384	0.735023
ENSG00000220785.8	50.1231	1.58553	0.591611	2.68003	0.00736163	0.0746017
ENSG00000166340.18	17.3247	1.5853	0.919052	1.72493	0.0845397	0.35004
ENSG00000178188.15	153.473	1.58479	0.375089	4.2251	2.38831e-05	0.000954006
ENSG00000200488.1	4.95777	1.58436	1.81485	0.873002	0.382662	0.74896
ENSG00000171311.13	24.2502	1.58395	0.779251	2.03266	0.0420872	0.229891
ENSG00000155275.19	20.2678	1.58218	0.860216	1.83929	0.0658732	0.301406
ENSG00000171658.8	31.1315	1.58186	0.703553	2.24838	0.0245519	0.16362
ENSG00000265688.2	4.44712	1.58104	1.73818	0.909594	0.363036	0.733133
ENSG00000135124.16	6.41609	1.58041	1.47353	1.07254	0.283479	0.658613
ENSG00000000457.14	18.7815	1.58008	0.907739	1.74067	0.0817408	0.342496
ENSG00000132128.18	111.622	1.57958	0.436581	3.61806	0.000296823	0.00709152
ENSG00000101181.18	44.4282	1.57921	0.601814	2.62409	0.00868818	0.0828239
ENSG00000159556.10	8.89398	1.57868	1.2616	1.25133	0.210813	0.57159
ENSG00000062822.16	74.3751	1.57843	0.490896	3.21541	0.0013026	0.0212031
ENSG00000135519.8	6.41584	1.57805	1.46368	1.07814	0.280971	0.656053
ENSG00000007541.17	44.3838	1.57755	0.615829	2.56167	0.0104171	0.0925904
ENSG00000240032.1	4.44687	1.57749	1.74943	0.901718	0.367207	0.736903
ENSG00000186470.14	23.6934	1.5764	0.791817	1.99087	0.0464957	0.246211
ENSG00000196187.12	111.524	1.57628	0.397842	3.96208	7.43005e-05	0.00236563
ENSG00000276482.3	6.4156	1.57575	1.46104	1.07852	0.280804	0.655873
ENSG00000110697.13	94.1141	1.57527	0.427608	3.6839	0.00022969	0.00575197
ENSG00000165644.11	41.3482	1.57469	0.615855	2.55691	0.0105607	0.0935072
ENSG00000228395.2	5.90494	1.57467	1.64112	0.959514	0.3373	0.711429
ENSG00000116691.11	29.071	1.57464	0.726179	2.16839	0.0301287	0.186266
ENSG00000088899.16	2.05951	1.57397	2.54519	0.618411	0.536304	NA
ENSG00000179698.14	2.05951	1.57397	2.54519	0.618411	0.536304	NA
ENSG00000198937.9	2.05951	1.57397	2.54519	0.618411	0.536304	NA
ENSG00000285851.1	2.05951	1.57397	2.54519	0.618411	0.536304	NA
ENSG00000065357.20	82.8603	1.57347	0.478427	3.28884	0.00100603	0.0177513
ENSG00000222099.1	3.93696	1.57308	1.93935	0.811137	0.417287	0.774724
ENSG00000158863.22	87.5646	1.57251	0.461329	3.40866	0.000652825	0.012861
ENSG00000173261.9	6.4151	1.57174	1.47757	1.06373	0.287449	0.66188
ENSG00000243410.1	9.35875	1.57095	1.28657	1.22103	0.222074	0.586635
ENSG00000127129.10	4.40222	1.56856	1.76917	0.886603	0.375293	0.743484
ENSG00000250900.6	2.05926	1.56752	2.54751	0.615316	0.538346	NA
ENSG00000160072.20	81.9398	1.565	0.468155	3.34292	0.000829027	0.0153041
ENSG00000170260.9	24.022	1.56408	0.783417	1.99648	0.045882	0.243867
ENSG00000111344.12	6.83546	1.56309	1.45263	1.07604	0.281909	0.657064
ENSG00000163660.12	123.401	1.56197	0.378533	4.12637	3.68528e-05	0.00134573
ENSG00000104907.13	54.7912	1.56163	0.547321	2.85323	0.00432779	0.050987
ENSG00000135912.11	97.5314	1.56136	0.433911	3.59834	0.000320255	0.00748718
ENSG00000148356.15	99.6817	1.56109	0.420553	3.71199	0.000205634	0.00521983
ENSG00000126822.18	59.1916	1.56074	0.521255	2.99419	0.00275171	0.0366306
ENSG00000223855.3	2.38785	1.56034	2.44149	0.639092	0.522763	NA
ENSG00000237276.9	2.38785	1.56034	2.44149	0.639092	0.522763	NA
ENSG00000133265.11	13.2049	1.56031	1.04036	1.49978	0.133672	0.448589
ENSG00000196756.14	118.82	1.56011	0.381892	4.0852	4.40385e-05	0.00155344
ENSG00000204934.10	4.40148	1.55892	1.74831	0.891674	0.372568	0.74173
ENSG00000172432.19	86.9705	1.55886	0.442661	3.52157	0.000429006	0.00942078
ENSG00000118518.17	20.0396	1.55805	0.866003	1.79913	0.0719975	0.317706
ENSG00000118960.13	10.2615	1.55793	1.1929	1.30601	0.19155	0.544969
ENSG00000227671.4	59.027	1.55712	0.526337	2.9584	0.00309238	0.0397522
ENSG00000163482.12	72.4432	1.55656	0.512581	3.03671	0.00239175	0.0332394
ENSG00000050555.19	88.7257	1.5558	0.443529	3.50776	0.000451892	0.00979124
ENSG00000160183.17	4.40123	1.5553	1.76788	0.879754	0.378992	0.745625
ENSG00000154144.13	27.2682	1.55473	0.753612	2.06303	0.0391095	0.219519
ENSG00000170581.14	41.4473	1.5543	0.607901	2.55684	0.0105628	0.0935072
ENSG00000152292.18	8.29305	1.55342	1.30268	1.19249	0.233071	0.601185
ENSG00000131941.8	10.2166	1.55336	1.20671	1.28727	0.198001	0.55492
ENSG00000099622.14	62.6921	1.55205	0.523237	2.96624	0.00301467	0.0391077
ENSG00000176454.15	140.279	1.55123	0.360837	4.29896	1.716e-05	0.000761437
ENSG00000122971.9	3.89132	1.54959	1.94452	0.796899	0.42551	0.781191
ENSG00000117266.16	105.909	1.54756	0.408414	3.78919	0.000151137	0.0040832
ENSG00000173153.17	28.1958	1.5469	0.730656	2.11714	0.0342477	0.202384
ENSG00000160058.19	61.1859	1.54685	0.515311	3.00177	0.00268415	0.0359969
ENSG00000119574.13	12.6045	1.54573	1.06989	1.44476	0.148527	0.475769
ENSG00000261879.8	12.6045	1.54573	1.06989	1.44476	0.148527	0.475769
ENSG00000162032.16	13.5797	1.54549	1.06299	1.45391	0.14597	0.471318
ENSG00000186787.10	4.86649	1.54396	1.82424	0.846361	0.397351	0.759451
ENSG00000038945.15	0.591569	1.54154	4.5756	0.336905	0.736188	NA
ENSG00000112812.16	0.591569	1.54154	4.5756	0.336905	0.736188	NA
ENSG00000131355.15	0.591569	1.54154	4.5756	0.336905	0.736188	NA
ENSG00000136450.13	0.591569	1.54154	4.5756	0.336905	0.736188	NA
ENSG00000143469.20	0.591569	1.54154	4.5756	0.336905	0.736188	NA
ENSG00000154134.15	0.591569	1.54154	4.5756	0.336905	0.736188	NA
ENSG00000164406.8	0.591569	1.54154	4.5756	0.336905	0.736188	NA
ENSG00000165269.13	0.591569	1.54154	4.5756	0.336905	0.736188	NA
ENSG00000167772.12	0.591569	1.54154	4.5756	0.336905	0.736188	NA
ENSG00000168452.21	0.591569	1.54154	4.5756	0.336905	0.736188	NA
ENSG00000178826.11	0.591569	1.54154	4.5756	0.336905	0.736188	NA
ENSG00000183309.12	0.591569	1.54154	4.5756	0.336905	0.736188	NA
ENSG00000184788.14	0.591569	1.54154	4.5756	0.336905	0.736188	NA
ENSG00000215559.8	0.591569	1.54154	4.5756	0.336905	0.736188	NA
ENSG00000229869.1	0.591569	1.54154	4.5756	0.336905	0.736188	NA
ENSG00000230366.9	0.591569	1.54154	4.5756	0.336905	0.736188	NA
ENSG00000232555.2	0.591569	1.54154	4.5756	0.336905	0.736188	NA
ENSG00000250546.6	0.591569	1.54154	4.5756	0.336905	0.736188	NA
ENSG00000251216.2	0.591569	1.54154	4.5756	0.336905	0.736188	NA
ENSG00000254510.3	0.591569	1.54154	4.5756	0.336905	0.736188	NA
ENSG00000259088.1	0.591569	1.54154	4.5756	0.336905	0.736188	NA
ENSG00000272173.1	0.591569	1.54154	4.5756	0.336905	0.736188	NA
ENSG00000272468.1	0.591569	1.54154	4.5756	0.336905	0.736188	NA
ENSG00000273143.2	0.591569	1.54154	4.5756	0.336905	0.736188	NA
ENSG00000275066.5	0.591569	1.54154	4.5756	0.336905	0.736188	NA
ENSG00000275649.1	0.591569	1.54154	4.5756	0.336905	0.736188	NA
ENSG00000279713.1	0.591569	1.54154	4.5756	0.336905	0.736188	NA
ENSG00000283489.1	0.591569	1.54154	4.5756	0.336905	0.736188	NA
ENSG00000286625.1	0.591569	1.54154	4.5756	0.336905	0.736188	NA
ENSG00000287507.1	0.591569	1.54154	4.5756	0.336905	0.736188	NA
ENSG00000289226.1	0.591569	1.54154	4.5756	0.336905	0.736188	NA
ENSG00000289440.1	0.591569	1.54154	4.5756	0.336905	0.736188	NA
ENSG00000104774.13	31.4862	1.54116	0.693258	2.22307	0.0262108	0.171001
ENSG00000248898.3	4.86624	1.54026	1.83545	0.839172	0.401373	0.762907
ENSG00000166971.17	4.35609	1.54011	1.74935	0.880393	0.378646	0.745612
ENSG00000214078.13	143.817	1.54	0.355444	4.33261	1.47353e-05	0.000678927
ENSG00000157426.14	24.6514	1.53856	0.792447	1.94154	0.0521932	0.262721
ENSG00000205643.11	10.1258	1.53803	1.21942	1.26128	0.207209	0.567579
ENSG00000135736.6	6.27942	1.5375	1.4749	1.04245	0.297204	0.672024
ENSG00000137817.17	76.6269	1.53629	0.481062	3.19354	0.00140539	0.0224141
ENSG00000004660.15	158.784	1.53584	0.382213	4.01828	5.86245e-05	0.00193268
ENSG00000156873.16	39.5969	1.53573	0.629677	2.43892	0.0147311	0.117686
ENSG00000054179.12	2.01412	1.5355	2.57599	0.596082	0.551121	NA
ENSG00000198089.16	112.364	1.53527	0.403091	3.80875	0.000139673	0.00387808
ENSG00000087088.21	40.9942	1.53458	0.619957	2.4753	0.0133124	0.109746
ENSG00000258399.7	82.6657	1.53394	0.543772	2.82092	0.0047886	0.0547472
ENSG00000076555.16	66.4125	1.53389	0.513445	2.98746	0.00281309	0.0371521
ENSG00000124006.15	46.2086	1.53377	0.606841	2.52746	0.0114891	0.0991458
ENSG00000152359.15	44.8394	1.53373	0.585435	2.61982	0.00879766	0.083472
ENSG00000198728.11	136.653	1.53286	0.38564	3.97484	7.04269e-05	0.00227005
ENSG00000147166.11	6.27893	1.53283	1.47315	1.04051	0.298102	0.673471
ENSG00000170629.15	23.6135	1.53278	0.786564	1.9487	0.0513312	0.259889
ENSG00000104859.15	130.493	1.53063	0.403917	3.78947	0.000150971	0.0040832
ENSG00000047617.17	0.591321	1.52984	4.54116	0.336883	0.736205	NA
ENSG00000108511.10	0.591321	1.52984	4.54116	0.336883	0.736205	NA
ENSG00000118526.7	0.591321	1.52984	4.54116	0.336883	0.736205	NA
ENSG00000127366.5	0.591321	1.52984	4.54116	0.336883	0.736205	NA
ENSG00000138378.19	0.591321	1.52984	4.54116	0.336883	0.736205	NA
ENSG00000142959.5	0.591321	1.52984	4.54116	0.336883	0.736205	NA
ENSG00000145451.13	0.591321	1.52984	4.54116	0.336883	0.736205	NA
ENSG00000149256.16	0.591321	1.52984	4.54116	0.336883	0.736205	NA
ENSG00000149260.18	0.591321	1.52984	4.54116	0.336883	0.736205	NA
ENSG00000154438.8	0.591321	1.52984	4.54116	0.336883	0.736205	NA
ENSG00000157404.17	0.591321	1.52984	4.54116	0.336883	0.736205	NA
ENSG00000157856.12	0.591321	1.52984	4.54116	0.336883	0.736205	NA
ENSG00000180638.19	0.591321	1.52984	4.54116	0.336883	0.736205	NA
ENSG00000181240.14	0.591321	1.52984	4.54116	0.336883	0.736205	NA
ENSG00000184163.3	0.591321	1.52984	4.54116	0.336883	0.736205	NA
ENSG00000188761.13	0.591321	1.52984	4.54116	0.336883	0.736205	NA
ENSG00000197852.12	0.591321	1.52984	4.54116	0.336883	0.736205	NA
ENSG00000200554.1	0.591321	1.52984	4.54116	0.336883	0.736205	NA
ENSG00000205482.11	0.591321	1.52984	4.54116	0.336883	0.736205	NA
ENSG00000228791.8	0.591321	1.52984	4.54116	0.336883	0.736205	NA
ENSG00000231609.7	0.591321	1.52984	4.54116	0.336883	0.736205	NA
ENSG00000231625.4	0.591321	1.52984	4.54116	0.336883	0.736205	NA
ENSG00000233747.1	0.591321	1.52984	4.54116	0.336883	0.736205	NA
ENSG00000237289.10	0.591321	1.52984	4.54116	0.336883	0.736205	NA
ENSG00000237296.10	0.591321	1.52984	4.54116	0.336883	0.736205	NA
ENSG00000239467.7	0.591321	1.52984	4.54116	0.336883	0.736205	NA
ENSG00000243710.8	0.591321	1.52984	4.54116	0.336883	0.736205	NA
ENSG00000244165.2	0.591321	1.52984	4.54116	0.336883	0.736205	NA
ENSG00000248211.1	0.591321	1.52984	4.54116	0.336883	0.736205	NA
ENSG00000248866.1	0.591321	1.52984	4.54116	0.336883	0.736205	NA
ENSG00000250259.1	0.591321	1.52984	4.54116	0.336883	0.736205	NA
ENSG00000255355.1	0.591321	1.52984	4.54116	0.336883	0.736205	NA
ENSG00000256633.1	0.591321	1.52984	4.54116	0.336883	0.736205	NA
ENSG00000260170.1	0.591321	1.52984	4.54116	0.336883	0.736205	NA
ENSG00000260371.1	0.591321	1.52984	4.54116	0.336883	0.736205	NA
ENSG00000264666.2	0.591321	1.52984	4.54116	0.336883	0.736205	NA
ENSG00000265257.5	0.591321	1.52984	4.54116	0.336883	0.736205	NA
ENSG00000267750.6	0.591321	1.52984	4.54116	0.336883	0.736205	NA
ENSG00000270617.1	0.591321	1.52984	4.54116	0.336883	0.736205	NA
ENSG00000271966.1	0.591321	1.52984	4.54116	0.336883	0.736205	NA
ENSG00000273356.1	0.591321	1.52984	4.54116	0.336883	0.736205	NA
ENSG00000283519.1	0.591321	1.52984	4.54116	0.336883	0.736205	NA
ENSG00000286121.1	0.591321	1.52984	4.54116	0.336883	0.736205	NA
ENSG00000287454.1	0.591321	1.52984	4.54116	0.336883	0.736205	NA
ENSG00000287688.1	0.591321	1.52984	4.54116	0.336883	0.736205	NA
ENSG00000289313.1	0.591321	1.52984	4.54116	0.336883	0.736205	NA
ENSG00000130702.15	1234.8	1.5298	0.285804	5.3526	8.66971e-08	1.00801e-05
ENSG00000160360.13	65.163	1.52857	0.535386	2.85509	0.00430251	0.0507954
ENSG00000158156.9	2.01387	1.52856	2.55924	0.597273	0.550325	NA
ENSG00000176472.11	2.01387	1.52856	2.55924	0.597273	0.550325	NA
ENSG00000196388.8	2.01387	1.52856	2.55924	0.597273	0.550325	NA
ENSG00000278191.4	2.01387	1.52856	2.55924	0.597273	0.550325	NA
ENSG00000099365.11	9.13278	1.52828	1.31585	1.16144	0.245463	0.616129
ENSG00000172046.20	50.3827	1.52693	0.576497	2.64863	0.00808176	0.0787729
ENSG00000161642.18	16.3137	1.52582	0.956882	1.59457	0.110808	0.405033
ENSG00000173838.12	2.34246	1.52295	2.46261	0.61843	0.536292	NA
ENSG00000260088.1	2.34246	1.52295	2.46261	0.61843	0.536292	NA
ENSG00000285703.1	2.34246	1.52295	2.46261	0.61843	0.536292	NA
ENSG00000234362.6	2.01362	1.52252	2.5899	0.587869	0.55662	NA
ENSG00000198026.8	67.0686	1.52236	0.49378	3.08307	0.00204875	0.0297162
ENSG00000103152.12	8.15662	1.52221	1.30933	1.16259	0.244996	0.61561
ENSG00000198960.11	11.9574	1.52135	1.1274	1.34943	0.177199	0.523476
ENSG00000278183.4	11.9128	1.52003	1.16399	1.30588	0.191592	0.544969
ENSG00000288622.1	11.9572	1.51998	1.12329	1.35316	0.176005	0.522096
ENSG00000126768.12	24.5405	1.51845	0.84731	1.79208	0.07312	0.320703
ENSG00000135722.9	6.6983	1.51781	1.45392	1.04394	0.296514	0.671502
ENSG00000122367.21	2.34221	1.51704	2.45817	0.61714	0.537142	NA
ENSG00000271857.1	2.34221	1.51704	2.45817	0.61714	0.537142	NA
ENSG00000124549.15	9.0864	1.51623	1.28744	1.17771	0.238911	0.608349
ENSG00000198952.8	182.317	1.51543	0.37531	4.03781	5.39517e-05	0.00180143
ENSG00000125447.18	71.0598	1.51411	0.534657	2.83192	0.0046269	0.0532727
ENSG00000111679.17	3.80079	1.51386	1.98783	0.761562	0.446321	0.795946
ENSG00000253540.6	9.43363	1.51371	1.39368	1.08613	0.277423	0.652329
ENSG00000232434.3	12.3775	1.51333	1.09781	1.3785	0.168049	0.508678
ENSG00000177542.11	22.8312	1.51002	0.816261	1.84993	0.0643243	0.296612
ENSG00000198858.10	31.1071	1.50899	0.808605	1.86617	0.062018	0.290674
ENSG00000044090.13	40.9586	1.50873	0.628197	2.40169	0.0163197	0.126428
ENSG00000025708.14	12.3765	1.50835	1.06657	1.41421	0.157302	0.490748
ENSG00000083838.17	9.04175	1.50825	1.31779	1.14453	0.252403	0.625341
ENSG00000006071.16	22.4818	1.50553	0.885688	1.69984	0.0891611	0.3617
ENSG00000005100.13	39.7704	1.50537	0.679468	2.2155	0.0267255	0.172372
ENSG00000117425.14	3.80029	1.50512	1.96001	0.767917	0.442537	0.793135
ENSG00000204815.10	4.26555	1.50506	1.76916	0.850725	0.394922	0.75806
ENSG00000134668.13	11.4296	1.50422	1.20785	1.24537	0.212996	0.575107
ENSG00000269335.7	18.1294	1.50325	1.01744	1.47748	0.139547	0.458653
ENSG00000142733.17	48.8908	1.50315	0.619075	2.42806	0.0151799	0.120093
ENSG00000121680.16	18.519	1.50314	0.881465	1.70527	0.088144	0.35914
ENSG00000146083.12	129.738	1.50293	0.385572	3.89793	9.70181e-05	0.0029043
ENSG00000143774.17	94.6189	1.50175	0.436424	3.44104	0.000579493	0.0117036
ENSG00000176978.14	61.1743	1.5017	0.522478	2.87418	0.0040508	0.0488874
ENSG00000103260.9	14.2091	1.50162	1.01695	1.47659	0.139785	0.458948
ENSG00000099814.17	110.619	1.50103	0.423675	3.54288	0.000395787	0.0088861
ENSG00000198189.11	12.3307	1.49942	1.06743	1.4047	0.16011	0.494065
ENSG00000173621.9	44.9236	1.49921	0.602798	2.48708	0.0128796	0.107236
ENSG00000007038.11	146.149	1.49843	0.358664	4.1778	2.9434e-05	0.00114415
ENSG00000067221.14	7.16356	1.49828	1.56998	0.95433	0.339916	0.7127
ENSG00000141503.17	266.606	1.49725	0.303104	4.93972	7.82367e-07	6.21218e-05
ENSG00000114745.14	29.3023	1.49629	0.720415	2.07698	0.0378035	0.214406
ENSG00000197748.13	1.96873	1.49601	2.61931	0.571148	0.5679	NA
ENSG00000246640.2	1.96873	1.49601	2.61931	0.571148	0.5679	NA
ENSG00000187950.8	9.38676	1.4959	1.36741	1.09396	0.273971	0.649135
ENSG00000010322.16	154.951	1.49506	0.382141	3.91233	9.14081e-05	0.00278762
ENSG00000100083.19	71.3986	1.49505	0.474429	3.15127	0.00162563	0.0250521
ENSG00000140365.16	25.9386	1.49502	0.78407	1.90674	0.0565539	0.275306
ENSG00000181045.15	45.4605	1.49476	0.605311	2.46942	0.0135334	0.110907
ENSG00000104936.20	54.8044	1.49433	0.554162	2.69655	0.00700617	0.0719514
ENSG00000172009.15	108.373	1.4942	0.405903	3.68117	0.000232168	0.00578068
ENSG00000012171.20	164.315	1.4902	0.340767	4.37307	1.22513e-05	0.000584384
ENSG00000173465.8	12.2406	1.48972	1.08284	1.37576	0.168897	0.510298
ENSG00000006116.4	1.96848	1.48871	2.57922	0.577196	0.563807	NA
ENSG00000113327.17	1.96848	1.48871	2.57922	0.577196	0.563807	NA
ENSG00000144214.10	1.96848	1.48871	2.57922	0.577196	0.563807	NA
ENSG00000157992.12	1.96848	1.48871	2.57922	0.577196	0.563807	NA
ENSG00000230844.3	1.96848	1.48871	2.57922	0.577196	0.563807	NA
ENSG00000255867.1	1.96848	1.48871	2.57922	0.577196	0.563807	NA
ENSG00000257681.1	1.96848	1.48871	2.57922	0.577196	0.563807	NA
ENSG00000278611.3	1.96848	1.48871	2.57922	0.577196	0.563807	NA
ENSG00000261786.1	12.2404	1.48845	1.07549	1.38397	0.166368	0.505719
ENSG00000285985.1	46.4359	1.48799	0.643217	2.31336	0.0207027	0.146041
ENSG00000167508.12	31.0002	1.48731	0.767155	1.93873	0.0525338	0.263684
ENSG00000116863.11	9.89716	1.4873	1.21041	1.22876	0.219163	0.583867
ENSG00000163322.14	12.7046	1.48516	1.05155	1.41235	0.157846	0.491212
ENSG00000237438.7	13.6069	1.48486	1.06916	1.38881	0.164891	0.502883
ENSG00000063180.9	8.94973	1.48457	1.29394	1.14733	0.251247	0.623544
ENSG00000272807.1	2.29707	1.48396	2.49255	0.595361	0.551602	NA
ENSG00000152117.18	47.8027	1.4837	0.598848	2.47759	0.0132274	0.109225
ENSG00000132749.11	12.7041	1.48272	1.05898	1.40014	0.161471	0.496734
ENSG00000214176.10	30.9531	1.48252	0.716866	2.06806	0.038634	0.2176
ENSG00000203485.14	363.517	1.48252	0.286041	5.18288	2.18482e-07	2.03521e-05
ENSG00000125746.18	35.519	1.48246	0.706924	2.09706	0.0359881	0.207615
ENSG00000197261.12	7.97506	1.48226	1.32761	1.11649	0.264214	0.637135
ENSG00000158050.5	10.3175	1.48192	1.16582	1.27114	0.203679	0.562375
[truncated: 21,903 more rows]

## Sheet: NT, SON, exon
Geneid	baseMean	log2FoldChange	lfcSE	stat	pvalue	padj
ENSG00000279622.2	64.2606	8.53667	4.78522	1.78397	0.074429	0.24281
ENSG00000274072.1	32.493	7.55471	1.54618	4.88605	1.02881e-06	2.96797e-05
ENSG00000222009.8	29.2935	7.39982	1.55611	4.75534	1.98115e-06	5.31936e-05
ENSG00000187800.14	24.1179	7.1189	1.57398	4.52285	6.1012e-06	0.000139906
ENSG00000223336.1	18.4092	6.7314	3.06073	2.19928	0.0278577	0.124081
ENSG00000060971.19	16.6947	6.58795	1.6174	4.07316	4.63787e-05	0.000792939
ENSG00000200867.1	45.955	6.58071	1.55799	4.22386	2.40157e-05	0.000451791
ENSG00000182685.8	16.1811	6.54427	1.62063	4.03809	5.38877e-05	0.000892448
ENSG00000215788.11	16.1189	6.54324	1.62035	4.03817	5.38698e-05	0.000892448
ENSG00000203993.7	43.0581	6.5059	1.50427	4.32495	1.52566e-05	0.000302685
ENSG00000243789.11	15.2683	6.46298	1.62823	3.96933	7.20748e-05	0.00113851
ENSG00000162650.17	15.1244	6.45096	1.62974	3.95828	7.54924e-05	0.00118285
ENSG00000240731.1	15.1114	6.43661	1.64817	3.9053	9.41086e-05	0.00142794
ENSG00000213901.11	14.5322	6.38867	1.63727	3.90201	9.53962e-05	0.00144223
ENSG00000104957.14	14.4177	6.37797	1.63804	3.89366	9.87429e-05	0.00147958
ENSG00000205560.13	38.0265	6.32462	1.51173	4.18371	2.86796e-05	0.000527577
ENSG00000275223.1	12.7361	6.20323	1.65837	3.74055	0.000183616	0.00250849
ENSG00000202354.1	12.782	6.19139	1.69154	3.66021	0.000252012	0.00327144
ENSG00000224975.1	12.1014	6.13954	1.68194	3.65028	0.000261957	0.00336893
ENSG00000184381.20	12.0917	6.11755	1.67729	3.64728	0.000265034	0.00338603
ENSG00000279283.1	11.8299	6.0925	1.67281	3.64208	0.000270446	0.00343468
ENSG00000135722.9	11.7383	6.08891	1.67555	3.63398	0.000279086	0.00353025
ENSG00000163126.15	11.5453	6.05767	1.67737	3.61141	0.000304532	0.00377049
ENSG00000270722.1	30.8915	6.00986	1.60965	3.73364	0.000188734	0.00257236
ENSG00000141161.12	11.0776	5.98181	1.74023	3.43736	0.000587408	0.00644873
ENSG00000144589.22	29.5903	5.94775	1.52845	3.89136	9.96844e-05	0.00148581
ENSG00000260260.2	10.5736	5.93736	1.69606	3.50068	0.000464065	0.00533125
ENSG00000160781.17	10.5769	5.93336	1.69462	3.50128	0.000463023	0.00532631
ENSG00000145029.14	58.0901	5.92281	1.12252	5.27636	1.31775e-07	4.89463e-06
ENSG00000123992.20	10.4035	5.91339	1.69914	3.48022	0.000500994	0.00566591
ENSG00000100767.17	28.6502	5.90832	1.53357	3.85267	0.000116838	0.00170862
ENSG00000287816.1	10.3772	5.90806	4.78771	1.234	0.217201	0.478371
ENSG00000105376.5	28.1705	5.87454	1.53276	3.83265	0.000126769	0.00182855
ENSG00000278144.1	223.033	5.86845	0.611602	9.59521	8.3748e-22	6.95468e-19
ENSG00000187961.15	81.7937	5.838	0.928839	6.28526	3.27302e-10	2.47092e-08
ENSG00000201208.1	9.8507	5.81387	1.74864	3.32479	0.000884864	0.00883041
ENSG00000223128.1	9.75578	5.81173	1.71534	3.38809	0.0007038	0.00738482
ENSG00000203497.3	9.63798	5.80023	1.71521	3.38164	0.000720541	0.00750628
ENSG00000167549.19	26.54	5.7991	1.53893	3.76827	0.000164385	0.00228878
ENSG00000286977.1	9.61182	5.79288	1.71665	3.37452	0.000739447	0.00766204
ENSG00000199691.1	26.3045	5.79015	1.54149	3.7562	0.000172515	0.00238202
ENSG00000215908.10	9.55292	5.78709	1.71725	3.36997	0.000751762	0.00776887
ENSG00000206875.1	9.63155	5.7769	1.84641	3.12872	0.00175571	0.0153545
ENSG00000054967.13	25.9413	5.76652	1.54101	3.74203	0.000182543	0.00249675
ENSG00000101104.13	51.7662	5.75503	1.12489	5.1161	3.11919e-07	1.03908e-05
ENSG00000100288.20	102.919	5.75479	0.822175	6.99947	2.5693e-12	3.21191e-10
ENSG00000146094.16	25.5422	5.74438	1.54256	3.72394	0.000196139	0.0026608
ENSG00000249007.1	9.18324	5.73028	1.7266	3.31881	0.000904012	0.00899062
ENSG00000287031.1	9.16037	5.71797	1.73403	3.2975	0.000975514	0.00957074
ENSG00000286190.2	9.13092	5.71484	1.7325	3.29861	0.000971635	0.00956482
ENSG00000274582.1	9.03928	5.71037	1.73129	3.29833	0.000972614	0.00956482
ENSG00000280498.1	9.03928	5.71037	1.73129	3.29833	0.000972614	0.00956482
ENSG00000250067.12	8.70562	5.64379	1.74775	3.22917	0.0012415	0.0116777
ENSG00000255198.5	8.70562	5.64379	1.74775	3.22917	0.0012415	0.0116777
ENSG00000135127.12	8.55838	5.62755	1.74419	3.22646	0.00125332	0.0117604
ENSG00000163521.16	8.5355	5.61438	1.75453	3.19993	0.0013746	0.0127065
ENSG00000160055.20	23.4234	5.60134	1.55011	3.61352	0.000302071	0.00375201
ENSG00000197989.15	46.4629	5.5991	1.12869	4.9607	7.02404e-07	2.09927e-05
ENSG00000105419.18	8.3032	5.5826	1.75238	3.18572	0.00144394	0.0132287
ENSG00000132879.14	22.9676	5.58137	1.55709	3.5845	0.000337729	0.00410715
ENSG00000172366.20	8.27375	5.57927	1.75293	3.18282	0.00145846	0.0133303
ENSG00000279812.1	22.7713	5.56729	1.56075	3.56705	0.00036102	0.00433296
ENSG00000200783.1	8.25088	5.5656	1.76296	3.15696	0.00159423	0.0143901
ENSG00000284012.1	8.22471	5.55738	1.77311	3.13426	0.0017229	0.0151059
ENSG00000207116.1	8.10034	5.55377	1.76054	3.15458	0.00160727	0.014463
ENSG00000284363.1	8.19527	5.55373	1.76959	3.13843	0.00169855	0.0149374
ENSG00000286989.1	8.10363	5.54844	1.75858	3.15507	0.00160461	0.0144502
ENSG00000156345.18	8.07418	5.54503	1.75948	3.15153	0.00162419	0.0145589
ENSG00000162066.16	67.0598	5.53466	0.94174	5.87706	4.17619e-09	2.30106e-07
ENSG00000213658.13	21.9926	5.52231	1.55741	3.54583	0.000391383	0.00462622
ENSG00000078399.19	7.84845	5.50091	1.76774	3.11183	0.0018593	0.0160954
ENSG00000226572.1	7.81901	5.49739	1.76825	3.10894	0.00187761	0.0161937
ENSG00000230316.8	7.79284	5.48827	1.77126	3.09852	0.00194493	0.0166707
ENSG00000223403.6	21.5183	5.48473	1.56522	3.50413	0.000458106	0.00528367
ENSG00000252316.1	7.73395	5.48116	1.77137	3.0943	0.00197275	0.016827
ENSG00000162032.16	21.5816	5.47593	1.56324	3.50292	0.000460179	0.00530232
ENSG00000239195.1	21.3035	5.45288	1.57321	3.4661	0.000528073	0.00593176
ENSG00000283486.2	20.7233	5.42843	1.57112	3.45514	0.000550013	0.00612701
ENSG00000278527.1	19.9642	5.38673	1.57108	3.42868	0.000606529	0.00661493
ENSG00000205307.12	7.16469	5.37205	1.79338	2.99548	0.00274011	0.0219096
ENSG00000254413.8	59.0683	5.36912	0.952962	5.63414	1.75936e-08	8.08469e-07
ENSG00000202503.1	7.07963	5.35433	1.79698	2.97962	0.00288603	0.0229187
ENSG00000162913.10	6.96184	5.33859	1.80781	2.95306	0.00314638	0.0242976
ENSG00000242252.2	6.90952	5.31822	1.80455	2.94712	0.00320754	0.0245479
ENSG00000225828.2	19.2195	5.30458	1.57517	3.36761	0.000758221	0.00782867
ENSG00000213347.11	19.0134	5.29389	1.57217	3.36725	0.000759208	0.0078319
ENSG00000124587.14	18.8061	5.29333	1.57507	3.3607	0.000777455	0.00795659
ENSG00000170049.10	18.9839	5.29237	1.57222	3.36618	0.000762172	0.0078416
ENSG00000113108.20	55.6791	5.27904	0.966301	5.46314	4.6778e-08	1.95626e-06
ENSG00000154914.17	6.74269	5.27477	1.81999	2.89823	0.00375269	0.0277008
ENSG00000136490.9	6.6805	5.27301	1.81527	2.90481	0.00367482	0.0272471
ENSG00000255513.1	18.492	5.26954	1.57727	3.34092	0.000835026	0.00843441
ENSG00000258520.1	6.63462	5.26363	4.78939	1.09902	0.27176	0.539404
ENSG00000275549.1	6.62489	5.25816	1.81763	2.89287	0.00381745	0.028062
ENSG00000135424.19	6.59873	5.24735	1.82171	2.88044	0.00397115	0.0289096
ENSG00000252835.1	6.53983	5.23897	1.82187	2.8756	0.00403259	0.029247
ENSG00000218980.2	6.6053	5.23571	1.8574	2.81883	0.00481984	0.033797
ENSG00000237121.1	17.7917	5.2343	4.7814	1.09472	0.273638	0.541844
ENSG00000271383.8	6.54312	5.2323	1.82802	2.86228	0.00420609	0.030275
ENSG00000202058.1	17.7855	5.19464	1.6538	3.14103	0.00168355	0.0148505
ENSG00000199753.1	6.373	5.19301	1.83874	2.82423	0.0047395	0.0333746
ENSG00000127838.15	6.25192	5.18241	1.84081	2.81529	0.00487333	0.034008
ENSG00000103269.14	17.3208	5.17771	1.58895	3.25858	0.00111971	0.0107496
ENSG00000167103.12	6.2552	5.17546	1.8364	2.81826	0.0048284	0.0338162
ENSG00000267706.3	6.08509	5.1345	1.84596	2.78147	0.00541129	0.0370942
ENSG00000164877.19	83.3947	5.12917	0.774114	6.62586	3.45241e-11	3.31717e-09
ENSG00000247137.9	16.9415	5.12509	1.75092	2.92709	0.0034215	0.0257298
ENSG00000140451.13	49.5971	5.11233	0.965807	5.29332	1.20114e-07	4.47579e-06
ENSG00000103034.15	6.03276	5.1111	1.86291	2.74362	0.00607666	0.040532
ENSG00000188130.14	66.5931	5.10695	0.840038	6.07943	1.20613e-09	7.74725e-08
ENSG00000284433.1	5.94113	5.10443	1.8546	2.75231	0.00591759	0.0397446
ENSG00000265393.1	5.9477	5.0899	1.86963	2.72241	0.00648074	0.0425438
ENSG00000272934.1	5.88881	5.08024	1.86342	2.7263	0.00640485	0.0421408
ENSG00000095539.15	5.82662	5.07838	1.86269	2.72637	0.00640358	0.0421408
ENSG00000278071.1	5.82662	5.07838	1.86269	2.72637	0.00640358	0.0421408
ENSG00000200259.1	5.85936	5.0755	1.86202	2.72581	0.00641441	0.0421798
ENSG00000151006.7	32.1454	5.07305	1.16751	4.34519	1.39157e-05	0.000283045
ENSG00000161558.11	16.1365	5.06449	1.5958	3.17365	0.00150538	0.0137159
ENSG00000209702.1	5.8332	5.06342	1.87254	2.70404	0.00685019	0.0443431
ENSG00000252206.1	5.80375	5.05853	1.86968	2.70556	0.00681889	0.0442391
ENSG00000286185.1	5.80375	5.05853	1.86968	2.70556	0.00681889	0.0442391
ENSG00000225138.8	48.5864	5.04988	0.962712	5.24547	1.55885e-07	5.61898e-06
ENSG00000188818.13	5.68266	5.04694	1.87729	2.68842	0.00717921	0.0458854
ENSG00000247982.7	5.74814	5.04148	1.87945	2.68243	0.00730899	0.0465613
ENSG00000075826.17	63.3859	5.04057	0.847386	5.94837	2.7082e-09	1.6064e-07
ENSG00000179111.9	31.3975	5.01743	1.16123	4.3208	1.55468e-05	0.000306871
ENSG00000256673.1	5.63363	5.01413	1.88302	2.6628	0.00774924	0.04835
ENSG00000261971.9	5.54528	4.99923	1.87952	2.65985	0.00781764	0.0486042
ENSG00000142102.16	46.3737	4.98911	0.962924	5.18121	2.20455e-07	7.58288e-06
ENSG00000235333.3	198.208	4.98521	0.530234	9.4019	5.35883e-21	3.49859e-18
ENSG00000163975.13	15.4638	4.98122	1.60246	3.10849	0.00188045	0.0162062
ENSG00000263528.8	5.34243	4.95598	1.89742	2.61196	0.00900257	0.0540899
ENSG00000278133.1	5.37516	4.95286	1.89201	2.61777	0.00885054	0.0534006
ENSG00000166090.8	5.38831	4.9401	2.26568	2.18041	0.0292272	0.128419
ENSG00000238917.1	5.349	4.93956	1.90175	2.59737	0.00939404	0.0558119
ENSG00000137070.19	5.28682	4.93752	1.89819	2.60117	0.00929071	0.0554486
ENSG00000253086.1	5.1919	4.93243	2.00441	2.46079	0.0138632	0.0752793
ENSG00000278041.1	5.25737	4.93231	1.90294	2.59194	0.00954357	0.0563502
ENSG00000232442.2	14.6545	4.92514	1.60934	3.06034	0.00221084	0.0185449
ENSG00000141086.18	5.26066	4.92392	1.89913	2.59273	0.00952179	0.0562716
ENSG00000282788.1	14.8651	4.92351	1.60693	3.06392	0.00218454	0.018338
ENSG00000255182.2	5.23121	4.91874	1.90094	2.58753	0.00966656	0.056903
ENSG00000162804.14	5.23449	4.91026	1.90681	2.57512	0.0100206	0.0585719
ENSG00000269335.7	5.26723	4.90841	1.93665	2.53449	0.0112613	0.0637717
ENSG00000258559.2	29.1793	4.9083	1.16849	4.20056	2.66256e-05	0.000496869
ENSG00000283189.2	14.695	4.9057	1.60912	3.04869	0.00229843	0.0190732
ENSG00000180066.10	5.20505	4.90496	1.90559	2.57398	0.0100535	0.0586758
ENSG00000283977.1	5.20505	4.90496	1.90559	2.57398	0.0100535	0.0586758
ENSG00000229686.1	5.14286	4.90286	1.91472	2.56062	0.0104487	0.0604961
ENSG00000177943.14	57.2309	4.90018	0.862114	5.68391	1.3165e-08	6.29197e-07
ENSG00000152076.19	5.14944	4.88581	1.91443	2.5521	0.0107077	0.0616131
ENSG00000188897.9	5.09054	4.87503	1.91267	2.5488	0.0108093	0.0618636
ENSG00000277986.1	5.02835	4.87273	1.92803	2.52731	0.0114941	0.0648375
ENSG00000160298.18	70.4384	4.8631	0.772727	6.29343	3.1053e-10	2.40681e-08
ENSG00000288721.1	4.96946	4.86111	1.94859	2.49468	0.012607	0.0699279
ENSG00000140400.18	180.269	4.84939	0.536912	9.032	1.68556e-19	7.83851e-17
ENSG00000148362.11	55.9443	4.84492	0.85356	5.67614	1.37771e-08	6.48472e-07
ENSG00000221381.1	4.97603	4.84448	1.92086	2.52204	0.0116677	0.0654914
ENSG00000111664.11	41.1172	4.83715	0.983014	4.92073	8.62232e-07	2.53139e-05
ENSG00000126522.17	13.6011	4.81609	1.62166	2.96984	0.00297951	0.0233737
ENSG00000272661.1	13.7494	4.81369	1.61801	2.97508	0.00292916	0.0231497
ENSG00000283338.1	4.86481	4.80413	1.93659	2.48071	0.0131121	0.0720941
ENSG00000174365.21	13.7299	4.80155	1.622	2.96027	0.00307371	0.023887
ENSG00000099889.14	4.80591	4.79276	1.93562	2.47609	0.0132831	0.0728097
ENSG00000281994.1	13.6153	4.78977	1.62237	2.95233	0.00315384	0.0243308
ENSG00000158106.14	67.0916	4.78926	0.77546	6.17602	6.57372e-10	4.66012e-08
ENSG00000201372.1	4.77646	4.78709	1.93751	2.47074	0.0134833	0.0736984
ENSG00000206754.1	4.8092	4.78369	1.94869	2.45482	0.0140955	0.0762207
ENSG00000135587.9	13.4648	4.78266	1.62163	2.9493	0.00318496	0.0245185
ENSG00000275022.1	4.74701	4.78138	1.941	2.46335	0.0137644	0.0749882
ENSG00000283545.1	4.77975	4.77779	1.94528	2.45609	0.0140457	0.0760221
ENSG00000199286.1	4.65209	4.7753	2.07252	2.3041	0.0212169	0.101887
ENSG00000143224.18	26.237	4.77063	1.18849	4.01401	5.96955e-05	0.000974748
ENSG00000176182.6	26.2306	4.76074	1.20389	3.95445	7.67107e-05	0.00119871
ENSG00000262877.5	4.6914	4.76041	1.94508	2.44742	0.0143885	0.0772302
ENSG00000240990.10	4.72414	4.75701	1.95838	2.42906	0.0151382	0.0801805
ENSG00000167524.16	65.951	4.75679	0.776857	6.12313	9.17565e-10	6.22636e-08
ENSG00000167771.6	4.69469	4.75097	1.9544	2.43091	0.0150609	0.0798806
ENSG00000266338.7	12.9729	4.74901	1.63196	2.91001	0.00361418	0.0268317
ENSG00000227388.3	4.66524	4.74502	1.9522	2.4306	0.0150738	0.0799123
ENSG00000231050.2	4.63579	4.73911	1.95174	2.42815	0.015176	0.0803079
ENSG00000221838.10	25.9667	4.73359	1.18133	4.00701	6.14934e-05	0.000998496
ENSG00000267834.1	4.60634	4.73323	1.95298	2.42359	0.015368	0.0808506
ENSG00000065717.15	4.63908	4.72984	1.96859	2.40266	0.0162763	0.0843638
ENSG00000095066.12	12.8094	4.72166	1.6317	2.8937	0.00380729	0.0280451
ENSG00000142046.15	4.54745	4.72134	1.96064	2.40806	0.0160374	0.0833485
ENSG00000234465.11	4.52128	4.70552	1.96125	2.39925	0.0164289	0.0847769
ENSG00000244332.1	4.52128	4.70552	1.96125	2.39925	0.0164289	0.0847769
ENSG00000111788.10	37.6331	4.7018	0.992816	4.73583	2.18165e-06	5.79083e-05
ENSG00000201793.1	12.9447	4.70094	1.66695	2.82009	0.00480106	0.033706
ENSG00000139636.16	12.5509	4.69443	1.63472	2.8717	0.00408269	0.0295734
ENSG00000160471.13	4.46239	4.69343	1.96836	2.38444	0.0171052	0.0872213
ENSG00000253190.4	12.6164	4.69199	1.64257	2.8565	0.00428346	0.0306081
ENSG00000284976.1	37.2078	4.68454	0.994553	4.7102	2.47479e-06	6.40799e-05
ENSG00000266490.1	4.40349	4.68096	1.98309	2.36044	0.0182531	0.0917471
ENSG00000209582.1	4.40678	4.67114	1.97223	2.36845	0.0178626	0.0901347
ENSG00000213339.9	36.8742	4.66921	1.00055	4.66664	3.06172e-06	7.68803e-05
ENSG00000070610.14	99.4644	4.66287	0.642202	7.26075	3.84948e-13	5.96721e-11
ENSG00000267288.2	61.9794	4.66221	0.780398	5.97415	2.313e-09	1.41531e-07
ENSG00000168071.22	12.3285	4.66147	1.64064	2.84125	0.00449376	0.0318478
ENSG00000149499.12	110.426	4.65748	0.618018	7.53616	4.84027e-14	8.52621e-12
ENSG00000206772.1	12.2205	4.64177	1.65461	2.80536	0.00502608	0.0348024
ENSG00000152292.18	4.29227	4.6359	1.98484	2.33565	0.0195094	0.0963126
ENSG00000185909.15	4.26282	4.62952	1.99074	2.32553	0.0200435	0.0981987
ENSG00000149809.17	4.23666	4.61267	1.99007	2.31784	0.0204581	0.0996004
ENSG00000161996.19	215.327	4.61055	0.480465	9.59602	8.30945e-22	6.95468e-19
ENSG00000100228.14	24.0629	4.60905	1.52604	3.02028	0.00252545	0.0205034
ENSG00000278112.1	4.23995	4.60224	2.00243	2.29832	0.0215434	0.102944
ENSG00000185513.17	23.598	4.59519	1.19271	3.85273	0.00011681	0.00170862
ENSG00000214826.5	35.4074	4.59091	0.991234	4.63151	3.63011e-06	8.94145e-05
ENSG00000233429.9	4.18105	4.58905	1.99847	2.29629	0.0216595	0.103414
ENSG00000278050.1	2862.58	4.58742	0.30402	15.0892	1.90692e-51	2.21698e-47
ENSG00000200312.1	70.6707	4.58695	0.755208	6.07376	1.2495e-09	7.98173e-08
ENSG00000215790.8	4.1516	4.58252	1.99965	2.29167	0.0219248	0.10411
ENSG00000260899.1	58.3664	4.58002	0.785682	5.82936	5.56419e-09	2.91393e-07
ENSG00000177725.6	4.12215	4.57597	2.00289	2.28468	0.0223315	0.105453
ENSG00000108352.13	11.5531	4.57454	1.65135	2.77018	0.00560246	0.0381125
ENSG00000207207.1	4.15489	4.57193	2.01417	2.26988	0.0232148	0.108523
ENSG00000006071.16	4.0927	4.56936	2.00826	2.27528	0.022889	0.107562
ENSG00000286058.1	4.12544	4.56512	2.01042	2.27073	0.0231634	0.108413
ENSG00000203896.10	23.6288	4.56282	1.21518	3.75486	0.000173438	0.00238908
ENSG00000272296.1	4.06325	4.56263	2.01587	2.26335	0.023614	0.109946
ENSG00000162572.21	11.3829	4.55178	1.65377	2.75237	0.00591662	0.0397446
ENSG00000196296.14	4.09928	4.54813	2.03375	2.23633	0.0253301	0.116123
ENSG00000267432.6	91.3989	4.54048	0.650807	6.97669	3.02216e-12	3.73783e-10
ENSG00000185189.18	318.401	4.53816	0.415091	10.9329	8.02251e-28	1.33243e-24
ENSG00000162062.15	45.3509	4.53395	0.869433	5.21483	1.83988e-07	6.50165e-06
ENSG00000102878.18	33.8229	4.53064	0.992871	4.56317	5.03878e-06	0.000119553
ENSG00000214756.8	11.275	4.52937	1.65587	2.73533	0.00623169	0.0412839
ENSG00000267157.1	3.98148	4.52027	2.02025	2.23748	0.0252548	0.115823
ENSG00000068971.14	11.3383	4.51552	1.65263	2.73233	0.00628881	0.0415842
ENSG00000149922.12	3.95203	4.51344	2.02273	2.23136	0.0256573	0.116931
ENSG00000196338.15	3.95203	4.51344	2.02273	2.23136	0.0256573	0.116931
ENSG00000236144.9	11.2467	4.51222	1.65448	2.72727	0.00638615	0.0421131
ENSG00000100429.18	134.07	4.50865	0.551724	8.17193	3.03495e-16	8.40103e-14
ENSG00000260563.3	11.0722	4.50762	1.65802	2.71868	0.00655434	0.04293
ENSG00000146828.18	22.2305	4.50734	1.20225	3.74908	0.000177483	0.00244192
ENSG00000280334.1	3.99134	4.50445	2.39457	1.88111	0.0599576	0.209267
ENSG00000100299.18	77.5839	4.50201	0.683182	6.58977	4.40507e-11	4.12253e-09
ENSG00000166736.12	3.82766	4.4929	2.34065	1.91951	0.05492	0.197226
ENSG00000248485.2	3.82766	4.4929	2.34065	1.91951	0.05492	0.197226
ENSG00000058453.17	21.7157	4.48997	1.21398	3.69856	0.000216829	0.00288758
ENSG00000137098.14	3.89642	4.48811	2.03135	2.20942	0.0271456	0.121617
ENSG00000163157.15	3.89642	4.48811	2.03135	2.20942	0.0271456	0.121617
ENSG00000164308.17	3.89642	4.48811	2.03135	2.20942	0.0271456	0.121617
ENSG00000115257.15	3.86697	4.48112	2.0334	2.20376	0.0275413	0.12301
ENSG00000179832.18	65.6154	4.47599	0.731183	6.12158	9.26509e-10	6.22636e-08
ENSG00000267581.1	3.77205	4.4743	2.20517	2.02901	0.0424576	0.165475
ENSG00000287725.2	10.9359	4.46704	1.65847	2.69347	0.00707123	0.0454074
ENSG00000129749.3	3.80808	4.46697	2.04465	2.18471	0.02891	0.12742
ENSG00000198520.12	3.80808	4.46697	2.04465	2.18471	0.02891	0.12742
ENSG00000167543.16	21.5032	4.46611	1.22262	3.65289	0.000259302	0.00334589
ENSG00000277985.1	10.7908	4.46463	1.66382	2.68336	0.00728854	0.046482
ENSG00000272752.6	512.393	4.45785	0.377335	11.814	3.30317e-32	1.28009e-28
ENSG00000076344.16	10.913	4.45553	1.66164	2.68141	0.00733118	0.0466515
ENSG00000174516.15	3.81136	4.45521	2.04305	2.18067	0.0292082	0.128383
ENSG00000264201.1	3.74918	4.45222	2.0666	2.15437	0.0312115	0.134507
ENSG00000225032.5	10.6763	4.44976	1.66548	2.67176	0.00754535	0.0475459
ENSG00000167807.15	10.709	4.44811	1.67037	2.66295	0.0077459	0.04835
ENSG00000278658.1	3.81465	4.44405	2.0687	2.14824	0.0316949	0.135851
ENSG00000124313.18	10.588	4.44195	1.66733	2.66412	0.00771911	0.0482746
ENSG00000284520.1	3.7852	4.4364	2.06127	2.15227	0.0313762	0.134837
ENSG00000114841.18	10.5618	4.43475	1.66738	2.65971	0.0078209	0.0486042
ENSG00000137877.10	3.72302	4.43361	2.05519	2.15727	0.0309844	0.133863
ENSG00000167595.15	42.8462	4.4312	0.880026	5.03531	4.77077e-07	1.49099e-05
ENSG00000287667.1	3.79178	4.43	2.41983	1.83071	0.067144	0.226397
ENSG00000164403.15	52.9947	4.429	0.810807	5.46246	4.69571e-08	1.95672e-06
ENSG00000255343.1	31.6048	4.42882	1.00022	4.42786	9.51724e-06	0.000205283
ENSG00000167371.21	199.209	4.42641	0.480773	9.20687	3.35769e-20	1.77439e-17
ENSG00000130653.16	3.69357	4.4262	2.06445	2.144	0.0320326	0.136983
ENSG00000167964.13	41.9387	4.41626	0.876819	5.03669	4.7366e-07	1.4843e-05
ENSG00000278642.1	3.72959	4.41028	2.08471	2.11554	0.0343839	0.143603
ENSG00000082196.21	3.66741	4.40687	2.06004	2.13922	0.032418	0.13792
ENSG00000186364.12	3.66741	4.40687	2.06004	2.13922	0.032418	0.13792
ENSG00000276352.2	3.66741	4.40687	2.06004	2.13922	0.032418	0.13792
ENSG00000004777.19	106.139	4.40447	0.619719	7.1072	1.18418e-12	1.60084e-10
ENSG00000248101.2	20.7845	4.40342	1.20903	3.6421	0.000270424	0.00343468
ENSG00000234362.6	3.63796	4.39945	2.06626	2.12918	0.0332393	0.140575
ENSG00000267030.1	3.63796	4.39945	2.06626	2.12918	0.0332393	0.140575
ENSG00000273338.1	3.63796	4.39945	2.06626	2.12918	0.0332393	0.140575
ENSG00000179698.14	3.60851	4.39189	2.07528	2.11629	0.0343203	0.143425
ENSG00000105131.8	3.64124	4.38709	2.06843	2.12097	0.0339239	0.14231
ENSG00000146215.14	3.64124	4.38709	2.06843	2.12097	0.0339239	0.14231
ENSG00000267100.1	3.64124	4.38709	2.06843	2.12097	0.0339239	0.14231
ENSG00000275468.1	60.5476	4.38122	0.765974	5.71981	1.06645e-08	5.20946e-07
ENSG00000269352.1	40.3399	4.37999	0.895703	4.89	1.00836e-06	2.92349e-05
ENSG00000245105.4	3.6118	4.37957	2.06889	2.11687	0.0342709	0.143373
ENSG00000074855.11	50.7131	4.37797	0.803026	5.45184	4.98519e-08	2.04798e-06
ENSG00000223117.1	3.54961	4.37609	2.10313	2.08075	0.0374569	0.153013
ENSG00000232677.10	3.51687	4.37361	2.23555	1.95639	0.0504188	0.186204
ENSG00000221116.1	3.61508	4.36755	2.09173	2.08801	0.0367969	0.151166
ENSG00000255031.5	20.1465	4.36469	1.2293	3.55054	0.000384443	0.0045561
ENSG00000109065.12	50.4689	4.3594	0.799135	5.45515	4.89312e-08	2.02446e-06
ENSG00000261594.4	3.48743	4.35927	2.38918	1.82459	0.068063	0.228501
ENSG00000197774.14	141.65	4.349	0.530505	8.19784	2.44747e-16	7.11357e-14
ENSG00000242294.6	9.84531	4.33849	1.68754	2.5709	0.0101435	0.0591119
ENSG00000265690.7	39.0836	4.33427	0.900018	4.81576	1.46642e-06	4.08838e-05
ENSG00000091592.16	179.262	4.33395	0.48618	8.9143	4.90902e-19	2.0383e-16
ENSG00000132793.12	59.2674	4.33084	0.741229	5.84278	5.13363e-09	2.71289e-07
ENSG00000135740.17	10.0297	4.32962	1.67684	2.58201	0.00982279	0.0577058
ENSG00000158286.13	127.266	4.32919	0.552731	7.83235	4.78836e-15	1.01217e-12
ENSG00000204529.4	9.85188	4.32863	1.68234	2.57297	0.0100829	0.0588046
ENSG00000200403.1	3.46784	4.32859	2.09017	2.07093	0.0383652	0.155575
ENSG00000100360.15	3.50057	4.32366	2.10096	2.05794	0.0395956	0.158902
ENSG00000213123.11	3.50057	4.32366	2.10096	2.05794	0.0395956	0.158902
ENSG00000245261.1	3.50057	4.32366	2.10096	2.05794	0.0395956	0.158902
ENSG00000246982.7	3.50057	4.32366	2.10096	2.05794	0.0395956	0.158902
ENSG00000289584.1	3.43839	4.32071	2.09861	2.05884	0.0395099	0.158832
ENSG00000121716.21	147.928	4.31974	0.514396	8.3977	4.55314e-17	1.47041e-14
ENSG00000228109.2	29.066	4.30653	1.01264	4.25277	2.11141e-05	0.000401756
ENSG00000201031.1	3.4777	4.30053	2.31348	1.8589	0.0630412	0.217032
ENSG00000254419.1	3.41223	4.29976	2.09804	2.04942	0.0404211	0.160774
ENSG00000284488.1	3.41223	4.29976	2.09804	2.04942	0.0404211	0.160774
ENSG00000274544.1	9.65231	4.29867	1.68654	2.54882	0.0108088	0.0618636
ENSG00000140983.14	77.2515	4.29398	0.660583	6.50028	8.01707e-11	7.16972e-09
ENSG00000117425.14	3.38278	4.29181	2.10309	2.04072	0.041279	0.162516
ENSG00000239883.9	3.38278	4.29181	2.10309	2.04072	0.041279	0.162516
ENSG00000230149.2	9.80398	4.2918	1.68406	2.54848	0.0108194	0.061872
ENSG00000104863.12	3.35333	4.28374	2.11121	2.02904	0.0424539	0.165475
ENSG00000134461.16	3.35333	4.28374	2.11121	2.02904	0.0424539	0.165475
ENSG00000197150.13	47.7525	4.28272	0.824959	5.19144	2.08678e-07	7.26374e-06
ENSG00000272438.1	9.5378	4.28202	1.68899	2.53525	0.0112368	0.0636952
ENSG00000207757.1	3.38607	4.27852	2.11241	2.02542	0.0428247	0.166293
ENSG00000200530.1	3.35662	4.27034	2.11069	2.0232	0.0430528	0.166877
ENSG00000167874.7	3.32717	4.26221	2.11215	2.01795	0.0435968	0.168671
ENSG00000207554.1	3.29772	4.25405	2.11673	2.00973	0.0444595	0.170928
ENSG00000238862.1	3.29772	4.25405	2.11673	2.00973	0.0444595	0.170928
ENSG00000260077.1	3.29772	4.25405	2.11673	2.00973	0.0444595	0.170928
ENSG00000212694.8	113.188	4.25321	0.559008	7.60849	2.77313e-14	5.06963e-12
ENSG00000113119.13	65.9143	4.25319	0.696693	6.10483	1.02909e-09	6.79786e-08
ENSG00000268605.1	3.23225	4.25018	2.4315	1.74797	0.0804699	0.25535
ENSG00000179532.13	140.464	4.24786	0.520132	8.16688	3.16464e-16	8.55631e-14
ENSG00000261094.2	3.26827	4.2458	2.12449	1.9985	0.0456626	0.174171
ENSG00000263968.2	3.26827	4.2458	2.12449	1.9985	0.0456626	0.174171
ENSG00000288748.1	3.26827	4.2458	2.12449	1.9985	0.0456626	0.174171
ENSG00000102287.19	338.372	4.24148	0.450565	9.4137	4.7895e-21	3.48017e-18
ENSG00000133247.14	27.8883	4.23583	1.01796	4.16108	3.16751e-05	0.000574877
ENSG00000273899.5	27.4422	4.23464	1.03079	4.10814	3.98867e-05	0.000699431
ENSG00000200320.1	3.27156	4.23201	2.12633	1.99029	0.0465585	0.176719
ENSG00000273344.1	9.40814	4.22451	1.69873	2.48686	0.0128877	0.0712845
ENSG00000120049.20	18.4879	4.22088	1.22631	3.44193	0.000577584	0.00636492
ENSG00000273154.3	9.20085	4.22023	1.70168	2.48004	0.0131367	0.0721434
ENSG00000166965.13	146.192	4.2198	0.511642	8.24756	1.61659e-16	4.94593e-14
ENSG00000201805.1	3.17993	4.21961	2.17101	1.94362	0.0519417	NA
ENSG00000272904.1	3.21266	4.21528	2.13114	1.97795	0.0479347	0.180402
ENSG00000284254.3	3.21266	4.21528	2.13114	1.97795	0.0479347	0.180402
ENSG00000237886.1	9.07977	4.21346	1.70236	2.47506	0.0133212	0.0729843
ENSG00000163462.19	36.4577	4.21221	0.896013	4.70105	2.58823e-06	6.64256e-05
ENSG00000276550.5	3.18321	4.20682	2.13851	1.96717	0.0491635	NA
ENSG00000197943.11	9.26747	4.19863	1.70766	2.45871	0.0139438	0.0756114
ENSG00000124574.15	54.3307	4.19699	0.753877	5.56721	2.58848e-08	1.16642e-06
ENSG00000183506.17	3.1865	4.19265	2.14296	1.95648	0.0504088	NA
ENSG00000267283.1	3.12431	4.18931	2.16448	1.93548	0.0529314	NA
ENSG00000262766.1	17.7375	4.18526	1.24515	3.36124	0.000775932	0.00795052
ENSG00000168237.18	8.97184	4.1847	1.70487	2.45456	0.0141058	0.076241
ENSG00000279233.1	3.15705	4.18404	2.14294	1.95248	0.0508815	NA
ENSG00000283155.1	3.1276	4.17543	2.1464	1.94532	0.0517362	NA
ENSG00000284272.1	3.16034	4.17046	2.17518	1.91729	0.0552007	NA
ENSG00000143110.12	3.09815	4.16676	2.15333	1.93503	0.0529871	NA
ENSG00000188566.15	177.55	4.16334	0.473524	8.79223	1.46614e-18	5.68179e-16
ENSG00000105717.14	3.13089	4.16121	2.16557	1.92153	0.0546647	NA
ENSG00000267426.5	3.0687	4.15792	2.16396	1.92144	0.0546768	NA
ENSG00000158805.12	61.2216	4.15339	0.705957	5.88334	4.0206e-09	2.24351e-07
ENSG00000215769.8	17.4006	4.15272	1.24899	3.32487	0.000884613	0.00883041
ENSG00000185482.8	3.10144	4.1522	2.16069	1.9217	0.0546437	NA
ENSG00000260682.3	8.98284	4.1508	1.7145	2.421	0.015478	0.081277
ENSG00000131797.13	8.74282	4.14838	1.7094	2.4268	0.0152328	0.080535
ENSG00000275996.1	26.426	4.1472	1.05064	3.94731	7.90337e-05	0.00122522
ENSG00000261123.1	8.77556	4.14615	1.71641	2.4156	0.0157093	0.0821209
ENSG00000184254.17	3.07199	4.14331	2.15978	1.9184	0.0550606	NA
ENSG00000260742.1	3.07199	4.14331	2.15978	1.9184	0.0550606	NA
ENSG00000006282.21	35.4263	4.13973	0.902237	4.58829	4.46886e-06	0.000108465
ENSG00000263884.1	3.10473	4.13966	2.21676	1.86744	0.0618406	NA
ENSG00000172940.13	3.00981	4.13938	2.19866	1.88269	0.059743	NA
ENSG00000280474.1	3.00981	4.13938	2.19866	1.88269	0.059743	NA
ENSG00000174669.12	104.668	4.13833	0.566715	7.30232	2.82847e-13	4.5672e-11
ENSG00000244187.8	8.68721	4.13629	1.71218	2.41581	0.0157003	0.0821108
ENSG00000115317.12	17.7857	4.13604	1.23924	3.33756	0.000845187	0.00852964
ENSG00000182749.6	3.04254	4.13445	2.16257	1.91182	0.0558991	NA
ENSG00000248677.2	3.04254	4.13445	2.16257	1.91182	0.0558991	NA
ENSG00000251474.7	3.04254	4.13445	2.16257	1.91182	0.0558991	NA
ENSG00000267673.6	8.71995	4.13432	1.72235	2.4004	0.0163774	0.084686
ENSG00000237412.7	3.01309	4.12554	2.16902	1.90203	0.0571677	NA
ENSG00000165752.17	2.98365	4.11648	2.17931	1.88889	0.058906	NA
ENSG00000263412.2	2.98365	4.11648	2.17931	1.88889	0.058906	NA
ENSG00000039650.12	76.7216	4.11482	0.648328	6.34682	2.19817e-10	1.77472e-08
ENSG00000205593.12	17.2054	4.11389	1.23676	3.32635	0.00087991	0.00881931
ENSG00000187634.13	230.173	4.10947	0.437143	9.40077	5.4167e-21	3.49859e-18
ENSG00000137496.18	51.2226	4.10892	0.754764	5.44398	5.21019e-08	2.12539e-06
ENSG00000178773.15	51.7975	4.10854	0.75128	5.46872	4.53288e-08	1.90812e-06
ENSG00000162545.6	2.9542	4.10717	2.19389	1.87209	0.0611935	NA
ENSG00000255092.1	8.51709	4.10529	1.71774	2.38994	0.0168511	0.0862284
ENSG00000128159.12	102.214	4.10282	0.566437	7.24322	4.38166e-13	6.61573e-11
ENSG00000167280.17	59.8271	4.09887	0.702472	5.83493	5.38143e-09	2.83097e-07
ENSG00000101460.13	8.4582	4.09874	1.71725	2.38681	0.0169953	0.0867753
ENSG00000202469.1	3.01967	4.09816	2.2456	1.82497	0.068005	NA
ENSG00000100003.18	2.95748	4.09227	2.17975	1.8774	0.0604631	NA
ENSG00000133624.14	2.95748	4.09227	2.17975	1.8774	0.0604631	NA
ENSG00000207405.1	2.95748	4.09227	2.17975	1.8774	0.0604631	NA
ENSG00000242861.1	2.95748	4.09227	2.17975	1.8774	0.0604631	NA
ENSG00000277507.2	2.95748	4.09227	2.17975	1.8774	0.0604631	NA
ENSG00000270141.3	16.9175	4.0915	1.24063	3.29791	0.000974088	0.00956482
ENSG00000277925.1	16.9175	4.0915	1.24063	3.29791	0.000974088	0.00956482
ENSG00000202512.1	8.54768	4.0909	1.71263	2.38866	0.0169099	0.0864112
ENSG00000215252.12	50.5618	4.09069	0.753966	5.42555	5.7775e-08	2.32726e-06
ENSG00000006025.12	49.7415	4.08984	0.779483	5.24686	1.54712e-07	5.60338e-06
ENSG00000213420.8	2.92804	4.08311	2.18566	1.86813	0.0617433	NA
ENSG00000161265.15	16.8979	4.08137	1.24256	3.28463	0.00102116	0.00994308
ENSG00000272762.5	8.46263	4.07505	1.71491	2.37624	0.0174899	0.0886389
ENSG00000005961.19	2.89859	4.0738	2.19556	1.85548	0.063528	NA
ENSG00000104899.8	41.1034	4.07113	0.842063	4.83471	1.33338e-06	3.75104e-05
ENSG00000207334.1	2.96406	4.06825	2.33349	1.74342	0.0812606	NA
ENSG00000261840.4	8.35026	4.06814	1.73373	2.34647	0.0189523	0.0942831
ENSG00000064932.16	2.93132	4.06775	2.19998	1.849	0.0644581	NA
ENSG00000203709.12	2.93132	4.06775	2.19998	1.849	0.0644581	NA
ENSG00000278183.4	2.93132	4.06775	2.19998	1.849	0.0644581	NA
ENSG00000275043.1	8.16371	4.06477	1.75275	2.31908	0.0203905	0.0993547
ENSG00000201794.1	2.86914	4.06427	2.20988	1.83913	0.0658959	NA
ENSG00000243897.8	8.40701	4.06235	1.71616	2.36712	0.0179273	0.0903435
ENSG00000178761.15	100.208	4.06106	0.568448	7.14412	9.05752e-13	1.28418e-10
ENSG00000175265.18	66.0136	4.06018	0.670614	6.05442	1.40924e-09	8.90422e-08
ENSG00000089692.9	24.8785	4.05956	1.03795	3.91114	9.18605e-05	0.00140522
ENSG00000009950.16	66.2166	4.05954	0.671708	6.04361	1.50706e-09	9.41993e-08
ENSG00000280023.1	2.90187	4.05824	2.19684	1.84731	0.0647025	NA
ENSG00000102890.16	24.6953	4.05546	1.03088	3.93396	8.35573e-05	0.00128838
ENSG00000254405.10	2.83969	4.05438	2.2295	1.81851	0.0689856	NA
ENSG00000226953.8	2.87242	4.04882	2.19804	1.84202	0.0654726	NA
ENSG00000235897.1	2.87242	4.04882	2.19804	1.84202	0.0654726	NA
ENSG00000145020.16	8.32196	4.04617	1.7187	2.3542	0.0185627	0.0929015
ENSG00000108641.20	8.35469	4.04327	1.72414	2.34509	0.0190223	0.0945505
ENSG00000196155.13	65.7008	4.04146	0.667388	6.05563	1.39868e-09	8.88581e-08
ENSG00000287110.2	2.84298	4.03938	2.20333	1.83331	0.0667568	NA
ENSG00000231125.2	2.87571	4.03375	2.23194	1.80729	0.0707176	NA
ENSG00000005243.10	2.81353	4.02982	2.21279	1.82115	0.0685844	NA
ENSG00000115194.11	2.81353	4.02982	2.21279	1.82115	0.0685844	NA
ENSG00000232434.3	48.3599	4.02598	0.759096	5.30364	1.13514e-07	4.25714e-06
ENSG00000267120.3	23.9253	4.02301	1.05064	3.82909	0.000128618	0.00185063
ENSG00000163794.6	2.78408	4.02003	2.22683	1.80527	0.0710327	NA
ENSG00000167920.11	2.78408	4.02003	2.22683	1.80527	0.0710327	NA
ENSG00000205078.6	2.78408	4.02003	2.22683	1.80527	0.0710327	NA
ENSG00000258727.1	23.8402	4.01748	1.05132	3.82138	0.000132708	0.00190477
ENSG00000149761.9	7.97072	4.0173	1.73529	2.31506	0.0206097	0.100171
ENSG00000269713.8	8.00345	4.01432	1.73123	2.31877	0.0204076	0.0993961
ENSG00000176919.13	2.81681	4.01376	2.21732	1.81019	0.0702669	NA
ENSG00000160959.8	175.985	4.00873	0.460385	8.70734	3.11095e-18	1.16671e-15
ENSG00000117640.18	16.1324	4.00803	1.2535	3.19747	0.00138639	0.012772
ENSG00000239382.11	16.008	4.00681	1.24982	3.2059	0.00134641	0.0125127
ENSG00000199975.1	2.78737	4.00402	2.21753	1.80562	0.0709778	NA
ENSG00000268434.5	2.78737	4.00402	2.21753	1.80562	0.0709778	NA
ENSG00000162591.16	190.699	4.00308	0.450397	8.88787	6.2289e-19	2.49714e-16
ENSG00000103168.17	110.013	4.0019	0.575923	6.94867	3.68738e-12	4.46557e-10
ENSG00000262580.5	40.444	3.99934	0.825809	4.84294	1.27931e-06	3.62764e-05
ENSG00000224055.1	2.79394	3.98691	2.59248	1.53788	0.124079	NA
ENSG00000092529.25	2.72847	3.98445	2.23111	1.78586	0.0741218	NA
ENSG00000231587.1	2.72847	3.98445	2.23111	1.78586	0.0741218	NA
ENSG00000197070.14	40.022	3.98155	0.829668	4.79896	1.59488e-06	4.38347e-05
ENSG00000240771.8	31.3945	3.97449	0.907359	4.38028	1.18527e-05	0.000245631
ENSG00000262903.1	23.7084	3.97445	1.03474	3.84103	0.000122521	0.00177832
ENSG00000099957.17	2.69902	3.97439	2.24483	1.77047	0.0766496	NA
ENSG00000222414.1	2.69902	3.97439	2.24483	1.77047	0.0766496	NA
ENSG00000131584.19	125.807	3.97414	0.513897	7.73334	1.04764e-14	2.17497e-12
ENSG00000272195.1	7.92282	3.97252	1.73129	2.29454	0.0217596	0.103636
ENSG00000115459.18	7.89337	3.96895	1.73309	2.2901	0.0220157	0.104343
ENSG00000234585.6	2.73176	3.96788	2.2393	1.77193	0.0764068	NA
ENSG00000260428.3	7.78101	3.96083	1.75097	2.26208	0.0236923	0.110223
ENSG00000213199.8	15.3886	3.96068	1.28165	3.09029	0.00199959	0.0169917
ENSG00000196123.13	77.2114	3.96008	0.619981	6.38743	1.68701e-10	1.40094e-08
ENSG00000223273.1	2.70231	3.95779	2.23837	1.76815	0.0770354	NA
ENSG00000231154.1	2.70231	3.95779	2.23837	1.76815	0.0770354	NA
ENSG00000273047.1	2.70231	3.95779	2.23837	1.76815	0.0770354	NA
ENSG00000242802.9	46.9458	3.95439	0.764955	5.16944	2.34797e-07	8.02869e-06
ENSG00000156711.17	2.64012	3.95309	2.2909	1.72556	0.0844264	NA
ENSG00000202335.1	2.64012	3.95309	2.2909	1.72556	0.0844264	NA
ENSG00000149743.14	22.8457	3.95241	1.05851	3.73394	0.000188511	0.00257233
ENSG00000174788.10	2.67286	3.94773	2.24217	1.76067	0.0782943	NA
ENSG00000206600.1	2.67286	3.94773	2.24217	1.76067	0.0782943	NA
ENSG00000273361.1	2.67286	3.94773	2.24217	1.76067	0.0782943	NA
ENSG00000278987.1	2.67286	3.94773	2.24217	1.76067	0.0782943	NA
ENSG00000287200.1	2.67286	3.94773	2.24217	1.76067	0.0782943	NA
ENSG00000263126.1	54.1411	3.94543	0.711196	5.5476	2.89622e-08	1.27062e-06
ENSG00000185340.15	31.1536	3.94456	0.91283	4.32124	1.55153e-05	0.00030677
ENSG00000214548.18	22.9385	3.93878	1.04323	3.77555	0.000159652	0.00223359
ENSG00000271200.1	2.64341	3.93759	2.2506	1.74957	0.0801923	NA
ENSG00000267248.4	2.67614	3.9312	2.27114	1.73093	0.0834636	NA
ENSG00000261067.7	68.9126	3.92897	0.643844	6.10236	1.04511e-09	6.86469e-08
ENSG00000212123.4	7.57816	3.92829	1.74695	2.24866	0.0245343	0.113486
ENSG00000259697.2	22.1258	3.92792	1.14097	3.4426	0.000576145	0.00635917
ENSG00000277072.5	2.61396	3.92724	2.26396	1.73468	0.082798	NA
ENSG00000223764.2	60.271	3.92332	0.687792	5.70423	1.16869e-08	5.63784e-07
ENSG00000099840.14	2.6467	3.92051	2.26299	1.73245	0.0831937	NA
ENSG00000274272.1	90.2883	3.91698	0.585855	6.68592	2.2948e-11	2.3403e-09
ENSG00000188660.4	2.58451	3.91656	2.2831	1.71546	0.0862613	NA
ENSG00000280311.1	2.58451	3.91656	2.2831	1.71546	0.0862613	NA
ENSG00000284541.1	2.58451	3.91656	2.2831	1.71546	0.0862613	NA
ENSG00000280670.3	7.52255	3.9142	1.75154	2.23472	0.0254359	0.116424
ENSG00000080947.15	7.4931	3.91045	1.75043	2.234	0.0254833	0.11655
ENSG00000272720.1	2.61725	3.91002	2.26071	1.72956	0.0837095	NA
ENSG00000283078.1	2.61725	3.91002	2.26071	1.72956	0.0837095	NA
ENSG00000213221.5	7.46365	3.90674	1.75007	2.23234	0.0255926	0.11682
ENSG00000200274.1	2.55506	3.90538	2.30977	1.69081	0.090873	NA
ENSG00000229176.11	2.55506	3.90538	2.30977	1.69081	0.090873	NA
ENSG00000189077.11	14.7244	3.9031	1.27959	3.05027	0.00228639	0.0190004
ENSG00000174586.11	2.5878	3.89962	2.26359	1.72276	0.0849324	NA
ENSG00000261884.2	2.5878	3.89962	2.26359	1.72276	0.0849324	NA
ENSG00000207360.1	7.61532	3.89899	1.74874	2.2296	0.0257737	0.117228
ENSG00000139625.13	45.022	3.89501	0.764896	5.09221	3.53913e-07	1.14933e-05
ENSG00000079337.16	2.55835	3.88915	2.27139	1.71223	0.086854	NA
ENSG00000171346.16	2.55835	3.88915	2.27139	1.71223	0.086854	NA
ENSG00000228288.8	2.55835	3.88915	2.27139	1.71223	0.086854	NA
ENSG00000255142.1	2.55835	3.88915	2.27139	1.71223	0.086854	NA
ENSG00000272894.5	2.55835	3.88915	2.27139	1.71223	0.086854	NA
ENSG00000278234.1	2.55835	3.88915	2.27139	1.71223	0.086854	NA
ENSG00000174915.12	2.59109	3.88273	2.29929	1.68866	0.0912837	NA
ENSG00000250764.1	2.59109	3.88273	2.29929	1.68866	0.0912837	NA
ENSG00000049769.14	2.5289	3.87849	2.28434	1.69786	0.0895345	NA
ENSG00000284435.1	2.5289	3.87849	2.28434	1.69786	0.0895345	NA
ENSG00000175505.11	22.6497	3.87358	1.07152	3.61502	0.000300326	0.00373832
ENSG00000153395.10	2.56164	3.87154	2.28861	1.69165	0.0907118	NA
ENSG00000232093.1	7.29353	3.87028	1.75702	2.20275	0.0276123	0.12328
ENSG00000198960.11	7.2019	3.86609	1.76687	2.1881	0.0286624	0.126703
ENSG00000187492.9	2.53219	3.86064	2.28472	1.68976	0.0910734	NA
ENSG00000233198.4	2.53219	3.86064	2.28472	1.68976	0.0910734	NA
ENSG00000272455.1	2.53219	3.86064	2.28472	1.68976	0.0910734	NA
ENSG00000284280.1	2.53219	3.86064	2.28472	1.68976	0.0910734	NA
ENSG00000160957.15	158.166	3.85468	0.472862	8.1518	3.58554e-16	9.47397e-14
ENSG00000213237.4	2.50274	3.84985	2.28653	1.68371	0.0922383	NA
ENSG00000225975.8	2.50274	3.84985	2.28653	1.68371	0.0922383	NA
ENSG00000273831.2	2.50274	3.84985	2.28653	1.68371	0.0922383	NA
ENSG00000196118.12	29.0489	3.84795	0.923394	4.16719	3.08384e-05	0.000561954
ENSG00000099622.14	142.864	3.84473	0.488684	7.86751	3.61756e-15	7.93543e-13
ENSG00000155363.19	107.465	3.84388	0.53719	7.15554	8.33456e-13	1.21122e-10
ENSG00000168026.19	2.47329	3.83902	2.29361	1.67379	0.0941723	NA
ENSG00000250159.7	2.47329	3.83902	2.29361	1.67379	0.0941723	NA
ENSG00000266236.1	2.47329	3.83902	2.29361	1.67379	0.0941723	NA
ENSG00000284142.1	2.47329	3.83902	2.29361	1.67379	0.0941723	NA
ENSG00000284630.1	2.47329	3.83902	2.29361	1.67379	0.0941723	NA
ENSG00000107719.9	2.44384	3.82803	2.3061	1.65996	0.0969232	NA
ENSG00000221500.1	2.44384	3.82803	2.3061	1.65996	0.0969232	NA
ENSG00000261286.1	2.44384	3.82803	2.3061	1.65996	0.0969232	NA
ENSG00000279821.1	13.9523	3.82638	1.29467	2.95548	0.0031218	0.0241799
ENSG00000273066.5	14.0178	3.82357	1.29112	2.96143	0.00306211	0.0238767
ENSG00000206603.1	2.41439	3.81671	2.32474	1.64178	0.100636	NA
ENSG00000213983.12	84.7614	3.81268	0.579625	6.57784	4.77336e-11	4.40437e-09
ENSG00000103024.8	13.8411	3.81121	1.29341	2.94665	0.00321236	0.0245479
ENSG00000147535.17	14.3669	3.81087	1.27658	2.98521	0.00283384	0.0225505
ENSG00000102385.13	2.44713	3.80951	2.31063	1.64869	0.0992109	NA
ENSG00000208008.1	2.44713	3.80951	2.31063	1.64869	0.0992109	NA
ENSG00000268798.1	2.44713	3.80951	2.31063	1.64869	0.0992109	NA
ENSG00000286172.1	2.44713	3.80951	2.31063	1.64869	0.0992109	NA
ENSG00000289506.1	2.44713	3.80951	2.31063	1.64869	0.0992109	NA
ENSG00000158050.5	28.159	3.80402	0.921564	4.12779	3.66273e-05	0.000652111
ENSG00000114735.10	75.8341	3.79855	0.616961	6.15689	7.41896e-10	5.16484e-08
ENSG00000160318.6	2.41768	3.79829	2.31116	1.64346	0.100289	NA
ENSG00000166816.15	2.41768	3.79829	2.31116	1.64346	0.100289	NA
ENSG00000223745.8	2.41768	3.79829	2.31116	1.64346	0.100289	NA
ENSG00000135451.13	210.209	3.79621	0.42439	8.94509	3.71652e-19	1.60031e-16
ENSG00000100445.18	48.8171	3.79498	0.720861	5.26451	1.40563e-07	5.15518e-06
ENSG00000133265.11	13.9961	3.79243	1.2749	2.97469	0.00293289	0.0231497
ENSG00000169330.9	2.38823	3.78708	2.31741	1.63418	0.10222	NA
ENSG00000251136.10	2.38823	3.78708	2.31741	1.63418	0.10222	NA
ENSG00000261744.1	2.38823	3.78708	2.31741	1.63418	0.10222	NA
ENSG00000263345.1	2.38823	3.78708	2.31741	1.63418	0.10222	NA
ENSG00000283930.1	2.38823	3.78708	2.31741	1.63418	0.10222	NA
ENSG00000275437.1	6.8944	3.78648	1.77185	2.13702	0.0325964	0.13846
ENSG00000152669.9	13.4877	3.78631	1.33339	2.83962	0.00451677	0.0319805
ENSG00000161647.19	27.6911	3.78495	0.927833	4.07934	4.51628e-05	0.000777871
ENSG00000182310.15	102.074	3.78347	0.584606	6.47182	9.68304e-11	8.40112e-09
ENSG00000164896.21	75.554	3.78199	0.610951	6.19033	6.00392e-10	4.30874e-08
ENSG00000072778.20	246.769	3.78171	0.41316	9.15315	5.5297e-20	2.79484e-17
ENSG00000166169.17	13.6514	3.77963	1.30168	2.90366	0.00368825	0.0273293
ENSG00000146830.11	419.937	3.77782	0.356306	10.6027	2.89437e-26	4.20625e-23
ENSG00000179454.14	2.35878	3.77572	2.32937	1.62092	0.105035	NA
ENSG00000202300.1	2.35878	3.77572	2.32937	1.62092	0.105035	NA
ENSG00000207241.1	2.35878	3.77572	2.32937	1.62092	0.105035	NA
ENSG00000238793.1	2.35878	3.77572	2.32937	1.62092	0.105035	NA
ENSG00000277578.1	2.35878	3.77572	2.32937	1.62092	0.105035	NA
ENSG00000286909.1	2.35878	3.77572	2.32937	1.62092	0.105035	NA
ENSG00000144485.11	6.80605	3.77458	1.77751	2.12352	0.03371	0.141805
ENSG00000136856.18	6.83879	3.7708	1.77576	2.12349	0.0337131	0.141805
ENSG00000150967.19	6.98717	3.77053	1.7667	2.13423	0.0328241	0.139072
ENSG00000200156.1	13.5663	3.76979	1.30361	2.89182	0.00383016	0.028112
ENSG00000205746.9	2.39152	3.76843	2.34691	1.6057	0.10834	NA
ENSG00000221676.1	53.8051	3.76509	0.707208	5.32388	1.01574e-07	3.82169e-06
ENSG00000222693.1	2.32933	3.76405	2.34771	1.60329	0.108872	NA
ENSG00000275131.3	2.32933	3.76405	2.34771	1.60329	0.108872	NA
ENSG00000254901.8	6.84207	3.76356	1.78664	2.1065	0.0351611	0.14609
ENSG00000159899.16	27.3313	3.75952	0.925025	4.06424	4.81892e-05	0.000822684
ENSG00000110719.10	129.502	3.75704	0.489057	7.68221	1.5637e-14	3.08129e-12
ENSG00000115290.10	2.36207	3.75652	2.33869	1.60625	0.108219	NA
ENSG00000284773.1	2.36207	3.75652	2.33869	1.60625	0.108219	NA
ENSG00000286088.1	2.36207	3.75652	2.33869	1.60625	0.108219	NA
ENSG00000202198.1	549.738	3.75619	0.335724	11.1883	4.65232e-29	1.08176e-25
ENSG00000283293.1	549.738	3.75619	0.335724	11.1883	4.65232e-29	1.08176e-25
ENSG00000184925.12	6.72099	3.75472	1.78082	2.10842	0.0349946	0.145667
ENSG00000142330.20	20.8797	3.75059	1.07365	3.49331	0.000477075	0.00543062
ENSG00000104983.8	6.72428	3.74678	1.77961	2.1054	0.0352569	0.146235
ENSG00000255624.4	2.33262	3.74483	2.3377	1.60193	0.109171	NA
ENSG00000276681.4	2.33262	3.74483	2.3377	1.60193	0.109171	NA
ENSG00000037897.17	6.8465	3.7346	1.776	2.10281	0.0354824	0.146908
ENSG00000163482.12	60.2646	3.73419	0.653968	5.71005	1.12944e-08	5.47121e-07
ENSG00000111344.12	2.30317	3.73319	2.34297	1.59336	0.11108	NA
ENSG00000147255.19	2.30317	3.73319	2.34297	1.59336	0.11108	NA
ENSG00000199683.1	2.30317	3.73319	2.34297	1.59336	0.11108	NA
ENSG00000267077.1	2.30317	3.73319	2.34297	1.59336	0.11108	NA
ENSG00000281311.1	2.30317	3.73319	2.34297	1.59336	0.11108	NA
ENSG00000005379.17	6.60648	3.73046	1.78772	2.08671	0.036914	0.15154
ENSG00000164050.13	228.926	3.72852	0.413092	9.02588	1.78258e-19	7.97086e-17
ENSG00000141391.14	19.9777	3.72847	1.06296	3.50763	0.000452124	0.0052279
ENSG00000277599.1	704.71	3.72802	0.372151	10.0175	1.27711e-23	1.48477e-20
ENSG00000223125.1	12.9446	3.72734	1.36267	2.73532	0.006232	0.0412839
ENSG00000135596.18	66.8396	3.72429	0.624645	5.96225	2.48793e-09	1.50649e-07
ENSG00000252879.1	6.82034	3.72259	1.78667	2.08354	0.0372019	0.152292
ENSG00000202515.1	40.2086	3.72217	0.788082	4.72307	2.32307e-06	6.11041e-05
ENSG00000173727.13	2.27372	3.72143	2.35432	1.58068	0.11395	NA
ENSG00000197858.11	113.069	3.71897	0.510289	7.28796	3.1468e-13	5.01161e-11
ENSG00000162878.13	66.6369	3.71549	0.635794	5.84385	5.10081e-09	2.70785e-07
ENSG00000206620.1	2.30646	3.71405	2.38062	1.56012	0.118732	NA
ENSG00000279088.1	26.7043	3.71196	0.935357	3.9685	7.23275e-05	0.00114095
ENSG00000083838.17	6.70254	3.70598	1.77844	2.08383	0.0371755	0.152237
ENSG00000107872.14	13.26	3.70438	1.29064	2.8702	0.00410214	0.0296773
ENSG00000178814.17	19.3418	3.70293	1.08692	3.40681	0.000657272	0.00700408
ENSG00000173209.23	59.1392	3.70258	0.653583	5.66505	1.46982e-08	6.86269e-07
ENSG00000183971.10	2.27701	3.70153	2.36925	1.56232	0.118212	NA
ENSG00000232347.1	2.27701	3.70153	2.36925	1.56232	0.118212	NA
ENSG00000259408.2	2.27701	3.70153	2.36925	1.56232	0.118212	NA
ENSG00000279653.1	2.27701	3.70153	2.36925	1.56232	0.118212	NA
ENSG00000106404.14	6.49526	3.69758	1.78931	2.06649	0.0387822	0.156788
ENSG00000243696.5	13.3429	3.69539	1.29242	2.85929	0.00424594	0.0304148
ENSG00000198517.10	193.693	3.69472	0.449482	8.21996	2.03578e-16	6.0687e-14
ENSG00000140398.14	13.1127	3.69349	1.28633	2.87133	0.00408744	0.0295894
ENSG00000140474.14	71.6424	3.69164	0.612626	6.02592	1.68147e-09	1.04539e-07
ENSG00000177595.19	39.864	3.69079	0.788467	4.68098	2.85512e-06	7.26552e-05
ENSG00000136378.15	2.24756	3.68932	2.36638	1.55906	0.118983	NA
ENSG00000258301.3	2.24756	3.68932	2.36638	1.55906	0.118983	NA
ENSG00000269275.1	2.24756	3.68932	2.36638	1.55906	0.118983	NA
ENSG00000273026.1	2.24756	3.68932	2.36638	1.55906	0.118983	NA
ENSG00000163702.20	19.3757	3.6852	1.06894	3.44752	0.00056575	0.00627017
ENSG00000125434.11	52.9081	3.68455	0.706159	5.21774	1.81121e-07	6.41986e-06
ENSG00000201428.1	12.7648	3.68231	1.31015	2.81061	0.00494482	0.0343497
ENSG00000255717.8	246.89	3.682	0.398065	9.24974	2.25044e-20	1.30818e-17
ENSG00000288538.1	6.65022	3.68127	1.79767	2.0478	0.0405796	0.161126
ENSG00000145214.14	25.967	3.67969	0.932158	3.9475	7.89712e-05	0.00122522
ENSG00000080823.23	2.21811	3.67721	2.3705	1.55124	0.120844	NA
ENSG00000088899.16	2.21811	3.67721	2.3705	1.55124	0.120844	NA
ENSG00000130748.7	2.21811	3.67721	2.3705	1.55124	0.120844	NA
ENSG00000188243.14	2.21811	3.67721	2.3705	1.55124	0.120844	NA
ENSG00000273428.4	2.21811	3.67721	2.3705	1.55124	0.120844	NA
ENSG00000260144.1	6.4102	3.6766	1.79329	2.0502	0.0403453	0.160774
ENSG00000139631.20	26.4961	3.67509	0.951093	3.86407	0.000111514	0.00163902
ENSG00000077454.17	90.0662	3.67366	0.563886	6.5149	7.27404e-11	6.60687e-09
ENSG00000177225.17	108.423	3.66869	0.523816	7.00379	2.49127e-12	3.14821e-10
ENSG00000259943.1	2.18866	3.66501	2.38112	1.53919	0.123757	NA
ENSG00000283575.1	6.29241	3.65941	1.8078	2.02424	0.0429459	0.166707
ENSG00000157353.17	19.0388	3.65443	1.07088	3.41256	0.000643556	0.00690138
ENSG00000160117.16	38.1168	3.65324	0.78818	4.63503	3.56881e-06	8.8467e-05
ENSG00000206954.1	2.15922	3.65253	2.39872	1.5227	0.127833	NA
ENSG00000262979.1	2.15922	3.65253	2.39872	1.5227	0.127833	NA
ENSG00000110455.14	18.9831	3.64881	1.07169	3.40473	0.000662288	0.00705106
ENSG00000189238.6	2.12648	3.64868	2.71321	1.34478	0.178696	NA
ENSG00000187531.14	18.8915	3.64678	1.07391	3.39579	0.000684319	0.00722606
ENSG00000256092.3	6.26625	3.6467	1.80207	2.02361	0.0430101	0.16679
ENSG00000100359.21	88.6539	3.64545	0.552564	6.59734	4.1859e-11	3.98895e-09
ENSG00000215417.13	38.3743	3.64494	0.782221	4.65973	3.16627e-06	7.91635e-05
ENSG00000182272.12	56.4347	3.64487	0.670814	5.43351	5.52569e-08	2.23839e-06
ENSG00000273058.2	2.19195	3.64439	2.40273	1.51677	0.129325	NA
ENSG00000127415.13	37.7962	3.64276	0.784853	4.64133	3.46171e-06	8.61208e-05
ENSG00000164414.19	6.29898	3.64244	1.80175	2.02162	0.043216	0.167309
ENSG00000288550.2	25.3422	3.64134	0.935716	3.8915	9.96249e-05	0.00148581
ENSG00000187796.15	2.12977	3.63957	2.42491	1.50091	0.133379	NA
ENSG00000275993.3	18.8719	3.63755	1.07422	3.38624	0.000708583	0.00741493
ENSG00000174885.13	2.19524	3.63718	2.75927	1.31817	0.187448	NA
ENSG00000064547.14	2.1625	3.6316	2.39752	1.51473	0.12984	NA
ENSG00000089091.16	2.1625	3.6316	2.39752	1.51473	0.12984	NA
ENSG00000102871.16	2.1625	3.6316	2.39752	1.51473	0.12984	NA
ENSG00000205754.12	2.1625	3.6316	2.39752	1.51473	0.12984	NA
ENSG00000268743.1	2.1625	3.6316	2.39752	1.51473	0.12984	NA
ENSG00000287577.1	2.1625	3.6316	2.39752	1.51473	0.12984	NA
ENSG00000188747.9	12.9275	3.63094	1.31205	2.76738	0.00565088	0.0383969
ENSG00000173531.16	6.21064	3.62933	1.80331	2.0126	0.0441571	0.170409
ENSG00000171163.16	178.916	3.62788	0.460082	7.88529	3.13797e-15	7.15333e-13
ENSG00000185324.22	69.9491	3.62738	0.618106	5.86854	4.3966e-09	2.39409e-07
ENSG00000285733.1	6.39176	3.62536	1.79783	2.01652	0.0437455	0.169134
ENSG00000167700.9	49.225	3.62233	0.717524	5.04838	4.45571e-07	1.4115e-05
ENSG00000205517.13	50.0006	3.62039	0.69102	5.23921	1.61269e-07	5.76896e-06
ENSG00000077264.16	2.13305	3.61897	2.40023	1.50776	0.131615	NA
ENSG00000218510.9	2.13305	3.61897	2.40023	1.50776	0.131615	NA
ENSG00000266820.1	2.13305	3.61897	2.40023	1.50776	0.131615	NA
ENSG00000275484.1	2.13305	3.61897	2.40023	1.50776	0.131615	NA
ENSG00000284536.1	2.13305	3.61897	2.40023	1.50776	0.131615	NA
ENSG00000013573.17	135.976	3.61603	0.475314	7.60767	2.79078e-14	5.06963e-12
ENSG00000072195.15	87.8689	3.61469	0.558146	6.47624	9.40389e-11	8.22027e-09
ENSG00000214659.4	2.16579	3.61445	2.51035	1.43982	0.149919	NA
ENSG00000115282.21	55.6801	3.6138	0.66736	5.41507	6.12658e-08	2.44768e-06
ENSG00000100068.14	2.1036	3.60628	2.41001	1.49637	0.134556	NA
ENSG00000102543.14	2.1036	3.60628	2.41001	1.49637	0.134556	NA
ENSG00000122971.9	2.1036	3.60628	2.41001	1.49637	0.134556	NA
ENSG00000207646.1	2.1036	3.60628	2.41001	1.49637	0.134556	NA
ENSG00000230148.8	2.1036	3.60628	2.41001	1.49637	0.134556	NA
ENSG00000244560.7	2.1036	3.60628	2.41001	1.49637	0.134556	NA
ENSG00000250838.1	2.1036	3.60628	2.41001	1.49637	0.134556	NA
ENSG00000277887.1	2.1036	3.60628	2.41001	1.49637	0.134556	NA
ENSG00000033100.17	66.9519	3.60386	0.628891	5.7305	1.00136e-08	4.93298e-07
ENSG00000146826.17	37.5107	3.6025	0.79666	4.522	6.12567e-06	0.000140191
ENSG00000002016.18	24.4544	3.60203	0.947161	3.80298	0.000142965	0.0020245
ENSG00000165905.18	30.4982	3.60125	0.861593	4.17975	2.91828e-05	0.000534298
ENSG00000115129.14	12.3439	3.6008	1.29845	2.77315	0.0055516	0.0378551
ENSG00000249967.1	2.13634	3.599	2.46124	1.46227	0.143667	NA
ENSG00000111271.15	12.5185	3.59468	1.30661	2.75115	0.00593856	0.0398394
ENSG00000178685.14	18.3616	3.59358	1.08055	3.3257	0.000881977	0.00881931
ENSG00000228906.1	2.07416	3.59334	2.42714	1.48049	0.138744	NA
ENSG00000240616.1	2.07416	3.59334	2.42714	1.48049	0.138744	NA
ENSG00000261305.2	2.07416	3.59334	2.42714	1.48049	0.138744	NA
ENSG00000261889.1	2.07416	3.59334	2.42714	1.48049	0.138744	NA
ENSG00000289103.1	2.07416	3.59334	2.42714	1.48049	0.138744	NA
ENSG00000230699.2	37.0984	3.59055	0.786948	4.56262	5.05181e-06	0.000119618
ENSG00000131480.9	6.06997	3.58944	1.81081	1.98223	0.0474537	0.179181
ENSG00000147166.11	6.00778	3.58928	1.82484	1.9669	0.0491951	0.183139
ENSG00000141258.13	140.581	3.58644	0.464655	7.7185	1.17707e-14	2.40081e-12
ENSG00000235194.9	36.337	3.58501	0.789675	4.53985	5.62932e-06	0.000130112
ENSG00000011347.10	2.10689	3.58494	2.43962	1.46947	0.141706	NA
ENSG00000123843.13	2.10689	3.58494	2.43962	1.46947	0.141706	NA
ENSG00000276712.1	2.10689	3.58494	2.43962	1.46947	0.141706	NA
ENSG00000287868.1	2.10689	3.58494	2.43962	1.46947	0.141706	NA
ENSG00000119688.21	36.084	3.58287	0.800946	4.4733	7.70234e-06	0.000172293
ENSG00000169682.18	36.961	3.58283	0.789669	4.53713	5.70237e-06	0.000131279
ENSG00000208036.1	6.07325	3.58076	1.82007	1.96737	0.0491401	0.183051
ENSG00000276788.1	12.1738	3.5784	1.3015	2.74944	0.0059698	0.0399568
ENSG00000175544.14	6.0438	3.57602	1.81741	1.96765	0.0491083	0.183044
ENSG00000141994.16	17.8697	3.576	1.10324	3.24136	0.00118961	0.0113178
ENSG00000164078.14	42.6286	3.5731	0.735882	4.85553	1.20066e-06	3.42129e-05
ENSG00000175309.15	42.1093	3.57304	0.745033	4.79582	1.62014e-06	4.43876e-05
ENSG00000174109.5	2.07744	3.57149	2.43148	1.46885	0.141873	NA
ENSG00000272173.1	2.07744	3.57149	2.43148	1.46885	0.141873	NA
ENSG00000274998.1	2.07744	3.57149	2.43148	1.46885	0.141873	NA
ENSG00000283928.1	2.07744	3.57149	2.43148	1.46885	0.141873	NA
ENSG00000178971.16	53.9003	3.56673	0.665739	5.35755	8.43577e-08	3.21604e-06
ENSG00000130529.16	2.01526	3.56573	2.49219	1.43076	0.152498	NA
ENSG00000090238.12	30.3468	3.5628	0.857721	4.1538	3.27002e-05	0.000591247
ENSG00000266929.1	2.04799	3.55827	2.43246	1.46283	0.143513	NA
ENSG00000267096.1	2.04799	3.55827	2.43246	1.46283	0.143513	NA
ENSG00000271798.1	2.04799	3.55827	2.43246	1.46283	0.143513	NA
ENSG00000278991.1	2.04799	3.55827	2.43246	1.46283	0.143513	NA
ENSG00000178038.17	12.0331	3.55798	1.30493	2.72657	0.00639963	0.0421408
ENSG00000283442.1	2.08073	3.55561	2.59443	1.37048	0.170538	NA
ENSG00000238597.1	11.839	3.55319	1.36724	2.59881	0.00935489	0.0556636
ENSG00000100417.12	5.89656	3.55311	1.82193	1.95019	0.0511533	0.188266
ENSG00000232956.10	59.1622	3.55289	0.643522	5.52101	3.37048e-08	1.47313e-06
ENSG00000005238.20	11.9448	3.55096	1.30559	2.71981	0.00653192	0.0428556
ENSG00000185761.11	35.5813	3.54752	0.793528	4.47057	7.80121e-06	0.000173665
ENSG00000201715.1	2.01855	3.54505	2.44123	1.45215	0.146459	NA
ENSG00000207312.1	2.01855	3.54505	2.44123	1.45215	0.146459	NA
ENSG00000234409.7	2.01855	3.54505	2.44123	1.45215	0.146459	NA
ENSG00000288258.1	2.01855	3.54505	2.44123	1.45215	0.146459	NA
ENSG00000257815.8	5.90313	3.53494	1.83241	1.92912	0.0537155	0.194426
ENSG00000189164.15	1.9891	3.5316	2.45781	1.43689	0.150749	NA
ENSG00000239521.10	1.9891	3.5316	2.45781	1.43689	0.150749	NA
ENSG00000143258.16	128.581	3.53146	0.485272	7.27728	3.40617e-13	5.35137e-11
ENSG00000088340.17	5.8115	3.5299	1.82628	1.93284	0.0532561	0.193263
ENSG00000252569.1	1.95636	3.52882	2.78039	1.26918	0.204377	NA
ENSG00000125967.17	77.3988	3.52683	0.582734	6.05222	1.42863e-09	8.978e-08
ENSG00000181045.15	23.425	3.52623	0.955716	3.68962	0.000224587	0.00298405
ENSG00000248015.7	5.93044	3.52586	1.82051	1.93675	0.0527765	0.192104
ENSG00000196604.13	2.02183	3.52301	2.48096	1.42002	0.155601	NA
ENSG00000100307.13	5.96317	3.52141	1.81472	1.94047	0.0523224	0.190929
ENSG00000280120.1	5.78534	3.5157	1.82626	1.92508	0.0542189	0.195639
ENSG00000213398.8	23.317	3.51536	0.950033	3.70025	0.000215391	0.00287171
ENSG00000197355.11	47.149	3.51513	0.704705	4.98809	6.09782e-07	1.86071e-05
ENSG00000171097.14	35.5946	3.51379	0.802153	4.38045	1.18435e-05	0.000245631
ENSG00000202363.1	1.99238	3.50878	2.46875	1.42128	0.155236	NA
ENSG00000239553.3	1.99238	3.50878	2.46875	1.42128	0.155236	NA
ENSG00000273129.2	1.99238	3.50878	2.46875	1.42128	0.155236	NA
ENSG00000279347.1	1.99238	3.50878	2.46875	1.42128	0.155236	NA
ENSG00000103254.10	11.634	3.50661	1.31158	2.67358	0.00750475	0.0473928
ENSG00000168010.11	11.6046	3.5042	1.31184	2.6712	0.00755801	0.0475741
ENSG00000100239.16	117.364	3.50261	0.514292	6.81056	9.72212e-12	1.09737e-09
ENSG00000110583.13	98.5958	3.50248	0.527034	6.64565	3.01884e-11	2.97433e-09
ENSG00000121753.13	155.848	3.50033	0.444148	7.881	3.24775e-15	7.26122e-13
ENSG00000002587.10	1.99567	3.49901	2.83353	1.23486	0.216883	NA
ENSG00000200062.1	1.99567	3.49901	2.83353	1.23486	0.216883	NA
ENSG00000231064.8	45.9263	3.49727	0.701749	4.98364	6.23977e-07	1.89904e-05
ENSG00000188735.13	22.9594	3.49655	0.969627	3.60608	0.000310861	0.00382441
ENSG00000197530.13	57.9683	3.49529	0.639202	5.4682	4.54627e-08	1.90812e-06
ENSG00000202474.1	1.96294	3.49491	2.46754	1.41636	0.156671	NA
ENSG00000212588.1	1.96294	3.49491	2.46754	1.41636	0.156671	NA
ENSG00000254165.1	1.96294	3.49491	2.46754	1.41636	0.156671	NA
ENSG00000258588.3	1.96294	3.49491	2.46754	1.41636	0.156671	NA
ENSG00000288919.1	1.96294	3.49491	2.46754	1.41636	0.156671	NA
ENSG00000154358.23	318.001	3.49027	0.381511	9.14856	5.7695e-20	2.79484e-17
ENSG00000141504.12	22.9801	3.48963	0.950431	3.67162	0.000241015	0.00315901
ENSG00000123427.17	5.75703	3.4866	1.84649	1.88823	0.0589953	0.206964
ENSG00000169660.17	17.0758	3.48589	1.0902	3.19748	0.00138633	0.012772
ENSG00000123999.5	1.93349	3.48109	2.47509	1.40645	0.15959	NA
ENSG00000188038.8	1.93349	3.48109	2.47509	1.40645	0.15959	NA
ENSG00000196668.4	1.93349	3.48109	2.47509	1.40645	0.15959	NA
ENSG00000257489.6	1.93349	3.48109	2.47509	1.40645	0.15959	NA
ENSG00000264357.1	1.93349	3.48109	2.47509	1.40645	0.15959	NA
ENSG00000276107.1	1.93349	3.48109	2.47509	1.40645	0.15959	NA
ENSG00000280238.1	1.93349	3.48109	2.47509	1.40645	0.15959	NA
ENSG00000289043.1	1.93349	3.48109	2.47509	1.40645	0.15959	NA
ENSG00000261832.6	5.8225	3.47849	1.82641	1.90455	0.056838	0.201771
ENSG00000074964.17	16.6984	3.47599	1.11604	3.11459	0.00184204	0.0159817
ENSG00000197948.11	28.5997	3.47592	0.860594	4.03898	5.36842e-05	0.000892448
ENSG00000121680.16	11.4377	3.47551	1.31833	2.63629	0.00838191	0.0512884
ENSG00000168970.22	33.6401	3.47314	0.811107	4.28198	1.8524e-05	0.000358934
ENSG00000267199.1	5.58248	3.47261	1.84511	1.88207	0.0598272	0.209062
ENSG00000106089.12	33.8736	3.47116	0.798952	4.34464	1.39502e-05	0.000283045
ENSG00000137494.14	1.90404	3.46708	2.491	1.39184	0.163971	NA
ENSG00000172638.13	1.90404	3.46708	2.491	1.39184	0.163971	NA
ENSG00000176909.12	1.90404	3.46708	2.491	1.39184	0.163971	NA
ENSG00000185955.5	1.90404	3.46708	2.491	1.39184	0.163971	NA
ENSG00000200742.1	1.90404	3.46708	2.491	1.39184	0.163971	NA
ENSG00000213599.10	1.90404	3.46708	2.491	1.39184	0.163971	NA
ENSG00000275734.2	1.90404	3.46708	2.491	1.39184	0.163971	NA
ENSG00000289346.1	1.90404	3.46708	2.491	1.39184	0.163971	NA
ENSG00000236148.5	1.8713	3.46491	2.81781	1.22964	0.21883	NA
ENSG00000259245.2	1.8713	3.46491	2.81781	1.22964	0.21883	NA
ENSG00000169715.15	67.3879	3.46422	0.822269	4.213	2.52005e-05	0.00047255
ENSG00000246922.10	11.152	3.46354	1.36091	2.54502	0.010927	0.0623549
ENSG00000135473.16	45.9659	3.46333	0.719561	4.81312	1.48594e-06	4.12303e-05
ENSG00000106327.13	28.085	3.45965	0.863519	4.00646	6.16369e-05	0.000999428
ENSG00000082014.17	28.0228	3.45912	0.8645	4.0013	6.29961e-05	0.00101863
ENSG00000201965.1	1.93677	3.45841	2.52802	1.36803	0.171303	NA
ENSG00000260425.1	1.93677	3.45841	2.52802	1.36803	0.171303	NA
ENSG00000101213.7	5.55632	3.4579	1.84036	1.87893	0.0602541	0.20986
ENSG00000108465.15	101.74	3.45782	0.511736	6.75703	1.40849e-11	1.5435e-09
ENSG00000264293.2	1.87459	3.45262	2.51653	1.37198	0.170071	NA
ENSG00000272379.1	1.87459	3.45262	2.51653	1.37198	0.170071	NA
ENSG00000267121.6	22.6443	3.44956	0.957832	3.60142	0.000316479	0.00387711
ENSG00000228873.1	5.49743	3.44808	1.84959	1.86424	0.0622876	0.215138
ENSG00000171703.17	11.1171	3.44329	1.32487	2.59896	0.00935065	0.0556636
ENSG00000283791.1	11.1171	3.44329	1.32487	2.59896	0.00935065	0.0556636
ENSG00000170684.10	1.90733	3.44327	2.50998	1.37183	0.170116	NA
ENSG00000229833.10	1.90733	3.44327	2.50998	1.37183	0.170116	NA
ENSG00000172824.16	5.6491	3.43954	1.83163	1.87786	0.0604009	0.210183
ENSG00000182809.11	66.42	3.43945	0.599825	5.73409	9.80346e-09	4.85e-07
ENSG00000185347.18	16.536	3.43513	1.09621	3.13364	0.00172652	0.0151263
ENSG00000178498.16	110.498	3.43504	0.495394	6.93395	4.09249e-12	4.90508e-10
ENSG00000272692.2	5.61965	3.43459	1.83405	1.87268	0.0611125	0.212088
ENSG00000130827.6	400.714	3.43437	0.348701	9.84904	6.92042e-23	7.31426e-20
ENSG00000203761.5	10.8902	3.43383	1.3504	2.54283	0.0109959	0.0626045
ENSG00000159140.21	2165	3.4296	0.282163	12.1547	5.41753e-34	3.14921e-30
ENSG00000154134.15	1.87788	3.42865	2.50591	1.36822	0.171242	NA
ENSG00000156500.16	1.87788	3.42865	2.50591	1.36822	0.171242	NA
ENSG00000217576.7	1.87788	3.42865	2.50591	1.36822	0.171242	NA
ENSG00000238365.3	1.87788	3.42865	2.50591	1.36822	0.171242	NA
ENSG00000258659.7	1.87788	3.42865	2.50591	1.36822	0.171242	NA
ENSG00000260369.2	1.87788	3.42865	2.50591	1.36822	0.171242	NA
ENSG00000273036.3	1.87788	3.42865	2.50591	1.36822	0.171242	NA
ENSG00000270123.4	22.231	3.42476	0.97926	3.49729	0.000470008	0.00538355
ENSG00000185986.13	5.62294	3.42439	1.83661	1.86452	0.062249	0.215069
ENSG00000279672.2	5.62294	3.42439	1.83661	1.86452	0.062249	0.215069
ENSG00000121310.17	10.743	3.42065	1.35257	2.52899	0.011439	0.0646439
ENSG00000251562.9	46752.5	3.42058	0.335263	10.2027	1.92877e-24	2.49154e-21
ENSG00000173621.9	114.155	3.41955	0.518694	6.59262	4.32132e-11	4.08452e-09
ENSG00000167968.13	5.59349	3.41947	1.83605	1.86241	0.0625454	0.215836
ENSG00000129219.14	27.7361	3.41765	0.878524	3.89022	0.000100155	0.00148955
ENSG00000163874.11	44.1751	3.41719	0.706822	4.83459	1.33423e-06	3.75104e-05
ENSG00000214145.8	1.84843	3.41417	2.51194	1.35918	0.17409	NA
ENSG00000229127.2	1.84843	3.41417	2.51194	1.35918	0.17409	NA
ENSG00000266446.1	1.84843	3.41417	2.51194	1.35918	0.17409	NA
ENSG00000267368.1	1.84843	3.41417	2.51194	1.35918	0.17409	NA
ENSG00000283990.1	1.84843	3.41417	2.51194	1.35918	0.17409	NA
ENSG00000143416.21	102.993	3.41333	0.512365	6.66191	2.70293e-11	2.70899e-09
ENSG00000278217.1	3610.86	3.41257	0.309014	11.0434	2.35889e-28	4.57074e-25
ENSG00000226332.2	16.4488	3.41199	1.10394	3.09074	0.0019966	0.0169806
ENSG00000271857.1	5.59677	3.40918	1.84913	1.84366	0.065232	0.22214
ENSG00000075399.14	10.8913	3.40828	1.32736	2.56771	0.0102373	0.0595987
ENSG00000144134.19	5.44839	3.40814	1.86293	1.82946	0.0673314	0.226892
ENSG00000130590.14	21.4904	3.40567	0.970858	3.50789	0.000451669	0.0052279
ENSG00000278815.1	21.9464	3.4044	0.981096	3.47	0.000520462	0.00585192
ENSG00000158220.14	5.50514	3.4044	1.8426	1.84761	0.0646593	0.22084
ENSG00000233937.8	5.50514	3.4044	1.8426	1.84761	0.0646593	0.22084
ENSG00000118162.14	5.35676	3.40278	1.85411	1.83527	0.0664663	0.225156
ENSG00000139574.9	5.41894	3.40272	1.85855	1.83084	0.0671239	0.226395
ENSG00000125458.7	58.317	3.40039	0.659751	5.15405	2.54921e-07	8.59047e-06
ENSG00000184162.15	10.6317	3.40037	1.35438	2.51064	0.0120513	0.0671983
ENSG00000055955.17	1.81898	3.39953	2.52706	1.34525	0.178545	NA
ENSG00000102886.15	1.81898	3.39953	2.52706	1.34525	0.178545	NA
ENSG00000115841.21	1.81898	3.39953	2.52706	1.34525	0.178545	NA
ENSG00000200279.1	1.81898	3.39953	2.52706	1.34525	0.178545	NA
ENSG00000204052.4	1.81898	3.39953	2.52706	1.34525	0.178545	NA
ENSG00000211643.2	1.81898	3.39953	2.52706	1.34525	0.178545	NA
ENSG00000281332.1	1.81898	3.39953	2.52706	1.34525	0.178545	NA
ENSG00000284574.1	1.81898	3.39953	2.52706	1.34525	0.178545	NA
ENSG00000125089.18	5.53788	3.39908	1.8427	1.84462	0.0650933	0.221733
ENSG00000123338.13	1.78624	3.39802	2.85821	1.18886	0.234494	NA
ENSG00000162341.18	42.8237	3.39663	0.716969	4.73749	2.1638e-06	5.7566e-05
ENSG00000243509.6	21.8352	3.39492	0.989474	3.43104	0.000601282	0.00656695
ENSG00000109736.15	80.4653	3.39488	0.554817	6.11892	9.4209e-10	6.29468e-08
ENSG00000277034.1	5.42223	3.39431	1.88635	1.79941	0.0719545	0.237384
ENSG00000278861.1	5.36004	3.39226	1.85433	1.82937	0.0673447	0.226892
ENSG00000201852.1	1.85171	3.39096	2.5829	1.31285	0.189235	NA
ENSG00000224635.2	11.1052	3.39086	1.3433	2.52427	0.0115938	0.0652346
ENSG00000106348.18	48.7239	3.387	0.67649	5.00672	5.53662e-07	1.72109e-05
ENSG00000187583.11	31.8539	3.38577	0.822882	4.11453	3.87973e-05	0.000683421
ENSG00000279073.3	15.9929	3.38577	1.10378	3.06742	0.00215917	0.0181639
ENSG00000164039.15	1.78953	3.38446	2.55227	1.32606	0.18482	NA
ENSG00000173846.13	16.5253	3.38148	1.11526	3.032	0.00242936	0.019862
ENSG00000184916.9	58.8092	3.37732	0.621069	5.43792	5.39065e-08	2.19132e-06
ENSG00000271816.1	5.2717	3.37697	1.85936	1.8162	0.0693403	0.231121
ENSG00000103245.14	10.6951	3.3749	1.33057	2.53642	0.0111992	0.0635439
ENSG00000257285.6	1.82227	3.37469	2.55594	1.32033	0.186724	NA
ENSG00000198198.17	256.399	3.37322	0.389536	8.6596	4.73439e-18	1.72006e-15
ENSG00000014914.21	37.0155	3.37212	0.758626	4.44504	8.78763e-06	0.000192764
ENSG00000198837.10	229.577	3.37146	0.397925	8.47262	2.39931e-17	8.20421e-15
ENSG00000259865.1	1.76008	3.36863	2.59148	1.29989	0.19364	NA
ENSG00000273544.1	1.76008	3.36863	2.59148	1.29989	0.19364	NA
ENSG00000275101.1	1.76008	3.36863	2.59148	1.29989	0.19364	NA
ENSG00000132600.18	63.4353	3.36799	0.61146	5.50811	3.62698e-08	1.5793e-06
ENSG00000172932.16	36.6185	3.36532	0.779186	4.31902	1.56726e-05	0.000308831
ENSG00000255185.6	5.15061	3.36374	1.93162	1.74141	0.0816124	0.258184
ENSG00000197182.15	63.371	3.36135	0.601552	5.5878	2.29966e-08	1.04437e-06
ENSG00000274012.1	5.24554	3.36103	1.86057	1.80646	0.0708467	0.234662
ENSG00000235703.7	20.6975	3.35959	0.998857	3.36344	0.000769783	0.00790108
ENSG00000258199.1	10.6427	3.35932	1.33785	2.51099	0.0120394	0.067164
ENSG00000143816.8	1.79282	3.35921	2.54814	1.3183	0.187404	NA
ENSG00000166133.18	1.79282	3.35921	2.54814	1.3183	0.187404	NA
ENSG00000173237.5	1.79282	3.35921	2.54814	1.3183	0.187404	NA
ENSG00000243056.2	1.79282	3.35921	2.54814	1.3183	0.187404	NA
ENSG00000252996.1	1.79282	3.35921	2.54814	1.3183	0.187404	NA
ENSG00000281808.1	1.79282	3.35921	2.54814	1.3183	0.187404	NA
ENSG00000067191.16	37.4279	3.35767	0.756415	4.43892	9.04102e-06	0.000197206
ENSG00000054179.12	1.73063	3.3513	2.65946	1.26014	0.207618	NA
ENSG00000255423.1	1.73063	3.3513	2.65946	1.26014	0.207618	NA
ENSG00000282851.2	1.73063	3.3513	2.65946	1.26014	0.207618	NA
ENSG00000174939.11	15.3898	3.35002	1.13446	2.95296	0.00314745	0.0242976
ENSG00000206602.1	5.21937	3.34517	1.86971	1.78914	0.0735927	0.240943
ENSG00000143178.13	1.76337	3.34397	2.55221	1.31023	0.190119	NA
ENSG00000174871.11	1.76337	3.34397	2.55221	1.31023	0.190119	NA
ENSG00000207483.1	1.76337	3.34397	2.55221	1.31023	0.190119	NA
ENSG00000252326.1	1.76337	3.34397	2.55221	1.31023	0.190119	NA
ENSG00000263647.1	1.76337	3.34397	2.55221	1.31023	0.190119	NA
ENSG00000160796.18	337.81	3.34149	0.361715	9.2379	2.51371e-20	1.39164e-17
ENSG00000142539.9	5.18993	3.33976	1.86751	1.78835	0.07372	0.241156
ENSG00000187024.15	5.18993	3.33976	1.86751	1.78835	0.07372	0.241156
ENSG00000042753.12	5.30886	3.33672	1.85386	1.79987	0.071881	0.237209
ENSG00000169228.14	25.3967	3.33554	0.912098	3.657	0.000255188	0.00330013
ENSG00000104866.11	25.8308	3.3326	0.878429	3.79382	0.000148346	0.00209052
ENSG00000207343.1	20.595	3.332	1.02879	3.23875	0.00120055	0.011394
ENSG00000185800.12	118.316	3.33168	0.493536	6.75063	1.47201e-11	1.58459e-09
ENSG00000199377.1	144.517	3.32876	0.453794	7.33541	2.21047e-13	3.61956e-11
ENSG00000083814.13	1.73392	3.32864	2.56636	1.29703	0.194622	NA
ENSG00000175294.6	1.73392	3.32864	2.56636	1.29703	0.194622	NA
ENSG00000178386.13	1.73392	3.32864	2.56636	1.29703	0.194622	NA
ENSG00000205710.4	1.73392	3.32864	2.56636	1.29703	0.194622	NA
ENSG00000237276.9	1.73392	3.32864	2.56636	1.29703	0.194622	NA
ENSG00000240498.9	1.73392	3.32864	2.56636	1.29703	0.194622	NA
ENSG00000284259.1	1.73392	3.32864	2.56636	1.29703	0.194622	NA
ENSG00000146063.20	191.963	3.32736	0.409095	8.13346	4.17205e-16	1.07787e-13
ENSG00000072163.20	10.1803	3.32699	1.37013	2.42822	0.0151729	0.0803079
ENSG00000159214.13	5.31215	3.32568	1.8668	1.78149	0.0748323	0.243629
ENSG00000200418.1	5.10158	3.32391	1.87054	1.77697	0.0755727	0.24496
ENSG00000068137.15	72.5394	3.32368	0.567652	5.85514	4.76609e-09	2.54177e-07
ENSG00000130511.16	45.8446	3.32323	0.692299	4.80028	1.58444e-06	4.36509e-05
ENSG00000255165.1	1.76666	3.32054	2.65073	1.25269	0.210319	NA
ENSG00000137218.10	5.2827	3.32035	1.86291	1.78234	0.0746936	0.243451
ENSG00000127586.17	87.4789	3.31628	0.527222	6.29009	3.17286e-10	2.44289e-08
ENSG00000262663.1	5.25325	3.31507	1.8606	1.78172	0.0747951	0.243576
ENSG00000162065.14	101.295	3.31363	0.519283	6.38117	1.75741e-10	1.44905e-08
ENSG00000106133.18	20.533	3.31341	0.969644	3.41715	0.000632815	0.00683746
ENSG00000147437.10	1.70447	3.3129	2.59119	1.27853	0.201064	NA
ENSG00000158301.20	1.70447	3.3129	2.59119	1.27853	0.201064	NA
ENSG00000276771.1	1.70447	3.3129	2.59119	1.27853	0.201064	NA
ENSG00000284372.1	1.70447	3.3129	2.59119	1.27853	0.201064	NA
ENSG00000288032.1	1.70447	3.3129	2.59119	1.27853	0.201064	NA
ENSG00000080189.15	41.726	3.30972	0.729201	4.53883	5.6568e-06	0.000130488
ENSG00000187186.15	10.5654	3.30934	1.35833	2.43633	0.0148372	0.0789823
ENSG00000141524.17	5.07542	3.30734	1.87356	1.76527	0.0775191	0.249029
ENSG00000103260.9	30.5203	3.3059	0.814309	4.05975	4.91245e-05	0.000832538
ENSG00000167702.13	128.502	3.30374	0.468172	7.05667	1.7054e-12	2.203e-10
ENSG00000167701.14	5.1649	3.29914	1.86364	1.77027	0.0766824	0.247435
ENSG00000132680.11	258.58	3.29881	0.403163	8.18232	2.78432e-16	7.89525e-14
ENSG00000115137.12	1.67502	3.2964	2.63057	1.25311	0.210166	NA
ENSG00000200983.1	5.13546	3.29365	1.86785	1.76334	0.0778436	0.249383
ENSG00000170899.11	1.70776	3.28629	2.59496	1.26641	0.205365	NA
ENSG00000234233.1	1.70776	3.28629	2.59496	1.26641	0.205365	NA
ENSG00000284585.1	1.70776	3.28629	2.59496	1.26641	0.205365	NA
ENSG00000285852.1	1.70776	3.28629	2.59496	1.26641	0.205365	NA
ENSG00000174652.20	40.1848	3.28622	0.716985	4.58339	4.57502e-06	0.000110581
ENSG00000107816.17	65.4825	3.28588	0.600712	5.46998	4.50088e-08	1.90281e-06
ENSG00000198276.16	65.6766	3.28518	0.590216	5.56607	2.60553e-08	1.16957e-06
ENSG00000135637.14	44.9395	3.2825	0.685948	4.78535	1.7069e-06	4.6474e-05
ENSG00000162004.19	25.4274	3.28215	0.927366	3.53922	0.000401311	0.00471754
ENSG00000108515.18	154.445	3.28018	0.464333	7.06429	1.61434e-12	2.1088e-10
ENSG00000124067.17	100.242	3.28014	0.503854	6.5101	7.50995e-11	6.76827e-09
ENSG00000196371.4	1.64557	3.27839	2.69893	1.2147	0.22448	NA
ENSG00000167747.16	24.9541	3.27504	0.881263	3.7163	0.000202158	0.0027329
ENSG00000135723.14	75.4273	3.27349	0.555381	5.89413	3.76662e-09	2.13613e-07
ENSG00000196436.9	10.2448	3.27323	1.35594	2.414	0.0157786	0.0824089
ENSG00000090539.15	1.67831	3.27019	2.59646	1.25948	0.207856	NA
ENSG00000138161.14	1.67831	3.27019	2.59646	1.25948	0.207856	NA
ENSG00000170166.6	1.67831	3.27019	2.59646	1.25948	0.207856	NA
ENSG00000201912.1	1.67831	3.27019	2.59646	1.25948	0.207856	NA
ENSG00000223012.1	1.67831	3.27019	2.59646	1.25948	0.207856	NA
ENSG00000259115.1	1.67831	3.27019	2.59646	1.25948	0.207856	NA
ENSG00000167302.11	29.7743	3.26999	0.81537	4.01043	6.06077e-05	0.0009856
ENSG00000200472.1	9.98186	3.26974	1.34823	2.42521	0.0152997	0.080742
ENSG00000180089.6	10.044	3.26965	1.34884	2.42405	0.0153484	0.0808506
ENSG00000168096.15	9.71896	3.26542	1.38041	2.36554	0.0180037	0.0906415
ENSG00000160867.15	9.72225	3.25989	1.37872	2.36443	0.0180579	0.0908051
ENSG00000197448.14	29.6075	3.25912	0.817068	3.98879	6.64104e-05	0.00106437
ENSG00000233695.2	201.966	3.25822	0.42665	7.63675	2.2277e-14	4.17729e-12
ENSG00000207099.1	1.61612	3.2541	2.94955	1.10325	0.269917	NA
ENSG00000101298.15	1.64886	3.25407	2.60937	1.24707	0.212373	NA
ENSG00000197619.15	1.64886	3.25407	2.60937	1.24707	0.212373	NA
ENSG00000206651.1	1.64886	3.25407	2.60937	1.24707	0.212373	NA
ENSG00000223551.1	1.64886	3.25407	2.60937	1.24707	0.212373	NA
ENSG00000235007.3	1.64886	3.25407	2.60937	1.24707	0.212373	NA
ENSG00000235569.12	1.64886	3.25407	2.60937	1.24707	0.212373	NA
ENSG00000261052.6	1.64886	3.25407	2.60937	1.24707	0.212373	NA
ENSG00000269940.1	1.64886	3.25407	2.60937	1.24707	0.212373	NA
ENSG00000276757.1	1.64886	3.25407	2.60937	1.24707	0.212373	NA
ENSG00000277892.1	1.64886	3.25407	2.60937	1.24707	0.212373	NA
ENSG00000284175.1	1.64886	3.25407	2.60937	1.24707	0.212373	NA
ENSG00000037042.9	44.2427	3.25339	0.688747	4.72364	2.3166e-06	6.1072e-05
ENSG00000167967.16	39.6232	3.2533	0.716523	4.5404	5.61484e-06	0.000130112
ENSG00000204152.14	5.02424	3.24896	1.87356	1.73411	0.0828989	0.260482
ENSG00000200291.1	1.6816	3.24736	2.74648	1.18237	0.237059	NA
ENSG00000160972.10	114.963	3.24501	0.518291	6.26098	3.8256e-10	2.86944e-08
ENSG00000011021.23	98.605	3.24388	0.503065	6.44823	1.13166e-10	9.60342e-09
ENSG00000242288.9	4.8464	3.2404	1.88918	1.71524	0.0863013	0.2677
ENSG00000137817.17	78.4406	3.2392	0.551826	5.86996	4.35898e-09	2.39045e-07
ENSG00000124549.15	1.61941	3.23758	2.63372	1.22928	0.218968	NA
ENSG00000132881.12	1.61941	3.23758	2.63372	1.22928	0.218968	NA
ENSG00000207499.1	1.61941	3.23758	2.63372	1.22928	0.218968	NA
ENSG00000169231.13	24.6837	3.23712	0.884537	3.65967	0.000252537	0.00327313
ENSG00000261526.2	5.02752	3.23708	1.88617	1.71622	0.0861213	0.267427
ENSG00000252690.3	14.3724	3.23618	1.15145	2.81053	0.00494593	0.0343497
ENSG00000182173.14	29.3502	3.23608	0.814553	3.97283	7.10235e-05	0.00112496
ENSG00000107521.20	24.687	3.23514	0.887804	3.64399	0.000268447	0.00341837
ENSG00000005206.17	39.066	3.23508	0.732707	4.41525	1.00895e-05	0.0002147
ENSG00000155256.18	19.4795	3.23094	0.98009	3.29658	0.00097871	0.00958592
ENSG00000132635.17	91.394	3.22932	0.531097	6.08047	1.19827e-09	7.73951e-08
ENSG00000248313.1	1.65215	3.22727	2.66938	1.209	0.226664	NA
ENSG00000252343.1	1.65215	3.22727	2.66938	1.209	0.226664	NA
ENSG00000196696.13	33.3894	3.22533	0.784987	4.10877	3.97766e-05	0.000699431
ENSG00000100416.15	38.6798	3.22479	0.721852	4.46738	7.91833e-06	0.000175684
ENSG00000163395.17	43.6124	3.22454	0.684701	4.70941	2.4844e-06	6.41858e-05
ENSG00000137504.15	295.121	3.2243	0.411645	7.83271	4.77477e-15	1.01217e-12
ENSG00000207547.1	4.82024	3.22283	1.89529	1.70044	0.089049	0.273277
ENSG00000137802.14	58.058	3.22132	0.611034	5.27192	1.35001e-07	4.98002e-06
ENSG00000135924.17	48.2626	3.22108	0.656585	4.90582	9.30384e-07	2.71094e-05
ENSG00000278223.1	1.58996	3.22033	2.67315	1.20469	0.228322	NA
ENSG00000213397.12	9.7627	3.21853	1.3647	2.35843	0.0183526	0.0920664
ENSG00000092758.18	34.1422	3.21448	0.779545	4.12354	3.73098e-05	0.000661226
ENSG00000134262.13	9.43762	3.2137	1.38702	2.31698	0.020505	0.0997454
ENSG00000164620.9	19.5167	3.21234	0.98403	3.26447	0.00109667	0.0105721
ENSG00000267898.1	4.76134	3.21144	1.89596	1.69383	0.090297	0.275753
ENSG00000224903.2	1.6227	3.20951	2.64707	1.21248	0.225331	NA
ENSG00000233250.1	1.6227	3.20951	2.64707	1.21248	0.225331	NA
ENSG00000267474.1	1.6227	3.20951	2.64707	1.21248	0.225331	NA
ENSG00000286911.1	1.6227	3.20951	2.64707	1.21248	0.225331	NA
ENSG00000288741.1	1.6227	3.20951	2.64707	1.21248	0.225331	NA
ENSG00000101246.20	51.7053	3.20869	0.675967	4.74681	2.06646e-06	5.52292e-05
ENSG00000207165.1	4.91301	3.20249	1.89042	1.69406	0.090253	0.275691
ENSG00000166987.15	277.943	3.20238	0.376449	8.50681	1.78788e-17	6.29877e-15
ENSG00000206752.1	1.56051	3.20158	2.74187	1.16766	0.242943	NA
ENSG00000285772.1	1.56051	3.20158	2.74187	1.16766	0.242943	NA
ENSG00000100726.15	33.2336	3.20136	0.773032	4.14131	3.45331e-05	0.000620528
ENSG00000214193.11	53.0296	3.20111	0.640354	4.99897	5.76361e-07	1.77739e-05
ENSG00000213930.12	42.9581	3.20054	0.686528	4.66192	3.13268e-06	7.84925e-05
ENSG00000135437.10	4.70244	3.20007	1.90432	1.68043	0.092874	0.280237
ENSG00000169683.8	38.0844	3.1994	0.724187	4.41793	9.96527e-06	0.000212971
ENSG00000130758.8	19.1426	3.19934	0.981135	3.26085	0.00111077	0.0106726
ENSG00000233175.2	42.8295	3.19926	0.698798	4.57823	4.68923e-06	0.000112872
ENSG00000064545.15	13.9994	3.1985	1.15572	2.76755	0.00564798	0.0383969
ENSG00000180902.18	33.214	3.19702	0.781579	4.09047	4.30501e-05	0.000745438
ENSG00000222881.1	4.88357	3.19681	1.88792	1.69329	0.0903993	0.275993
ENSG00000188162.12	4.73518	3.19352	1.90327	1.67791	0.0933648	0.281373
ENSG00000125447.18	81.4484	3.19292	0.537706	5.93805	2.88434e-09	1.7022e-07
ENSG00000131650.14	1.59325	3.19243	2.64535	1.20681	0.227506	NA
ENSG00000207587.1	1.59325	3.19243	2.64535	1.20681	0.227506	NA
ENSG00000214279.13	1.59325	3.19243	2.64535	1.20681	0.227506	NA
ENSG00000242282.6	1.59325	3.19243	2.64535	1.20681	0.227506	NA
ENSG00000249572.2	1.59325	3.19243	2.64535	1.20681	0.227506	NA
ENSG00000261351.2	1.59325	3.19243	2.64535	1.20681	0.227506	NA
ENSG00000269609.6	1.59325	3.19243	2.64535	1.20681	0.227506	NA
ENSG00000289388.1	1.59325	3.19243	2.64535	1.20681	0.227506	NA
ENSG00000184402.15	62.0038	3.18827	0.591952	5.38603	7.20291e-08	2.8101e-06
ENSG00000108666.10	14.1838	3.18316	1.13656	2.8007	0.0050992	0.0352075
ENSG00000215039.8	4.73847	3.18268	1.92944	1.64954	0.0990377	0.29194
ENSG00000267080.7	24.4473	3.18194	0.930414	3.41992	0.000626385	0.00679324
ENSG00000115657.14	131.691	3.18118	0.453205	7.01929	2.23001e-12	2.84902e-10
ENSG00000205643.11	9.27079	3.17871	1.39816	2.2735	0.0229961	0.107847
ENSG00000258366.11	118.309	3.17863	0.466957	6.80712	9.9571e-12	1.11309e-09
ENSG00000280587.2	9.4126	3.17736	1.36414	2.32921	0.0198481	0.0974058
ENSG00000286964.1	4.64683	3.17612	1.906	1.66638	0.095638	0.285539
ENSG00000114923.17	1.5638	3.17542	2.65667	1.19526	0.231985	NA
ENSG00000130304.17	1.5638	3.17542	2.65667	1.19526	0.231985	NA
ENSG00000198569.10	1.5638	3.17542	2.65667	1.19526	0.231985	NA
ENSG00000200243.1	1.5638	3.17542	2.65667	1.19526	0.231985	NA
ENSG00000211454.16	1.5638	3.17542	2.65667	1.19526	0.231985	NA
ENSG00000213213.14	1.5638	3.17542	2.65667	1.19526	0.231985	NA
ENSG00000222345.1	1.5638	3.17542	2.65667	1.19526	0.231985	NA
ENSG00000238531.1	1.5638	3.17542	2.65667	1.19526	0.231985	NA
ENSG00000244486.9	1.5638	3.17542	2.65667	1.19526	0.231985	NA
ENSG00000273961.1	1.5638	3.17542	2.65667	1.19526	0.231985	NA
ENSG00000276900.1	1.5638	3.17542	2.65667	1.19526	0.231985	NA
ENSG00000277694.1	1.5638	3.17542	2.65667	1.19526	0.231985	NA
ENSG00000283667.1	1.5638	3.17542	2.65667	1.19526	0.231985	NA
ENSG00000289555.1	1.5638	3.17542	2.65667	1.19526	0.231985	NA
ENSG00000115275.15	141.368	3.17486	0.444743	7.13863	9.42634e-13	1.32037e-10
ENSG00000026036.22	127.779	3.17315	0.458176	6.92563	4.34042e-12	5.14915e-10
ENSG00000158717.11	13.6787	3.17201	1.1724	2.70557	0.00681878	0.0442391
ENSG00000141295.14	18.2471	3.16574	1.02425	3.0908	0.00199619	0.0169806
ENSG00000142303.14	55.7471	3.16446	0.618949	5.11263	3.17703e-07	1.05532e-05
ENSG00000114812.13	9.36028	3.15915	1.36487	2.31461	0.0206343	0.100207
ENSG00000126453.10	9.36028	3.15915	1.36487	2.31461	0.0206343	0.100207
ENSG00000104859.15	88.9821	3.15863	0.517328	6.10566	1.02376e-09	6.79786e-08
ENSG00000085514.16	1.53435	3.15808	2.68013	1.17833	0.238664	NA
ENSG00000170629.15	1.53435	3.15808	2.68013	1.17833	0.238664	NA
ENSG00000244723.3	1.53435	3.15808	2.68013	1.17833	0.238664	NA
ENSG00000273064.1	1.53435	3.15808	2.68013	1.17833	0.238664	NA
ENSG00000288826.1	1.53435	3.15808	2.68013	1.17833	0.238664	NA
ENSG00000141503.17	223.321	3.153	0.393883	8.00492	1.1954e-15	2.95695e-13
ENSG00000105427.10	1.56709	3.1479	2.74425	1.14709	0.251346	NA
ENSG00000137825.11	1.56709	3.1479	2.74425	1.14709	0.251346	NA
ENSG00000215957.1	1.56709	3.1479	2.74425	1.14709	0.251346	NA
ENSG00000274428.1	1.56709	3.1479	2.74425	1.14709	0.251346	NA
ENSG00000170638.10	121.442	3.14658	0.470718	6.68464	2.31494e-11	2.34031e-09
ENSG00000185379.21	23.6479	3.14437	0.917406	3.42746	0.000609257	0.00663392
ENSG00000167785.9	9.51195	3.14025	1.38405	2.26888	0.0232753	0.108674
ENSG00000157992.12	1.5049	3.14001	2.71953	1.15461	0.248249	NA
ENSG00000188167.9	1.5049	3.14001	2.71953	1.15461	0.248249	NA
ENSG00000203739.5	1.5049	3.14001	2.71953	1.15461	0.248249	NA
ENSG00000269313.5	1.5049	3.14001	2.71953	1.15461	0.248249	NA
ENSG00000152117.18	18.0279	3.13993	1.03224	3.04186	0.00235121	0.0193866
ENSG00000107281.10	122.579	3.13664	0.472925	6.63242	3.30228e-11	3.22625e-09
ENSG00000206799.1	13.7552	3.13633	1.13898	2.75362	0.00589396	0.0397005
ENSG00000164855.16	77.8365	3.13512	0.538021	5.82713	5.63892e-09	2.93983e-07
ENSG00000202444.1	9.01562	3.13312	1.40902	2.22362	0.026174	0.11845
ENSG00000064687.13	118.546	3.13248	0.465969	6.72251	1.78619e-11	1.87084e-09
ENSG00000247092.8	13.4956	3.13185	1.17742	2.65992	0.00781593	0.0486042
ENSG00000276919.1	13.6669	3.12989	1.13628	2.7545	0.00587825	0.0396407
ENSG00000131187.10	1.53764	3.1285	2.70662	1.15587	0.247734	NA
ENSG00000201744.1	1.53764	3.1285	2.70662	1.15587	0.247734	NA
ENSG00000260418.1	1.53764	3.1285	2.70662	1.15587	0.247734	NA
ENSG00000073670.14	4.53561	3.12691	1.91841	1.62995	0.103112	0.300651
ENSG00000228544.1	45.245	3.12622	0.669761	4.66767	3.04641e-06	7.68087e-05
ENSG00000008710.20	213.91	3.12515	0.393267	7.94664	1.91635e-15	4.54682e-13
ENSG00000284368.1	36.4454	3.12511	0.737047	4.24004	2.23481e-05	0.000423847
ENSG00000284454.2	4.65455	3.12501	1.90273	1.64238	0.100511	0.295161
ENSG00000154370.16	13.4073	3.12441	1.17136	2.66734	0.00764539	0.0479734
ENSG00000099949.21	64.149	3.12192	0.579461	5.38762	7.13952e-08	2.79475e-06
ENSG00000163516.14	55.9176	3.12191	0.647031	4.82497	1.40022e-06	3.91321e-05
ENSG00000273443.1	1.47545	3.1204	2.7893	1.1187	0.263267	NA
ENSG00000284364.1	1.47545	3.1204	2.7893	1.1187	0.263267	NA
ENSG00000166166.13	8.89782	3.11982	1.4045	2.2213	0.0263309	0.119068
ENSG00000242338.6	4.47672	3.11487	1.92048	1.62192	0.10482	0.302675
ENSG00000261441.1	4.47672	3.11487	1.92048	1.62192	0.10482	0.302675
ENSG00000054690.14	13.5557	3.11349	1.14134	2.72793	0.00637336	0.0420526
ENSG00000243708.11	26.7273	3.11174	0.845078	3.6822	0.000231234	0.00305839
ENSG00000206834.1	1.50819	3.11024	2.69946	1.15217	0.249251	NA
ENSG00000207336.1	1.50819	3.11024	2.69946	1.15217	0.249251	NA
ENSG00000227398.5	1.50819	3.11024	2.69946	1.15217	0.249251	NA
ENSG00000251455.1	1.50819	3.11024	2.69946	1.15217	0.249251	NA
ENSG00000264346.1	1.50819	3.11024	2.69946	1.15217	0.249251	NA
ENSG00000272223.1	1.50819	3.11024	2.69946	1.15217	0.249251	NA
ENSG00000283170.1	1.50819	3.11024	2.69946	1.15217	0.249251	NA
ENSG00000283762.1	1.50819	3.11024	2.69946	1.15217	0.249251	NA
ENSG00000283836.1	1.50819	3.11024	2.69946	1.15217	0.249251	NA
ENSG00000289447.1	1.50819	3.11024	2.69946	1.15217	0.249251	NA
ENSG00000125734.16	32.0561	3.10771	0.778064	3.99416	6.4924e-05	0.00104399
ENSG00000184207.9	98.8102	3.10118	0.48995	6.32959	2.45806e-10	1.9309e-08
ENSG00000272512.1	4.59894	3.09981	1.91052	1.62249	0.104698	0.302675
ENSG00000163040.15	8.84879	3.09767	1.43462	2.15923	0.0308322	0.133453
ENSG00000142327.13	18.0106	3.09615	0.995275	3.11085	0.00186548	0.016113
ENSG00000261373.1	112.968	3.09519	0.486156	6.36666	1.9319e-10	1.58171e-08
ENSG00000140365.16	31.3078	3.0926	0.776048	3.98507	6.74614e-05	0.00107734
ENSG00000116299.17	1.47874	3.09222	2.70896	1.14148	0.253671	NA
ENSG00000135124.16	1.47874	3.09222	2.70896	1.14148	0.253671	NA
ENSG00000149781.13	1.47874	3.09222	2.70896	1.14148	0.253671	NA
ENSG00000154065.17	1.47874	3.09222	2.70896	1.14148	0.253671	NA
ENSG00000207260.1	1.47874	3.09222	2.70896	1.14148	0.253671	NA
ENSG00000223118.1	1.47874	3.09222	2.70896	1.14148	0.253671	NA
ENSG00000225177.6	1.47874	3.09222	2.70896	1.14148	0.253671	NA
ENSG00000261270.1	1.47874	3.09222	2.70896	1.14148	0.253671	NA
ENSG00000268204.1	1.47874	3.09222	2.70896	1.14148	0.253671	NA
ENSG00000270638.1	1.47874	3.09222	2.70896	1.14148	0.253671	NA
ENSG00000277462.2	1.47874	3.09222	2.70896	1.14148	0.253671	NA
ENSG00000281912.1	1.47874	3.09222	2.70896	1.14148	0.253671	NA
ENSG00000272668.2	13.4183	3.09132	1.15667	2.6726	0.00752669	0.0474599
ENSG00000262560.1	4.42111	3.08935	1.9266	1.60353	0.108818	0.309244
ENSG00000142733.17	48.7316	3.0871	0.642304	4.80629	1.53755e-06	4.24597e-05
ENSG00000101199.13	80.7169	3.08639	0.53037	5.81932	5.90876e-09	3.01295e-07
ENSG00000270055.1	8.76044	3.08609	1.421	2.17177	0.0298726	0.130368
ENSG00000145040.4	35.1421	3.08506	0.742902	4.15272	3.28544e-05	0.000593114
ENSG00000245552.8	4.32947	3.08335	1.96612	1.56824	0.116824	0.324631
ENSG00000126561.18	4.51059	3.08155	1.91661	1.60781	0.107876	0.307999
ENSG00000227199.1	4.51059	3.08155	1.91661	1.60781	0.107876	0.307999
ENSG00000225697.13	97.2616	3.08135	0.493176	6.24798	4.15806e-10	3.0596e-08
ENSG00000287190.1	8.90554	3.07833	1.37847	2.23315	0.0255393	0.116714
ENSG00000234741.9	13.1794	3.07732	1.14406	2.68983	0.00714877	0.0457915
ENSG00000122678.17	44.9029	3.07627	0.67392	4.56475	5.00094e-06	0.000118898
ENSG00000205758.12	8.67209	3.07549	1.41457	2.17415	0.0296938	0.129831
ENSG00000105255.11	8.93827	3.0752	1.39049	2.21159	0.0269949	0.121315
ENSG00000183087.15	4.48114	3.07517	1.92293	1.59921	0.109774	0.311048
ENSG00000089820.16	1.44929	3.07392	2.73161	1.12532	0.260455	NA
ENSG00000124743.6	1.44929	3.07392	2.73161	1.12532	0.260455	NA
ENSG00000150637.9	1.44929	3.07392	2.73161	1.12532	0.260455	NA
ENSG00000183458.14	1.44929	3.07392	2.73161	1.12532	0.260455	NA
ENSG00000200879.1	1.44929	3.07392	2.73161	1.12532	0.260455	NA
ENSG00000236519.2	1.44929	3.07392	2.73161	1.12532	0.260455	NA
ENSG00000239697.11	1.44929	3.07392	2.73161	1.12532	0.260455	NA
ENSG00000249082.2	1.44929	3.07392	2.73161	1.12532	0.260455	NA
ENSG00000254815.6	1.44929	3.07392	2.73161	1.12532	0.260455	NA
ENSG00000260285.1	1.44929	3.07392	2.73161	1.12532	0.260455	NA
ENSG00000263934.5	1.44929	3.07392	2.73161	1.12532	0.260455	NA
ENSG00000264290.1	1.44929	3.07392	2.73161	1.12532	0.260455	NA
ENSG00000265916.1	1.44929	3.07392	2.73161	1.12532	0.260455	NA
ENSG00000286143.1	1.44929	3.07392	2.73161	1.12532	0.260455	NA
ENSG00000215305.10	17.4598	3.07094	1.00655	3.05095	0.00228116	0.0189841
ENSG00000205808.7	4.33276	3.0709	1.93823	1.58438	0.113107	0.317249
ENSG00000111077.18	155.262	3.06671	0.428858	7.15086	8.62357e-13	1.23775e-10
ENSG00000114270.18	695.768	3.0658	0.330811	9.26753	1.9051e-20	1.16572e-17
ENSG00000164053.22	89.157	3.06547	0.523129	5.85987	4.63238e-09	2.49334e-07
ENSG00000172613.8	48.0773	3.06546	0.643805	4.76147	1.92186e-06	5.19616e-05
ENSG00000085999.13	132.518	3.06234	0.453954	6.74593	1.52054e-11	1.62182e-09
ENSG00000148384.14	48.817	3.06161	0.646802	4.73346	2.2072e-06	5.84532e-05
ENSG00000130299.17	34.3427	3.0595	0.762423	4.01287	5.99852e-05	0.000978103
ENSG00000173992.9	13.3049	3.05819	1.14176	2.67848	0.00739573	0.0469806
ENSG00000281832.1	4.33605	3.05713	1.93521	1.57974	0.114166	0.319368
ENSG00000285952.1	34.4845	3.05645	0.747248	4.09027	4.30874e-05	0.000745438
ENSG00000114859.16	57.0801	3.05598	0.599279	5.09942	3.40693e-07	1.11315e-05
ENSG00000229152.2	4.45498	3.05573	1.91997	1.59156	0.111485	0.314516
ENSG00000087077.14	112.685	3.05514	0.473792	6.44827	1.13133e-10	9.60342e-09
ENSG00000198064.14	1.41984	3.05491	2.77101	1.10245	0.270265	NA
ENSG00000256061.7	1.41984	3.05491	2.77101	1.10245	0.270265	NA
ENSG00000270562.1	1.41984	3.05491	2.77101	1.10245	0.270265	NA
ENSG00000277084.1	1.41984	3.05491	2.77101	1.10245	0.270265	NA
ENSG00000279457.4	1.41984	3.05491	2.77101	1.10245	0.270265	NA
ENSG00000284416.1	1.41984	3.05491	2.77101	1.10245	0.270265	NA
ENSG00000101412.13	78.9394	3.05327	0.540674	5.64715	1.63131e-08	7.55603e-07
ENSG00000269469.1	4.3066	3.05087	1.93639	1.57554	0.115132	0.321219
ENSG00000272808.4	4.42553	3.04945	1.92385	1.58508	0.112949	0.317108
ENSG00000183648.11	8.64378	3.04316	1.39002	2.18929	0.0285756	0.12656
ENSG00000222386.1	1.45258	3.04282	2.77614	1.09606	0.273052	NA
ENSG00000246582.3	1.45258	3.04282	2.77614	1.09606	0.273052	NA
ENSG00000261114.1	1.45258	3.04282	2.77614	1.09606	0.273052	NA
ENSG00000278970.3	1.45258	3.04282	2.77614	1.09606	0.273052	NA
ENSG00000222937.1	4.42882	3.03551	1.92809	1.57436	0.115404	0.321516
ENSG00000207167.1	1.3904	3.03435	2.84156	1.06785	0.28559	NA
ENSG00000277249.1	1.3904	3.03435	2.84156	1.06785	0.28559	NA
ENSG00000285106.2	1.3904	3.03435	2.84156	1.06785	0.28559	NA
ENSG00000196700.9	239.62	3.03394	0.382007	7.94211	1.98763e-15	4.62164e-13
ENSG00000220785.8	30.2817	3.03083	0.778642	3.89246	9.92345e-05	0.0014829
ENSG00000222784.1	8.62091	3.02629	1.38703	2.18184	0.0291212	0.128147
ENSG00000242125.3	110.312	3.02606	0.480609	6.29631	3.04824e-10	2.37845e-08
ENSG00000255339.6	8.35473	3.02605	1.42518	2.12327	0.0337312	0.141825
ENSG00000109107.14	4.25099	3.02416	1.94427	1.55542	0.119846	0.329437
ENSG00000167604.15	26.1649	3.02384	0.85513	3.53611	0.000406063	0.00476857
ENSG00000168661.15	1.42313	3.02312	2.76059	1.0951	0.273472	NA
ENSG00000169962.5	1.42313	3.02312	2.76059	1.0951	0.273472	NA
ENSG00000202093.1	1.42313	3.02312	2.76059	1.0951	0.273472	NA
ENSG00000255008.4	1.42313	3.02312	2.76059	1.0951	0.273472	NA
ENSG00000261360.2	1.42313	3.02312	2.76059	1.0951	0.273472	NA
ENSG00000262227.1	1.42313	3.02312	2.76059	1.0951	0.273472	NA
ENSG00000274314.1	1.42313	3.02312	2.76059	1.0951	0.273472	NA
ENSG00000197261.12	4.36992	3.02299	1.92792	1.568	0.116881	0.324631
ENSG00000032444.17	34.0408	3.02184	0.738542	4.09162	4.28364e-05	0.000743307
ENSG00000107404.21	107.531	3.01835	0.476266	6.33753	2.33485e-10	1.8466e-08
ENSG00000128886.12	4.22154	3.01775	1.94495	1.55158	0.120762	0.331205
ENSG00000138111.14	8.59475	3.01615	1.39289	2.1654	0.0303573	0.131987
ENSG00000041880.15	25.397	3.01481	0.839881	3.58957	0.000331226	0.00403335
ENSG00000177106.17	47.0033	3.01367	0.645109	4.67156	2.98914e-06	7.57118e-05
ENSG00000172432.19	88.7685	3.01365	0.517465	5.82386	5.75022e-09	2.98447e-07
ENSG00000284874.1	8.3613	3.01326	1.43193	2.10434	0.035349	0.146565
ENSG00000277108.1	12.6396	3.00951	1.15348	2.60906	0.00907908	0.0543818
ENSG00000249542.2	1.36095	3.00691	3.12139	0.963324	0.335385	NA
ENSG00000105722.10	302.547	3.00631	0.357926	8.39927	4.49257e-17	1.47041e-14
ENSG00000276168.1	4.16264	3.00494	1.95346	1.53827	0.123983	0.336704
ENSG00000010626.15	4.22483	3.004	1.96134	1.53161	0.125619	0.339679
ENSG00000104870.13	1.39368	3.00391	2.7668	1.0857	0.277613	NA
ENSG00000117407.17	1.39368	3.00391	2.7668	1.0857	0.277613	NA
ENSG00000151640.13	1.39368	3.00391	2.7668	1.0857	0.277613	NA
ENSG00000164406.8	1.39368	3.00391	2.7668	1.0857	0.277613	NA
ENSG00000171368.12	1.39368	3.00391	2.7668	1.0857	0.277613	NA
ENSG00000184185.10	1.39368	3.00391	2.7668	1.0857	0.277613	NA
ENSG00000202360.1	1.39368	3.00391	2.7668	1.0857	0.277613	NA
ENSG00000220988.1	1.39368	3.00391	2.7668	1.0857	0.277613	NA
ENSG00000234883.7	1.39368	3.00391	2.7668	1.0857	0.277613	NA
ENSG00000272573.6	1.39368	3.00391	2.7668	1.0857	0.277613	NA
ENSG00000272892.1	1.39368	3.00391	2.7668	1.0857	0.277613	NA
ENSG00000273540.5	1.39368	3.00391	2.7668	1.0857	0.277613	NA
ENSG00000277370.1	1.39368	3.00391	2.7668	1.0857	0.277613	NA
ENSG00000283821.1	1.39368	3.00391	2.7668	1.0857	0.277613	NA
ENSG00000284052.1	1.39368	3.00391	2.7668	1.0857	0.277613	NA
ENSG00000288863.1	1.39368	3.00391	2.7668	1.0857	0.277613	NA
ENSG00000140859.16	21.0904	3.00317	0.909137	3.30331	0.000955495	0.00946217
ENSG00000139190.17	95.7643	3.00052	0.510116	5.88204	4.05245e-09	2.24351e-07
ENSG00000103199.14	17.0194	3.00023	1.01347	2.96036	0.00307283	0.023887
ENSG00000223705.10	12.7291	2.99637	1.15235	2.60023	0.009316	0.0555709
ENSG00000110881.12	84.7021	2.99413	0.515009	5.81375	6.10878e-09	3.10134e-07
ENSG00000204149.15	12.5578	2.99373	1.15551	2.59083	0.00957461	0.0564559
ENSG00000106077.19	17.0107	2.99327	1.01583	2.94662	0.00321267	0.0245479
ENSG00000178188.15	192.964	2.99221	0.39771	7.52358	5.32971e-14	9.24825e-12
ENSG00000232098.3	16.9343	2.99179	1.01518	2.94706	0.0032081	0.0245479
ENSG00000105443.16	110.213	2.99087	0.47806	6.25626	3.9431e-10	2.9199e-08
ENSG00000030110.14	4.16593	2.99042	1.95384	1.53054	0.125884	0.340142
ENSG00000139899.11	21.1603	2.98569	0.913681	3.26776	0.00108401	0.0104673
ENSG00000099984.11	1.36423	2.98452	2.7887	1.07022	0.28452	NA
ENSG00000105523.4	1.36423	2.98452	2.7887	1.07022	0.28452	NA
ENSG00000166707.12	1.36423	2.98452	2.7887	1.07022	0.28452	NA
ENSG00000205436.8	1.36423	2.98452	2.7887	1.07022	0.28452	NA
ENSG00000223202.1	1.36423	2.98452	2.7887	1.07022	0.28452	NA
ENSG00000227292.1	1.36423	2.98452	2.7887	1.07022	0.28452	NA
ENSG00000234769.7	1.36423	2.98452	2.7887	1.07022	0.28452	NA
ENSG00000238923.1	1.36423	2.98452	2.7887	1.07022	0.28452	NA
ENSG00000254676.1	1.36423	2.98452	2.7887	1.07022	0.28452	NA
ENSG00000260589.1	1.36423	2.98452	2.7887	1.07022	0.28452	NA
ENSG00000262265.2	1.36423	2.98452	2.7887	1.07022	0.28452	NA
ENSG00000271425.9	1.36423	2.98452	2.7887	1.07022	0.28452	NA
ENSG00000272945.1	1.36423	2.98452	2.7887	1.07022	0.28452	NA
ENSG00000280327.1	1.36423	2.98452	2.7887	1.07022	0.28452	NA
ENSG00000283279.1	1.36423	2.98452	2.7887	1.07022	0.28452	NA
ENSG00000283876.1	1.36423	2.98452	2.7887	1.07022	0.28452	NA
ENSG00000166183.16	4.13648	2.98385	1.95395	1.52709	0.12674	0.341679
ENSG00000105711.14	4.25542	2.98298	1.93938	1.53811	0.124021	0.336728
ENSG00000254341.2	8.42463	2.98236	1.40043	2.12961	0.0332041	0.140575
ENSG00000288208.1	41.5265	2.9786	0.674029	4.4191	9.91106e-06	0.000212971
ENSG00000285314.1	54.3778	2.97753	0.604195	4.92809	8.30366e-07	2.45645e-05
ENSG00000241180.1	4.22597	2.97633	1.94477	1.53043	0.125911	0.340142
ENSG00000221978.13	125.08	2.97523	0.446737	6.65992	2.73982e-11	2.72249e-09
ENSG00000162068.2	8.33628	2.9723	1.39614	2.12894	0.0332592	0.140608
ENSG00000283815.1	4.07758	2.97078	1.96164	1.51443	0.129916	0.347459
ENSG00000233016.8	8.57302	2.96959	1.41419	2.09986	0.0357414	0.147612
ENSG00000250337.8	8.04065	2.96821	1.44061	2.06038	0.0393624	0.158449
ENSG00000108405.4	1.33479	2.96444	2.82806	1.04822	0.294536	NA
ENSG00000126603.9	1.33479	2.96444	2.82806	1.04822	0.294536	NA
ENSG00000163406.11	1.33479	2.96444	2.82806	1.04822	0.294536	NA
ENSG00000163739.5	1.33479	2.96444	2.82806	1.04822	0.294536	NA
ENSG00000166171.13	1.33479	2.96444	2.82806	1.04822	0.294536	NA
ENSG00000232386.9	1.33479	2.96444	2.82806	1.04822	0.294536	NA
ENSG00000232450.1	1.33479	2.96444	2.82806	1.04822	0.294536	NA
ENSG00000273186.1	1.33479	2.96444	2.82806	1.04822	0.294536	NA
ENSG00000055732.13	4.04813	2.96412	1.96946	1.50504	0.132313	0.351612
ENSG00000185404.17	4.16707	2.9622	1.96362	1.50854	0.131417	0.350346
ENSG00000132781.20	41.1012	2.96145	0.675477	4.38423	1.16395e-05	0.000242077
ENSG00000154832.16	57.8632	2.96093	0.587421	5.04056	4.64172e-07	1.4585e-05
ENSG00000277194.1	11.9121	2.9596	1.23072	2.40477	0.0161825	0.0839525
ENSG00000188986.9	41.3084	2.9594	0.673793	4.39215	1.12235e-05	0.000233843
ENSG00000165792.18	20.2255	2.95817	0.930798	3.1781	0.00148241	0.0135279
ENSG00000103326.12	101.09	2.95589	0.507909	5.81972	5.89453e-09	3.01295e-07
ENSG00000102854.16	98.6875	2.95226	0.482245	6.12191	9.24583e-10	6.22636e-08
ENSG00000261054.1	1.36752	2.95198	2.86046	1.03199	0.302075	NA
ENSG00000261126.7	1.36752	2.95198	2.86046	1.03199	0.302075	NA
ENSG00000289285.1	1.36752	2.95198	2.86046	1.03199	0.302075	NA
ENSG00000166436.17	64.9266	2.95114	0.5684	5.19201	2.08034e-07	7.26308e-06
ENSG00000169217.9	106.702	2.951	0.477975	6.17396	6.65984e-10	4.6643e-08
ENSG00000207291.1	16.4141	2.9499	1.0107	2.91866	0.00351536	0.0262658
ENSG00000155066.16	4.17036	2.94854	1.94772	1.51384	0.130065	0.347698
ENSG00000234771.3	61.148	2.94704	0.577395	5.10402	3.32506e-07	1.0951e-05
ENSG00000182087.14	155.289	2.94702	0.423694	6.95555	3.51191e-12	4.29783e-10
ENSG00000130702.15	824.851	2.94503	0.305041	9.65454	4.70258e-22	4.55602e-19
ENSG00000177082.13	40.8766	2.94426	0.67438	4.36588	1.2661e-05	0.000261451
ENSG00000207993.3	1.30534	2.9428	2.89946	1.01495	0.310131	NA
ENSG00000232082.1	1.30534	2.9428	2.89946	1.01495	0.310131	NA
ENSG00000160606.11	4.02197	2.94245	1.96552	1.49703	0.134385	0.355162
ENSG00000198089.16	40.7882	2.94187	0.675136	4.35745	1.31587e-05	0.000270299
ENSG00000255176.1	4.14091	2.94179	1.95274	1.50649	0.131941	0.351187
ENSG00000166343.10	8.13343	2.94152	1.40448	2.09438	0.0362258	0.149084
ENSG00000241852.11	8.16617	2.93742	1.40276	2.09403	0.0362574	0.149108
ENSG00000172500.13	29.0954	2.93614	0.837765	3.50473	0.000457065	0.0052769
ENSG00000101546.13	12.0082	2.93584	1.1776	2.49307	0.0126643	0.0701973
ENSG00000281005.1	3.99252	2.93577	1.97023	1.49006	0.136208	0.359
ENSG00000168395.16	24.1145	2.93299	0.848605	3.45625	0.000547744	0.00611727
ENSG00000112679.15	8.10727	2.93066	1.40325	2.08848	0.0367545	0.151045
ENSG00000159208.16	1.33807	2.93044	2.83022	1.03541	0.300477	NA
ENSG00000199883.1	1.33807	2.93044	2.83022	1.03541	0.300477	NA
ENSG00000222011.9	1.33807	2.93044	2.83022	1.03541	0.300477	NA
ENSG00000255389.1	1.33807	2.93044	2.83022	1.03541	0.300477	NA
ENSG00000259977.1	1.33807	2.93044	2.83022	1.03541	0.300477	NA
ENSG00000265395.1	1.33807	2.93044	2.83022	1.03541	0.300477	NA
ENSG00000271966.1	1.33807	2.93044	2.83022	1.03541	0.300477	NA
ENSG00000278759.2	1.33807	2.93044	2.83022	1.03541	0.300477	NA
ENSG00000071246.11	3.96307	2.92899	1.97773	1.48098	0.138611	0.362704
ENSG00000185485.14	3.96307	2.92899	1.97773	1.48098	0.138611	0.362704
ENSG00000085117.12	4.02526	2.92756	1.9787	1.47954	0.138996	0.363302
ENSG00000135314.13	4.02526	2.92756	1.9787	1.47954	0.138996	0.363302
ENSG00000130270.16	24.0295	2.92708	0.849145	3.44709	0.00056665	0.00627417
ENSG00000180071.20	19.9682	2.92577	0.934948	3.12933	0.00175203	0.0153382
ENSG00000108821.14	457.244	2.92568	0.352764	8.29359	1.09877e-16	3.4525e-14
ENSG00000140326.13	60.5831	2.92548	0.575396	5.0843	3.68984e-07	1.19493e-05
ENSG00000117616.18	60.521	2.92497	0.574104	5.09485	3.49014e-07	1.13659e-05
ENSG00000127419.17	24.2989	2.92493	0.845292	3.46027	0.000539643	0.00605004
ENSG00000140853.17	101.328	2.92191	0.479808	6.08974	1.13091e-09	7.34522e-08
ENSG00000178026.13	3.99581	2.92046	1.97466	1.47896	0.13915	0.36348
ENSG00000250571.7	11.8969	2.91703	1.17299	2.48684	0.0128884	0.0712845
ENSG00000089060.12	16.1033	2.91638	1.01548	2.87192	0.00407992	0.0295718
ENSG00000099326.9	40.1012	2.9159	0.67936	4.29213	1.7697e-05	0.000344633
ENSG00000156873.16	47.7547	2.9153	0.635143	4.58999	4.43265e-06	0.000107812
ENSG00000033122.21	1.27589	2.91406	3.19085	0.913257	0.361107	NA
ENSG00000106003.14	8.2262	2.91386	1.42043	2.0514	0.0402284	0.16061
ENSG00000163832.16	4.0853	2.91325	1.95649	1.48902	0.136482	0.359315
ENSG00000212158.1	4.0853	2.91325	1.95649	1.48902	0.136482	0.359315
ENSG00000212498.1	4.0853	2.91325	1.95649	1.48902	0.136482	0.359315
ENSG00000281991.2	4.0853	2.91325	1.95649	1.48902	0.136482	0.359315
ENSG00000044090.13	44.5803	2.91317	0.657676	4.42949	9.44546e-06	0.000204113
ENSG00000183856.11	194.588	2.91238	0.402925	7.2281	4.89794e-13	7.30044e-11
ENSG00000130813.18	27.4189	2.91055	0.816977	3.56258	0.000367224	0.00438782
ENSG00000200488.1	8.32113	2.91026	1.44647	2.01198	0.0442219	0.170482
ENSG00000099994.11	1.30862	2.90984	2.83196	1.0275	0.304184	NA
ENSG00000199005.4	1.30862	2.90984	2.83196	1.0275	0.304184	NA
ENSG00000242614.3	1.30862	2.90984	2.83196	1.0275	0.304184	NA
ENSG00000261072.2	1.30862	2.90984	2.83196	1.0275	0.304184	NA
ENSG00000261560.1	1.30862	2.90984	2.83196	1.0275	0.304184	NA
ENSG00000277611.1	1.30862	2.90984	2.83196	1.0275	0.304184	NA
ENSG00000278985.1	1.30862	2.90984	2.83196	1.0275	0.304184	NA
ENSG00000284428.1	1.30862	2.90984	2.83196	1.0275	0.304184	NA
ENSG00000288911.1	1.30862	2.90984	2.83196	1.0275	0.304184	NA
ENSG00000289401.1	1.30862	2.90984	2.83196	1.0275	0.304184	NA
ENSG00000139546.11	15.8437	2.90923	1.03097	2.82184	0.00477491	0.0335629
ENSG00000104936.20	88.5368	2.90864	0.511276	5.68898	1.27801e-08	6.13971e-07
ENSG00000127564.17	74.4559	2.90796	0.557794	5.21333	1.85483e-07	6.53462e-06
ENSG00000288823.1	3.93691	2.9067	1.97498	1.47176	0.141085	0.366974
ENSG00000256433.3	39.5765	2.90664	0.688065	4.22436	2.39617e-05	0.000451713
ENSG00000144655.15	4.05585	2.90638	1.96111	1.48201	0.138338	0.362314
ENSG00000186806.6	4.05585	2.90638	1.96111	1.48201	0.138338	0.362314
ENSG00000245849.8	4.05585	2.90638	1.96111	1.48201	0.138338	0.362314
ENSG00000174791.11	28.0341	2.90594	0.790723	3.67504	0.000237809	0.00312404
ENSG00000171680.23	59.7849	2.90426	0.576022	5.04192	4.60885e-07	1.4521e-05
ENSG00000108846.16	290.365	2.90189	0.384078	7.55547	4.17363e-14	7.46502e-12
ENSG00000201801.1	3.90746	2.89987	1.97925	1.46514	0.142883	0.369484
ENSG00000265479.7	8.23278	2.89955	1.43155	2.02547	0.0428196	0.166293
ENSG00000168101.14	4.0264	2.89929	1.96854	1.47281	0.140802	0.366538
ENSG00000140521.17	62.6299	2.89717	0.578498	5.0081	5.4971e-07	1.71338e-05
ENSG00000177000.13	19.989	2.897	0.919081	3.15206	0.00162124	0.0145516
ENSG00000160602.14	16.1699	2.89696	1.02607	2.82337	0.0047522	0.0334438
ENSG00000262691.1	7.70042	2.89684	1.45276	1.99402	0.0461494	0.175682
ENSG00000261706.1	8.14115	2.89606	1.42354	2.03441	0.04191	0.164001
ENSG00000162073.14	51.9416	2.89394	0.613501	4.71709	2.3924e-06	6.26443e-05
ENSG00000174233.12	90.2311	2.89309	0.499703	5.78962	7.0544e-09	3.52682e-07
ENSG00000220201.7	3.87801	2.89296	1.98644	1.45635	0.145295	0.373634
ENSG00000198556.14	8.1117	2.89229	1.42609	2.02813	0.0425471	0.165734
ENSG00000067840.13	1.27917	2.88919	2.8524	1.0129	0.311109	NA
ENSG00000137843.12	1.27917	2.88919	2.8524	1.0129	0.311109	NA
ENSG00000186529.16	1.27917	2.88919	2.8524	1.0129	0.311109	NA
ENSG00000199731.1	1.27917	2.88919	2.8524	1.0129	0.311109	NA
ENSG00000230513.3	1.27917	2.88919	2.8524	1.0129	0.311109	NA
ENSG00000233184.8	1.27917	2.88919	2.8524	1.0129	0.311109	NA
ENSG00000237264.4	1.27917	2.88919	2.8524	1.0129	0.311109	NA
ENSG00000256628.3	1.27917	2.88919	2.8524	1.0129	0.311109	NA
ENSG00000259460.1	1.27917	2.88919	2.8524	1.0129	0.311109	NA
ENSG00000259751.1	1.27917	2.88919	2.8524	1.0129	0.311109	NA
ENSG00000272954.1	1.27917	2.88919	2.8524	1.0129	0.311109	NA
ENSG00000279803.1	1.27917	2.88919	2.8524	1.0129	0.311109	NA
ENSG00000288336.1	1.27917	2.88919	2.8524	1.0129	0.311109	NA
ENSG00000289574.1	1.27917	2.88919	2.8524	1.0129	0.311109	NA
ENSG00000169689.15	28.0157	2.88891	0.798186	3.61935	0.000295343	0.00368815
ENSG00000138744.16	4.02969	2.88392	1.96425	1.4682	0.142049	0.3683
ENSG00000264187.1	4.02969	2.88392	1.96425	1.4682	0.142049	0.3683
ENSG00000284820.1	176.064	2.8809	0.401315	7.17865	7.04033e-13	1.03609e-10
ENSG00000182796.15	27.382	2.87577	0.794899	3.61778	0.000297142	0.00370265
ENSG00000079313.15	65.8047	2.87467	0.566671	5.07291	3.91781e-07	1.25825e-05
ENSG00000081692.13	15.6747	2.87464	1.02023	2.81764	0.00483779	0.0338616
ENSG00000173267.14	23.2934	2.8741	0.854533	3.36336	0.000769992	0.00790108
ENSG00000181523.13	42.8037	2.87221	0.664658	4.32134	1.55083e-05	0.00030677
ENSG00000123815.13	15.5864	2.86905	1.02247	2.80599	0.00501619	0.0347704
ENSG00000131941.8	1.24973	2.86787	2.89168	0.991768	0.32131	NA
ENSG00000152926.16	1.24973	2.86787	2.89168	0.991768	0.32131	NA
ENSG00000215808.4	1.24973	2.86787	2.89168	0.991768	0.32131	NA
ENSG00000241990.5	1.24973	2.86787	2.89168	0.991768	0.32131	NA
ENSG00000244510.2	1.24973	2.86787	2.89168	0.991768	0.32131	NA
ENSG00000248774.1	1.24973	2.86787	2.89168	0.991768	0.32131	NA
ENSG00000268516.3	1.24973	2.86787	2.89168	0.991768	0.32131	NA
ENSG00000274751.1	1.24973	2.86787	2.89168	0.991768	0.32131	NA
ENSG00000182841.13	11.5894	2.86585	1.17403	2.44104	0.0146449	0.078281
ENSG00000207205.1	15.4184	2.8635	1.03932	2.75517	0.00586624	0.0396407
ENSG00000099330.9	3.8224	2.86305	1.98874	1.43963	0.149972	0.380776
ENSG00000170581.14	42.3881	2.8621	0.658993	4.34313	1.40466e-05	0.00028401
ENSG00000202252.1	4.00353	2.86097	1.98171	1.44368	0.148828	0.379446
ENSG00000138834.15	104.656	2.85682	0.469008	6.0912	1.12071e-09	7.31986e-08
ENSG00000111653.20	15.0344	2.85682	1.07047	2.66874	0.00761357	0.0478462
ENSG00000202357.1	1.28246	2.85581	2.97571	0.959706	0.337203	NA
ENSG00000206680.1	1.28246	2.85581	2.97571	0.959706	0.337203	NA
ENSG00000130881.14	11.7084	2.85511	1.16989	2.44049	0.0146673	0.0783246
ENSG00000177685.17	11.8033	2.85262	1.18638	2.40447	0.0161961	0.0839855
ENSG00000100814.18	11.2709	2.85122	1.21355	2.34949	0.0187992	0.0937619
ENSG00000171401.15	15.4785	2.85055	1.0244	2.78265	0.00539164	0.0369813
ENSG00000214706.12	87.4131	2.84985	0.512297	5.56289	2.65345e-08	1.1865e-06
ENSG00000188878.20	26.8617	2.84965	0.79715	3.57479	0.000350502	0.00423151
ENSG00000196502.13	38.1065	2.84925	0.691342	4.12134	3.76675e-05	0.000666549
ENSG00000132535.22	130.919	2.84807	0.434484	6.55507	5.56161e-11	5.09128e-09
ENSG00000230082.1	3.94463	2.84693	1.97458	1.44179	0.149362	0.379972
ENSG00000267168.1	3.94463	2.84693	1.97458	1.44179	0.149362	0.379972
ENSG00000169733.12	30.9482	2.84599	0.757362	3.75776	0.000171439	0.00236998
ENSG00000149926.14	1.22028	2.84501	2.96399	0.959857	0.337127	NA
ENSG00000173567.16	1.22028	2.84501	2.96399	0.959857	0.337127	NA
ENSG00000183161.6	1.22028	2.84501	2.96399	0.959857	0.337127	NA
ENSG00000269318.1	1.22028	2.84501	2.96399	0.959857	0.337127	NA
ENSG00000272853.1	1.22028	2.84501	2.96399	0.959857	0.337127	NA
ENSG00000201675.1	19.5682	2.84348	0.935369	3.03996	0.00236613	0.0194682
ENSG00000215440.12	69.4202	2.84175	0.54178	5.2452	1.5611e-07	5.61898e-06
ENSG00000284526.1	7.94815	2.84103	1.44229	1.9698	0.0488611	0.182715
ENSG00000105696.9	3.79624	2.83958	1.99528	1.42315	0.154692	0.388434
ENSG00000198355.5	46.2631	2.83892	0.635067	4.47026	7.81238e-06	0.000173665
ENSG00000206630.1	11.3899	2.83838	1.17836	2.40876	0.016007	0.0832652
ENSG00000281010.1	11.3899	2.83838	1.17836	2.40876	0.016007	0.0832652
ENSG00000275221.2	3.88573	2.83282	1.97914	1.43134	0.152333	0.38467
ENSG00000254673.1	3.76679	2.83239	1.99547	1.41941	0.15578	0.389902
ENSG00000264920.3	1.25301	2.83151	2.91144	0.972544	0.33078	NA
ENSG00000273211.1	1.25301	2.83151	2.91144	0.972544	0.33078	NA
ENSG00000170037.14	79.3572	2.8298	0.516085	5.4832	4.17709e-08	1.77237e-06
ENSG00000135912.11	76.4872	2.82645	0.524489	5.38896	7.08668e-08	2.78344e-06
ENSG00000088543.15	3.85628	2.8255	1.98583	1.42283	0.154785	0.388583
ENSG00000273729.1	11.6506	2.82361	1.21668	2.32074	0.0203009	0.099209
ENSG00000229180.8	3.91847	2.82338	1.99479	1.41538	0.156959	0.391504
ENSG00000271576.1	7.59691	2.8201	1.42345	1.98117	0.0475717	0.179561
ENSG00000266402.4	105.821	2.81987	0.474967	5.93697	2.9033e-09	1.70473e-07
ENSG00000139880.21	49.2731	2.81843	0.62407	4.51621	6.29566e-06	0.000143236
ENSG00000204758.8	3.7079	2.81804	2.00512	1.40542	0.159895	0.396193
ENSG00000188186.11	11.0125	2.81789	1.22063	2.30854	0.020969	0.101198
ENSG00000162755.14	3.82683	2.81787	1.99566	1.412	0.15795	0.39288
ENSG00000090971.5	37.929	2.81769	0.686761	4.10287	4.08059e-05	0.000712327
ENSG00000165458.15	435.994	2.81583	0.352638	7.98503	1.40492e-15	3.40283e-13
ENSG00000178440.8	11.2492	2.81541	1.18194	2.38201	0.0172184	0.0876832
ENSG00000149823.9	11.3616	2.81438	1.18804	2.36894	0.0178393	0.0900565
ENSG00000176155.20	53.2853	2.8136	0.606245	4.64103	3.46676e-06	8.61208e-05
ENSG00000213563.7	26.4736	2.8097	0.799107	3.51606	0.000438009	0.00511184
ENSG00000100258.18	117.583	2.80966	0.455057	6.1743	6.64553e-10	4.6643e-08
ENSG00000262049.1	7.50857	2.80922	1.42751	1.96791	0.0490785	0.18303
ENSG00000004846.17	1.22356	2.8092	2.90568	0.966796	0.333646	NA
ENSG00000177406.5	1.22356	2.8092	2.90568	0.966796	0.333646	NA
ENSG00000181404.17	1.22356	2.8092	2.90568	0.966796	0.333646	NA
ENSG00000183397.6	1.22356	2.8092	2.90568	0.966796	0.333646	NA
ENSG00000200883.1	1.22356	2.8092	2.90568	0.966796	0.333646	NA
ENSG00000201579.1	1.22356	2.8092	2.90568	0.966796	0.333646	NA
ENSG00000202260.1	1.22356	2.8092	2.90568	0.966796	0.333646	NA
ENSG00000206341.7	1.22356	2.8092	2.90568	0.966796	0.333646	NA
ENSG00000221614.1	1.22356	2.8092	2.90568	0.966796	0.333646	NA
ENSG00000226056.1	1.22356	2.8092	2.90568	0.966796	0.333646	NA
ENSG00000254632.2	1.22356	2.8092	2.90568	0.966796	0.333646	NA
ENSG00000260404.4	1.22356	2.8092	2.90568	0.966796	0.333646	NA
ENSG00000272034.1	1.22356	2.8092	2.90568	0.966796	0.333646	NA
ENSG00000278020.1	1.22356	2.8092	2.90568	0.966796	0.333646	NA
ENSG00000287356.1	1.22356	2.8092	2.90568	0.966796	0.333646	NA
ENSG00000156509.14	7.57075	2.80819	1.43003	1.96374	0.0495607	0.184029
ENSG00000234420.8	36.8599	2.8047	0.719934	3.89578	9.78844e-05	0.00147764
ENSG00000171658.8	3.76793	2.80114	2.02749	1.38158	0.1671	0.406537
ENSG00000252255.1	3.71118	2.80113	2.00713	1.39559	0.162838	0.400329
ENSG00000260671.2	3.71118	2.80113	2.00713	1.39559	0.162838	0.400329
ENSG00000264548.1	3.71118	2.80113	2.00713	1.39559	0.162838	0.400329
ENSG00000102103.18	18.8833	2.79995	0.932518	3.00257	0.00267714	0.0215234
ENSG00000012171.20	224.408	2.79993	0.378562	7.39623	1.40104e-13	2.36065e-11
ENSG00000095059.17	37.0509	2.79715	0.692924	4.03673	5.42019e-05	0.000896375
ENSG00000167637.18	3.80067	2.79456	1.98887	1.4051	0.159992	0.396199
ENSG00000104907.13	74.6496	2.79436	0.541056	5.16465	2.40886e-07	8.21271e-06
ENSG00000082146.13	3.68173	2.79372	2.0066	1.39227	0.163841	0.401943
ENSG00000161618.10	14.8765	2.79136	1.03197	2.70489	0.00683277	0.0442742
ENSG00000259001.3	14.847	2.78939	1.0332	2.69975	0.00693906	0.0447441
ENSG00000277209.1	14.847	2.78939	1.0332	2.69975	0.00693906	0.0447441
ENSG00000176973.8	14.9092	2.78939	1.032	2.7029	0.00687371	0.0444707
ENSG00000288000.1	44.2749	2.78841	0.643089	4.33596	1.45124e-05	0.000291185
ENSG00000065534.20	1.19412	2.78707	2.92399	0.953176	0.340501	NA
ENSG00000104497.15	1.19412	2.78707	2.92399	0.953176	0.340501	NA
ENSG00000136682.16	1.19412	2.78707	2.92399	0.953176	0.340501	NA
ENSG00000175564.13	1.19412	2.78707	2.92399	0.953176	0.340501	NA
ENSG00000177868.12	1.19412	2.78707	2.92399	0.953176	0.340501	NA
ENSG00000200475.1	1.19412	2.78707	2.92399	0.953176	0.340501	NA
ENSG00000232931.6	1.19412	2.78707	2.92399	0.953176	0.340501	NA
ENSG00000238142.3	1.19412	2.78707	2.92399	0.953176	0.340501	NA
ENSG00000241945.8	1.19412	2.78707	2.92399	0.953176	0.340501	NA
ENSG00000244563.1	1.19412	2.78707	2.92399	0.953176	0.340501	NA
ENSG00000257122.5	1.19412	2.78707	2.92399	0.953176	0.340501	NA
ENSG00000258186.2	1.19412	2.78707	2.92399	0.953176	0.340501	NA
ENSG00000264456.1	1.19412	2.78707	2.92399	0.953176	0.340501	NA
ENSG00000264864.1	1.19412	2.78707	2.92399	0.953176	0.340501	NA
ENSG00000267138.1	1.19412	2.78707	2.92399	0.953176	0.340501	NA
ENSG00000272630.1	1.19412	2.78707	2.92399	0.953176	0.340501	NA
ENSG00000275981.1	1.19412	2.78707	2.92399	0.953176	0.340501	NA
ENSG00000276598.1	1.19412	2.78707	2.92399	0.953176	0.340501	NA
ENSG00000279865.1	1.19412	2.78707	2.92399	0.953176	0.340501	NA
ENSG00000160753.16	40.5462	2.78689	0.664759	4.19233	2.76108e-05	0.000511968
ENSG00000144395.18	18.8517	2.78642	0.945406	2.94733	0.00320535	0.0245479
ENSG00000284564.1	10.754	2.78395	1.23198	2.25974	0.0238375	0.11081
ENSG00000111676.15	1004.64	2.78076	0.291888	9.52679	1.62223e-21	1.25734e-18
ENSG00000159733.14	10.994	2.77637	1.1885	2.33604	0.0194894	0.0962955
ENSG00000105397.14	124.054	2.77574	0.446298	6.21947	4.9884e-10	3.64749e-08
ENSG00000160917.15	25.2924	2.77572	0.832294	3.33502	0.000852939	0.00860041
ENSG00000266967.7	21.9291	2.77468	0.865469	3.20598	0.00134602	0.0125127
ENSG00000011132.12	11.2013	2.77334	1.18472	2.34093	0.0192355	0.0954062
ENSG00000167889.13	36.701	2.77308	0.693699	3.99752	6.4009e-05	0.0010307
ENSG00000099899.15	55.1785	2.77231	0.584223	4.7453	2.08199e-06	5.55164e-05
ENSG00000263798.2	114.27	2.77079	0.450722	6.14746	7.87329e-10	5.41626e-08
ENSG00000180998.12	3.65557	2.76946	2.02464	1.36788	0.17135	0.413656
ENSG00000131067.17	22.0186	2.76701	0.859788	3.21825	0.00128976	0.0120633
ENSG00000214176.10	11.0508	2.76559	1.18996	2.32412	0.0201193	0.0984457
ENSG00000124608.5	25.7931	2.76527	0.803596	3.44112	0.000579305	0.00636715
ENSG00000120318.16	81.2684	2.76511	0.511762	5.40312	6.54934e-08	2.59872e-06
ENSG00000170482.17	1.16467	2.76434	2.96309	0.932925	0.350859	NA
ENSG00000172382.10	1.16467	2.76434	2.96309	0.932925	0.350859	NA
ENSG00000172650.15	1.16467	2.76434	2.96309	0.932925	0.350859	NA
ENSG00000199719.1	1.16467	2.76434	2.96309	0.932925	0.350859	NA
ENSG00000206859.1	1.16467	2.76434	2.96309	0.932925	0.350859	NA
ENSG00000229299.2	1.16467	2.76434	2.96309	0.932925	0.350859	NA
ENSG00000235560.4	1.16467	2.76434	2.96309	0.932925	0.350859	NA
ENSG00000242073.2	1.16467	2.76434	2.96309	0.932925	0.350859	NA
ENSG00000270091.1	1.16467	2.76434	2.96309	0.932925	0.350859	NA
ENSG00000271254.7	1.16467	2.76434	2.96309	0.932925	0.350859	NA
ENSG00000280374.1	1.16467	2.76434	2.96309	0.932925	0.350859	NA
ENSG00000283881.1	1.16467	2.76434	2.96309	0.932925	0.350859	NA
ENSG00000283969.1	1.16467	2.76434	2.96309	0.932925	0.350859	NA
ENSG00000288983.1	1.16467	2.76434	2.96309	0.932925	0.350859	NA
ENSG00000161513.12	11.3497	2.76312	1.21027	2.28306	0.0224269	0.105861
ENSG00000141569.12	76.8308	2.76236	0.515345	5.36023	8.3117e-08	3.18917e-06
ENSG00000108469.15	47.5587	2.76209	0.621491	4.4443	8.8179e-06	0.000192909
ENSG00000130997.16	3.62612	2.76161	2.01976	1.3673	0.171532	0.413656
ENSG00000163354.15	3.62612	2.76161	2.01976	1.3673	0.171532	0.413656
ENSG00000287769.1	3.62612	2.76161	2.01976	1.3673	0.171532	0.413656
ENSG00000201558.1	7.34174	2.76143	1.43525	1.924	0.0543547	0.195947
ENSG00000269900.3	191.35	2.75981	0.400084	6.89808	5.27098e-12	6.12804e-10
ENSG00000277027.1	191.35	2.75981	0.400084	6.89808	5.27098e-12	6.12804e-10
ENSG00000172346.15	58.4252	2.75911	0.585689	4.71088	2.4665e-06	6.40799e-05
ENSG00000229848.1	1.1974	2.75896	3.32405	0.829999	0.406539	NA
ENSG00000275709.1	1.1974	2.75896	3.32405	0.829999	0.406539	NA
ENSG00000166813.16	18.1002	2.75802	0.939921	2.93431	0.0033429	0.0252368
ENSG00000214078.13	236.749	2.7577	0.410473	6.71835	1.83799e-11	1.89318e-09
ENSG00000158882.15	14.5329	2.75583	1.03963	2.65077	0.00803078	0.0495573
ENSG00000287737.2	3.71561	2.75524	1.99913	1.37822	0.168136	0.408259
ENSG00000129566.13	47.3985	2.75356	0.631473	4.36053	1.29746e-05	0.000267451
ENSG00000133619.18	10.7912	2.75274	1.19319	2.30703	0.0210531	0.101322
ENSG00000134222.16	29.3092	2.75064	0.761508	3.61209	0.000303733	0.00376461
ENSG00000178226.11	17.906	2.74904	0.960673	2.86157	0.00421544	0.0302897
ENSG00000177380.14	3.68616	2.74767	2.0049	1.37048	0.170537	0.412731
ENSG00000126091.21	11.0312	2.74684	1.18983	2.30859	0.0209662	0.101198
ENSG00000177989.14	3.56723	2.74646	2.0204	1.35937	0.17403	0.417784
ENSG00000273576.1	3.56723	2.74646	2.0204	1.35937	0.17403	0.417784
ENSG00000258861.1	7.04939	2.74633	1.48075	1.85469	0.0636407	0.218578
ENSG00000136444.10	28.9111	2.74627	0.774533	3.54571	0.000391553	0.00462622
ENSG00000224505.3	14.2439	2.74441	1.05177	2.60933	0.00907199	0.0543818
ENSG00000185504.17	47.0189	2.743	0.62315	4.40183	1.0734e-05	0.000226074
ENSG00000222222.1	3.62398	2.74207	2.09433	1.30929	0.190437	0.441386
ENSG00000178980.16	7.25668	2.74132	1.43949	1.90438	0.0568614	0.201778
ENSG00000131127.14	1.13522	2.74006	3.03633	0.902425	0.366831	NA
ENSG00000251365.5	1.13522	2.74006	3.03633	0.902425	0.366831	NA
ENSG00000253671.3	1.13522	2.74006	3.03633	0.902425	0.366831	NA
ENSG00000260778.5	1.13522	2.74006	3.03633	0.902425	0.366831	NA
ENSG00000288608.1	1.13522	2.74006	3.03633	0.902425	0.366831	NA
ENSG00000168397.17	32.45	2.73912	0.725851	3.77366	0.000160867	0.00224788
ENSG00000141337.13	3.53778	2.73894	2.02581	1.35202	0.17637	0.421128
ENSG00000158863.22	68.416	2.73502	0.538484	5.07911	3.79216e-07	1.22466e-05
ENSG00000010322.16	103.127	2.73479	0.472287	5.79053	7.01657e-09	3.52682e-07
ENSG00000165644.11	28.9188	2.733	0.774161	3.53027	0.000415129	0.00486521
ENSG00000258399.7	35.4631	2.73082	0.701357	3.89362	9.87576e-05	0.00147958
ENSG00000160271.16	57.2343	2.73041	0.572141	4.77227	1.82159e-06	4.94808e-05
ENSG00000162086.16	3.68945	2.72986	2.00953	1.35846	0.174318	0.418291
ENSG00000114026.22	21.5672	2.72969	0.864591	3.15721	0.00159287	0.014389
ENSG00000274210.1	10.5414	2.72949	1.27062	2.14815	0.0317017	0.135851
ENSG00000186704.9	7.40506	2.72889	1.45691	1.87307	0.0610587	0.211964
ENSG00000201343.1	1.16795	2.7255	3.00957	0.905612	0.365141	NA
ENSG00000201510.1	1.16795	2.7255	3.00957	0.905612	0.365141	NA
ENSG00000210841.1	1.16795	2.7255	3.00957	0.905612	0.365141	NA
ENSG00000216099.3	1.16795	2.7255	3.00957	0.905612	0.365141	NA
ENSG00000243406.6	1.16795	2.7255	3.00957	0.905612	0.365141	NA
ENSG00000279044.1	1.16795	2.7255	3.00957	0.905612	0.365141	NA
ENSG00000132199.20	67.6623	2.7242	0.537745	5.06596	4.06341e-07	1.30141e-05
ENSG00000168056.18	194.159	2.72264	0.40195	6.77358	1.25637e-11	1.3911e-09
ENSG00000285589.1	55.7999	2.72249	0.611722	4.45053	8.56593e-06	0.000188613
ENSG00000149091.15	17.9999	2.72203	0.940248	2.89502	0.00379139	0.0279687
ENSG00000125731.13	7.34616	2.72094	1.45745	1.86692	0.0619134	0.214197
ENSG00000143578.16	28.033	2.71899	0.778381	3.49313	0.000477387	0.00543062
ENSG00000104884.17	72.0457	2.71832	0.544755	4.98998	6.03844e-07	1.84745e-05
ENSG00000263956.8	6.90544	2.71781	1.48904	1.82521	0.0679698	0.228321
ENSG00000163472.19	14.4589	2.71672	1.04613	2.59692	0.00940646	0.0558241
ENSG00000004975.12	105.967	2.71657	0.461326	5.88861	3.89465e-09	2.19802e-07
ENSG00000276027.1	190.085	2.71575	0.459347	5.91219	3.37594e-09	1.96243e-07
ENSG00000196547.15	78.6937	2.71393	0.514452	5.27537	1.32485e-07	4.90533e-06
ENSG00000250920.3	6.87599	2.71383	1.49278	1.81797	0.0690692	0.230548
ENSG00000183444.10	6.93817	2.71353	1.49163	1.81917	0.0688853	0.230349
ENSG00000114388.14	14.1633	2.71331	1.04572	2.59469	0.00946775	0.0560613
ENSG00000149451.19	3.51162	2.71311	2.03098	1.33586	0.181594	0.428673
ENSG00000122515.16	331.284	2.71304	0.352438	7.69792	1.38299e-14	2.77217e-12
ENSG00000130244.13	7.28727	2.71264	1.46243	1.85488	0.0636132	0.218548
ENSG00000272734.1	17.8854	2.71219	0.940992	2.88227	0.00394822	0.0287992
ENSG00000184702.20	6.90872	2.70925	1.49018	1.81807	0.0690542	0.230548
ENSG00000270022.3	192.602	2.70836	0.459433	5.895	3.7469e-09	2.13536e-07
ENSG00000171224.9	1.10577	2.70815	3.35532	0.807123	0.419595	NA
ENSG00000251815.1	3.6011	2.70709	2.01522	1.34332	0.179167	0.42571
ENSG00000117308.15	10.6516	2.70633	1.2033	2.24908	0.0245071	0.113424
ENSG00000050426.16	45.203	2.70578	0.645245	4.19341	2.7479e-05	0.000510337
ENSG00000146350.14	3.48217	2.70538	2.03217	1.33127	0.183099	0.430739
ENSG00000188315.8	3.48217	2.70538	2.03217	1.33127	0.183099	0.430739
ENSG00000103037.12	45.936	2.70498	0.624508	4.33138	1.48177e-05	0.000295549
ENSG00000010310.9	1.13851	2.70103	2.9902	0.903295	0.366369	NA
ENSG00000132429.10	1.13851	2.70103	2.9902	0.903295	0.366369	NA
ENSG00000166823.6	1.13851	2.70103	2.9902	0.903295	0.366369	NA
ENSG00000201078.1	1.13851	2.70103	2.9902	0.903295	0.366369	NA
ENSG00000201628.1	1.13851	2.70103	2.9902	0.903295	0.366369	NA
ENSG00000202529.1	1.13851	2.70103	2.9902	0.903295	0.366369	NA
ENSG00000206755.1	1.13851	2.70103	2.9902	0.903295	0.366369	NA
ENSG00000206885.1	1.13851	2.70103	2.9902	0.903295	0.366369	NA
ENSG00000222439.1	1.13851	2.70103	2.9902	0.903295	0.366369	NA
ENSG00000223203.1	1.13851	2.70103	2.9902	0.903295	0.366369	NA
ENSG00000224950.2	1.13851	2.70103	2.9902	0.903295	0.366369	NA
ENSG00000228434.1	1.13851	2.70103	2.9902	0.903295	0.366369	NA
ENSG00000229622.1	1.13851	2.70103	2.9902	0.903295	0.366369	NA
ENSG00000230006.8	1.13851	2.70103	2.9902	0.903295	0.366369	NA
ENSG00000247735.2	1.13851	2.70103	2.9902	0.903295	0.366369	NA
ENSG00000250608.2	1.13851	2.70103	2.9902	0.903295	0.366369	NA
ENSG00000265254.1	1.13851	2.70103	2.9902	0.903295	0.366369	NA
ENSG00000273076.1	1.13851	2.70103	2.9902	0.903295	0.366369	NA
ENSG00000280554.1	1.13851	2.70103	2.9902	0.903295	0.366369	NA
ENSG00000285728.2	1.13851	2.70103	2.9902	0.903295	0.366369	NA
ENSG00000286379.1	1.13851	2.70103	2.9902	0.903295	0.366369	NA
ENSG00000156398.13	32.3259	2.6976	0.746594	3.61321	0.000302428	0.00375243
ENSG00000172922.11	99.91	2.69751	0.491571	5.48753	4.07588e-08	1.74163e-06
ENSG00000279954.1	6.88256	2.69713	1.50033	1.79769	0.0722259	0.23801
ENSG00000270060.1	13.8186	2.69287	1.05814	2.54491	0.0109306	0.0623549
ENSG00000213918.11	7.02766	2.69246	1.44725	1.8604	0.0628296	0.216453
ENSG00000116652.6	3.42327	2.68985	2.04549	1.31502	0.188503	0.439062
ENSG00000178338.11	14.1382	2.6889	1.06148	2.53316	0.0113039	0.063951
ENSG00000277200.2	3.48545	2.68765	2.05529	1.30767	0.190984	0.442015
ENSG00000148334.16	49.2308	2.68523	0.608838	4.41042	1.0317e-05	0.000218879
ENSG00000007384.15	24.2892	2.68507	0.846924	3.17038	0.00152239	0.0138275
ENSG00000245532.10	18639.4	2.6838	0.365027	7.35233	1.94775e-13	3.23493e-11
ENSG00000172273.13	10.1619	2.68286	1.24448	2.1558	0.0310995	0.13421
ENSG00000133315.12	28.0169	2.6826	0.777714	3.44934	0.000561951	0.00623401
ENSG00000165915.14	95.37	2.68229	0.495757	5.4105	6.28477e-08	2.50229e-06
ENSG00000160058.19	45.2784	2.68214	0.624632	4.29396	1.75518e-05	0.000342377
ENSG00000065268.11	14.1448	2.68159	1.05132	2.55068	0.0107512	0.0617555
ENSG00000250506.9	10.3364	2.68138	1.2046	2.22595	0.0260175	0.118064
ENSG00000248124.9	3.57494	2.68091	2.02033	1.32697	0.184519	0.432939
ENSG00000238741.1	6.76477	2.6798	1.49558	1.79181	0.0731629	0.239941
ENSG00000184988.8	14.1775	2.67954	1.05322	2.54414	0.0109548	0.0624317
ENSG00000202408.2	3.45601	2.67917	2.04764	1.30842	0.190732	0.441634
ENSG00000010295.20	1.10906	2.67715	3.00513	0.89086	0.373004	NA
ENSG00000142794.19	1.10906	2.67715	3.00513	0.89086	0.373004	NA
ENSG00000148225.16	1.10906	2.67715	3.00513	0.89086	0.373004	NA
ENSG00000161912.18	1.10906	2.67715	3.00513	0.89086	0.373004	NA
ENSG00000162999.13	1.10906	2.67715	3.00513	0.89086	0.373004	NA
ENSG00000168126.3	1.10906	2.67715	3.00513	0.89086	0.373004	NA
ENSG00000175611.13	1.10906	2.67715	3.00513	0.89086	0.373004	NA
ENSG00000181418.8	1.10906	2.67715	3.00513	0.89086	0.373004	NA
ENSG00000186301.8	1.10906	2.67715	3.00513	0.89086	0.373004	NA
ENSG00000187642.9	1.10906	2.67715	3.00513	0.89086	0.373004	NA
ENSG00000200554.1	1.10906	2.67715	3.00513	0.89086	0.373004	NA
ENSG00000204536.15	1.10906	2.67715	3.00513	0.89086	0.373004	NA
ENSG00000207839.1	1.10906	2.67715	3.00513	0.89086	0.373004	NA
ENSG00000225345.3	1.10906	2.67715	3.00513	0.89086	0.373004	NA
ENSG00000227740.2	1.10906	2.67715	3.00513	0.89086	0.373004	NA
ENSG00000234546.5	1.10906	2.67715	3.00513	0.89086	0.373004	NA
ENSG00000251821.1	1.10906	2.67715	3.00513	0.89086	0.373004	NA
ENSG00000256825.4	1.10906	2.67715	3.00513	0.89086	0.373004	NA
ENSG00000260645.2	1.10906	2.67715	3.00513	0.89086	0.373004	NA
ENSG00000266437.1	1.10906	2.67715	3.00513	0.89086	0.373004	NA
ENSG00000272057.1	1.10906	2.67715	3.00513	0.89086	0.373004	NA
ENSG00000276166.1	1.10906	2.67715	3.00513	0.89086	0.373004	NA
ENSG00000276980.1	1.10906	2.67715	3.00513	0.89086	0.373004	NA
ENSG00000277662.1	1.10906	2.67715	3.00513	0.89086	0.373004	NA
ENSG00000278126.1	1.10906	2.67715	3.00513	0.89086	0.373004	NA
ENSG00000280496.1	1.10906	2.67715	3.00513	0.89086	0.373004	NA
ENSG00000284121.1	1.10906	2.67715	3.00513	0.89086	0.373004	NA
ENSG00000286180.1	1.10906	2.67715	3.00513	0.89086	0.373004	NA
ENSG00000286408.1	1.10906	2.67715	3.00513	0.89086	0.373004	NA
ENSG00000176978.14	79.8039	2.67676	0.512976	5.21809	1.80778e-07	6.41986e-06
ENSG00000244165.2	6.76805	2.67139	1.50296	1.77741	0.0755	0.244912
ENSG00000141738.14	7.17933	2.67112	1.4737	1.81253	0.0699043	0.232667
ENSG00000258728.2	10.2186	2.67034	1.21725	2.19376	0.028253	0.125543
ENSG00000172046.20	65.3427	2.66956	0.5418	4.92721	8.34114e-07	2.46127e-05
ENSG00000170190.16	10.4881	2.66747	1.19872	2.22526	0.0260639	0.118098
ENSG00000151376.18	6.73861	2.66692	1.50073	1.77709	0.0755542	0.24496
ENSG00000275180.1	30.8043	2.6656	0.747302	3.56696	0.000361142	0.00433296
ENSG00000188338.15	3.51604	2.66533	2.02612	1.31548	0.188348	0.438999
ENSG00000240291.1	3.51604	2.66533	2.02612	1.31548	0.188348	0.438999
ENSG00000178028.14	27.3897	2.66461	0.770822	3.45684	0.000546557	0.00610988
ENSG00000178950.18	48.8361	2.66445	0.614809	4.33378	1.4657e-05	0.000293292
ENSG00000134072.11	13.2645	2.66311	1.12059	2.37651	0.0174773	0.0886135
ENSG00000152582.14	3.39711	2.66307	2.04472	1.30241	0.192776	0.444596
ENSG00000068394.11	6.94589	2.66207	1.46131	1.82171	0.0684991	0.229512
ENSG00000167535.8	20.4504	2.65925	0.878454	3.0272	0.00246834	0.0201053
ENSG00000116455.14	82.1311	2.65846	0.498625	5.33158	9.7362e-08	3.6751e-06
ENSG00000205356.10	23.7625	2.65745	0.825164	3.22051	0.00127963	0.0119975
ENSG00000257038.1	3.36766	2.65516	2.04888	1.2959	0.195009	0.447704
ENSG00000261215.1	7.06154	2.6547	1.47146	1.80413	0.0712115	0.235669
[truncated: 21,783 more rows]

## Sheet: NT, SON, intron
Geneid	baseMean	log2FoldChange	lfcSE	stat	pvalue	padj
[truncated: 22,443 more rows]

[truncated: 3 more sheets: Plad B, SON, exon, Plad B, SON, intron, Heat shock, SON, exon]
