# Supplementary material for: Dynamics of RNA localization to nuclear speckles are connected to splicing efficiency
Source: Sci Adv. 2024 Oct 16;10(42):eadp7727. doi: 10.1126/sciadv.adp7727 (PMC11482332; doi:10.1126/sciadv.adp7727)
Supplement: Supplementary file 2 — Tables S1 to S6 [file sciadv.adp7727_tables_s1_to_s6.zip › Table S4_DEseq2 file in HepG2 cells.xlsx]

## Sheet: NT, SON, total
Table S4 - DEseq2 file showing the nuclear speckle enrichment index in ARTR-seq dataset in HepG2 cells
Geneid	baseMean	log2FoldChange	lfcSE	stat	pvalue	padj
ENSG00000135587.9	34.9111	7.22309	1.53039	4.71976	2.36127e-06	2.00831e-05
ENSG00000196436.9	22.0892	6.5592	1.58259	4.14461	3.40397e-05	0.000229755
ENSG00000279457.4	20.7965	6.47464	1.58296	4.09021	4.30983e-05	0.000283848
ENSG00000158106.14	16.3254	6.12269	1.62407	3.76998	0.000163263	0.000935073
ENSG00000109736.15	83.6619	6.02319	1.08622	5.54512	2.93758e-08	3.58192e-07
ENSG00000277957.1	14.9498	6.00054	1.62889	3.68381	0.000229774	0.00127028
ENSG00000132744.8	14.8338	5.98723	1.63236	3.66784	0.000244609	0.00134093
ENSG00000272752.6	14.6101	5.96677	1.63321	3.6534	0.000258789	0.00141096
ENSG00000249201.2	38.3199	5.89741	1.49518	3.94427	8.00432e-05	0.000491215
ENSG00000268434.5	13.8246	5.88273	1.65214	3.56066	0.000369923	0.00192056
ENSG00000160813.7	13.7467	5.87533	1.65065	3.5594	0.000371696	0.00192747
ENSG00000174669.12	13.6688	5.86792	1.64948	3.55743	0.000374508	0.00194051
ENSG00000224420.4	13.3639	5.83166	1.66899	3.49412	0.00047562	0.00240613
ENSG00000250251.6	12.6198	5.75357	1.66286	3.46004	0.000540102	0.00269061
ENSG00000159650.9	12.5668	5.74579	1.66783	3.44506	0.000570926	0.00282475
ENSG00000067836.13	12.469	5.73755	1.66332	3.44945	0.000561728	0.00278241
ENSG00000267030.1	10.9112	5.54072	1.70193	3.25555	0.00113172	0.00512872
ENSG00000095752.7	10.6676	5.51247	1.69681	3.24872	0.00115924	0.00523706
ENSG00000182685.8	10.6195	5.50325	1.70273	3.23202	0.00122919	0.00551109
ENSG00000169750.9	56.725	5.46541	1.12463	4.85976	1.17528e-06	1.06485e-05
ENSG00000070047.13	10.2268	5.446	1.72245	3.16178	0.0015681	0.00678573
ENSG00000115257.15	28.3422	5.43785	1.52178	3.57335	0.000352439	0.00184005
ENSG00000200889.1	10.0015	5.42036	4.78701	1.13231	0.257505	0.421964
ENSG00000100253.13	9.81412	5.386	1.73543	3.10356	0.00191205	0.00803432
ENSG00000168065.16	9.61854	5.36457	1.72084	3.11742	0.00182441	0.00773328
ENSG00000089692.9	9.56054	5.35421	1.7235	3.1066	0.00189255	0.00796264
ENSG00000225138.8	26.3547	5.34966	1.52322	3.51206	0.000444649	0.00226792
ENSG00000166816.15	26.0498	5.3306	1.52903	3.48626	0.000489816	0.00246362
ENSG00000115325.14	25.8196	5.31924	1.7074	3.1154	0.00183695	0.00776459
ENSG00000267288.2	9.30866	5.31205	1.73825	3.05598	0.00224328	0.00924743
ENSG00000187583.11	25.2394	5.28313	1.53604	3.43945	0.000582907	0.00287748
ENSG00000200867.1	75.2042	5.2324	1.86217	2.80984	0.00495662	0.0182629
ENSG00000284254.3	24.1124	5.2281	1.54411	3.38583	0.000709644	0.00342282
ENSG00000143387.14	8.74022	5.22305	1.74986	2.98483	0.00283733	0.0113659
ENSG00000215788.11	8.65735	5.21145	1.74938	2.97904	0.00289157	0.0115406
ENSG00000180448.11	8.6292	5.20051	1.76769	2.94198	0.00326121	0.0128314
ENSG00000004838.14	8.57946	5.19982	1.75114	2.96939	0.0029839	0.0118764
ENSG00000168026.19	8.53141	5.18827	1.75633	2.95405	0.00313633	0.0124037
ENSG00000099840.14	8.51649	5.18817	1.75364	2.95851	0.0030913	0.012259
ENSG00000267905.5	8.43362	5.17633	1.75611	2.94761	0.0032024	0.0126191
ENSG00000136286.16	8.15686	5.12824	1.76571	2.90435	0.00368017	0.0142351
ENSG00000179698.14	22.3392	5.10569	1.54126	3.31267	0.000924094	0.00430595
ENSG00000206140.12	7.958	5.09112	1.77285	2.87172	0.00408246	0.0155288
ENSG00000162066.16	87.9089	5.08468	0.80158	6.34332	2.24865e-10	4.02444e-09
ENSG00000213221.5	7.65807	5.02772	1.80488	2.78563	0.00534236	0.0194915
ENSG00000250067.12	7.50228	5.0008	1.79939	2.77915	0.00545007	0.0197959
ENSG00000250151.9	7.05481	4.91804	1.8105	2.7164	0.00659953	0.023284
ENSG00000286112.1	7.03988	4.91794	1.8135	2.71184	0.00669107	0.0235687
ENSG00000211454.16	6.90897	4.88943	1.81809	2.68932	0.00715988	0.0250107
ENSG00000090006.18	6.788	4.86038	1.82424	2.66433	0.00771415	0.026612
ENSG00000167861.16	6.73498	4.84575	1.83274	2.64399	0.00819343	0.0279333
ENSG00000220205.9	6.61401	4.81615	1.8525	2.59981	0.00932755	0.0310371
ENSG00000256453.2	6.60406	4.81585	1.84459	2.61079	0.00903339	0.0302901
ENSG00000231793.6	6.58416	4.81555	1.83566	2.62334	0.00870719	0.0293547
ENSG00000104863.12	18.2111	4.80615	1.56503	3.07096	0.0021337	0.00886007
ENSG00000278876.1	6.50627	4.80023	1.83825	2.61131	0.00901964	0.0302517
ENSG00000215559.8	6.49134	4.80014	1.84017	2.60853	0.00909316	0.0304279
ENSG00000120913.24	18.4054	4.79866	1.56115	3.0738	0.00211354	0.00879878
ENSG00000202512.1	6.47812	4.78558	1.86332	2.56831	0.0102195	0.0333837
ENSG00000177989.14	6.47315	4.78538	1.85841	2.57499	0.0100244	0.0328697
ENSG00000287707.1	6.4632	4.7851	1.85074	2.5855	0.00972369	0.0320852
ENSG00000110455.14	6.45822	4.785	1.84785	2.5895	0.00961153	0.0317965
ENSG00000162004.19	6.4433	4.78484	1.84268	2.59667	0.00941323	0.0312425
ENSG00000146221.10	6.39028	4.76943	1.8525	2.5746	0.0100357	0.03289
ENSG00000146215.14	17.6924	4.76033	1.5708	3.03051	0.00244138	0.00995398
ENSG00000172367.16	6.30243	4.75346	1.85012	2.56927	0.0101913	0.0333164
ENSG00000186862.20	17.5764	4.74882	1.57518	3.01478	0.00257167	0.0104104
ENSG00000157992.12	17.3808	4.73682	1.57165	3.01392	0.00257895	0.0104269
ENSG00000198003.12	6.18147	4.72159	1.86421	2.53276	0.0113169	0.0363311
ENSG00000114626.18	6.16654	4.72141	1.85863	2.54026	0.0110769	0.0357016
ENSG00000102890.16	118.785	4.6992	0.635136	7.39874	1.37486e-13	3.83242e-12
ENSG00000200312.1	33.4177	4.68506	1.18722	3.94625	7.93846e-05	0.000488322
ENSG00000014914.21	5.95276	4.67191	1.87069	2.49743	0.0125099	0.0394662
ENSG00000186715.11	16.5853	4.664	1.58046	2.95104	0.00316704	0.0125062
ENSG00000160200.18	32.6585	4.65641	1.15135	4.04431	5.24783e-05	0.000337616
ENSG00000187961.15	164.096	4.63668	0.557945	8.31028	9.54791e-17	4.09775e-15
ENSG00000207751.3	16.176	4.63263	1.58462	2.92349	0.00346132	0.0135088
ENSG00000197558.13	81.4758	4.6323	0.740619	6.25464	3.98434e-10	6.73364e-09
ENSG00000076944.17	48.2281	4.62961	0.957176	4.83673	1.31991e-06	1.18847e-05
ENSG00000240771.8	48.9564	4.62079	0.946575	4.88159	1.05236e-06	9.67589e-06
ENSG00000175463.12	5.74394	4.62067	1.88431	2.45219	0.0141991	0.0440561
ENSG00000229873.1	32.3077	4.6125	1.15335	3.99923	6.35498e-05	0.000401323
ENSG00000275223.1	16.304	4.61136	1.58252	2.91394	0.00356895	0.0138707
ENSG00000163794.6	5.6959	4.60341	1.89557	2.42851	0.0151611	0.0464989
ENSG00000136449.15	5.68595	4.60327	1.89092	2.43441	0.0149161	0.0458662
ENSG00000206077.14	5.67102	4.60316	1.88924	2.43651	0.0148297	0.0456544
ENSG00000201428.1	31.6218	4.57487	1.32763	3.4459	0.000569158	0.00281708
ENSG00000161999.13	15.3623	4.54755	1.59707	2.84744	0.00440725	0.0165567
ENSG00000256673.1	137.999	4.5331	0.567248	7.99138	1.33431e-15	4.90389e-14
ENSG00000061656.11	46.164	4.53254	0.949695	4.77263	1.81832e-06	1.5954e-05
ENSG00000173171.15	15.3842	4.53181	1.59277	2.84525	0.00443772	0.0166467
ENSG00000087077.14	5.41417	4.53119	1.91329	2.36828	0.0178712	0.0533683
ENSG00000257086.1	5.40919	4.53113	1.91115	2.37089	0.0177454	0.0531018
ENSG00000125731.13	5.39427	4.53101	1.90936	2.37306	0.0176416	0.0528151
ENSG00000167799.10	15.0557	4.52005	1.59505	2.8338	0.00459985	0.0171666
ENSG00000184163.3	5.34125	4.51253	1.91697	2.35398	0.0185734	0.0551245
ENSG00000207357.1	5.23678	4.5031	2.15178	2.09273	0.0363729	0.094308
ENSG00000276838.4	5.26335	4.49359	1.92018	2.34019	0.019274	0.0567692
ENSG00000174348.14	5.16883	4.48433	2.15632	2.07962	0.0375603	0.0968285
ENSG00000145198.15	5.20536	4.4746	1.92923	2.31937	0.0203751	0.0592839
ENSG00000233901.7	5.20536	4.4746	1.92923	2.31937	0.0203751	0.0592839
ENSG00000198569.10	14.5271	4.46411	1.60569	2.78018	0.00543294	0.0197557
ENSG00000103740.10	5.12249	4.4551	1.93119	2.30692	0.0210595	0.0608692
ENSG00000156384.15	5.08439	4.43609	1.95607	2.26787	0.0233374	0.0662209
ENSG00000263126.1	5.06946	4.43565	1.94237	2.28362	0.0223937	0.0641005
ENSG00000225177.6	5.06449	4.43557	1.93975	2.28667	0.0222148	0.0636864
ENSG00000284747.1	5.06449	4.43557	1.93975	2.28667	0.0222148	0.0636864
ENSG00000277033.2	5.05951	4.43552	1.93802	2.28868	0.0220979	0.063421
ENSG00000213420.8	14.2453	4.43515	1.60803	2.75813	0.00581324	0.0208998
ENSG00000272512.1	14.1575	4.42771	1.60571	2.75747	0.00582498	0.0209362
ENSG00000197444.10	42.8942	4.42399	0.950001	4.65683	3.21121e-06	2.64834e-05
ENSG00000201715.1	5.03137	4.41732	1.99027	2.21946	0.0264557	0.0732995
ENSG00000118298.12	4.99654	4.41569	1.94638	2.26867	0.0232884	0.0661106
ENSG00000288234.1	4.9667	4.41541	1.94782	2.26684	0.0233999	0.0663547
ENSG00000140400.18	508.945	4.41067	0.32529	13.5592	6.98723e-42	6.07749e-39
ENSG00000136883.16	84.7976	4.40227	0.695021	6.33401	2.3887e-10	4.26338e-09
ENSG00000130270.16	13.8807	4.39807	1.60921	2.73306	0.00627496	0.0222774
ENSG00000186364.12	13.657	4.37544	1.61064	2.71658	0.00659607	0.023278
ENSG00000222784.1	4.84245	4.35904	2.08137	2.09431	0.036232	0.0940359
ENSG00000282522.1	4.80266	4.35464	1.97681	2.20286	0.0276045	0.0758702
ENSG00000254402.7	13.4482	4.35244	1.61337	2.69774	0.0069812	0.024452
ENSG00000257411.2	4.71979	4.33324	1.97221	2.19714	0.0280102	0.0767105
ENSG00000260238.6	4.71979	4.33324	1.97221	2.19714	0.0280102	0.0767105
ENSG00000149499.12	158.412	4.32075	0.516741	8.36155	6.1902e-17	2.78495e-15
ENSG00000205220.12	4.67672	4.31294	2.01039	2.14532	0.0319272	0.0852372
ENSG00000182612.10	4.65184	4.31189	1.97983	2.17791	0.029413	0.0797821
ENSG00000262526.2	4.63692	4.31172	1.97539	2.18273	0.029056	0.0790542
ENSG00000289584.1	4.63692	4.31172	1.97539	2.18273	0.029056	0.0790542
ENSG00000110719.10	223.629	4.29103	0.453454	9.46298	2.99285e-21	2.24412e-19
ENSG00000255031.5	12.777	4.28146	1.62883	2.62855	0.00857491	0.0289911
ENSG00000258651.1	12.7157	4.26484	1.62774	2.6201	0.00879047	0.0296125
ENSG00000197858.11	69.0362	4.26484	1.68141	2.53646	0.0111978	0.036039
ENSG00000280670.3	12.8702	4.25529	1.61855	2.62907	0.00856198	0.0289775
ENSG00000139410.15	4.43308	4.24567	1.99717	2.12584	0.0335162	0.0884479
ENSG00000149761.9	25.4405	4.22691	1.17435	3.59937	0.000318986	0.00168768
ENSG00000260899.1	4.36514	4.22296	2.00498	2.10624	0.0351835	0.0918079
ENSG00000233875.1	4.35519	4.22287	2.00512	2.10605	0.0352002	0.0918147
ENSG00000163395.17	4.33529	4.22251	2.01919	2.09119	0.0365112	0.0946101
ENSG00000289500.1	60.8096	4.20743	0.76238	5.51882	3.41291e-08	4.11537e-07
ENSG00000164877.19	196.992	4.20359	0.45216	9.2967	1.44868e-20	1.00416e-18
ENSG00000250510.8	4.31709	4.20035	2.02858	2.07058	0.0383979	0.0984433
ENSG00000273047.1	4.31211	4.20017	2.02273	2.07648	0.0378492	0.0974001
ENSG00000203288.5	4.29222	4.19984	2.01229	2.08709	0.0368796	0.0953753
ENSG00000140474.14	61.4205	4.19097	0.777328	5.3915	6.98714e-08	7.93609e-07
ENSG00000255508.7	12.3267	4.18769	1.62702	2.57385	0.0100575	0.032945
ENSG00000259803.8	846.066	4.17797	0.266931	15.6519	3.22518e-55	1.40263e-51
ENSG00000114859.16	309.014	4.16355	0.371827	11.1976	4.19104e-29	9.42768e-27
ENSG00000177595.19	322.732	4.16287	0.390063	10.6723	1.37182e-26	2.23727e-24
ENSG00000142733.17	47.3665	4.15864	0.853099	4.87474	1.08952e-06	9.98865e-06
ENSG00000087085.16	4.17622	4.15297	2.04255	2.03323	0.0420291	0.105697
ENSG00000166589.13	4.16627	4.15269	2.03299	2.04265	0.0410867	0.103847
ENSG00000205609.13	4.13643	4.15233	2.03536	2.04009	0.041341	0.104328
ENSG00000212123.4	11.7993	4.14667	1.66887	2.48472	0.0129652	0.0406531
ENSG00000254681.6	24.0385	4.13502	1.19155	3.47029	0.000519898	0.00260388
ENSG00000105376.5	23.5078	4.13399	1.18318	3.49395	0.000475923	0.00240673
ENSG00000157353.17	106.95	4.13191	0.581873	7.10104	1.23819e-12	3.08886e-11
ENSG00000179636.15	4.09833	4.12847	2.04252	2.02126	0.0432524	0.107961
ENSG00000149922.12	4.08838	4.12833	2.03756	2.02611	0.0427534	0.107064
ENSG00000222111.1	4.0834	4.12828	2.03703	2.02662	0.0427018	0.106976
ENSG00000275464.5	4.07843	4.12823	2.03776	2.02586	0.0427787	0.107107
ENSG00000114270.18	69.7822	4.12707	0.704617	5.85718	4.70803e-09	6.53465e-08
ENSG00000186792.17	11.5209	4.11791	1.6442	2.5045	0.0122623	0.0387941
ENSG00000225872.5	11.7781	4.1168	1.63645	2.51569	0.0118799	0.0378597
ENSG00000075826.17	57.4357	4.11642	0.771644	5.33461	9.57507e-08	1.06139e-06
ENSG00000198753.12	70.269	4.10369	0.71201	5.76353	8.23718e-09	1.0944e-07
ENSG00000167968.13	4.01546	4.10363	2.04579	2.00589	0.0448683	0.11125
ENSG00000124593.16	11.6671	4.09818	1.6444	2.4922	0.0126954	0.0399607
ENSG00000213445.10	46.3945	4.098	0.848896	4.82745	1.38294e-06	1.23923e-05
ENSG00000113119.13	204.742	4.08735	0.431633	9.46952	2.8112e-21	2.13243e-19
ENSG00000182796.15	101.919	4.07902	0.591187	6.89972	5.21038e-12	1.17409e-10
ENSG00000204052.4	3.95249	4.0786	2.05614	1.98363	0.0472976	0.115842
ENSG00000099625.14	33.8205	4.07846	0.981999	4.15323	3.27819e-05	0.000222069
ENSG00000157833.13	3.93756	4.07845	2.05649	1.98322	0.0473434	0.115911
ENSG00000172478.18	11.1761	4.07169	1.65078	2.46652	0.0136432	0.0425132
ENSG00000008300.17	292.024	4.06599	0.394405	10.3092	6.40551e-25	7.59751e-23
ENSG00000146826.17	56.4106	4.06413	0.766185	5.30437	1.1306e-07	1.24271e-06
ENSG00000260280.5	3.89449	4.0533	2.07369	1.95464	0.0506261	0.122476
ENSG00000279756.1	3.88454	4.05309	2.06601	1.9618	0.0497859	0.120938
ENSG00000026036.22	3.87459	4.05298	2.06417	1.96349	0.0495889	0.120639
ENSG00000254614.2	3.86962	4.05293	2.06534	1.96236	0.0497207	0.120826
ENSG00000250838.1	3.86464	4.05287	2.0679	1.9599	0.0500079	0.121338
ENSG00000289402.1	11.0022	4.04354	1.66444	2.42937	0.0151253	0.0464109
ENSG00000182272.12	232.556	4.03982	0.406844	9.92965	3.09333e-23	3.01184e-21
ENSG00000231064.8	3.82157	4.02721	2.07986	1.93629	0.0528318	0.126662
ENSG00000206346.8	3.80167	4.02695	2.07454	1.94113	0.0522423	0.125572
ENSG00000273253.2	10.8364	4.02394	1.65862	2.42608	0.0152628	0.0467759
ENSG00000074855.11	64.9862	4.01786	0.716505	5.60758	2.05177e-08	2.56167e-07
ENSG00000268173.3	10.8331	4.01641	1.69483	2.3698	0.0177979	0.0532103
ENSG00000287737.2	22.1227	4.01452	1.19297	3.36514	0.00076505	0.00365493
ENSG00000165644.11	87.6713	4.01429	0.6348	6.3237	2.55372e-10	4.51468e-09
ENSG00000268992.1	3.80337	4.0129	2.50316	1.60313	0.108906	0.22306
ENSG00000099365.11	70.1541	4.00454	1.62868	2.45877	0.0139414	0.0433286
ENSG00000273058.2	3.74865	4.00066	2.08704	1.91691	0.0552493	0.131468
ENSG00000288873.1	3.72378	4.00035	2.08961	1.9144	0.0555696	0.132109
ENSG00000225748.9	10.9496	3.99299	1.68483	2.36996	0.0177898	0.0531982
ENSG00000148803.12	64.7599	3.99241	0.705115	5.66208	1.49553e-08	1.89992e-07
ENSG00000183396.4	10.5696	3.98461	1.66691	2.39041	0.0168294	0.0507801
ENSG00000111664.11	128.583	3.98364	0.526012	7.57328	3.6393e-14	1.10423e-12
ENSG00000181378.14	3.72548	3.97955	2.26043	1.76053	0.0783177	0.173276
ENSG00000178814.17	169.511	3.97841	0.464661	8.56197	1.10954e-17	5.48338e-16
ENSG00000177943.14	233.578	3.9765	0.407807	9.75093	1.82781e-22	1.54853e-20
ENSG00000017483.16	261.509	3.97565	0.395526	10.0516	9.04319e-24	9.29027e-22
ENSG00000260001.7	3.67573	3.97364	2.09529	1.89646	0.0578986	0.136576
ENSG00000006025.12	116.686	3.97224	0.539018	7.3694	1.71392e-13	4.70769e-12
ENSG00000174791.11	62.7888	3.96457	0.733027	5.40849	6.35583e-08	7.28687e-07
ENSG00000225697.13	485.86	3.94657	0.312081	12.646	1.17741e-36	5.90831e-34
ENSG00000286964.1	3.60281	3.94612	2.10467	1.87493	0.0608024	0.142218
ENSG00000289594.1	3.60281	3.94612	2.10467	1.87493	0.0608024	0.142218
ENSG00000158286.13	297.186	3.93825	0.376715	10.4542	1.4016e-25	1.86598e-23
ENSG00000113504.21	21.0273	3.92888	1.20559	3.2589	0.00111845	0.00507447
ENSG00000177169.10	152.287	3.92823	0.491624	7.99032	1.34592e-15	4.91882e-14
ENSG00000085831.16	3.53984	3.91819	2.11822	1.84976	0.0643488	0.148726
ENSG00000278243.2	3.53984	3.91819	2.11822	1.84976	0.0643488	0.148726
ENSG00000165863.17	3.53487	3.91812	2.11591	1.85174	0.0640631	0.148276
ENSG00000198064.14	3.51994	3.91794	2.11893	1.84902	0.0644545	0.148891
ENSG00000271576.1	10.0592	3.91304	1.67313	2.33876	0.0193478	0.0569564
ENSG00000164867.11	60.5547	3.91184	0.711282	5.4997	3.80437e-08	4.54539e-07
ENSG00000145214.14	100.593	3.90891	0.577248	6.77162	1.27349e-11	2.68854e-10
ENSG00000073067.14	706.598	3.908	0.304828	12.8203	1.26183e-37	7.15787e-35
ENSG00000171163.16	204.749	3.90231	0.427071	9.13738	6.3981e-20	4.13916e-18
ENSG00000178297.14	30.0669	3.89902	0.995214	3.91777	8.93712e-05	0.000543096
ENSG00000280537.2	3.47687	3.88977	2.13518	1.82176	0.0684919	0.155872
ENSG00000123810.9	3.46692	3.88957	2.12765	1.8281	0.0675339	0.154041
ENSG00000278041.1	3.45697	3.88945	2.12719	1.82844	0.067483	0.153952
ENSG00000270316.1	3.44205	3.88916	2.13946	1.81782	0.0690916	0.15699
ENSG00000205436.8	711.564	3.88254	0.263748	14.7206	4.75131e-49	7.74879e-46
ENSG00000250437.1	3.39727	3.8787	2.50318	1.54951	0.121259	NA
ENSG00000226699.1	9.79734	3.87038	1.68164	2.30156	0.0213602	0.0615746
ENSG00000088340.17	10.0695	3.86957	1.67588	2.30898	0.0209448	0.0606122
ENSG00000236311.6	3.44872	3.86861	2.38811	1.61994	0.105244	0.217266
ENSG00000139899.11	3.39897	3.86044	2.13993	1.804	0.0712305	NA
ENSG00000160781.17	29.6099	3.85465	0.992095	3.88536	0.000102177	0.000612924
ENSG00000012171.20	792.857	3.83667	0.262747	14.6021	2.72176e-48	3.55108e-45
ENSG00000165655.17	3.34595	3.83124	2.17159	1.76426	0.0776889	NA
ENSG00000197774.14	222.361	3.83084	0.396669	9.65751	4.56812e-22	3.72501e-20
ENSG00000104941.8	3.32605	3.83064	2.1507	1.78111	0.0748938	NA
ENSG00000158869.11	3.32605	3.83064	2.1507	1.78111	0.0748938	NA
ENSG00000275401.1	3.31611	3.83053	2.15207	1.77993	0.0750874	NA
ENSG00000285952.1	3.30616	3.83032	2.16086	1.77259	0.0762962	NA
ENSG00000266714.10	28.7511	3.83021	1.00127	3.82536	0.000130584	0.000764345
ENSG00000196923.14	347.268	3.82818	0.347307	11.0225	2.97839e-28	6.16811e-26
ENSG00000167967.16	124.806	3.82521	0.504538	7.58161	3.41284e-14	1.04279e-12
ENSG00000162572.21	29.1111	3.82504	1.00212	3.81695	0.000135113	0.000786624
ENSG00000186301.8	259.103	3.82309	0.372403	10.266	1.00266e-24	1.17853e-22
ENSG00000152556.17	9.42279	3.81562	1.68881	2.25935	0.0238617	0.0674152
ENSG00000167874.7	9.45761	3.81533	1.69212	2.25476	0.0241484	0.0680043
ENSG00000285043.3	9.45761	3.81533	1.69212	2.25476	0.0241484	0.0680043
ENSG00000114923.17	9.69996	3.81515	1.67893	2.27237	0.0230639	0.0656589
ENSG00000206417.8	9.69996	3.81515	1.67893	2.27237	0.0230639	0.0656589
ENSG00000115317.12	57.8046	3.81315	0.726061	5.25183	1.50596e-07	1.6092e-06
ENSG00000164403.15	534.429	3.80836	0.283126	13.4511	3.0326e-41	2.4729e-38
ENSG00000064547.14	9.66186	3.8033	1.68945	2.2512	0.0243726	0.0685766
ENSG00000258728.2	3.25313	3.80023	2.1629	1.757	0.0789174	NA
ENSG00000184922.15	3.23324	3.79981	2.17943	1.74349	0.0812483	NA
ENSG00000162341.18	131.209	3.79688	0.491028	7.73251	1.05444e-14	3.40527e-13
ENSG00000141524.17	456.143	3.7934	0.325012	11.6716	1.78095e-31	5.53241e-29
ENSG00000106089.12	65.7255	3.79323	0.668533	5.67396	1.39534e-08	1.78306e-07
ENSG00000106077.19	28.0667	3.79269	1.00582	3.77076	0.000162751	0.000932547
ENSG00000276482.3	47.208	3.79073	0.779623	4.86226	1.16051e-06	1.05366e-05
ENSG00000256269.11	55.8631	3.78916	0.717325	5.28235	1.2754e-07	1.38783e-06
ENSG00000006282.21	250.16	3.7883	0.392063	9.66247	4.35228e-22	3.57133e-20
ENSG00000205517.13	74.9383	3.78216	0.640528	5.90474	3.53196e-09	5.03623e-08
ENSG00000230266.1	3.23991	3.78082	2.59596	1.45642	0.145276	NA
ENSG00000174871.11	9.20573	3.7702	1.71211	2.20208	0.0276597	0.0759738
ENSG00000104903.5	3.19514	3.76937	2.1804	1.72875	0.0838532	NA
ENSG00000130997.16	3.19514	3.76937	2.1804	1.72875	0.0838532	NA
ENSG00000212694.8	3.19016	3.76928	2.17713	1.73131	0.083397	NA
ENSG00000018280.17	3.18519	3.76921	2.17591	1.73225	0.0832292	NA
ENSG00000151651.16	3.18519	3.76921	2.17591	1.73225	0.0832292	NA
ENSG00000284493.2	3.18519	3.76921	2.17591	1.73225	0.0832292	NA
ENSG00000271425.9	9.11291	3.75809	1.70206	2.20796	0.0272472	0.0749964
ENSG00000284099.3	9.28064	3.7567	1.71558	2.18975	0.028542	0.077938
ENSG00000165905.18	46.35	3.74487	0.789853	4.74122	2.12437e-06	1.82933e-05
ENSG00000135723.14	190.553	3.74084	0.420743	8.89103	6.05447e-19	3.51079e-17
ENSG00000263345.1	3.13217	3.73786	2.20162	1.69778	0.0895501	NA
ENSG00000144589.22	99.828	3.73782	0.552292	6.76782	1.30734e-11	2.74668e-10
ENSG00000260911.2	3.11227	3.73746	2.18981	1.70675	0.0878678	NA
ENSG00000272720.1	3.11227	3.73746	2.18981	1.70675	0.0878678	NA
ENSG00000100445.18	353.784	3.73192	0.331811	11.2471	2.39262e-29	5.67572e-27
ENSG00000282092.1	18.0257	3.72599	1.22291	3.04683	0.00231269	0.00949456
ENSG00000177106.17	1003.51	3.72304	0.25422	14.6449	1.45167e-48	2.10443e-45
ENSG00000137204.15	143.482	3.72291	0.459257	8.10639	5.21472e-16	2.04929e-14
ENSG00000171159.5	8.8842	3.72271	1.70354	2.18527	0.0288689	0.0787152
ENSG00000286268.1	8.88918	3.72265	1.70406	2.18457	0.0289201	0.0787891
ENSG00000049283.19	8.9041	3.7226	1.7077	2.17989	0.0292655	0.0795141
ENSG00000160796.18	376.227	3.72209	0.336162	11.0723	1.70898e-28	3.5963e-26
ENSG00000196155.13	80.3853	3.71568	0.596087	6.23345	4.56273e-10	7.63204e-09
ENSG00000164855.16	126.013	3.71383	0.506419	7.33352	2.24188e-13	6.06842e-12
ENSG00000132635.17	293.784	3.71274	0.349831	10.613	2.59411e-26	4.02922e-24
ENSG00000090539.15	301.056	3.70925	0.362975	10.219	1.62965e-24	1.81727e-22
ENSG00000167964.13	3.05925	3.70532	2.21091	1.67592	0.0937531	NA
ENSG00000109758.9	179.492	3.70526	0.444171	8.34197	7.30643e-17	3.22051e-15
ENSG00000026297.17	3.0493	3.70512	2.20381	1.68123	0.0927174	NA
ENSG00000115297.11	3.0493	3.70512	2.20381	1.68123	0.0927174	NA
ENSG00000161677.12	3.0493	3.70512	2.20381	1.68123	0.0927174	NA
ENSG00000276166.1	3.04432	3.70506	2.20357	1.68138	0.0926884	NA
ENSG00000268798.1	3.03935	3.70499	2.20546	1.67991	0.0929741	NA
ENSG00000104946.14	107.377	3.70476	0.533804	6.9403	3.91256e-12	9.05093e-11
ENSG00000004777.19	151.635	3.7029	0.476112	7.77737	7.40507e-15	2.46464e-13
ENSG00000177679.16	8.94261	3.68651	1.69961	2.16903	0.0300805	0.081341
ENSG00000174917.9	8.69031	3.68623	1.71203	2.15313	0.0313084	0.0839286
ENSG00000178498.16	43.1703	3.67982	0.803822	4.5779	4.69657e-06	3.7432e-05
ENSG00000142102.16	79.1462	3.67975	0.60969	6.03544	1.58526e-09	2.42472e-08
ENSG00000228109.2	26.0564	3.6778	1.01642	3.6184	0.000296431	0.00158577
ENSG00000288755.1	8.86472	3.67442	1.70074	2.16049	0.0307349	0.0826801
ENSG00000170049.10	8.61739	3.67391	1.71324	2.14443	0.0319988	0.0853935
ENSG00000164088.18	8.62734	3.6739	1.71618	2.14074	0.0322952	0.0859909
ENSG00000167774.2	2.99628	3.67243	2.23586	1.64251	0.100484	NA
ENSG00000232645.6	2.98633	3.67206	2.22187	1.65268	0.0983951	NA
ENSG00000241357.1	2.97638	3.6719	2.21801	1.6555	0.0978236	NA
ENSG00000280311.1	2.97638	3.6719	2.21801	1.6555	0.0978236	NA
ENSG00000102125.16	52.2475	3.67117	0.724402	5.06786	4.02305e-07	3.95247e-06
ENSG00000174365.21	59.8254	3.65931	0.678561	5.39275	6.93869e-08	7.89268e-07
ENSG00000160055.20	95.1468	3.65546	0.554528	6.59202	4.33876e-11	8.52526e-10
ENSG00000127580.17	17.6234	3.65095	1.23482	2.95665	0.00310996	0.0123255
ENSG00000276570.1	8.45166	3.64935	1.71707	2.12534	0.0335585	0.0885237
ENSG00000103245.14	68.9826	3.64503	0.637347	5.71907	1.07106e-08	1.40022e-07
ENSG00000148384.14	119.537	3.64475	0.517255	7.04633	1.83697e-12	4.47145e-11
ENSG00000185347.18	59.7396	3.64418	0.681077	5.35061	8.76596e-08	9.77517e-07
ENSG00000129219.14	84.5876	3.64182	0.585653	6.21839	5.02282e-10	8.38015e-09
ENSG00000201794.1	2.94325	3.64038	2.31042	1.57564	0.11511	NA
ENSG00000127564.17	230.305	3.63918	0.388571	9.36556	7.56516e-21	5.33527e-19
ENSG00000078814.18	2.90843	3.63797	2.23315	1.62908	0.103297	NA
ENSG00000189223.15	2.90843	3.63797	2.23315	1.62908	0.103297	NA
ENSG00000275897.1	2.90843	3.63797	2.23315	1.62908	0.103297	NA
ENSG00000100359.21	2.90346	3.63791	2.23407	1.62838	0.103445	NA
ENSG00000228126.1	2.90346	3.63791	2.23407	1.62838	0.103445	NA
ENSG00000215906.8	2.89848	3.63783	2.2373	1.62599	0.103951	NA
ENSG00000168010.11	170.007	3.63774	0.425084	8.5577	1.15146e-17	5.66911e-16
ENSG00000160602.14	77.3572	3.62608	0.611011	5.93456	2.9463e-09	4.29505e-08
ENSG00000215375.6	211.938	3.62538	0.400498	9.05218	1.40138e-19	8.74823e-18
ENSG00000167701.14	42.1582	3.62445	0.824776	4.39446	1.11049e-05	8.20293e-05
ENSG00000220785.8	25.4917	3.62274	1.01128	3.58232	0.000340551	0.00178512
ENSG00000067445.22	41.4749	3.61859	0.804529	4.49777	6.86687e-06	5.29817e-05
ENSG00000166866.13	58.664	3.61826	0.675519	5.35626	8.49611e-08	9.51491e-07
ENSG00000111077.18	303.544	3.61598	0.347313	10.4113	2.20207e-25	2.81671e-23
ENSG00000130827.6	312.427	3.61251	0.353217	10.2274	1.49417e-24	1.69517e-22
ENSG00000228544.1	92.2217	3.60786	0.551009	6.54774	5.84155e-11	1.1208e-09
ENSG00000131584.19	460.911	3.60761	0.309412	11.6596	2.05084e-31	6.08121e-29
ENSG00000173531.16	168.881	3.6069	0.434393	8.30332	1.01244e-16	4.31676e-15
ENSG00000139266.6	33.9472	3.60606	0.902381	3.99616	6.43783e-05	0.00040577
ENSG00000185187.13	2.86536	3.60438	2.28947	1.57433	0.115412	NA
ENSG00000207483.1	2.86536	3.60438	2.28947	1.57433	0.115412	NA
ENSG00000148832.16	2.86039	3.60392	2.27439	1.58456	0.113065	NA
ENSG00000117407.17	2.85044	3.60342	2.25579	1.59741	0.110175	NA
ENSG00000101197.13	2.84546	3.6033	2.25114	1.60066	0.109452	NA
ENSG00000113108.20	2.84546	3.6033	2.25114	1.60066	0.109452	NA
ENSG00000224574.1	2.84049	3.60322	2.24906	1.6021	0.109134	NA
ENSG00000269720.2	2.84049	3.60322	2.24906	1.6021	0.109134	NA
ENSG00000200243.1	2.83551	3.60316	2.24943	1.60181	0.109197	NA
ENSG00000164845.16	2.83054	3.60308	2.2522	1.59981	0.109641	NA
ENSG00000115289.14	33.3584	3.60135	0.89109	4.04151	5.31077e-05	0.000341328
ENSG00000185504.17	140.211	3.5993	0.4693	7.66951	1.72661e-14	5.46773e-13
ENSG00000106404.14	73.4491	3.59324	0.616927	5.82441	5.73157e-09	7.83855e-08
ENSG00000164050.13	1885.95	3.59286	0.210456	17.0718	2.40509e-65	1.56896e-61
ENSG00000170037.14	115.061	3.58793	0.492652	7.28289	3.26749e-13	8.66484e-12
ENSG00000187796.15	56.9451	3.58369	0.681695	5.25703	1.46397e-07	1.57334e-06
ENSG00000213983.12	1128.14	3.58261	0.258598	13.854	1.2031e-43	1.30807e-40
ENSG00000263528.8	72.7712	3.58029	0.610413	5.86536	4.48159e-09	6.25362e-08
ENSG00000160949.18	365.53	3.57642	0.318589	11.2258	3.04573e-29	6.97151e-27
ENSG00000039650.12	172.784	3.57123	0.417482	8.55422	1.18669e-17	5.78006e-16
ENSG00000103522.16	2.79741	3.56897	2.31282	1.54313	0.1228	NA
ENSG00000116254.18	2.76757	3.56755	2.26557	1.57468	0.115329	NA
ENSG00000160271.16	2.76757	3.56755	2.26557	1.57468	0.115329	NA
ENSG00000184925.12	90.2285	3.56354	0.56284	6.33136	2.43005e-10	4.32536e-09
ENSG00000168067.12	41.1363	3.56232	0.80177	4.44307	8.86856e-06	6.68833e-05
ENSG00000214855.10	8.25818	3.5586	1.72279	2.0656	0.0388662	0.0993704
ENSG00000105523.4	7.98101	3.5581	1.73199	2.05434	0.0399426	0.101585
ENSG00000217801.11	47.618	3.5567	0.741099	4.79922	1.59284e-06	1.40989e-05
ENSG00000146556.15	40.2374	3.5542	0.805539	4.4122	1.02325e-05	7.61574e-05
ENSG00000188549.13	32.1618	3.54834	0.886872	4.00096	6.30852e-05	0.000399349
ENSG00000143416.21	127.858	3.54768	0.478309	7.41713	1.19688e-13	3.37273e-12
ENSG00000165915.14	110.541	3.54517	0.51736	6.85242	7.26102e-12	1.59218e-10
ENSG00000203879.12	133.001	3.53964	0.511025	6.92654	4.31252e-12	9.90589e-11
ENSG00000140398.14	40.5646	3.53866	0.800562	4.42022	9.86015e-06	7.36379e-05
ENSG00000004975.12	158.711	3.53476	0.436457	8.09875	5.55259e-16	2.16253e-14
ENSG00000255236.3	2.7046	3.53111	2.28344	1.5464	0.122008	NA
ENSG00000160183.17	2.68967	3.53088	2.28865	1.54278	0.122885	NA
ENSG00000268945.1	2.6847	3.53072	2.29584	1.53787	0.124079	NA
ENSG00000235334.1	2.67475	3.53011	2.32051	1.52127	0.128193	NA
ENSG00000176909.12	55.5303	3.52958	0.690664	5.11042	3.21442e-07	3.21122e-06
ENSG00000166343.10	15.4665	3.52819	1.26749	2.7836	0.00537598	0.0195923
ENSG00000168890.14	214.343	3.52699	0.387696	9.09733	9.25835e-20	5.86377e-18
ENSG00000107281.10	16.3225	3.52654	1.25406	2.81209	0.00492207	0.0181855
ENSG00000242802.9	230.777	3.52267	0.379634	9.27912	1.70876e-20	1.16724e-18
ENSG00000135740.17	23.4761	3.52122	1.02748	3.42703	0.000610221	0.00299645
ENSG00000285243.3	15.8763	3.52088	1.26256	2.78869	0.00529219	0.0193735
ENSG00000165458.15	362.459	3.50892	0.337836	10.3865	2.85724e-25	3.51683e-23
ENSG00000161996.19	445.889	3.50732	0.305247	11.4901	1.47951e-30	3.78495e-28
ENSG00000205078.6	7.95158	3.50486	1.73051	2.02534	0.0428327	0.107203
ENSG00000115085.14	7.97645	3.50432	1.73099	2.02446	0.0429226	0.107261
ENSG00000186973.11	7.71918	3.50317	1.74432	2.00833	0.0446087	0.11069
ENSG00000148343.19	85.7183	3.50233	0.55301	6.33322	2.40094e-10	4.27938e-09
ENSG00000103168.17	317.209	3.50196	0.351056	9.97552	1.95071e-23	1.95776e-21
ENSG00000254929.6	15.1798	3.50051	1.27212	2.75171	0.00592847	0.0212529
ENSG00000196296.14	155.675	3.49943	0.434396	8.05586	7.8925e-16	2.99341e-14
ENSG00000196421.9	304.145	3.49866	0.335886	10.4162	2.09079e-25	2.70085e-23
ENSG00000167280.17	155	3.49381	0.425858	8.20416	2.32201e-16	9.5871e-15
ENSG00000175707.10	2.64162	3.49378	2.30661	1.51468	0.129853	NA
ENSG00000183458.14	2.64162	3.49378	2.30661	1.51468	0.129853	NA
ENSG00000143110.12	2.63665	3.49366	2.30205	1.51763	0.129108	NA
ENSG00000187288.12	2.63665	3.49366	2.30205	1.51763	0.129108	NA
ENSG00000196993.8	2.63665	3.49366	2.30205	1.51763	0.129108	NA
ENSG00000074181.9	2.63168	3.49358	2.30042	1.51867	0.128844	NA
ENSG00000282086.1	2.61178	3.49305	2.3223	1.50413	0.132547	NA
ENSG00000164620.9	70.1624	3.49131	0.616071	5.66706	1.45271e-08	1.85093e-07
ENSG00000068137.15	107.752	3.49051	0.506507	6.89133	5.52724e-12	1.23695e-10
ENSG00000143434.17	31.0515	3.48969	0.897472	3.88835	0.000100926	0.00060628
ENSG00000196123.13	121.513	3.48912	0.49992	6.97934	2.96561e-12	7.00948e-11
ENSG00000159753.14	15.4371	3.48657	1.25157	2.78576	0.00534025	0.0194893
ENSG00000235890.2	209.852	3.48626	0.383334	9.09458	9.49542e-20	5.98486e-18
ENSG00000064687.13	139.43	3.48544	0.466666	7.46882	8.09147e-14	2.33561e-12
ENSG00000261396.1	7.86046	3.4756	1.74622	1.99036	0.0465515	0.114337
ENSG00000077463.15	37.6053	3.46623	0.818503	4.23484	2.28712e-05	0.000159829
ENSG00000049089.15	90.2797	3.46513	0.549525	6.30568	2.86934e-10	5.025e-09
ENSG00000198837.10	343.857	3.46325	0.323431	10.7079	9.34868e-27	1.58406e-24
ENSG00000133250.14	38.3187	3.46177	0.806798	4.29076	1.78065e-05	0.000126536
ENSG00000148400.13	7.51037	3.46072	1.752	1.97529	0.0482351	0.117763
ENSG00000173918.15	2.57865	3.45559	2.33656	1.47892	0.139162	NA
ENSG00000010310.9	2.57368	3.45536	2.32733	1.48469	0.137626	NA
ENSG00000281829.1	2.57368	3.45536	2.32733	1.48469	0.137626	NA
ENSG00000183479.13	2.5687	3.45522	2.32172	1.48821	0.136695	NA
ENSG00000274750.3	2.5687	3.45522	2.32172	1.48821	0.136695	NA
ENSG00000283601.1	2.55876	3.45506	2.31975	1.48941	0.13638	NA
ENSG00000143178.13	2.55378	3.45497	2.32311	1.48722	0.136957	NA
ENSG00000267056.2	2.55378	3.45497	2.32311	1.48722	0.136957	NA
ENSG00000185101.13	157.302	3.44633	0.433554	7.94901	1.88003e-15	6.75725e-14
ENSG00000131650.14	7.45735	3.4463	1.76212	1.95577	0.0504924	0.122222
ENSG00000166987.15	444.519	3.44519	0.313829	10.978	4.87868e-28	9.3606e-26
ENSG00000228146.8	7.65165	3.43256	1.75371	1.95732	0.0503102	0.121848
ENSG00000185189.18	141.459	3.43239	0.446885	7.6807	1.58225e-14	5.04734e-13
ENSG00000188681.12	7.3496	3.43216	1.75605	1.95448	0.0506445	0.122476
ENSG00000168101.14	14.8686	3.42919	1.2614	2.71857	0.00655656	0.0231637
ENSG00000206772.1	38.4901	3.42486	1.04239	3.28557	0.00101775	0.00467883
ENSG00000254413.8	14.517	3.42356	1.30702	2.61935	0.00880965	0.0296695
ENSG00000161277.11	7.55883	3.41873	1.74585	1.9582	0.0502063	0.121665
ENSG00000162576.17	68.7584	3.41815	0.666572	5.12796	2.92903e-07	2.9487e-06
ENSG00000085721.13	7.48918	3.41741	1.78007	1.91982	0.0548813	0.13078
ENSG00000105048.18	2.51071	3.41617	2.36038	1.4473	0.147813	NA
ENSG00000182902.14	2.51071	3.41617	2.36038	1.4473	0.147813	NA
ENSG00000261273.1	2.50573	3.41589	2.34941	1.45394	0.145964	NA
ENSG00000169026.13	2.50076	3.41572	2.34256	1.45812	0.144808	NA
ENSG00000244165.2	2.49578	3.41562	2.33919	1.46017	0.144243	NA
ENSG00000143512.13	2.47091	3.41483	2.37009	1.4408	0.149641	NA
ENSG00000107872.14	29.6197	3.41393	0.90871	3.7569	0.000172031	0.000977991
ENSG00000233392.5	220.668	3.41287	0.370261	9.21746	3.04231e-20	2.04603e-18
ENSG00000225548.7	2.45599	3.41251	2.45066	1.39249	0.163775	NA
ENSG00000176919.13	22.3562	3.41149	1.03602	3.29287	0.000991699	0.00457198
ENSG00000160917.15	155.005	3.40417	0.423319	8.0416	8.86696e-16	3.35325e-14
ENSG00000130813.18	102.601	3.39919	0.509008	6.67807	2.42101e-11	4.85953e-10
ENSG00000277507.2	36.4357	3.3979	0.820038	4.14359	3.41904e-05	0.000230295
ENSG00000245261.1	29.1125	3.39166	0.900535	3.76627	0.000165705	0.000946977
ENSG00000132716.19	14.1606	3.39096	1.28679	2.63521	0.00840863	0.0285677
ENSG00000135451.13	210.481	3.38905	0.397838	8.51866	1.61411e-17	7.71401e-16
ENSG00000161513.12	247.967	3.38882	0.34933	9.7009	2.98853e-22	2.46781e-20
ENSG00000151640.13	7.15572	3.38719	1.76443	1.91971	0.0548949	0.13078
ENSG00000160447.7	173.994	3.38216	0.406304	8.3242	8.49029e-17	3.68016e-15
ENSG00000143382.16	172.651	3.37892	0.411714	8.20698	2.2683e-16	9.39506e-15
ENSG00000061273.18	143.066	3.37712	0.445425	7.58179	3.40815e-14	1.04279e-12
ENSG00000140326.13	179.335	3.37662	0.401897	8.40171	4.40031e-17	2.02151e-15
ENSG00000168056.18	521.324	3.37583	0.294595	11.4592	2.11457e-30	5.30553e-28
ENSG00000197599.13	2.44276	3.37565	2.38576	1.41492	0.157092	NA
ENSG00000289222.1	2.44276	3.37565	2.38576	1.41492	0.157092	NA
ENSG00000168970.22	2.43779	3.37532	2.37287	1.42246	0.154892	NA
ENSG00000254400.1	2.43779	3.37532	2.37287	1.42246	0.154892	NA
ENSG00000274834.1	2.43281	3.37512	2.36467	1.42731	0.15349	NA
ENSG00000240625.3	2.42286	3.37492	2.35923	1.43052	0.152567	NA
ENSG00000275498.5	2.41789	3.37485	2.36136	1.4292	0.152947	NA
ENSG00000249471.8	2.40297	3.37425	2.38843	1.41275	0.15773	NA
ENSG00000132254.13	216.466	3.37411	0.377948	8.92743	4.3602e-19	2.57409e-17
ENSG00000258366.11	14.4345	3.36874	1.29129	2.60882	0.00908549	0.0304179
ENSG00000205090.9	14.3947	3.36851	1.27247	2.64722	0.00811577	0.0277117
ENSG00000099899.15	100.64	3.36801	0.514866	6.54154	6.08896e-11	1.15806e-09
ENSG00000110057.8	43.3303	3.36583	0.745204	4.51666	6.28216e-06	4.89626e-05
ENSG00000233124.2	2.37809	3.36549	2.74648	1.22538	0.220432	NA
ENSG00000116337.20	325.005	3.36246	0.344308	9.76585	1.5779e-22	1.36337e-20
ENSG00000166140.17	72.377	3.36243	0.58985	5.70048	1.19473e-08	1.54947e-07
ENSG00000164896.21	137.223	3.36242	0.449177	7.48573	7.11529e-14	2.07217e-12
ENSG00000007541.17	50.2905	3.36085	0.698225	4.81343	1.48365e-06	1.3195e-05
ENSG00000164776.11	7.2771	3.35883	1.75612	1.91265	0.0557932	0.132569
ENSG00000183963.19	256.134	3.35881	0.354795	9.46688	2.88336e-21	2.17452e-19
ENSG00000137098.14	7.29202	3.35829	1.76036	1.90773	0.0564266	0.133733
ENSG00000167302.11	105.808	3.3562	0.497211	6.75006	1.47782e-11	3.07025e-10
ENSG00000230295.1	14.229	3.35339	1.26834	2.64393	0.00819502	0.0279333
ENSG00000140521.17	268.636	3.34988	0.330024	10.1504	3.2993e-24	3.49967e-22
ENSG00000100726.15	184.251	3.34621	0.393231	8.50953	1.74639e-17	8.28551e-16
ENSG00000169683.8	212.087	3.34241	0.371421	8.99899	2.27812e-19	1.37605e-17
ENSG00000111012.10	28.2591	3.34174	0.907928	3.68062	0.00023267	0.00128411
ENSG00000144591.20	203.212	3.33447	0.375695	8.87549	6.96289e-19	4.00198e-17
ENSG00000182472.9	2.36984	3.33359	2.39796	1.39017	0.164476	NA
ENSG00000240211.1	2.36984	3.33359	2.39796	1.39017	0.164476	NA
ENSG00000255045.1	2.36984	3.33359	2.39796	1.39017	0.164476	NA
ENSG00000129194.8	2.36487	3.33335	2.38819	1.39576	0.162786	NA
ENSG00000166924.9	2.35989	3.33321	2.38263	1.39896	0.161824	NA
ENSG00000260428.3	2.35989	3.33321	2.38263	1.39896	0.161824	NA
ENSG00000262152.7	2.35989	3.33321	2.38263	1.39896	0.161824	NA
ENSG00000236353.7	2.35492	3.33312	2.38068	1.40007	0.161491	NA
ENSG00000277053.4	2.34497	3.33294	2.38687	1.39636	0.162605	NA
ENSG00000025708.14	13.5922	3.32922	1.29673	2.56739	0.0102466	0.0334293
ENSG00000124602.10	48.8434	3.32803	0.700472	4.75113	2.02285e-06	1.7548e-05
ENSG00000197182.15	7.15613	3.32719	1.76757	1.88235	0.0597881	0.140348
ENSG00000005448.17	7.16608	3.3268	1.77393	1.87538	0.0607403	0.142123
ENSG00000180096.13	7.17105	3.32662	1.77804	1.87095	0.0613524	0.14317
ENSG00000110881.12	27.5593	3.3258	0.915105	3.63434	0.000278697	0.00150255
ENSG00000160957.15	296.86	3.32456	0.333431	9.97075	2.04684e-23	2.03856e-21
ENSG00000136856.18	405.084	3.32235	0.311473	10.6666	1.45887e-26	2.34985e-24
ENSG00000160117.16	13.9771	3.32188	1.27811	2.59907	0.00934771	0.0310884
ENSG00000185482.8	13.5242	3.32127	1.2978	2.55915	0.010493	0.0341231
ENSG00000125967.17	748.424	3.32028	0.247895	13.3939	6.56435e-41	4.75806e-38
ENSG00000130299.17	275.287	3.31991	0.364794	9.10078	8.96819e-20	5.70771e-18
ENSG00000008710.20	317.61	3.31927	0.341231	9.72734	2.30551e-22	1.9282e-20
ENSG00000154222.15	230.01	3.31902	0.352506	9.4155	4.70815e-21	3.45097e-19
ENSG00000225828.2	55.2252	3.31443	0.680107	4.8734	1.09694e-06	1.00363e-05
ENSG00000164880.16	537.993	3.31206	0.283002	11.7033	1.22534e-31	3.89927e-29
ENSG00000127578.7	6.83589	3.30942	1.79165	1.84713	0.0647277	0.149253
ENSG00000117480.16	69.1894	3.30795	0.595131	5.55835	2.72333e-08	3.33314e-07
ENSG00000166126.11	213.512	3.30622	0.37454	8.82742	1.07113e-18	5.99788e-17
ENSG00000133247.14	47.7359	3.30579	0.70546	4.68601	2.78588e-06	2.32697e-05
ENSG00000173846.13	62.7865	3.30418	0.628889	5.25399	1.48841e-07	1.59305e-06
ENSG00000105397.14	337.065	3.30229	0.319023	10.3513	4.12933e-25	4.94269e-23
ENSG00000203761.5	27.1517	3.3019	0.918031	3.59671	0.000322262	0.00170018
ENSG00000163482.12	261.656	3.29737	0.339291	9.71842	2.51647e-22	2.09124e-20
ENSG00000138622.4	6.64855	3.29338	1.89369	1.73914	0.0820105	0.1792
ENSG00000170827.9	2.28697	3.29007	2.40341	1.36892	0.171025	NA
ENSG00000185386.15	2.28697	3.29007	2.40341	1.36892	0.171025	NA
ENSG00000144596.13	2.282	3.29	2.40404	1.36853	0.171147	NA
ENSG00000273171.1	2.27205	3.28974	2.41605	1.36162	0.173317	NA
ENSG00000158423.17	2.26707	3.28948	2.42817	1.35472	0.175507	NA
ENSG00000167619.13	20.7405	3.28739	1.06256	3.09384	0.00197584	0.00827835
ENSG00000134072.11	108.422	3.28259	0.478952	6.85368	7.19737e-12	1.58088e-10
ENSG00000099904.16	135.296	3.28255	0.46066	7.12577	1.03502e-12	2.60191e-11
ENSG00000262580.5	34.2253	3.28217	0.820888	3.99831	6.37952e-05	0.000402483
ENSG00000074582.15	136.77	3.28094	0.434763	7.5465	4.47125e-14	1.33493e-12
ENSG00000172482.5	81.6319	3.28088	0.55038	5.96111	2.50531e-09	3.69342e-08
ENSG00000077454.17	27.5651	3.27804	0.917312	3.57353	0.000352204	0.00183955
ENSG00000139625.13	6.67015	3.27732	1.7863	1.8347	0.0665506	0.152358
ENSG00000179922.6	13.5396	3.27393	1.27921	2.55933	0.0104874	0.0341133
ENSG00000116014.10	59.8532	3.27326	0.636623	5.14161	2.72401e-07	2.76147e-06
ENSG00000132879.14	89.049	3.27216	0.534945	6.11683	9.54567e-10	1.52625e-08
ENSG00000101997.13	60.6412	3.27009	0.633989	5.15795	2.4967e-07	2.54687e-06
ENSG00000188818.13	40.4381	3.26858	0.750916	4.35278	1.3442e-05	9.78122e-05
ENSG00000137496.18	145.781	3.26616	0.436402	7.48429	7.19363e-14	2.08105e-12
ENSG00000198758.11	269.156	3.26377	0.334297	9.76308	1.62161e-22	1.3897e-20
ENSG00000092929.12	233.137	3.26375	0.360709	9.04814	1.45418e-19	8.99179e-18
ENSG00000202354.1	6.642	3.26128	1.81669	1.79518	0.0726254	0.16292
ENSG00000127054.22	342.886	3.25982	0.320116	10.1832	2.3558e-24	2.56135e-22
ENSG00000135637.14	230.735	3.25933	0.35671	9.13721	6.40845e-20	4.13916e-18
ENSG00000127586.17	220.479	3.25795	0.360663	9.0332	1.66721e-19	1.02604e-17
ENSG00000140691.18	154.796	3.25652	0.418316	7.78485	6.97956e-15	2.33493e-13
ENSG00000168237.18	215.34	3.25552	0.371158	8.77123	1.7673e-18	9.56762e-17
ENSG00000253716.7	20.2781	3.25524	1.05298	3.09144	0.0019919	0.00833495
ENSG00000137474.23	292.834	3.24944	0.319911	10.1573	3.07438e-24	3.28782e-22
ENSG00000130748.7	20.2649	3.24916	1.07117	3.03328	0.00241914	0.00988489
ENSG00000161036.13	33.1527	3.24916	0.828574	3.92139	8.80393e-05	0.0005355
ENSG00000141994.16	66.2574	3.24847	0.603764	5.38037	7.43328e-08	8.39671e-07
ENSG00000236144.9	93.2822	3.24814	0.513946	6.32	2.61566e-10	4.61169e-09
ENSG00000166965.13	127.321	3.24711	0.460361	7.05341	1.74589e-12	4.27365e-11
ENSG00000105655.19	126.911	3.24689	0.470951	6.89433	5.41197e-12	1.21532e-10
ENSG00000138795.10	2.23395	3.24637	2.45433	1.32271	0.185932	NA
ENSG00000210174.1	2.23395	3.24637	2.45433	1.32271	0.185932	NA
ENSG00000285397.1	2.23395	3.24637	2.45433	1.32271	0.185932	NA
ENSG00000103723.17	2.22898	3.24602	2.44021	1.33022	0.183446	NA
ENSG00000085465.13	2.21903	3.2457	2.42755	1.33703	0.181214	NA
ENSG00000248473.2	2.21903	3.2457	2.42755	1.33703	0.181214	NA
ENSG00000160072.20	343.501	3.2452	0.297868	10.8948	1.22089e-27	2.21236e-25
ENSG00000214826.5	100.155	3.24455	0.494298	6.56395	5.24014e-11	1.01136e-09
ENSG00000105643.11	6.53426	3.24425	1.79348	1.80891	0.0704647	0.159195
ENSG00000105618.14	6.53923	3.24414	1.79468	1.80764	0.0706626	0.159477
ENSG00000152377.14	2.18918	3.2441	2.49122	1.30221	0.192843	NA
ENSG00000110171.21	58.6367	3.24278	0.632125	5.12998	2.8978e-07	2.92176e-06
ENSG00000110046.13	93.938	3.23527	0.52484	6.16429	7.07986e-10	1.15319e-08
ENSG00000125826.21	1469.65	3.22924	0.236059	13.6798	1.34039e-42	1.24915e-39
ENSG00000275993.3	6.44641	3.22807	1.79817	1.79519	0.0726232	0.16292
ENSG00000272896.1	25.4824	3.22585	0.954358	3.38013	0.000724523	0.00348428
ENSG00000162062.15	57.2393	3.21657	0.646903	4.97226	6.61752e-07	6.29751e-06
ENSG00000137877.10	6.64071	3.2143	1.78447	1.80127	0.071661	0.161284
ENSG00000135473.16	123.623	3.21328	0.450406	7.13418	9.7366e-13	2.45713e-11
ENSG00000198276.16	1010.09	3.21252	0.27903	11.5132	1.13209e-30	2.95407e-28
ENSG00000009950.16	3779.81	3.21127	0.209143	15.3544	3.30796e-53	8.63179e-50
ENSG00000184205.14	90.6484	3.2111	0.511232	6.2811	3.3618e-10	5.75127e-09
ENSG00000172830.13	71.0151	3.21093	0.584509	5.49339	3.943e-08	4.70241e-07
ENSG00000167525.15	6.38344	3.21086	1.80035	1.78346	0.0745113	0.166464
ENSG00000233429.9	6.39837	3.2104	1.80112	1.78245	0.0746758	0.166689
ENSG00000130731.16	117.067	3.20666	0.493398	6.49913	8.07836e-11	1.51652e-09
ENSG00000200795.1	498.883	3.20468	0.33256	9.63638	5.613e-22	4.54863e-20
ENSG00000205746.9	39.4277	3.20354	0.789944	4.0554	5.00477e-05	0.000323571
ENSG00000118162.14	44.6998	3.20338	0.709088	4.51761	6.25422e-06	4.88031e-05
ENSG00000072778.20	510.073	3.20271	0.302619	10.5833	3.56184e-26	5.16348e-24
ENSG00000172725.14	38.5087	3.20241	0.779288	4.10941	3.96674e-05	0.000263513
ENSG00000106009.16	116.357	3.20119	0.456688	7.00958	2.39032e-12	5.72331e-11
ENSG00000174514.13	2.16103	3.2003	2.46907	1.29616	0.194921	NA
ENSG00000164078.14	2.15108	3.19992	2.45324	1.30437	0.192109	NA
ENSG00000168071.22	2.15108	3.19992	2.45324	1.30437	0.192109	NA
ENSG00000234509.1	2.15108	3.19992	2.45324	1.30437	0.192109	NA
ENSG00000005961.19	2.14611	3.19984	2.45199	1.305	0.191894	NA
ENSG00000185633.11	2.14611	3.19984	2.45199	1.305	0.191894	NA
ENSG00000204310.13	2.14611	3.19984	2.45199	1.305	0.191894	NA
ENSG00000283078.1	2.14611	3.19984	2.45199	1.305	0.191894	NA
ENSG00000285339.2	2.14611	3.19984	2.45199	1.305	0.191894	NA
ENSG00000070915.10	2.14113	3.19975	2.45467	1.30354	0.192391	NA
ENSG00000169246.16	2.14113	3.19975	2.45467	1.30354	0.192391	NA
ENSG00000258460.3	2.13616	3.19962	2.46135	1.29994	0.19362	NA
ENSG00000258830.1	2.13616	3.19962	2.46135	1.29994	0.19362	NA
ENSG00000262227.1	2.13616	3.19962	2.46135	1.29994	0.19362	NA
ENSG00000167702.13	92.0671	3.19949	0.542189	5.90106	3.61169e-09	5.14429e-08
ENSG00000135636.15	2.13118	3.19939	2.47255	1.29397	0.195677	NA
ENSG00000143258.16	116.348	3.19879	0.468451	6.82845	8.58357e-12	1.8603e-10
ENSG00000198960.11	19.1259	3.19805	1.06246	3.01004	0.00261215	0.0105481
ENSG00000148341.18	116.543	3.19684	0.460562	6.94116	3.88885e-12	9.01205e-11
ENSG00000103253.19	12.5299	3.19671	1.32134	2.41928	0.0155511	0.04755
ENSG00000163882.10	118.686	3.1967	0.485181	6.58867	4.43792e-11	8.69392e-10
ENSG00000273850.3	44.1443	3.1966	0.735114	4.34844	1.37109e-05	9.96577e-05
ENSG00000143847.16	25.4	3.19386	0.937197	3.40789	0.000654673	0.00319071
ENSG00000260345.1	6.34037	3.19303	1.80938	1.76471	0.0776121	0.172007
ENSG00000135469.14	19.0728	3.19212	1.06224	3.00509	0.002655	0.0107052
ENSG00000163701.19	199.602	3.19131	0.371208	8.59709	8.17657e-18	4.18193e-16
ENSG00000158552.13	57.6681	3.19106	0.631416	5.05382	4.33055e-07	4.23226e-06
ENSG00000076604.16	283.999	3.19088	0.327306	9.7489	1.86483e-22	1.56971e-20
ENSG00000170835.17	25.3072	3.18919	0.93283	3.41883	0.000628901	0.00308237
ENSG00000005206.17	115.189	3.18859	0.475931	6.69969	2.08856e-11	4.24446e-10
ENSG00000167123.20	37.9717	3.1838	0.762243	4.17689	2.95525e-05	0.000202506
ENSG00000178026.13	50.3508	3.18373	0.670976	4.74492	2.08587e-06	1.80228e-05
ENSG00000142675.18	44.2177	3.18281	0.729246	4.36452	1.27402e-05	9.30691e-05
ENSG00000202538.1	796.126	3.18006	0.8019	3.96566	7.31946e-05	0.000454531
ENSG00000211683.3	6.5496	3.17803	1.81179	1.75408	0.0794163	0.174996
ENSG00000177000.13	45.1568	3.17604	0.709334	4.4775	7.55228e-06	5.77576e-05
ENSG00000088881.21	6.26745	3.17566	1.81126	1.75328	0.0795533	0.175267
ENSG00000184634.17	217.023	3.17475	0.366047	8.67306	4.20669e-18	2.21309e-16
ENSG00000214290.9	140.711	3.17158	0.431144	7.35619	1.89237e-13	5.16522e-12
ENSG00000266402.4	266.35	3.17051	0.358412	8.84601	9.07031e-19	5.1677e-17
ENSG00000166340.18	43.2544	3.16503	0.728246	4.34609	1.38583e-05	0.000100617
ENSG00000117425.14	25.6958	3.16421	0.92905	3.40586	0.000659564	0.00321214
ENSG00000126215.14	111.863	3.16266	0.470912	6.71602	1.86757e-11	3.84325e-10
ENSG00000182511.12	43.9628	3.16111	0.709512	4.45533	8.37638e-06	6.35387e-05
ENSG00000168591.16	76.2515	3.158	0.553782	5.70261	1.17986e-08	1.53476e-07
ENSG00000130734.10	18.7298	3.15707	1.07858	2.92706	0.0034218	0.0133785
ENSG00000111674.9	214.745	3.15691	0.375657	8.40371	4.32587e-17	1.99433e-15
ENSG00000267665.2	2.10801	3.15625	2.6133	1.20777	0.227138	NA
ENSG00000139540.12	230.95	3.15588	0.346303	9.11304	8.01046e-20	5.1484e-18
ENSG00000221829.10	117.823	3.15524	0.454228	6.94639	3.74753e-12	8.7e-11
ENSG00000274904.1	2.09806	3.15365	2.52077	1.25106	0.210911	NA
ENSG00000240370.6	2.08811	3.15282	2.48771	1.26736	0.205028	NA
ENSG00000243384.1	2.08811	3.15282	2.48771	1.26736	0.205028	NA
ENSG00000164296.7	2.08314	3.15265	2.48064	1.2709	0.203764	NA
ENSG00000204758.8	2.07816	3.15255	2.47825	1.27209	0.203342	NA
ENSG00000278464.2	12.1753	3.15247	1.32625	2.37698	0.0174549	0.0523287
ENSG00000204531.21	2.07319	3.15247	2.48007	1.27112	0.203685	NA
ENSG00000271855.1	2.07319	3.15247	2.48007	1.27112	0.203685	NA
ENSG00000277868.4	2.07319	3.15247	2.48007	1.27112	0.203685	NA
ENSG00000229740.3	2.06324	3.15214	2.49674	1.2625	0.206768	NA
ENSG00000144407.10	2.05826	3.15178	2.51293	1.25423	0.209759	NA
ENSG00000185761.11	18.6072	3.15096	1.06768	2.95122	0.00316526	0.0125029
ENSG00000054148.18	201.167	3.14888	0.387668	8.12261	4.56264e-16	1.80939e-14
ENSG00000183273.7	2.04334	3.14854	2.63597	1.19445	0.232302	NA
ENSG00000100083.19	210.855	3.14813	0.363557	8.65924	4.74918e-18	2.48846e-16
ENSG00000255284.3	56.7574	3.1457	0.630577	4.9886	6.08177e-07	5.81737e-06
ENSG00000272223.1	6.37391	3.14462	1.79768	1.74927	0.0802452	0.176493
ENSG00000196476.12	218.359	3.14077	0.355551	8.83352	1.01433e-18	5.70429e-17
ENSG00000249715.13	6.11166	3.14066	1.81494	1.73045	0.0835507	0.181802
ENSG00000116157.6	6.11664	3.14049	1.81521	1.7301	0.0836131	0.181877
ENSG00000160282.15	359.253	3.13894	0.287871	10.904	1.10298e-27	2.0558e-25
ENSG00000104960.15	160.246	3.1378	0.395871	7.92632	2.25736e-15	8.04692e-14
ENSG00000095539.15	1450.38	3.13634	0.251546	12.4683	1.11236e-35	5.18319e-33
ENSG00000142765.18	127.26	3.12881	0.460483	6.79462	1.08596e-11	2.31891e-10
ENSG00000185043.12	60.38	3.12386	0.615535	5.07503	3.87428e-07	3.81204e-06
ENSG00000213563.7	18.7352	3.12224	1.08553	2.87624	0.00402441	0.0153438
ENSG00000117834.13	397.73	3.1213	0.288846	10.8061	3.21999e-27	5.75495e-25
ENSG00000117308.15	86.541	3.12111	0.516968	6.03734	1.56676e-09	2.40291e-08
ENSG00000248015.7	86.6852	3.12108	0.528927	5.90078	3.6178e-09	5.14737e-08
ENSG00000100429.18	62.2379	3.12081	0.662354	4.71169	2.45667e-06	2.07592e-05
ENSG00000143127.13	23.7423	3.11849	0.958691	3.25286	0.00114249	0.00517032
ENSG00000172732.12	110.114	3.11826	0.462173	6.74696	1.50972e-11	3.13153e-10
ENSG00000215440.12	55.1359	3.11679	0.652142	4.77932	1.75888e-06	1.54637e-05
ENSG00000197530.13	121.341	3.11522	0.455176	6.844	7.70145e-12	1.67468e-10
ENSG00000089639.11	37.6382	3.11495	0.77964	3.99538	6.45918e-05	0.000406722
ENSG00000103037.12	123.469	3.11477	0.445599	6.99008	2.74721e-12	6.51687e-11
ENSG00000183751.16	55.7317	3.11122	0.644176	4.82977	1.36691e-06	1.22819e-05
ENSG00000283738.3	12.1889	3.1105	1.30162	2.38972	0.0168614	0.0508649
ENSG00000106348.18	74.3061	3.10987	0.571491	5.44168	5.2781e-08	6.18163e-07
ENSG00000087076.9	6.24797	3.10805	1.80802	1.71903	0.0856081	0.185198
ENSG00000105290.13	6.25294	3.10778	1.81049	1.71654	0.086063	0.186028
ENSG00000166819.12	11.8206	3.10693	1.33212	2.33232	0.019684	0.0576857
ENSG00000199975.1	2.03509	3.10619	2.60165	1.19393	0.232504	NA
ENSG00000103496.15	73.8752	3.10436	0.557878	5.56459	2.62773e-08	3.22824e-07
ENSG00000222449.1	2.02514	3.10435	2.53451	1.22483	0.220638	NA
ENSG00000176428.6	5.97577	3.10423	1.82294	1.70287	0.0885927	0.190486
ENSG00000104081.14	6.00562	3.10388	1.83866	1.68812	0.0913876	0.195176
ENSG00000280787.2	6.00064	3.1038	1.83397	1.69239	0.0905721	0.193897
ENSG00000115844.11	2.01519	3.10378	2.50995	1.23659	0.216241	NA
ENSG00000188322.8	2.01519	3.10378	2.50995	1.23659	0.216241	NA
ENSG00000198075.10	2.01022	3.10366	2.50626	1.23837	0.21558	NA
ENSG00000213967.12	2.01022	3.10366	2.50626	1.23837	0.21558	NA
ENSG00000243742.5	2.01022	3.10366	2.50626	1.23837	0.21558	NA
ENSG00000248866.1	2.00524	3.10358	2.5071	1.23792	0.215746	NA
ENSG00000124222.22	1.99529	3.10328	2.52243	1.23027	0.218595	NA
ENSG00000130649.10	1.99032	3.10294	2.53814	1.22253	0.221508	NA
ENSG00000224292.1	1.99032	3.10294	2.53814	1.22253	0.221508	NA
ENSG00000164068.16	536.854	3.09946	0.273385	11.3374	8.56718e-30	2.06993e-27
ENSG00000159348.13	42.6275	3.09693	0.713221	4.34218	1.41077e-05	0.000102144
ENSG00000225180.8	17.9658	3.09663	1.07365	2.88421	0.00392402	0.0150402
ENSG00000141574.8	30.1581	3.09527	0.855952	3.61617	0.000298994	0.00159615
ENSG00000205356.10	120.261	3.09526	0.446817	6.92736	4.28778e-12	9.86644e-11
ENSG00000124608.5	311.787	3.09323	0.321576	9.61896	6.65013e-22	5.35582e-20
ENSG00000092096.19	11.6698	3.08839	1.33425	2.31471	0.020629	0.0598615
ENSG00000137462.9	5.88793	3.0865	1.83144	1.68528	0.0919347	0.196024
ENSG00000032444.17	108.076	3.08586	0.484556	6.36844	1.90965e-10	3.44608e-09
ENSG00000132793.12	185.932	3.08555	0.371576	8.30396	1.00698e-16	4.30756e-15
ENSG00000044090.13	336.688	3.08508	0.30356	10.163	2.89998e-24	3.12694e-22
ENSG00000179528.16	59.7494	3.08407	0.60755	5.07624	3.84979e-07	3.79081e-06
ENSG00000274602.5	168.342	3.08278	0.391162	7.88108	3.24556e-15	1.1292e-13
ENSG00000124574.15	369.391	3.08257	0.294112	10.4809	1.05704e-25	1.42177e-23
ENSG00000172638.13	24.0149	3.08226	0.931392	3.3093	0.000935291	0.0043488
ENSG00000130702.15	2429.88	3.08196	0.224196	13.7467	5.33036e-43	5.34963e-40
ENSG00000006015.18	75.4698	3.08054	0.585315	5.26305	1.41687e-07	1.52777e-06
ENSG00000125459.17	29.3257	3.07539	0.850603	3.61554	0.000299718	0.00159856
ENSG00000143369.15	17.7736	3.07199	1.09558	2.80399	0.00504752	0.0185612
ENSG00000262730.1	5.83988	3.06685	1.83147	1.67453	0.0940262	0.199444
ENSG00000108515.18	210.411	3.06253	0.380995	8.03824	9.114e-16	3.43672e-14
ENSG00000075399.14	211.269	3.0587	0.356938	8.56928	1.04133e-17	5.1856e-16
ENSG00000037042.9	235.221	3.05787	0.33435	9.14572	5.92354e-20	3.86422e-18
ENSG00000144045.14	264.814	3.05643	0.320229	9.5445	1.36768e-21	1.07495e-19
ENSG00000288985.1	1.96217	3.05475	2.60285	1.17362	0.240549	NA
ENSG00000167104.11	1.95222	3.05345	2.5526	1.19621	0.231614	NA
ENSG00000171443.7	1.95222	3.05345	2.5526	1.19621	0.231614	NA
ENSG00000231073.1	1.95222	3.05345	2.5526	1.19621	0.231614	NA
ENSG00000080854.16	1.94725	3.0532	2.5415	1.20134	0.22962	NA
ENSG00000099869.8	1.94725	3.0532	2.5415	1.20134	0.22962	NA
ENSG00000261067.7	1.94725	3.0532	2.5415	1.20134	0.22962	NA
ENSG00000261886.1	1.94725	3.0532	2.5415	1.20134	0.22962	NA
ENSG00000284946.1	1.94725	3.0532	2.5415	1.20134	0.22962	NA
ENSG00000232860.9	1.94227	3.05306	2.53619	1.2038	0.228667	NA
ENSG00000180229.12	1.9373	3.05298	2.53592	1.20389	0.228631	NA
ENSG00000270194.1	1.9373	3.05298	2.53592	1.20389	0.228631	NA
ENSG00000174502.19	1.93232	3.05287	2.54033	1.20176	0.229455	NA
ENSG00000186838.14	1.93232	3.05287	2.54033	1.20176	0.229455	NA
ENSG00000231551.8	1.93232	3.05287	2.54033	1.20176	0.229455	NA
ENSG00000227232.5	1.92735	3.0527	2.54976	1.19725	0.231209	NA
ENSG00000125965.9	1.92237	3.05239	2.56494	1.19004	0.23403	NA
ENSG00000027847.14	111.229	3.05025	0.454339	6.7136	1.89886e-11	3.90149e-10
ENSG00000197150.13	88.022	3.04772	0.507558	6.00467	1.91717e-09	2.88811e-08
ENSG00000068394.11	17.4073	3.04647	1.08002	2.82075	0.00479114	0.0177782
ENSG00000169972.12	17.0739	3.04627	1.11679	2.72769	0.00637794	0.022601
ENSG00000188130.14	152.38	3.04598	0.40804	7.46489	8.3371e-14	2.39591e-12
ENSG00000143412.10	53.4629	3.04529	0.642584	4.73913	2.14633e-06	1.84353e-05
ENSG00000115073.8	174.933	3.04299	0.374016	8.13598	4.08611e-16	1.63532e-14
ENSG00000116691.11	94.3599	3.04277	0.50556	6.01862	1.75914e-09	2.67188e-08
ENSG00000125458.7	58.6179	3.04246	0.608096	5.00326	5.63693e-07	5.41968e-06
ENSG00000079974.19	34.2177	3.03694	0.785651	3.8655	0.000110862	0.000660912
ENSG00000091262.17	64.0103	3.03645	0.580569	5.23013	1.69388e-07	1.79675e-06
ENSG00000170482.17	183.585	3.03526	0.405511	7.48502	7.15389e-14	2.07512e-12
ENSG00000104907.13	137.785	3.03518	0.426522	7.11612	1.11006e-12	2.77897e-11
ENSG00000090097.22	80.4575	3.03468	0.552889	5.48878	4.04727e-08	4.80917e-07
ENSG00000131067.17	351.706	3.03389	0.291126	10.4212	1.98352e-25	2.5879e-23
ENSG00000140983.14	143.179	3.03384	0.441644	6.86941	6.44668e-12	1.42077e-10
ENSG00000228350.1	5.69901	3.02866	1.83987	1.64613	0.0997363	0.208903
ENSG00000260464.1	5.71394	3.02821	1.84454	1.64172	0.100649	0.210221
ENSG00000230914.3	17.2632	3.02688	1.09132	2.7736	0.00554404	0.0200758
ENSG00000183506.17	46.3196	3.02522	0.672062	4.5014	6.75064e-06	5.22394e-05
ENSG00000101199.13	977.675	3.02464	0.226839	13.3339	1.47105e-40	1.01014e-37
ENSG00000144852.20	87.8259	3.02186	0.511021	5.91338	3.35159e-09	4.82651e-08
ENSG00000280587.2	75.4539	3.02129	0.544392	5.54984	2.85937e-08	3.4931e-07
ENSG00000156873.16	143.97	3.0208	0.41005	7.36689	1.74651e-13	4.78713e-12
ENSG00000160226.16	45.8701	3.01987	0.679897	4.44166	8.92662e-06	6.72046e-05
ENSG00000167971.16	35.4324	3.01897	0.781534	3.86289	0.000112055	0.000667269
ENSG00000005238.20	11.9474	3.01821	1.32407	2.27949	0.0226379	0.0646719
ENSG00000165792.18	143.997	3.01689	0.405301	7.44358	9.79917e-14	2.77934e-12
ENSG00000169220.18	22.7551	3.01598	0.980519	3.0759	0.00209868	0.00874249
ENSG00000102878.18	23.0736	3.01528	0.942173	3.20035	0.00137261	0.00606123
ENSG00000084636.18	125.334	3.01265	0.437217	6.89051	5.55915e-12	1.24196e-10
ENSG00000119688.21	180.313	3.01163	0.379865	7.92817	2.22401e-15	7.94977e-14
ENSG00000229299.2	22.9012	3.01102	0.943791	3.19035	0.001421	0.00623816
ENSG00000142552.8	130.869	3.00694	0.432088	6.95908	3.42499e-12	8.00822e-11
ENSG00000103249.18	210.591	3.0067	0.362313	8.29864	1.05314e-16	4.46115e-15
ENSG00000176177.10	5.53655	3.00582	2.17814	1.37999	0.167589	0.309445
ENSG00000252556.1	1.89422	3.00279	2.65403	1.13141	0.257883	NA
ENSG00000108551.5	1.88428	3.0011	2.58924	1.15907	0.246429	NA
ENSG00000179921.15	1.88428	3.0011	2.58924	1.15907	0.246429	NA
ENSG00000181408.5	1.88428	3.0011	2.58924	1.15907	0.246429	NA
ENSG00000214491.9	1.8793	3.00079	2.57536	1.16519	0.243942	NA
ENSG00000183049.14	1.87433	3.00062	2.56827	1.16834	0.242668	NA
ENSG00000201912.1	1.87433	3.00062	2.56827	1.16834	0.242668	NA
ENSG00000260371.1	1.87433	3.00062	2.56827	1.16834	0.242668	NA
ENSG00000234537.1	1.86935	3.00053	2.56672	1.16901	0.242398	NA
ENSG00000261143.1	1.86935	3.00053	2.56672	1.16901	0.242398	NA
ENSG00000264772.6	1.86935	3.00053	2.56672	1.16901	0.242398	NA
ENSG00000288336.1	1.86935	3.00053	2.56672	1.16901	0.242398	NA
ENSG00000108825.18	1.86438	3.00043	2.57018	1.1674	0.243048	NA
ENSG00000187492.9	1.86438	3.00043	2.57018	1.1674	0.243048	NA
ENSG00000267629.3	1.86438	3.00043	2.57018	1.1674	0.243048	NA
ENSG00000273189.1	1.86438	3.00043	2.57018	1.1674	0.243048	NA
ENSG00000186352.9	1.8594	3.00028	2.57889	1.1634	0.244667	NA
ENSG00000248746.6	1.8594	3.00028	2.57889	1.1634	0.244667	NA
ENSG00000283496.1	1.8594	3.00028	2.57889	1.1634	0.244667	NA
ENSG00000140451.13	105.568	2.99987	0.505286	5.93696	2.90347e-09	4.25158e-08
ENSG00000178977.4	11.0799	2.9994	1.42261	2.10838	0.0349984	0.0913732
ENSG00000135454.14	45.6368	2.99819	0.677885	4.42286	9.74039e-06	7.28686e-05
ENSG00000197355.11	73.8908	2.99589	0.54709	5.47604	4.34956e-08	5.15429e-07
ENSG00000103034.15	11.3984	2.99553	1.32012	2.26914	0.0232599	0.0660727
ENSG00000102032.13	5.81044	2.99541	1.83017	1.63669	0.101696	0.211842
ENSG00000164690.8	5.82537	2.99475	1.82983	1.63663	0.101708	0.211842
ENSG00000011332.22	22.3689	2.99375	0.950391	3.15002	0.0016326	0.00702295
ENSG00000070610.14	289.75	2.99216	0.315581	9.48143	2.50815e-21	1.92493e-19
ENSG00000119403.15	250.026	2.99193	0.325846	9.18205	4.22969e-20	2.80126e-18
ENSG00000275549.1	17.2238	2.99055	1.08305	2.76124	0.00575825	0.0207307
ENSG00000188981.11	5.5681	2.98905	1.85032	1.61542	0.106219	0.21876
ENSG00000141295.14	96.1059	2.98859	0.477566	6.25797	3.90016e-10	6.59992e-09
ENSG00000152117.18	241.4	2.98676	0.331512	9.00949	2.07022e-19	1.25629e-17
ENSG00000130653.16	72.5492	2.98531	0.548759	5.44011	5.32467e-08	6.23058e-07
ENSG00000010322.16	269.492	2.98411	0.316665	9.42356	4.3604e-21	3.21413e-19
ENSG00000188747.9	69.0398	2.98244	0.574094	5.19503	2.04688e-07	2.12456e-06
ENSG00000004399.13	477.976	2.98029	0.272819	10.924	8.84832e-28	1.6731e-25
ENSG00000166813.16	201.959	2.97935	0.348242	8.55539	1.1747e-17	5.76175e-16
ENSG00000102901.13	254.07	2.97579	0.356073	8.35726	6.41919e-17	2.86819e-15
ENSG00000177984.7	5.77235	2.97391	1.84253	1.61404	0.106519	0.219297
ENSG00000104936.20	72.8318	2.97275	0.546509	5.43953	5.34199e-08	6.24525e-07
ENSG00000101940.18	77.7681	2.97173	0.530071	5.6063	2.06699e-08	2.5782e-07
ENSG00000139636.16	55.2463	2.97111	0.615605	4.82633	1.39071e-06	1.24534e-05
ENSG00000108352.13	163.898	2.97041	0.395753	7.50573	6.10884e-14	1.79106e-12
ENSG00000165269.13	5.4902	2.96932	1.85349	1.60202	0.109152	0.223424
ENSG00000196408.12	5.5101	2.96871	1.86108	1.59515	0.110678	0.225416
ENSG00000167992.14	837.011	2.96856	0.243119	12.2103	2.73888e-34	1.11669e-31
ENSG00000214193.11	261.676	2.96846	0.335783	8.84041	9.53673e-19	5.38639e-17
ENSG00000129566.13	174.258	2.9681	0.375782	7.89845	2.82387e-15	9.93073e-14
ENSG00000108846.16	458.261	2.96766	0.269359	11.0175	3.14712e-28	6.317e-26
ENSG00000196547.15	238.903	2.96616	0.337107	8.79887	1.38202e-18	7.57615e-17
ENSG00000135253.16	33.5888	2.96565	0.784763	3.77904	0.000157432	0.000905248
ENSG00000249115.9	132.728	2.96297	0.430371	6.8847	5.7909e-12	1.28931e-10
ENSG00000064961.19	232.037	2.96263	0.362201	8.17953	2.84964e-16	1.16185e-14
ENSG00000131899.12	67.7733	2.96182	0.571097	5.1862	2.1463e-07	2.21366e-06
ENSG00000090971.5	33.38	2.95551	0.785513	3.76252	0.000168212	0.000957951
ENSG00000185803.12	1.83125	2.95531	3.02682	0.976374	0.328879	NA
ENSG00000062822.16	231.958	2.95476	0.343988	8.58971	8.71885e-18	4.39292e-16
ENSG00000177685.17	157.555	2.95403	0.413054	7.15169	8.57152e-13	2.17151e-11
ENSG00000163013.12	290.852	2.95322	0.329151	8.97222	2.90603e-19	1.73922e-17
ENSG00000175634.15	104.901	2.94727	0.46697	6.31148	2.76388e-10	4.85334e-09
ENSG00000002746.15	1.81135	2.94641	2.6121	1.12799	0.259326	NA
ENSG00000203697.12	1.80638	2.94621	2.60287	1.13191	0.257672	NA
ENSG00000226287.9	1.80638	2.94621	2.60287	1.13191	0.257672	NA
ENSG00000251072.2	1.80638	2.94621	2.60287	1.13191	0.257672	NA
ENSG00000278771.1	1.80638	2.94621	2.60287	1.13191	0.257672	NA
ENSG00000287261.2	1.80638	2.94621	2.60287	1.13191	0.257672	NA
ENSG00000261996.1	1.80141	2.9461	2.59972	1.13324	0.257115	NA
ENSG00000268047.1	1.80141	2.9461	2.59972	1.13324	0.257115	NA
ENSG00000273003.1	1.80141	2.9461	2.59972	1.13324	0.257115	NA
ENSG00000289296.1	1.80141	2.9461	2.59972	1.13324	0.257115	NA
ENSG00000204624.8	1.79643	2.94601	2.6021	1.13217	0.257565	NA
ENSG00000260500.1	1.79643	2.94601	2.6021	1.13217	0.257565	NA
ENSG00000284282.3	1.79643	2.94601	2.6021	1.13217	0.257565	NA
ENSG00000187997.12	1.79146	2.94587	2.61	1.12869	0.25903	NA
ENSG00000257767.3	1.78648	2.94561	2.62388	1.12262	0.261601	NA
ENSG00000178980.16	44.205	2.94534	0.684721	4.30152	1.69632e-05	0.00012127
ENSG00000213398.8	246.138	2.94375	0.329556	8.93248	4.16579e-19	2.47373e-17
ENSG00000182885.17	21.6646	2.94311	0.95553	3.08008	0.00206943	0.00863444
ENSG00000142330.20	105.207	2.94199	0.458832	6.41192	1.43702e-10	2.62221e-09
ENSG00000168060.16	131.827	2.94146	0.420502	6.99512	2.65026e-12	6.32138e-11
ENSG00000177542.11	71.0715	2.94085	0.562442	5.22872	1.70686e-07	1.80758e-06
ENSG00000167895.15	10.6307	2.94063	1.35979	2.16256	0.0305747	0.0824021
ENSG00000178921.14	256.794	2.93896	0.359062	8.1851	2.72083e-16	1.11281e-14
ENSG00000198467.16	50.5897	2.93849	0.665713	4.41405	1.01455e-05	7.55961e-05
ENSG00000092758.18	513.388	2.93668	0.264336	11.1096	1.12602e-28	2.40839e-26
ENSG00000264324.1	16.6852	2.93645	1.09378	2.68469	0.00725976	0.0252851
ENSG00000126561.18	10.9758	2.93503	1.32772	2.21058	0.0270647	0.0747013
ENSG00000158717.11	110.157	2.93463	0.453621	6.46933	9.84362e-11	1.82688e-09
ENSG00000128159.12	145.582	2.93396	0.407006	7.20862	5.65203e-13	1.44876e-11
ENSG00000155463.14	491.653	2.93334	0.285779	10.2644	1.02002e-24	1.18823e-22
ENSG00000041880.15	60.8889	2.93327	0.591907	4.95563	7.20972e-07	6.79171e-06
ENSG00000144579.8	370.895	2.93322	0.297315	9.8657	5.8622e-23	5.4244e-21
ENSG00000165271.17	129.592	2.92996	0.438479	6.6821	2.35538e-11	4.73508e-10
ENSG00000011009.11	70.4085	2.92704	0.54989	5.32296	1.02093e-07	1.12882e-06
ENSG00000196187.12	393.097	2.92559	0.282284	10.364	3.61504e-25	4.36717e-23
ENSG00000146830.11	372.331	2.92437	0.29834	9.80215	1.1021e-22	9.71561e-21
ENSG00000136270.14	141.982	2.92169	0.407586	7.16828	7.59478e-13	1.93912e-11
ENSG00000015520.15	301.105	2.92043	0.309529	9.43509	3.90663e-21	2.91256e-19
ENSG00000149476.16	725.468	2.92034	0.250369	11.6642	1.94332e-31	5.89638e-29
ENSG00000128298.18	243.181	2.92017	0.349895	8.34584	7.07098e-17	3.12729e-15
ENSG00000181045.15	143.011	2.91692	0.426083	6.84591	7.59926e-12	1.65798e-10
ENSG00000166863.13	10.835	2.91429	1.33049	2.19039	0.028496	0.0778449
ENSG00000126522.17	129.174	2.91306	0.430537	6.76612	1.32283e-11	2.77475e-10
ENSG00000169733.12	215.172	2.91206	0.357001	8.157	3.4346e-16	1.38306e-14
ENSG00000223553.6	16.3985	2.90896	1.09466	2.65741	0.00787433	0.0270359
ENSG00000115282.21	281.367	2.90828	0.315062	9.23081	2.68586e-20	1.82513e-18
ENSG00000105639.20	48.7079	2.90769	0.644943	4.50845	6.53032e-06	5.06847e-05
ENSG00000114841.18	58.7483	2.9063	0.59621	4.87462	1.0902e-06	9.98865e-06
ENSG00000183856.11	285.693	2.898	0.308438	9.39574	5.6815e-21	4.14114e-19
ENSG00000125734.16	96.6299	2.89704	0.487991	5.93666	2.90885e-09	4.25468e-08
ENSG00000117640.18	21.1277	2.89692	0.980797	2.95364	0.00314053	0.0124165
ENSG00000110074.12	174.546	2.89524	0.366756	7.89419	2.92204e-15	1.02483e-13
ENSG00000179094.16	42.5275	2.89405	0.715703	4.04364	5.26275e-05	0.000338409
ENSG00000124067.17	813.407	2.89402	0.238022	12.1586	5.16338e-34	1.98137e-31
ENSG00000143553.11	5.46574	2.89342	1.85246	1.56194	0.118303	0.236914
ENSG00000160959.8	47.912	2.89281	0.64732	4.4689	7.86239e-06	5.98487e-05
ENSG00000135596.18	197.863	2.89252	0.375912	7.69467	1.41859e-14	4.5587e-13
ENSG00000109065.12	90.2074	2.89178	0.484852	5.96424	2.45769e-09	3.63554e-08
ENSG00000095059.17	1.74341	2.88993	2.65204	1.0897	0.275846	NA
ENSG00000269399.2	1.74341	2.88993	2.65204	1.0897	0.275846	NA
ENSG00000188833.10	1.73843	2.88967	2.64008	1.09454	0.273718	NA
ENSG00000265778.4	1.73843	2.88967	2.64008	1.09454	0.273718	NA
ENSG00000285018.1	1.73843	2.88967	2.64008	1.09454	0.273718	NA
ENSG00000225553.7	1.73346	2.88954	2.63519	1.09652	0.27285	NA
ENSG00000266733.7	1.73346	2.88954	2.63519	1.09652	0.27285	NA
ENSG00000269038.1	1.73346	2.88954	2.63519	1.09652	0.27285	NA
ENSG00000071246.11	1.72849	2.88945	2.63632	1.09602	0.273072	NA
ENSG00000133256.13	1.72849	2.88945	2.63632	1.09602	0.273072	NA
ENSG00000261305.2	1.72849	2.88945	2.63632	1.09602	0.273072	NA
ENSG00000102287.19	271.841	2.88936	0.327388	8.82548	1.08991e-18	6.07695e-17
ENSG00000103226.19	1.72351	2.88933	2.64331	1.09307	0.274362	NA
ENSG00000111325.16	1.72351	2.88933	2.64331	1.09307	0.274362	NA
ENSG00000254536.2	1.71854	2.88909	2.65648	1.08756	0.276789	NA
ENSG00000108773.11	216.647	2.88833	0.355179	8.13203	4.22152e-16	1.68435e-14
ENSG00000122515.16	332.142	2.88808	0.313214	9.2208	2.94896e-20	1.99353e-18
ENSG00000087088.21	218.023	2.88779	0.346865	8.32539	8.40539e-17	3.6555e-15
ENSG00000141258.13	366.541	2.88636	0.292395	9.87143	5.5371e-23	5.16018e-21
ENSG00000221978.13	624.352	2.88132	0.244598	11.7798	4.96085e-32	1.61811e-29
ENSG00000038358.15	226.489	2.87893	0.343029	8.39266	4.75256e-17	2.16807e-15
ENSG00000170043.12	10.2629	2.87789	1.38752	2.07411	0.0380687	0.0977913
ENSG00000165801.10	489.259	2.87686	0.261611	10.9967	3.96341e-28	7.83494e-26
ENSG00000160298.18	84.215	2.87684	0.496567	5.79345	6.89535e-09	9.29376e-08
ENSG00000121680.16	41.5824	2.87575	0.698016	4.11989	3.79055e-05	0.000253228
ENSG00000283486.2	15.3006	2.87456	1.13276	2.53765	0.01116	0.0359427
ENSG00000133619.18	103.125	2.87439	0.477747	6.01654	1.7818e-09	2.70316e-08
ENSG00000130244.13	25.8041	2.87356	0.871465	3.29739	0.000975862	0.00451012
ENSG00000068078.20	1384.59	2.87318	0.222358	12.9214	3.4079e-38	2.11728e-35
ENSG00000198440.9	5.3978	2.87209	1.85697	1.54665	0.121947	0.242464
ENSG00000174233.12	161.479	2.86981	0.381847	7.51559	5.66537e-14	1.66853e-12
ENSG00000188760.11	113.822	2.86968	0.478851	5.99285	2.06197e-09	3.08162e-08
ENSG00000124915.10	5.43759	2.8695	1.88021	1.52616	0.12697	0.249935
ENSG00000099330.9	20.3351	2.86908	0.996714	2.87854	0.00399517	0.0152546
ENSG00000199683.1	5.34308	2.86739	1.94096	1.47731	0.139594	0.269819
ENSG00000101246.20	284.677	2.86635	0.316299	9.06217	1.27881e-19	8.02146e-18
ENSG00000158863.22	247.339	2.86345	0.332942	8.60044	7.94081e-18	4.09501e-16
ENSG00000163516.14	140.676	2.86317	0.397907	7.19557	6.22007e-13	1.59124e-11
ENSG00000130305.17	42.2995	2.86205	0.68607	4.17166	3.02394e-05	0.000206887
ENSG00000232434.3	57.1623	2.86027	0.610814	4.68271	2.83102e-06	2.36166e-05
ENSG00000163521.16	27.2144	2.85832	0.890348	3.21034	0.00132577	0.00588943
ENSG00000160867.15	864.613	2.85567	0.230887	12.3683	3.8802e-35	1.6875e-32
ENSG00000111788.10	144.393	2.85369	0.394254	7.23819	4.54703e-13	1.19127e-11
ENSG00000133316.16	92.3543	2.85368	0.489441	5.83049	5.52646e-09	7.58986e-08
ENSG00000076928.18	479.304	2.85363	0.278439	10.2487	1.20001e-24	1.37338e-22
ENSG00000102871.16	25.9222	2.85322	0.862691	3.30735	0.000941831	0.00437609
ENSG00000172375.14	71.8696	2.85211	0.546908	5.21497	1.83849e-07	1.9282e-06
ENSG00000236384.7	10.4174	2.85011	1.34019	2.12665	0.0334494	0.0883431
ENSG00000214646.8	10.4223	2.84996	1.34108	2.12512	0.0335763	0.0885346
ENSG00000131788.16	83.8862	2.84991	0.516284	5.52005	3.38908e-08	4.09041e-07
ENSG00000274372.5	5.3398	2.84987	1.86183	1.53068	0.125848	0.248215
ENSG00000125864.14	5.34478	2.84953	1.86342	1.52919	0.126217	0.248829
ENSG00000131797.13	369.795	2.84667	0.290714	9.79198	1.21891e-22	1.06733e-20
ENSG00000159214.13	15.7522	2.84516	1.09893	2.58904	0.00962433	0.0318298
ENSG00000258199.1	10.0043	2.84411	1.3775	2.06469	0.0389522	0.0995124
ENSG00000158773.14	56.9473	2.84386	0.599659	4.74247	2.11131e-06	1.82185e-05
ENSG00000260144.1	5.07258	2.84274	1.88383	1.50903	0.131292	0.256701
ENSG00000197136.5	358.451	2.84231	0.299415	9.49287	2.24769e-21	1.73524e-19
ENSG00000158805.12	260.179	2.84199	0.315902	8.99641	2.33218e-19	1.40221e-17
ENSG00000228288.8	5.09745	2.84186	1.895	1.49966	0.133702	0.260554
ENSG00000084774.14	424.443	2.84166	0.280653	10.1252	4.27122e-24	4.49408e-22
ENSG00000135424.19	10.0358	2.84095	1.45793	1.94861	0.0513418	0.123772
ENSG00000182870.13	1.69039	2.83955	3.10228	0.915311	0.360029	NA
ENSG00000122678.17	91.9569	2.83862	0.488105	5.81559	6.04196e-09	8.21622e-08
ENSG00000136877.15	92.9971	2.83765	0.473248	5.99612	2.02092e-09	3.02721e-08
ENSG00000090674.16	46.0357	2.83761	0.671971	4.22282	2.41266e-05	0.000168151
ENSG00000155363.19	518.754	2.83641	0.27269	10.4016	2.43797e-25	3.05848e-23
ENSG00000142327.13	110.076	2.83382	0.472744	5.9944	2.04242e-09	3.05591e-08
ENSG00000258399.7	1.68541	2.83326	2.78072	1.0189	0.308252	NA
ENSG00000250571.7	1.68044	2.83184	2.7244	1.03944	0.298602	NA
ENSG00000289281.1	1.67546	2.83116	2.69585	1.05019	0.29363	NA
ENSG00000099957.17	1.67049	2.83083	2.68041	1.05612	0.290914	NA
ENSG00000183317.17	1.67049	2.83083	2.68041	1.05612	0.290914	NA
ENSG00000224916.9	1.67049	2.83083	2.68041	1.05612	0.290914	NA
ENSG00000286626.1	1.67049	2.83083	2.68041	1.05612	0.290914	NA
ENSG00000179571.10	1.66551	2.83068	2.67354	1.05878	0.289702	NA
ENSG00000243696.5	1.66551	2.83068	2.67354	1.05878	0.289702	NA
ENSG00000268869.6	1.66551	2.83068	2.67354	1.05878	0.289702	NA
ENSG00000269915.1	1.66551	2.83068	2.67354	1.05878	0.289702	NA
ENSG00000273576.1	1.66551	2.83068	2.67354	1.05878	0.289702	NA
ENSG00000105538.10	1.66054	2.83058	2.67311	1.05891	0.289641	NA
ENSG00000168811.7	1.66054	2.83058	2.67311	1.05891	0.289641	NA
ENSG00000275099.2	1.66054	2.83058	2.67311	1.05891	0.289641	NA
ENSG00000125885.13	1.65557	2.83047	2.67905	1.05652	0.290732	NA
ENSG00000259244.1	1.65557	2.83047	2.67905	1.05652	0.290732	NA
ENSG00000277425.1	1.65557	2.83047	2.67905	1.05652	0.290732	NA
ENSG00000260589.1	1.64562	2.82983	2.71242	1.04329	0.296815	NA
ENSG00000286017.1	1.64562	2.82983	2.71242	1.04329	0.296815	NA
ENSG00000173209.23	517.961	2.82833	0.244243	11.58	5.20552e-31	1.44503e-28
ENSG00000158483.18	10.2815	2.82796	1.34412	2.10396	0.0353823	0.0921974
ENSG00000111676.15	701.81	2.82737	0.269373	10.4961	8.99901e-26	1.22302e-23
ENSG00000158815.11	20.2096	2.82535	0.983198	2.87363	0.00405786	0.0154488
ENSG00000101194.18	1201.52	2.82519	0.224817	12.5666	3.223e-36	1.55743e-33
ENSG00000159899.16	66.0566	2.82385	0.552239	5.11347	3.16302e-07	3.16472e-06
ENSG00000161847.14	111.569	2.82297	0.448312	6.29688	3.0369e-10	5.27596e-09
ENSG00000149743.14	56.2496	2.82207	0.611618	4.61411	3.94787e-06	3.18934e-05
ENSG00000288880.1	4.97976	2.82188	1.90392	1.48214	0.138303	0.267801
ENSG00000160410.15	61.5513	2.82092	0.592561	4.76056	1.93057e-06	1.67809e-05
ENSG00000134013.16	5.00463	2.82042	1.88921	1.49291	0.13546	0.263351
ENSG00000102879.16	5.00961	2.82015	1.88956	1.49249	0.13557	0.263423
ENSG00000136059.16	5.00961	2.82015	1.88956	1.49249	0.13557	0.263423
ENSG00000178950.18	515.374	2.81987	0.266205	10.5929	3.21529e-26	4.76703e-24
ENSG00000260060.1	5.01956	2.81973	1.89356	1.48912	0.136457	0.264893
ENSG00000189410.12	19.6937	2.81862	1.00047	2.8173	0.00484293	0.0179403
ENSG00000120896.14	536.57	2.81826	0.271545	10.3786	3.10341e-25	3.78413e-23
ENSG00000141391.14	112.446	2.81777	0.441695	6.37945	1.77724e-10	3.21603e-09
ENSG00000130758.8	51.4276	2.81505	0.628914	4.47605	7.60373e-06	5.80492e-05
ENSG00000100151.16	97.4607	2.81353	0.471405	5.96839	2.39604e-09	3.54837e-08
ENSG00000007384.15	60.7687	2.81132	0.58782	4.78261	1.73032e-06	1.52228e-05
ENSG00000198931.11	106.955	2.80965	0.447154	6.28341	3.31221e-10	5.7011e-09
ENSG00000222744.1	25.2378	2.80872	0.868552	3.23379	0.00122157	0.00548824
ENSG00000188290.11	15.4423	2.8074	1.11246	2.5236	0.0116159	0.0371597
ENSG00000198055.11	106.766	2.80645	0.448386	6.25901	3.87434e-10	6.56475e-09
ENSG00000181513.15	116.857	2.80625	0.428931	6.54244	6.05235e-11	1.15446e-09
ENSG00000008382.16	59.9826	2.80438	0.57539	4.87387	1.09433e-06	1.00195e-05
ENSG00000189077.11	95.9933	2.80303	0.466282	6.01144	1.83881e-09	2.77995e-08
ENSG00000162241.13	39.3398	2.80191	0.723318	3.87369	0.000107201	0.000640996
ENSG00000141505.12	603.735	2.80175	0.242721	11.5431	8.00165e-31	2.17495e-28
ENSG00000142156.16	14.651	2.80133	1.15695	2.42131	0.0154647	0.0473299
ENSG00000137802.14	117.854	2.80072	0.443018	6.3219	2.58369e-10	4.56149e-09
ENSG00000175182.15	25.8153	2.79938	0.871784	3.21109	0.00132231	0.00587609
ENSG00000273729.1	4.92674	2.79837	1.89687	1.47526	0.140142	0.270439
ENSG00000250799.11	244.69	2.79748	0.317115	8.82167	1.12767e-18	6.26072e-17
ENSG00000100241.22	313.119	2.79733	0.325397	8.59668	8.20553e-18	4.18193e-16
ENSG00000105131.8	4.95659	2.79697	1.90418	1.46886	0.141872	0.272928
ENSG00000232442.2	100.534	2.79663	0.462471	6.04713	1.47449e-09	2.27127e-08
ENSG00000183773.16	54.8421	2.79619	0.597684	4.67837	2.89164e-06	2.41068e-05
ENSG00000167588.13	55.1226	2.79495	0.595489	4.69354	2.68511e-06	2.24568e-05
ENSG00000214655.11	260.187	2.79414	0.327501	8.5317	1.44215e-17	6.94309e-16
ENSG00000144199.12	10.0826	2.79395	1.35178	2.06686	0.0387475	0.0991253
ENSG00000164889.15	362.942	2.79339	0.298254	9.36581	7.54693e-21	5.33527e-19
ENSG00000115718.18	534.279	2.79288	0.268341	10.4079	2.28125e-25	2.88966e-23
ENSG00000114853.15	40.6805	2.79214	0.703349	3.96978	7.19395e-05	0.000448017
ENSG00000108439.11	54.8223	2.79139	0.619542	4.50557	6.61958e-06	5.13165e-05
ENSG00000163874.11	81.6646	2.79052	0.516917	5.39838	6.72445e-08	7.68921e-07
ENSG00000103197.18	332.829	2.79015	0.327949	8.50787	1.7715e-17	8.37421e-16
ENSG00000158163.15	30.8684	2.78898	0.804606	3.46627	0.000527737	0.00263606
ENSG00000116455.14	169.809	2.78806	0.370719	7.52068	5.44909e-14	1.60847e-12
ENSG00000007516.14	19.7489	2.78641	0.999399	2.78808	0.00530207	0.0193881
ENSG00000126107.15	107.615	2.78552	0.485065	5.74257	9.32526e-09	1.2302e-07
ENSG00000143578.16	24.5148	2.78429	0.888885	3.13234	0.00173417	0.0074013
ENSG00000078061.14	115.385	2.78278	0.443625	6.27282	3.54557e-10	6.03117e-09
ENSG00000139880.21	30.0589	2.78265	0.803234	3.46431	0.000531585	0.00265223
ENSG00000025434.19	79.2762	2.7826	0.511737	5.43756	5.40146e-08	6.30348e-07
ENSG00000225032.5	5.14591	2.78196	1.8847	1.47607	0.139924	0.270178
ENSG00000130821.17	228.249	2.78155	0.354739	7.8411	4.46602e-15	1.52136e-13
ENSG00000280759.2	5.15586	2.78117	1.89584	1.46699	0.142379	0.273627
ENSG00000230415.1	25.439	2.78088	0.8794	3.16224	0.00156559	0.00677712
ENSG00000159556.10	54.2721	2.77582	0.609085	4.55736	5.18001e-06	4.09598e-05
ENSG00000167792.13	144.128	2.77467	0.390759	7.10073	1.24103e-12	3.09002e-11
ENSG00000182087.14	227.757	2.77415	0.365612	7.5877	3.25637e-14	1.00202e-12
ENSG00000198026.8	273.091	2.77306	0.325574	8.51743	1.63127e-17	7.76759e-16
ENSG00000141738.14	191.048	2.77304	0.365893	7.57882	3.48702e-14	1.06297e-12
ENSG00000225855.7	14.7525	2.77227	1.12052	2.47409	0.0133578	0.0417408
ENSG00000132677.13	1020.83	2.77189	0.218338	12.6954	6.26976e-37	3.27206e-34
ENSG00000140553.18	94.9185	2.77176	0.467872	5.92418	3.13863e-09	4.54996e-08
ENSG00000110717.13	93.7208	2.77036	0.468618	5.91177	3.38451e-09	4.86318e-08
ENSG00000255524.8	1.60752	2.76994	2.74446	1.00929	0.312838	NA
ENSG00000025423.11	1.60254	2.7695	2.72452	1.01651	0.309386	NA
ENSG00000124440.16	1.60254	2.7695	2.72452	1.01651	0.309386	NA
ENSG00000154134.15	1.60254	2.7695	2.72452	1.01651	0.309386	NA
ENSG00000286180.1	1.60254	2.7695	2.72452	1.01651	0.309386	NA
ENSG00000141756.19	1233.31	2.76949	0.216514	12.7913	1.83491e-37	9.97504e-35
ENSG00000036530.9	1.59757	2.76931	2.71489	1.02004	0.307709	NA
ENSG00000167772.12	1.59757	2.76931	2.71489	1.02004	0.307709	NA
ENSG00000171962.18	1.59757	2.76931	2.71489	1.02004	0.307709	NA
ENSG00000185339.9	1.59757	2.76931	2.71489	1.02004	0.307709	NA
ENSG00000233849.1	1.59757	2.76931	2.71489	1.02004	0.307709	NA
ENSG00000244067.3	1.59757	2.76931	2.71489	1.02004	0.307709	NA
ENSG00000007372.25	1.59259	2.7692	2.71277	1.0208	0.307348	NA
ENSG00000164972.14	1.59259	2.7692	2.71277	1.0208	0.307348	NA
ENSG00000251246.1	1.59259	2.7692	2.71277	1.0208	0.307348	NA
ENSG00000254211.6	1.59259	2.7692	2.71277	1.0208	0.307348	NA
ENSG00000261864.1	1.59259	2.7692	2.71277	1.0208	0.307348	NA
ENSG00000227959.2	1.58762	2.7691	2.71752	1.01898	0.308212	NA
ENSG00000232352.2	1.58762	2.7691	2.71752	1.01898	0.308212	NA
ENSG00000233024.7	1.58762	2.7691	2.71752	1.01898	0.308212	NA
ENSG00000176531.11	129.982	2.76831	0.438269	6.31647	2.67609e-10	4.71186e-09
ENSG00000156413.15	20.2336	2.76815	0.976986	2.83335	0.00460627	0.0171856
ENSG00000094914.14	107.825	2.7668	0.451056	6.13404	8.56766e-10	1.37494e-08
ENSG00000149577.16	138.304	2.7664	0.400308	6.91068	4.82347e-12	1.0973e-10
ENSG00000101017.14	14.6696	2.76462	1.11847	2.47179	0.0134439	0.0419724
ENSG00000186185.14	520.449	2.76438	0.260581	10.6085	2.71962e-26	4.17446e-24
ENSG00000169689.15	162.735	2.7642	0.386502	7.15185	8.56153e-13	2.17151e-11
ENSG00000161395.14	44.2512	2.76165	0.657848	4.19801	2.69269e-05	0.000186572
ENSG00000089060.12	38.7469	2.7603	0.708739	3.89466	9.83361e-05	0.000594253
ENSG00000086504.18	15.2852	2.75734	1.12701	2.44661	0.0144207	0.0446694
ENSG00000173465.8	29.5286	2.75578	0.797505	3.4555	0.000549272	0.00273004
ENSG00000106538.10	103.539	2.75408	0.45893	6.0011	1.95983e-09	2.93907e-08
ENSG00000177380.14	97.5074	2.75359	0.46129	5.96933	2.3823e-09	3.53605e-08
ENSG00000130304.17	38.8915	2.75235	0.697062	3.9485	7.86417e-05	0.000484438
ENSG00000160753.16	79.4817	2.75207	0.523073	5.26135	1.43005e-07	1.54027e-06
ENSG00000251365.5	4.79582	2.75161	1.90651	1.44327	0.148944	0.283856
ENSG00000181418.8	4.8008	2.7513	1.90659	1.44305	0.149006	0.283905
ENSG00000167378.10	4.82567	2.75065	1.92553	1.42851	0.153144	0.289786
ENSG00000159588.15	33.7903	2.75044	0.749938	3.66755	0.000244884	0.00134188
ENSG00000105443.16	139.448	2.75041	0.410376	6.70217	2.05353e-11	4.17979e-10
ENSG00000170638.10	139.827	2.7492	0.420124	6.54379	5.99783e-11	1.14574e-09
ENSG00000085999.13	364.737	2.74849	0.301824	9.10628	8.52568e-20	5.45267e-18
ENSG00000198198.17	287.872	2.74715	0.30857	8.90286	5.44247e-19	3.18421e-17
ENSG00000183386.10	24.6747	2.74688	0.873751	3.14378	0.00166783	0.00715311
ENSG00000186635.15	848.941	2.74621	0.228279	12.03	2.47011e-33	8.71015e-31
ENSG00000165782.11	97.0285	2.74462	0.467777	5.86735	4.42802e-09	6.18548e-08
ENSG00000160972.10	106.801	2.7443	0.452884	6.05961	1.36455e-09	2.11945e-08
ENSG00000213347.11	83.5151	2.74329	0.492806	5.56666	2.59669e-08	3.19613e-07
ENSG00000065268.11	127.554	2.74319	0.424907	6.45597	1.07527e-10	1.98711e-09
ENSG00000134398.15	93.8683	2.74306	0.48125	5.69986	1.19908e-08	1.55357e-07
ENSG00000112659.14	294.478	2.74239	0.303615	9.03246	1.67852e-19	1.02815e-17
ENSG00000111678.11	9.40273	2.74024	1.39933	1.95825	0.0502011	0.121665
ENSG00000006118.15	111.155	2.73977	0.442217	6.19552	5.80926e-10	9.59409e-09
ENSG00000272333.8	560.748	2.73827	0.274493	9.97573	1.94665e-23	1.95776e-21
ENSG00000105219.10	5.00007	2.73618	1.89067	1.4472	0.147841	0.282123
ENSG00000272141.1	5.00505	2.73576	1.894	1.44444	0.148615	0.283435
ENSG00000060971.19	533.85	2.73525	0.268035	10.2048	1.88707e-24	2.06896e-22
ENSG00000143537.14	110.745	2.73295	0.458445	5.96135	2.50156e-09	3.69206e-08
ENSG00000147403.18	227.529	2.73194	0.338763	8.06446	7.35592e-16	2.80622e-14
ENSG00000123999.5	10.0631	2.73156	1.36714	1.99801	0.0457152	0.112849
ENSG00000010379.16	4.72788	2.72781	1.91245	1.42635	0.153768	0.290587
ENSG00000128408.9	4.73783	2.72723	1.91443	1.42456	0.154284	0.291308
ENSG00000108963.19	76.5649	2.72638	0.509212	5.35411	8.59786e-08	9.60414e-07
ENSG00000197785.14	212.014	2.72636	0.345744	7.8855	3.13291e-15	1.09291e-13
ENSG00000108556.10	33.6151	2.72504	0.743363	3.66583	0.000246542	0.00134926
ENSG00000078898.7	1498.69	2.72332	0.206305	13.2005	8.71901e-40	5.68785e-37
ENSG00000158062.21	99.515	2.72264	0.477094	5.70672	1.15174e-08	1.49967e-07
ENSG00000103269.14	14.7247	2.72175	1.15156	2.36352	0.0181022	0.05391
ENSG00000197948.11	67.091	2.72033	0.543288	5.00716	5.52377e-07	5.31479e-06
ENSG00000105429.13	262.782	2.71862	0.326727	8.32077	8.73964e-17	3.7757e-15
ENSG00000102312.24	33.5439	2.71817	0.753384	3.60795	0.000308631	0.00163887
ENSG00000171298.13	392.364	2.71792	0.286987	9.47053	2.78427e-21	2.12435e-19
ENSG00000183426.17	9.28177	2.71658	1.41211	1.92377	0.0543839	0.12993
ENSG00000272195.1	4.92715	2.71275	1.89466	1.43178	0.152206	0.288429
ENSG00000172831.14	110.604	2.71146	0.455381	5.95427	2.61236e-09	3.83822e-08
ENSG00000145191.15	176.433	2.71003	0.353608	7.66394	1.80308e-14	5.69607e-13
ENSG00000104872.11	98.839	2.70922	0.460245	5.88648	3.94501e-09	5.55837e-08
ENSG00000188493.15	254.334	2.7072	0.329071	8.2268	1.92282e-16	8.01503e-15
ENSG00000167700.9	48.2242	2.70565	0.646819	4.18301	2.87669e-05	0.000197746
ENSG00000102385.13	1.5346	2.70547	2.77287	0.975696	0.329215	NA
ENSG00000261474.1	1.5346	2.70547	2.77287	0.975696	0.329215	NA
ENSG00000265100.1	1.5346	2.70547	2.77287	0.975696	0.329215	NA
ENSG00000070808.17	1.52962	2.70521	2.75984	0.980206	0.326985	NA
ENSG00000100321.15	1.52962	2.70521	2.75984	0.980206	0.326985	NA
ENSG00000148604.15	1.52962	2.70521	2.75984	0.980206	0.326985	NA
ENSG00000187682.2	1.52962	2.70521	2.75984	0.980206	0.326985	NA
ENSG00000128284.19	1.52465	2.7051	2.7558	0.9816	0.326297	NA
ENSG00000162068.2	1.52465	2.7051	2.7558	0.9816	0.326297	NA
ENSG00000182168.15	1.52465	2.7051	2.7558	0.9816	0.326297	NA
ENSG00000228648.1	1.52465	2.7051	2.7558	0.9816	0.326297	NA
ENSG00000238035.8	1.52465	2.7051	2.7558	0.9816	0.326297	NA
ENSG00000276914.2	1.52465	2.7051	2.7558	0.9816	0.326297	NA
ENSG00000277020.4	1.52465	2.7051	2.7558	0.9816	0.326297	NA
ENSG00000289410.1	1.52465	2.7051	2.7558	0.9816	0.326297	NA
ENSG00000049768.17	1.51967	2.705	2.75903	0.980415	0.326881	NA
ENSG00000148357.18	1.51967	2.705	2.75903	0.980415	0.326881	NA
ENSG00000228889.8	1.51967	2.705	2.75903	0.980415	0.326881	NA
ENSG00000229006.7	1.51967	2.705	2.75903	0.980415	0.326881	NA
ENSG00000261420.1	1.51967	2.705	2.75903	0.980415	0.326881	NA
ENSG00000281775.2	1.51967	2.705	2.75903	0.980415	0.326881	NA
ENSG00000167524.16	1.5147	2.70483	2.76954	0.976634	0.328751	NA
ENSG00000228570.8	1.5147	2.70483	2.76954	0.976634	0.328751	NA
ENSG00000132205.11	37.8193	2.70454	0.70385	3.84249	0.000121793	0.000718044
ENSG00000120071.15	1.50972	2.70448	2.78908	0.969665	0.332214	NA
ENSG00000114993.17	775.735	2.70435	0.221955	12.1842	3.77189e-34	1.49127e-31
ENSG00000204442.4	4.64998	2.70432	1.92097	1.40779	0.159194	0.297406
ENSG00000089558.9	4.65496	2.70396	1.91916	1.40893	0.158857	0.29702
ENSG00000257704.4	4.65496	2.70396	1.91916	1.40893	0.158857	0.29702
ENSG00000282863.1	1.50475	2.70378	2.82208	0.958079	0.338023	NA
ENSG00000118094.12	4.66491	2.7033	1.91931	1.40848	0.15899	0.297172
ENSG00000149182.15	189.812	2.70309	0.343974	7.85842	3.89023e-15	1.33568e-13
ENSG00000237296.10	4.67983	2.70271	1.92917	1.40097	0.161222	0.30032
ENSG00000161204.12	113.629	2.70234	0.43291	6.24227	4.31277e-10	7.23249e-09
ENSG00000135924.17	83.3709	2.70163	0.530749	5.09022	3.57653e-07	3.54582e-06
ENSG00000149781.13	9.55894	2.69927	1.38612	1.94736	0.0514917	0.124065
ENSG00000114745.14	66.1679	2.69778	0.542667	4.97135	6.64898e-07	6.32283e-06
ENSG00000135722.9	13.6831	2.69749	1.16189	2.32165	0.0202517	0.0590314
ENSG00000255182.2	14.0382	2.69302	1.12736	2.3888	0.0169036	0.0509805
ENSG00000165795.25	191.895	2.69277	0.348096	7.73571	1.02828e-14	3.33732e-13
ENSG00000213339.9	113.952	2.69083	0.427237	6.29821	3.01096e-10	5.23787e-09
ENSG00000013563.14	28.7368	2.69056	0.804327	3.3451	0.000822519	0.00389383
ENSG00000269352.1	57.5449	2.68622	0.605017	4.43991	8.99978e-06	6.77163e-05
ENSG00000130717.13	70.4769	2.68435	0.522789	5.13468	2.82623e-07	2.85622e-06
ENSG00000166313.20	4.60194	2.67842	1.92842	1.38892	0.164858	0.30557
ENSG00000179950.14	4.60691	2.67823	1.93203	1.38623	0.165678	0.306914
ENSG00000182173.14	107.438	2.67805	0.436378	6.13699	8.40984e-10	1.35294e-08
ENSG00000141971.13	84.6784	2.67169	0.492934	5.41997	5.96096e-08	6.86431e-07
ENSG00000236751.3	45.148	2.66908	0.667936	3.99602	6.4417e-05	0.000405818
ENSG00000149782.13	172.74	2.66876	0.367511	7.26171	3.82214e-13	1.00539e-11
ENSG00000182979.18	467.437	2.66764	0.273252	9.76257	1.62968e-22	1.3897e-20
ENSG00000130762.15	129.085	2.66712	0.415758	6.41508	1.40752e-10	2.57198e-09
ENSG00000215790.8	14.2193	2.66526	1.14579	2.32613	0.0200117	0.0584884
ENSG00000132376.20	18.3303	2.66525	1.00119	2.6621	0.00776554	0.026761
ENSG00000130307.12	4.78131	2.66467	1.90492	1.39883	0.161863	0.301345
ENSG00000276130.4	4.78629	2.66428	1.90564	1.3981	0.162082	0.301668
ENSG00000011132.12	37.311	2.66319	0.715352	3.72291	0.000196938	0.001108
ENSG00000196689.13	118.488	2.66209	0.439891	6.05171	1.43319e-09	2.21287e-08
ENSG00000251562.9	23937.1	2.66167	0.177716	14.9772	1.03554e-50	2.25179e-47
ENSG00000268643.2	28.2811	2.66151	0.811145	3.28118	0.00103373	0.00474064
ENSG00000101104.13	568.307	2.65738	0.25108	10.5838	3.54265e-26	5.16348e-24
ENSG00000073050.12	68.6532	2.65706	0.5355	4.96183	6.98305e-07	6.59724e-06
ENSG00000013306.16	363.27	2.65604	0.317258	8.37185	5.67223e-17	2.56964e-15
ENSG00000149809.17	81.8955	2.65598	0.501602	5.29499	1.19025e-07	1.30207e-06
ENSG00000221968.9	55.62	2.6549	0.586911	4.52352	6.08202e-06	4.76018e-05
ENSG00000138002.16	205.12	2.65361	0.345759	7.67473	1.65763e-14	5.26205e-13
ENSG00000111667.14	131.298	2.6513	0.4096	6.47289	9.6146e-11	1.78947e-09
ENSG00000105707.15	753.187	2.64839	0.236698	11.1889	4.62112e-29	1.02189e-26
ENSG00000136271.11	247.88	2.64276	0.309074	8.55057	1.22487e-17	5.94086e-16
ENSG00000185684.16	190.991	2.64183	0.371258	7.1159	1.11184e-12	2.77897e-11
ENSG00000105516.11	35.515	2.64163	0.960791	2.74944	0.00596977	0.0213742
ENSG00000226332.2	8.85917	2.64148	1.42334	1.85584	0.0634769	0.147232
ENSG00000075234.17	388.263	2.64054	0.262654	10.0533	8.88494e-24	9.20015e-22
ENSG00000105696.9	37.2252	2.63911	0.740603	3.56346	0.000365997	0.00190397
ENSG00000018625.15	1.46665	2.6385	2.82649	0.933489	0.350567	NA
ENSG00000228839.5	1.46665	2.6385	2.82649	0.933489	0.350567	NA
ENSG00000249484.9	1.46665	2.6385	2.82649	0.933489	0.350567	NA
ENSG00000104980.8	198.326	2.63847	0.349709	7.54477	4.53102e-14	1.34661e-12
ENSG00000079156.17	1.46168	2.63815	2.80909	0.939148	0.347655	NA
ENSG00000088766.12	1.46168	2.63815	2.80909	0.939148	0.347655	NA
ENSG00000106631.8	1.46168	2.63815	2.80909	0.939148	0.347655	NA
ENSG00000187260.16	1.46168	2.63815	2.80909	0.939148	0.347655	NA
ENSG00000205482.11	1.46168	2.63815	2.80909	0.939148	0.347655	NA
ENSG00000240449.1	1.46168	2.63815	2.80909	0.939148	0.347655	NA
ENSG00000259805.1	1.46168	2.63815	2.80909	0.939148	0.347655	NA
ENSG00000267658.1	1.46168	2.63815	2.80909	0.939148	0.347655	NA
ENSG00000269425.1	1.46168	2.63815	2.80909	0.939148	0.347655	NA
ENSG00000278214.1	1.46168	2.63815	2.80909	0.939148	0.347655	NA
ENSG00000137225.13	1.4567	2.638	2.80239	0.94134	0.34653	NA
ENSG00000235370.6	1.4567	2.638	2.80239	0.94134	0.34653	NA
ENSG00000235618.8	1.4567	2.638	2.80239	0.94134	0.34653	NA
ENSG00000237753.2	1.4567	2.638	2.80239	0.94134	0.34653	NA
ENSG00000273230.1	1.4567	2.638	2.80239	0.94134	0.34653	NA
ENSG00000277112.3	1.4567	2.638	2.80239	0.94134	0.34653	NA
ENSG00000289097.1	1.4567	2.638	2.80239	0.94134	0.34653	NA
ENSG00000197283.18	1.45173	2.63791	2.80399	0.940772	0.346822	NA
ENSG00000205861.13	1.45173	2.63791	2.80399	0.940772	0.346822	NA
ENSG00000254862.5	1.45173	2.63791	2.80399	0.940772	0.346822	NA
ENSG00000258839.4	1.45173	2.63791	2.80399	0.940772	0.346822	NA
ENSG00000279613.1	1.45173	2.63791	2.80399	0.940772	0.346822	NA
ENSG00000287566.1	1.45173	2.63791	2.80399	0.940772	0.346822	NA
ENSG00000288756.1	1.45173	2.63791	2.80399	0.940772	0.346822	NA
ENSG00000125999.11	1.44675	2.63776	2.81335	0.937588	0.348456	NA
ENSG00000171811.14	1.44675	2.63776	2.81335	0.937588	0.348456	NA
ENSG00000236397.3	1.44675	2.63776	2.81335	0.937588	0.348456	NA
ENSG00000185829.18	1.44178	2.63744	2.83205	0.931286	0.351706	NA
ENSG00000213599.10	1.44178	2.63744	2.83205	0.931286	0.351706	NA
ENSG00000015413.10	54.6485	2.63706	0.587407	4.48932	7.145e-06	5.49004e-05
ENSG00000169436.17	1.4368	2.63679	2.86442	0.920532	0.357295	NA
ENSG00000105135.16	118.296	2.63585	0.416674	6.32594	2.51702e-10	4.46189e-09
ENSG00000248551.1	1.43183	2.63542	2.92635	0.900582	0.367811	NA
ENSG00000285091.1	1.43183	2.63542	2.92635	0.900582	0.367811	NA
ENSG00000236519.2	13.5427	2.63491	1.13516	2.32118	0.0202772	0.0590792
ENSG00000140961.14	123.565	2.63439	0.43675	6.03182	1.62128e-09	2.47112e-08
ENSG00000159958.7	13.5775	2.63437	1.14122	2.30838	0.0209781	0.0606473
ENSG00000172828.13	72.8664	2.63437	0.516429	5.10112	3.37654e-07	3.36545e-06
ENSG00000144134.19	41.3034	2.63351	0.666215	3.95294	7.71971e-05	0.000476213
ENSG00000185813.11	318.669	2.63349	0.307497	8.56427	1.08765e-17	5.39565e-16
ENSG00000167508.12	502.857	2.63102	0.246424	10.6768	1.3073e-26	2.15902e-24
ENSG00000165028.12	4.43122	2.63034	1.95032	1.34867	0.177443	0.323157
ENSG00000010295.20	193.524	2.63023	0.356448	7.37901	1.59472e-13	4.39879e-12
ENSG00000214706.12	113.853	2.62971	0.421154	6.24405	4.26378e-10	7.16876e-09
ENSG00000169231.13	8.76635	2.62858	1.41899	1.85243	0.0639638	0.148177
ENSG00000181404.17	4.46107	2.62814	1.94039	1.35444	0.175595	0.320732
ENSG00000130881.14	91.4994	2.62814	0.464229	5.6613	1.50233e-08	1.90671e-07
ENSG00000165684.6	350.069	2.6281	0.280429	9.3717	7.13726e-21	5.11647e-19
ENSG00000285238.2	4.46604	2.62789	1.9435	1.35214	0.176329	0.321712
ENSG00000285985.1	71.8383	2.62762	0.568812	4.61948	3.84706e-06	3.11949e-05
ENSG00000124181.15	1030.14	2.6251	0.216513	12.1245	7.83773e-34	2.84052e-31
ENSG00000167136.7	22.2726	2.62475	0.926223	2.83382	0.00459946	0.0171666
ENSG00000127415.13	22.2527	2.62386	0.917133	2.86094	0.00422389	0.0159783
ENSG00000143224.18	45.4048	2.62297	0.634461	4.13417	3.56242e-05	0.000239028
ENSG00000163930.10	144.253	2.62259	0.389098	6.74017	1.58198e-11	3.2762e-10
ENSG00000148362.11	36.4326	2.62218	0.72527	3.61546	0.000299815	0.00159856
ENSG00000196557.13	22.5382	2.62076	0.889407	2.94664	0.00321247	0.0126549
ENSG00000012211.13	44.7031	2.62064	0.653236	4.01178	6.02623e-05	0.000382786
ENSG00000168002.12	49.3617	2.61996	0.613364	4.27146	1.94194e-05	0.000137325
ENSG00000172663.9	41.0383	2.61893	0.67674	3.86993	0.000108868	0.000649771
ENSG00000137216.19	561.222	2.6189	0.246474	10.6255	2.26861e-26	3.56609e-24
ENSG00000079616.14	298.765	2.61853	0.289372	9.04903	1.44242e-19	8.96153e-18
ENSG00000104812.15	183.976	2.61594	0.342779	7.63155	2.31955e-14	7.25737e-13
ENSG00000155980.13	64.0147	2.61571	0.548667	4.7674	1.86623e-06	1.63086e-05
ENSG00000167604.15	32.2421	2.61544	0.762912	3.42823	0.00060753	0.00298436
ENSG00000166925.9	57.906	2.61477	0.578185	4.52237	6.11516e-06	4.78324e-05
ENSG00000178057.15	22.8004	2.61432	0.887473	2.9458	0.00322117	0.0126815
ENSG00000188566.15	168.831	2.61411	0.368427	7.09532	1.29051e-12	3.19492e-11
ENSG00000214176.10	118.067	2.6135	0.432288	6.04574	1.48724e-09	2.28821e-08
ENSG00000233927.5	44.0663	2.61219	0.660179	3.95678	7.59658e-05	0.000469061
ENSG00000177666.17	156.665	2.61134	0.396328	6.58884	4.43291e-11	8.69392e-10
ENSG00000023892.11	71.3695	2.60948	0.51615	5.05566	4.28904e-07	4.19483e-06
ENSG00000104859.15	481.491	2.6091	0.274173	9.51628	1.79486e-21	1.3939e-19
ENSG00000125089.18	195.285	2.60871	0.345215	7.55676	4.1323e-14	1.23656e-12
ENSG00000012061.16	35.6483	2.60716	0.710198	3.67103	0.000241578	0.00132654
ENSG00000160741.17	120.264	2.60711	0.448586	5.81185	6.17879e-09	8.36251e-08
ENSG00000218891.5	58.0241	2.60598	0.584267	4.46025	8.18647e-06	6.21705e-05
ENSG00000198355.5	45.4119	2.60593	0.647295	4.02587	5.67644e-05	0.0003618
ENSG00000107521.20	135.586	2.60344	0.396518	6.56577	5.17662e-11	1.00362e-09
ENSG00000104884.17	301.723	2.60295	0.293069	8.88171	6.58391e-19	3.8009e-17
ENSG00000099949.21	8.62548	2.60257	1.42418	1.82742	0.0676373	0.15425
ENSG00000099326.9	67.0895	2.60003	0.532816	4.87979	1.06196e-06	9.75736e-06
ENSG00000147166.11	26.877	2.59976	0.810953	3.20581	0.00134684	0.00596681
ENSG00000106384.12	84.9479	2.59862	0.479631	5.41795	6.02857e-08	6.93605e-07
ENSG00000198208.12	89.0675	2.5964	0.465609	5.57636	2.45609e-08	3.0288e-07
ENSG00000099364.18	174.312	2.59634	0.355948	7.29415	3.00557e-13	8.03558e-12
ENSG00000132613.16	2124.41	2.59188	0.209338	12.3813	3.29891e-35	1.48417e-32
ENSG00000286171.1	35.0365	2.59187	0.780656	3.32012	0.000899783	0.00419716
ENSG00000107404.21	192.622	2.59078	0.35797	7.23741	4.57334e-13	1.19576e-11
ENSG00000168936.11	38.8193	2.58998	0.713166	3.63167	0.000281595	0.00151692
ENSG00000286977.1	13.558	2.58987	1.13832	2.27517	0.0228957	0.0652941
ENSG00000235194.9	88.3147	2.58937	0.467229	5.54198	2.9907e-08	3.6433e-07
ENSG00000168487.20	167.284	2.58922	0.38225	6.77363	1.25591e-11	2.65574e-10
ENSG00000276168.1	4.56753	2.58896	1.92462	1.34518	0.178566	0.324825
ENSG00000126456.16	81.1624	2.58832	0.497165	5.20615	1.92801e-07	2.00436e-06
ENSG00000253931.1	4.57748	2.58818	1.92411	1.34513	0.178583	0.324825
ENSG00000184162.15	22.7561	2.58659	0.894423	2.89191	0.00382902	0.014726
ENSG00000188157.15	560.988	2.58652	0.261013	9.90953	3.78419e-23	3.63032e-21
ENSG00000125447.18	240.186	2.58523	0.322622	8.01317	1.11786e-15	4.179e-14
ENSG00000173442.13	80.217	2.58407	0.488028	5.29493	1.1906e-07	1.30207e-06
ENSG00000188070.9	70.6258	2.584	0.513877	5.02845	4.94453e-07	4.79638e-06
ENSG00000182179.13	45.1157	2.58058	0.654954	3.9401	8.14482e-05	0.000499133
ENSG00000146094.16	40.3508	2.58056	0.674323	3.82689	0.000129773	0.000760283
ENSG00000176092.17	17.7125	2.5801	0.988326	2.61058	0.00903895	0.0303009
ENSG00000201852.1	4.36498	2.57913	2.05729	1.25365	0.209968	0.364241
ENSG00000222009.8	83.1904	2.5785	0.485214	5.31414	1.07162e-07	1.18186e-06
ENSG00000163362.11	75.7477	2.578	0.503814	5.11696	3.10496e-07	3.11379e-06
ENSG00000100263.14	57.287	2.57785	0.564954	4.56294	5.04411e-06	3.99725e-05
ENSG00000239467.7	4.30528	2.57726	1.95418	1.31884	0.187222	0.336088
ENSG00000033100.17	104.601	2.57704	0.440875	5.84529	5.05701e-09	6.98188e-08
ENSG00000287876.1	1.40866	2.57588	3.28824	0.783363	0.433414	NA
ENSG00000114656.13	4.32518	2.57576	1.95585	1.31695	0.187855	0.336766
ENSG00000096433.11	176.48	2.57552	0.361176	7.13093	9.96923e-13	2.51098e-11
ENSG00000125450.11	336.688	2.57502	0.275314	9.353	8.51982e-21	5.97624e-19
ENSG00000140995.17	184.2	2.57482	0.341263	7.54497	4.52404e-14	1.34661e-12
ENSG00000115687.14	320.275	2.57466	0.276956	9.29627	1.45463e-20	1.00416e-18
ENSG00000169217.9	80.9838	2.57457	0.505168	5.09647	3.46037e-07	3.44111e-06
ENSG00000167513.9	102.434	2.57406	0.480336	5.35889	8.37365e-08	9.39389e-07
ENSG00000149564.12	8.81979	2.57361	1.38545	1.8576	0.0632261	0.146807
ENSG00000172432.19	140.236	2.57261	0.379938	6.77113	1.27778e-11	2.69325e-10
ENSG00000165182.12	1.40368	2.56949	2.93911	0.874241	0.381987	NA
ENSG00000256092.3	9.17485	2.56941	1.40195	1.83274	0.0668415	0.152809
ENSG00000129038.16	1.39373	2.56783	2.86321	0.896836	0.369806	NA
ENSG00000166831.9	1.39373	2.56783	2.86321	0.896836	0.369806	NA
ENSG00000167741.11	1.39373	2.56783	2.86321	0.896836	0.369806	NA
ENSG00000250259.1	1.39373	2.56783	2.86321	0.896836	0.369806	NA
ENSG00000136842.14	1.38876	2.56764	2.85322	0.899911	0.368168	NA
ENSG00000144031.12	1.38876	2.56764	2.85322	0.899911	0.368168	NA
ENSG00000150281.7	1.38876	2.56764	2.85322	0.899911	0.368168	NA
ENSG00000163704.12	1.38876	2.56764	2.85322	0.899911	0.368168	NA
ENSG00000165995.23	1.38876	2.56764	2.85322	0.899911	0.368168	NA
ENSG00000227811.3	1.38876	2.56764	2.85322	0.899911	0.368168	NA
ENSG00000262772.2	1.38876	2.56764	2.85322	0.899911	0.368168	NA
ENSG00000288862.1	1.38876	2.56764	2.85322	0.899911	0.368168	NA
ENSG00000054938.17	1.38378	2.56754	2.85284	0.899995	0.368123	NA
ENSG00000100100.13	1.38378	2.56754	2.85284	0.899995	0.368123	NA
ENSG00000238198.2	1.38378	2.56754	2.85284	0.899995	0.368123	NA
ENSG00000265185.6	1.38378	2.56754	2.85284	0.899995	0.368123	NA
ENSG00000285269.2	1.38378	2.56754	2.85284	0.899995	0.368123	NA
ENSG00000106991.14	1.37881	2.56742	2.86088	0.897422	0.369494	NA
ENSG00000140678.17	1.37881	2.56742	2.86088	0.897422	0.369494	NA
ENSG00000188038.8	1.37881	2.56742	2.86088	0.897422	0.369494	NA
ENSG00000271551.2	1.37881	2.56742	2.86088	0.897422	0.369494	NA
ENSG00000276340.4	1.37881	2.56742	2.86088	0.897422	0.369494	NA
ENSG00000133454.16	1.37383	2.56713	2.87862	0.891794	0.372504	NA
ENSG00000273154.3	1.37383	2.56713	2.87862	0.891794	0.372504	NA
ENSG00000284292.1	1.37383	2.56713	2.87862	0.891794	0.372504	NA
ENSG00000226792.8	1.36886	2.56652	2.91027	0.881886	0.377838	NA
ENSG00000008283.16	4.48963	2.56309	1.93639	1.32365	0.185621	0.334295
ENSG00000288632.1	4.47968	2.56307	1.94792	1.3158	0.188241	0.337361
ENSG00000102854.16	4.49461	2.5629	1.9329	1.32594	0.184861	0.333225
ENSG00000075702.19	380.541	2.56228	0.273329	9.37433	6.9615e-21	5.01805e-19
ENSG00000122133.17	4.50456	2.5622	1.93023	1.32741	0.184375	0.332532
ENSG00000204584.1	4.50953	2.56175	1.93103	1.32662	0.184634	0.332908
ENSG00000101365.21	244.199	2.5606	0.329674	7.76706	8.03291e-15	2.65827e-13
ENSG00000117408.11	101.243	2.55898	0.445935	5.73847	9.55374e-09	1.25907e-07
ENSG00000167657.14	65.4108	2.55607	0.542161	4.71459	2.42194e-06	2.05266e-05
ENSG00000103335.22	928.19	2.55374	0.231756	11.0191	3.09223e-28	6.30381e-26
ENSG00000167595.15	147.143	2.55262	0.39599	6.44617	1.14716e-10	2.11697e-09
ENSG00000088836.14	74.7468	2.55098	0.52415	4.86689	1.13368e-06	1.03218e-05
ENSG00000074276.11	313.558	2.55054	0.289595	8.80728	1.28224e-18	7.05879e-17
ENSG00000092200.13	4.23733	2.55035	1.96091	1.3006	0.193397	0.342972
ENSG00000104915.15	43.1721	2.55008	0.644484	3.95678	7.59656e-05	0.000469061
ENSG00000234235.1	4.24231	2.54992	1.95946	1.30134	0.193142	0.342661
ENSG00000231742.6	4.25226	2.54914	1.96112	1.29984	0.193657	0.343107
ENSG00000178028.14	96.3721	2.54817	0.452856	5.62688	1.83502e-08	2.29986e-07
ENSG00000068438.15	73.9442	2.5477	0.502238	5.07269	3.92233e-07	3.85642e-06
ENSG00000129946.11	85.8667	2.54762	0.487871	5.22191	1.77087e-07	1.86779e-06
ENSG00000103260.9	30.226	2.54703	0.76014	3.35074	0.000805953	0.0038293
ENSG00000106628.12	128.687	2.54548	0.403155	6.31389	2.72099e-10	4.78446e-09
ENSG00000285589.1	87.1708	2.54414	0.475137	5.35454	8.57736e-08	9.58944e-07
ENSG00000130005.13	178.362	2.54168	0.359859	7.06298	1.62974e-12	4.01194e-11
ENSG00000065057.9	39.1192	2.54009	0.676218	3.75632	0.000172431	0.000979413
ENSG00000258727.1	17.3197	2.53955	0.997316	2.54638	0.0108845	0.0351947
ENSG00000176170.14	199.327	2.53874	0.335276	7.5721	3.67229e-14	1.10908e-12
ENSG00000178188.15	436.147	2.53767	0.270328	9.3874	6.15004e-21	4.45776e-19
ENSG00000100101.15	12.8251	2.53752	1.16	2.18753	0.0287041	0.0782986
ENSG00000177084.18	892.102	2.53624	0.209125	12.1278	7.52195e-34	2.80397e-31
ENSG00000267318.1	4.43164	2.53573	1.93733	1.30887	0.190577	0.340115
ENSG00000161642.18	4.43661	2.5353	1.93706	1.30884	0.190587	0.340115
ENSG00000277855.1	4.43661	2.5353	1.93706	1.30884	0.190587	0.340115
ENSG00000102977.17	108.211	2.53529	0.44193	5.73686	9.64482e-09	1.26851e-07
ENSG00000105697.9	30.0819	2.53528	0.772066	3.28377	0.0010243	0.00470565
ENSG00000261796.1	4.44159	2.53482	1.93825	1.30779	0.190945	0.34029
ENSG00000124143.11	16.8619	2.53463	1.00873	2.51269	0.0119814	0.0381006
ENSG00000100557.10	4.44656	2.5343	1.94095	1.3057	0.191656	0.340998
ENSG00000117266.16	200.442	2.53421	0.341866	7.41289	1.23572e-13	3.46719e-12
ENSG00000174177.13	60.2221	2.53309	0.548824	4.61549	3.92178e-06	3.17416e-05
ENSG00000172922.11	43.0996	2.53293	0.645112	3.92634	8.6247e-05	0.000525579
ENSG00000284218.2	8.95112	2.53045	1.40249	1.80425	0.0711927	0.160423
ENSG00000185269.12	1389.21	2.53024	0.21471	11.7845	4.6938e-32	1.57026e-29
ENSG00000011143.19	80.3528	2.52938	0.487183	5.19185	2.08217e-07	2.15432e-06
ENSG00000084734.9	170.264	2.5275	0.36309	6.96107	3.37692e-12	7.91e-11
ENSG00000166888.12	230.651	2.52695	0.316034	7.9958	1.28733e-15	4.75803e-14
ENSG00000051128.19	21.5707	2.52493	0.892866	2.82789	0.0046856	0.0174267
ENSG00000169919.17	114.749	2.52396	0.41405	6.09579	1.08898e-09	1.72636e-08
ENSG00000169718.18	253.952	2.52363	0.33326	7.57256	3.6595e-14	1.10778e-12
ENSG00000171700.14	20.8623	2.521	0.911783	2.76492	0.00569374	0.0205438
ENSG00000266994.1	8.52313	2.52049	1.3974	1.8037	0.0712783	0.160588
ENSG00000131480.9	20.4343	2.51997	0.946053	2.66367	0.00772935	0.0266564
ENSG00000090924.15	123.17	2.51973	0.435633	5.78406	7.29194e-09	9.78786e-08
ENSG00000013573.17	252.393	2.5194	0.30349	8.30143	1.02867e-16	4.37169e-15
ENSG00000121281.13	25.5512	2.51497	0.819133	3.07029	0.00213853	0.00887732
ENSG00000186204.15	151.967	2.51232	0.365318	6.87708	6.10931e-12	1.35558e-10
ENSG00000151498.12	97.6522	2.51225	0.440848	5.69868	1.2074e-08	1.55969e-07
ENSG00000182473.22	534.909	2.51122	0.252003	9.96504	2.16795e-23	2.14282e-21
ENSG00000127419.17	62.9855	2.51118	0.571737	4.39219	1.12213e-05	8.28082e-05
ENSG00000107331.18	76.7184	2.51058	0.521421	4.81489	1.47285e-06	1.31169e-05
ENSG00000076826.10	302.661	2.51029	0.311505	8.05859	7.71771e-16	2.93566e-14
ENSG00000148334.16	155.949	2.50963	0.375366	6.68584	2.29608e-11	4.63014e-10
ENSG00000223705.10	25.7587	2.50961	0.825684	3.03944	0.00237022	0.0097124
ENSG00000067829.20	174.52	2.50784	1.1272	2.22485	0.0260915	0.0724752
ENSG00000196700.9	955.864	2.50723	0.235846	10.6308	2.14274e-26	3.40931e-24
ENSG00000163472.19	17.7034	2.50592	1.0281	2.43742	0.0147926	0.0455654
ENSG00000287978.1	8.49996	2.50459	1.40682	1.78032	0.075024	0.167244
ENSG00000117399.14	51.3001	2.50414	0.610279	4.10327	4.07352e-05	0.000269646
ENSG00000135097.7	8.79035	2.50395	1.40645	1.78033	0.0750224	0.167244
ENSG00000130158.14	247.638	2.50344	0.329463	7.59855	2.99459e-14	9.2365e-13
ENSG00000172354.10	80.3027	2.50227	0.492103	5.08486	3.679e-07	3.63636e-06
ENSG00000170581.14	159.55	2.50191	0.359363	6.96208	3.35295e-12	7.86797e-11
ENSG00000126088.14	62.9029	2.50184	0.537203	4.65717	3.20591e-06	2.64564e-05
ENSG00000122971.9	46.6811	2.50131	0.617719	4.04927	5.13769e-05	0.000331019
ENSG00000130529.16	37.8957	2.50112	0.680749	3.67407	0.00023872	0.00131417
ENSG00000167925.16	41.9491	2.5006	0.651275	3.83955	0.000123263	0.000725471
ENSG00000162650.17	50.036	2.50027	0.603494	4.14299	3.42807e-05	0.000230784
ENSG00000126562.17	249.893	2.49813	0.315371	7.92124	2.35153e-15	8.33708e-14
ENSG00000141480.18	167.084	2.49709	0.381488	6.54564	5.9241e-11	1.13497e-09
ENSG00000073536.18	87.5787	2.49704	0.461827	5.40688	6.41311e-08	7.34608e-07
ENSG00000197859.11	45.5165	2.49651	0.632319	3.94819	7.8744e-05	0.000484838
ENSG00000180902.18	492.278	2.49621	0.266519	9.36597	7.53519e-21	5.33527e-19
ENSG00000172613.8	154.594	2.495	0.37316	6.68615	2.29121e-11	4.62746e-10
ENSG00000041515.16	1.33076	2.49462	2.95647	0.843783	0.398791	NA
ENSG00000073146.16	1.33076	2.49462	2.95647	0.843783	0.398791	NA
ENSG00000166839.17	1.33076	2.49462	2.95647	0.843783	0.398791	NA
ENSG00000205143.4	1.33076	2.49462	2.95647	0.843783	0.398791	NA
ENSG00000237452.3	1.33076	2.49462	2.95647	0.843783	0.398791	NA
ENSG00000139714.12	1.32579	2.49393	2.92334	0.853111	0.393598	NA
ENSG00000184611.13	1.32579	2.49393	2.92334	0.853111	0.393598	NA
ENSG00000236714.3	1.32579	2.49393	2.92334	0.853111	0.393598	NA
ENSG00000261542.1	1.32579	2.49393	2.92334	0.853111	0.393598	NA
ENSG00000087237.12	1.32081	2.49367	2.9091	0.857197	0.391336	NA
ENSG00000101680.16	1.32081	2.49367	2.9091	0.857197	0.391336	NA
ENSG00000108465.15	1.32081	2.49367	2.9091	0.857197	0.391336	NA
ENSG00000115590.14	1.32081	2.49367	2.9091	0.857197	0.391336	NA
ENSG00000180287.17	1.32081	2.49367	2.9091	0.857197	0.391336	NA
ENSG00000201628.1	1.32081	2.49367	2.9091	0.857197	0.391336	NA
ENSG00000228712.2	1.32081	2.49367	2.9091	0.857197	0.391336	NA
ENSG00000230006.8	1.32081	2.49367	2.9091	0.857197	0.391336	NA
ENSG00000267281.3	1.32081	2.49367	2.9091	0.857197	0.391336	NA
ENSG00000288686.2	1.32081	2.49367	2.9091	0.857197	0.391336	NA
ENSG00000101180.17	1.31584	2.49356	2.90616	0.858026	0.390878	NA
ENSG00000130783.14	1.31584	2.49356	2.90616	0.858026	0.390878	NA
ENSG00000146267.12	1.31584	2.49356	2.90616	0.858026	0.390878	NA
ENSG00000147065.17	1.31584	2.49356	2.90616	0.858026	0.390878	NA
ENSG00000232936.6	1.31584	2.49356	2.90616	0.858026	0.390878	NA
ENSG00000280618.2	1.31584	2.49356	2.90616	0.858026	0.390878	NA
ENSG00000289467.1	1.31584	2.49356	2.90616	0.858026	0.390878	NA
ENSG00000066923.18	1.31086	2.49345	2.91264	0.85608	0.391953	NA
ENSG00000289555.1	1.31086	2.49345	2.91264	0.85608	0.391953	NA
ENSG00000083838.17	16.1655	2.49333	1.08572	2.29647	0.0216488	0.0623238
ENSG00000134240.12	1.30589	2.49321	2.92929	0.85113	0.394697	NA
ENSG00000184916.9	1.30589	2.49321	2.92929	0.85113	0.394697	NA
ENSG00000284461.2	1.30589	2.49321	2.92929	0.85113	0.394697	NA
ENSG00000136279.21	133.107	2.49259	0.391925	6.35987	2.01921e-10	3.63375e-09
ENSG00000255198.5	8.40216	2.4919	1.39971	1.7803	0.075027	0.167244
ENSG00000108771.13	25.5566	2.49068	0.825428	3.01744	0.00254915	0.0103288
ENSG00000115275.15	209.513	2.49005	0.320359	7.77271	7.68227e-15	2.5504e-13
ENSG00000215305.10	99.5288	2.48859	0.436639	5.69943	1.2021e-08	1.55439e-07
ENSG00000142632.17	13.0911	2.48799	1.16708	2.13182	0.0330219	0.0874084
ENSG00000101412.13	242.931	2.48756	0.32607	7.6289	2.36761e-14	7.39002e-13
ENSG00000187531.14	92.6646	2.48667	0.458483	5.42369	5.83814e-08	6.74743e-07
ENSG00000168758.11	152.451	2.48559	0.379205	6.55474	5.57386e-11	1.07102e-09
ENSG00000161179.14	33.8726	2.48319	0.728166	3.4102	0.000649156	0.00316737
ENSG00000025770.19	141.127	2.48284	0.382968	6.48314	8.98306e-11	1.67911e-09
ENSG00000154358.23	4.27087	2.48122	1.97292	1.25764	0.208523	0.362312
ENSG00000067221.14	4.29077	2.48084	1.95217	1.27081	0.203796	0.356002
ENSG00000076201.16	291.432	2.48036	0.309975	8.0018	1.22616e-15	4.55774e-14
ENSG00000167800.10	4.30072	2.47994	1.95157	1.27074	0.20382	0.356002
ENSG00000107159.14	8.03885	2.47938	1.46596	1.6913	0.09078	0.194165
ENSG00000148356.15	207.166	2.47923	0.3291	7.53337	4.9448e-14	1.46292e-12
ENSG00000103024.8	16.6734	2.47757	1.00124	2.47449	0.0133425	0.0417058
ENSG00000130511.16	146.282	2.47735	0.420582	5.89029	3.85512e-09	5.44348e-08
ENSG00000165917.10	8.64451	2.47624	1.41371	1.75158	0.0798455	0.175797
ENSG00000107816.17	209.879	2.47609	0.332095	7.45599	8.91957e-14	2.54091e-12
ENSG00000204934.10	8.66441	2.47593	1.41109	1.75463	0.0793231	0.17494
ENSG00000100299.18	62.7397	2.47591	0.545097	4.54215	5.56837e-06	4.37917e-05
ENSG00000054967.13	77.8388	2.47501	0.493172	5.01855	5.20643e-07	5.03919e-06
ENSG00000259416.2	4.02355	2.46741	1.98842	1.24089	0.214647	0.370361
ENSG00000197622.13	61.602	2.466	0.540537	4.56213	5.0637e-06	4.00887e-05
ENSG00000162755.14	4.04842	2.46518	1.98665	1.24087	0.214653	0.370361
ENSG00000285703.1	4.0534	2.46493	1.99164	1.23764	0.21585	0.371741
ENSG00000229043.3	7.94105	2.46436	1.45358	1.69537	0.0900047	0.192823
ENSG00000114026.22	142.712	2.46405	0.397073	6.20553	5.45144e-10	9.06051e-09
ENSG00000231154.1	12.5819	2.46279	1.1551	2.13211	0.0329981	0.0873632
ENSG00000198598.7	16.5723	2.46265	1.01203	2.43339	0.0149582	0.0459848
ENSG00000177133.13	37.4554	2.46242	0.695337	3.54134	0.000398106	0.00205219
ENSG00000160691.19	221.864	2.46215	0.346969	7.09614	1.28285e-12	3.18201e-11
ENSG00000196465.10	45.0032	2.46206	0.637438	3.86244	0.000112261	0.000668188
ENSG00000042445.14	183.221	2.46053	0.351733	6.99544	2.64425e-12	6.3186e-11
ENSG00000198517.10	95.5815	2.46047	0.452641	5.4358	5.45504e-08	6.36031e-07
ENSG00000121310.17	251.433	2.45966	0.308053	7.98455	1.41041e-15	5.11158e-14
ENSG00000111752.11	20.7305	2.45788	0.901321	2.72698	0.00639173	0.0226427
ENSG00000187775.17	60.962	2.45751	0.548879	4.47733	7.55811e-06	5.77684e-05
ENSG00000138074.15	549.141	2.45648	0.277771	8.84353	9.27395e-19	5.26075e-17
ENSG00000163870.16	53.7144	2.45616	0.576024	4.26399	2.00813e-05	0.000141393
ENSG00000177082.13	112.022	2.45601	0.438547	5.60034	2.13927e-08	2.66327e-07
ENSG00000247982.7	16.4845	2.45577	1.00717	2.43828	0.0147572	0.0454742
ENSG00000140939.14	12.4891	2.45406	1.15294	2.12853	0.0332932	0.0880375
ENSG00000051596.10	4.21288	2.45299	1.9655	1.24802	0.212022	0.366877
ENSG00000165804.16	286.161	2.45215	0.306045	8.01239	1.12502e-15	4.19376e-14
ENSG00000069399.15	127.728	2.45169	0.411308	5.96071	2.5114e-09	3.69822e-08
ENSG00000054690.14	200.262	2.45093	0.331275	7.39847	1.37764e-13	3.83242e-12
ENSG00000257285.6	4.24272	2.45026	1.96611	1.24625	0.212674	0.367805
ENSG00000042493.16	4.2477	2.44965	1.97226	1.24205	0.214218	0.369891
ENSG00000125746.18	53.5255	2.44945	0.578281	4.23575	2.27793e-05	0.000159272
ENSG00000203485.14	372.839	2.44841	0.278824	8.7812	1.61745e-18	8.82964e-17
ENSG00000162298.19	186.179	2.44776	0.35514	6.89237	5.48703e-12	1.23006e-10
ENSG00000064545.15	106.242	2.44729	0.431428	5.67253	1.40705e-08	1.7945e-07
ENSG00000205116.4	48.8764	2.44712	0.608379	4.02236	5.76173e-05	0.000366878
ENSG00000172183.16	12.4261	2.44427	1.15469	2.11682	0.0342753	0.0899118
ENSG00000180879.14	109.18	2.44378	0.44124	5.53845	3.05167e-08	3.70719e-07
ENSG00000106133.18	33.331	2.44313	0.731543	3.33969	0.000838721	0.00395904
ENSG00000174516.15	15.6253	2.43853	1.06345	2.29305	0.0218452	0.0627648
ENSG00000100228.14	3.96555	2.43734	1.99063	1.22441	0.220799	0.378351
ENSG00000159761.15	3.96555	2.43734	1.99063	1.22441	0.220799	0.378351
ENSG00000264668.2	3.96555	2.43734	1.99063	1.22441	0.220799	0.378351
ENSG00000228791.8	3.97053	2.43686	1.99069	1.22413	0.220904	0.378481
ENSG00000259697.2	11.9633	2.43615	1.18626	2.05363	0.0400113	0.101661
ENSG00000259062.2	3.98545	2.43584	2.00171	1.21688	0.223649	0.38218
ENSG00000197448.14	126.334	2.43549	0.394951	6.16656	6.97895e-10	1.14103e-08
ENSG00000167962.15	185.213	2.43546	0.359268	6.77894	1.21063e-11	2.56831e-10
ENSG00000167723.15	8.12043	2.43494	1.41013	1.72674	0.0842137	0.182849
ENSG00000147144.13	69.6441	2.43482	0.512187	4.75377	1.99661e-06	1.73434e-05
ENSG00000167711.14	8.44067	2.43367	1.42083	1.71286	0.0867392	0.187179
ENSG00000162302.13	64.3049	2.43022	0.557975	4.35542	1.32814e-05	9.66978e-05
ENSG00000168096.15	91.6183	2.43005	0.458605	5.2988	1.16565e-07	1.27801e-06
ENSG00000089351.15	256.369	2.42754	0.307536	7.8935	2.9382e-15	1.02774e-13
ENSG00000139546.11	64.1574	2.4271	0.542547	4.47353	7.69371e-06	5.87016e-05
ENSG00000225756.1	29.0503	2.42622	0.838107	2.89488	0.00379304	0.0146025
ENSG00000094631.21	214.234	2.42554	0.354322	6.84558	7.61676e-12	1.65903e-10
ENSG00000203497.3	11.965	2.42424	1.16778	2.07593	0.0379006	0.0974939
ENSG00000237476.1	4.1499	2.4238	1.96836	1.23138	0.218181	0.3748
ENSG00000255717.8	492.479	2.42351	0.240258	10.0871	6.29912e-24	6.57477e-22
ENSG00000154832.16	105.961	2.42324	0.442018	5.48221	4.20042e-08	4.98661e-07
ENSG00000214796.9	49.0614	2.42274	0.606235	3.99637	6.43199e-05	0.000405598
ENSG00000130787.14	107.749	2.42241	0.423994	5.7133	1.10804e-08	1.4471e-07
ENSG00000148218.16	96.9863	2.42094	0.456815	5.29961	1.16051e-07	1.27344e-06
ENSG00000168476.12	77.1846	2.41895	0.49613	4.87563	1.08461e-06	9.95139e-06
ENSG00000188599.17	11.6067	2.41835	1.23048	1.96538	0.0493705	0.120175
ENSG00000108509.21	293.386	2.41832	0.310738	7.78249	7.11081e-15	2.37276e-13
ENSG00000148824.19	28.3273	2.41756	0.770682	3.13691	0.00170737	0.00729885
ENSG00000167646.14	1.26282	2.41712	3.04077	0.794904	0.426669	NA
ENSG00000267303.1	1.26282	2.41712	3.04077	0.794904	0.426669	NA
ENSG00000114388.14	32.1569	2.4161	0.723257	3.34058	0.000836037	0.0039478
ENSG00000107593.17	1.25784	2.41608	2.99105	0.80777	0.419223	NA
ENSG00000163462.19	1.25784	2.41608	2.99105	0.80777	0.419223	NA
ENSG00000260625.3	1.25784	2.41608	2.99105	0.80777	0.419223	NA
ENSG00000288752.1	1.25784	2.41608	2.99105	0.80777	0.419223	NA
ENSG00000144229.13	1.25287	2.41571	2.97074	0.813169	0.416121	NA
ENSG00000223760.4	1.25287	2.41571	2.97074	0.813169	0.416121	NA
ENSG00000228862.4	1.25287	2.41571	2.97074	0.813169	0.416121	NA
ENSG00000251455.1	1.25287	2.41571	2.97074	0.813169	0.416121	NA
ENSG00000258081.4	1.25287	2.41571	2.97074	0.813169	0.416121	NA
ENSG00000269590.1	1.25287	2.41571	2.97074	0.813169	0.416121	NA
ENSG00000272205.1	1.25287	2.41571	2.97074	0.813169	0.416121	NA
ENSG00000281060.2	1.25287	2.41571	2.97074	0.813169	0.416121	NA
ENSG00000006327.14	80.0903	2.41562	0.477057	5.06359	4.11435e-07	4.03305e-06
ENSG00000074410.14	1.24789	2.41558	2.96464	0.814798	0.415188	NA
ENSG00000120833.14	1.24789	2.41558	2.96464	0.814798	0.415188	NA
ENSG00000145040.4	1.24789	2.41558	2.96464	0.814798	0.415188	NA
ENSG00000205744.10	1.24789	2.41558	2.96464	0.814798	0.415188	NA
ENSG00000215784.6	1.24789	2.41558	2.96464	0.814798	0.415188	NA
ENSG00000239636.2	1.24789	2.41558	2.96464	0.814798	0.415188	NA
ENSG00000250420.8	1.24789	2.41558	2.96464	0.814798	0.415188	NA
ENSG00000267082.1	1.24789	2.41558	2.96464	0.814798	0.415188	NA
ENSG00000269978.1	1.24789	2.41558	2.96464	0.814798	0.415188	NA
ENSG00000171346.16	1.24292	2.41549	2.96925	0.813502	0.415931	NA
ENSG00000226788.3	1.24292	2.41549	2.96925	0.813502	0.415931	NA
ENSG00000255441.1	1.24292	2.41549	2.96925	0.813502	0.415931	NA
ENSG00000172794.20	1.23794	2.41527	2.98464	0.809235	0.41838	NA
ENSG00000248663.7	1.23794	2.41527	2.98464	0.809235	0.41838	NA
ENSG00000260372.7	1.23794	2.41527	2.98464	0.809235	0.41838	NA
ENSG00000267241.2	1.23794	2.41527	2.98464	0.809235	0.41838	NA
ENSG00000271138.1	1.23794	2.41527	2.98464	0.809235	0.41838	NA
ENSG00000286837.1	1.23794	2.41527	2.98464	0.809235	0.41838	NA
ENSG00000289004.1	1.23794	2.41527	2.98464	0.809235	0.41838	NA
ENSG00000125775.15	1.23297	2.41476	3.01458	0.801027	0.423116	NA
ENSG00000221843.5	1.23297	2.41476	3.01458	0.801027	0.423116	NA
ENSG00000267426.5	1.23297	2.41476	3.01458	0.801027	0.423116	NA
ENSG00000105245.9	12.2422	2.41424	1.16469	2.07287	0.0381848	0.0979739
ENSG00000184216.14	285.835	2.41305	0.292466	8.2507	1.57464e-16	6.58473e-15
ENSG00000164062.13	170.962	2.41293	0.351166	6.87119	6.36684e-12	1.40555e-10
ENSG00000141959.17	325.557	2.41194	0.281191	8.57759	9.68797e-18	4.84287e-16
ENSG00000165282.14	121.612	2.41177	0.410709	5.87222	4.30006e-09	6.02609e-08
ENSG00000030110.14	20.2118	2.41079	0.906753	2.65871	0.00784405	0.0269556
ENSG00000185274.12	3.87273	2.41003	2.02459	1.19038	0.233897	0.394577
ENSG00000198520.12	3.88268	2.40918	2.00815	1.1997	0.230256	0.390555
ENSG00000274276.5	3.88766	2.40868	2.00315	1.20244	0.229192	0.388902
ENSG00000172932.16	204.889	2.40832	0.326431	7.37771	1.61037e-13	4.4326e-12
ENSG00000259015.1	3.89263	2.40815	2.00016	1.20398	0.228597	0.388156
ENSG00000248640.1	1.22302	2.40809	3.39409	0.709496	0.478017	NA
ENSG00000268400.5	3.91751	2.40616	2.01231	1.19572	0.231806	0.392114
ENSG00000132563.17	15.9492	2.40564	1.01184	2.3775	0.0174302	0.0523027
ENSG00000142273.13	16.3192	2.40439	1.01497	2.36892	0.0178402	0.0533121
ENSG00000130475.15	32.2932	2.40435	0.727217	3.30623	0.000945598	0.00439047
ENSG00000103254.10	16.0139	2.40425	1.01836	2.36091	0.0182301	0.0542389
ENSG00000141497.14	11.849	2.40402	1.17821	2.0404	0.0413109	0.104282
ENSG00000183648.11	63.8034	2.40294	0.524426	4.58205	4.60447e-06	3.67878e-05
ENSG00000149541.10	75.9097	2.40126	0.486534	4.93544	7.99719e-07	7.46882e-06
ENSG00000068971.14	25.032	2.40089	0.876005	2.74073	0.00613031	0.0218411
ENSG00000135476.12	137.019	2.40013	0.395934	6.06194	1.34491e-09	2.09392e-08
ENSG00000184363.10	121.467	2.39995	0.437023	5.49159	3.98325e-08	4.74607e-07
ENSG00000167272.11	19.4106	2.3995	0.927367	2.58744	0.00966933	0.0319462
ENSG00000172037.14	332.16	2.39933	0.285757	8.3964	4.60366e-17	2.10751e-15
ENSG00000167113.11	155.153	2.39792	0.36524	6.56533	5.19186e-11	1.00502e-09
ENSG00000065357.20	11.3962	2.39729	1.21643	1.97076	0.0487511	0.118822
ENSG00000179832.18	347.711	2.39718	0.27013	8.87415	7.04699e-19	4.03255e-17
ENSG00000234546.5	34.9732	2.39705	0.710596	3.37329	0.000742746	0.00356011
ENSG00000165724.6	91.0229	2.39666	0.456767	5.24699	1.54603e-07	1.64527e-06
ENSG00000221838.10	34.5652	2.39664	0.728766	3.28863	0.00100676	0.00463486
ENSG00000163945.19	333.001	2.39635	0.304167	7.8784	3.31597e-15	1.15062e-13
ENSG00000205250.9	286.682	2.3961	0.302884	7.91097	2.55388e-15	9.02992e-14
ENSG00000123154.12	31.0938	2.39467	0.739977	3.23613	0.00121161	0.00545474
ENSG00000163481.8	87.0076	2.393	0.461165	5.18902	2.114e-07	2.1838e-06
ENSG00000092445.12	46.8292	2.39082	0.60592	3.94577	7.95454e-05	0.00048885
ENSG00000181523.13	133.693	2.3906	0.385551	6.20048	5.62917e-10	9.33212e-09
ENSG00000131187.10	15.868	2.38938	1.0179	2.34737	0.0189067	0.0558342
ENSG00000060656.20	394.178	2.38899	0.272454	8.7684	1.81223e-18	9.77034e-17
ENSG00000100416.15	176.278	2.38892	0.355393	6.7219	1.79372e-11	3.70295e-10
ENSG00000185133.14	7.94644	2.3887	1.42912	1.67145	0.0946328	0.200304
ENSG00000108479.13	46.7829	2.38594	0.612985	3.89233	9.92878e-05	0.000599172
ENSG00000224066.1	11.6982	2.38405	1.17654	2.02632	0.0427321	0.107031
ENSG00000261582.1	45.5205	2.38388	0.658823	3.61839	0.000296443	0.00158577
ENSG00000198089.16	388.41	2.38319	0.2556	9.32388	1.12159e-20	7.82534e-19
ENSG00000161202.20	547.092	2.38299	0.259112	9.19676	3.6891e-20	2.4557e-18
ENSG00000078487.18	12.3088	2.38241	1.1883	2.00489	0.0449747	0.111449
ENSG00000123992.20	183.55	2.38127	0.336894	7.06832	1.56817e-12	3.86767e-11
ENSG00000156398.13	245.231	2.3809	0.303181	7.85306	4.06023e-15	1.39039e-13
ENSG00000230454.1	23.3036	2.37979	0.841776	2.82711	0.00469705	0.0174644
ENSG00000157911.11	218.166	2.37912	0.321425	7.40178	1.34375e-13	3.75415e-12
ENSG00000102225.17	304.315	2.3789	0.297864	7.98654	1.38783e-15	5.04375e-14
ENSG00000085741.14	3.81971	2.37837	2.01097	1.1827	0.236928	0.398453
ENSG00000281731.3	3.81971	2.37837	2.01097	1.1827	0.236928	0.398453
ENSG00000162585.17	170.422	2.37797	0.372535	6.3832	1.73422e-10	3.14692e-09
ENSG00000272555.1	7.8188	2.37654	1.43099	1.66077	0.0967606	0.204008
ENSG00000158850.15	75.355	2.37642	0.504065	4.71452	2.42286e-06	2.05266e-05
ENSG00000115318.12	3.83961	2.37636	2.01124	1.18154	0.237388	0.398918
ENSG00000274049.4	3.83961	2.37636	2.01124	1.18154	0.237388	0.398918
ENSG00000245556.4	7.82875	2.37615	1.42516	1.66729	0.0954573	0.201787
ENSG00000186806.6	128.822	2.37494	0.402176	5.90523	3.52159e-09	5.02693e-08
ENSG00000008735.14	43.6405	2.37399	0.629878	3.76896	0.00016393	0.000938067
ENSG00000261971.9	31.7745	2.37393	0.734762	3.23089	0.00123407	0.00552537
ENSG00000111181.13	47.7971	2.37299	0.61142	3.88111	0.000103982	0.00062232
ENSG00000092094.11	157.843	2.37217	0.36703	6.46316	1.02539e-10	1.89763e-09
ENSG00000113721.14	75.5593	2.37193	0.510796	4.6436	3.42383e-06	2.79891e-05
ENSG00000105723.13	19.041	2.36931	0.931385	2.54386	0.0109635	0.0354061
ENSG00000172009.15	255.067	2.36847	0.309441	7.65404	1.94766e-14	6.12317e-13
ENSG00000177728.17	229.506	2.36701	0.327692	7.22328	5.075e-13	1.31376e-11
ENSG00000200472.1	11.2023	2.36611	1.21971	1.93989	0.052393	0.125888
ENSG00000173992.9	54.994	2.3655	0.562095	4.20836	2.5723e-05	0.000178705
ENSG00000128602.11	167.355	2.36393	0.352974	6.69719	2.12462e-11	4.30434e-10
ENSG00000174744.14	31.5707	2.36246	0.736641	3.20708	0.00134091	0.00594455
ENSG00000114767.7	92.5105	2.3622	0.447033	5.28418	1.26271e-07	1.37517e-06
ENSG00000142208.18	271.01	2.36214	0.296099	7.97754	1.49281e-15	5.3952e-14
ENSG00000116584.21	119.94	2.36195	0.397999	5.93456	2.94633e-09	4.29505e-08
ENSG00000136444.10	135.816	2.36112	0.376773	6.2667	3.68786e-10	6.26504e-09
ENSG00000161618.10	61.265	2.36092	0.536874	4.39753	1.09489e-05	8.09807e-05
ENSG00000168397.17	616.04	2.36071	0.240208	9.82779	8.54767e-23	7.74455e-21
ENSG00000105419.18	4.04386	2.36033	2.00398	1.17782	0.238868	0.400495
ENSG00000204237.5	15.2412	2.35904	1.03195	2.28601	0.0222538	0.0637561
ENSG00000177548.13	75.5491	2.35884	0.50708	4.6518	3.29052e-06	2.70179e-05
ENSG00000140682.19	7.80558	2.35831	1.43329	1.64538	0.0998913	0.209127
ENSG00000213139.8	19.5406	2.35723	0.915465	2.57489	0.0100271	0.0328701
ENSG00000177963.15	112.689	2.35296	0.41131	5.72064	1.06121e-08	1.38873e-07
ENSG00000090534.20	78.4228	2.35279	0.498135	4.72319	2.32169e-06	1.97723e-05
ENSG00000149091.15	249.948	2.35241	0.315248	7.46208	8.51675e-14	2.4368e-12
ENSG00000160255.18	15.5482	2.35086	1.03491	2.27155	0.0231136	0.0657717
ENSG00000185359.14	282.228	2.34909	0.300825	7.8088	5.77354e-15	1.93644e-13
ENSG00000259556.2	3.74679	2.34797	2.02349	1.16036	0.245903	0.408542
ENSG00000215045.9	3.75177	2.34741	2.01911	1.1626	0.244993	0.407408
ENSG00000167965.18	57.5104	2.34676	0.556124	4.21984	2.44475e-05	0.000170297
ENSG00000106327.13	305.371	2.34614	0.290413	8.07863	6.54984e-16	2.50604e-14
ENSG00000261054.1	3.77167	2.34536	2.02136	1.16028	0.245933	0.408542
ENSG00000214078.13	462.163	2.34515	0.246063	9.53069	1.56237e-21	1.22061e-19
ENSG00000187741.15	1400.6	2.3446	0.201741	11.6218	3.19265e-31	9.25657e-29
ENSG00000176454.15	92.6178	2.34371	0.445989	5.2551	1.47947e-07	1.58478e-06
ENSG00000267751.6	19.4992	2.34319	0.927231	2.52709	0.0115013	0.0368352
ENSG00000215908.10	676.834	2.34143	0.217955	10.7427	6.41524e-27	1.11599e-24
ENSG00000114735.10	104.794	2.33962	0.42619	5.48961	4.02815e-08	4.79081e-07
ENSG00000183401.12	19.4363	2.33687	0.930833	2.51052	0.0120555	0.0382696
ENSG00000287808.1	1.19487	2.33567	3.156	0.740073	0.459256	NA
ENSG00000175203.17	181.657	2.33508	0.354833	6.58077	4.68017e-11	9.12738e-10
ENSG00000178971.16	125.021	2.33503	0.395028	5.91104	3.39955e-09	4.87725e-08
ENSG00000132361.18	460.464	2.33483	0.273282	8.54365	1.30049e-17	6.28425e-16
ENSG00000137218.10	49.3932	2.33475	0.588118	3.96987	7.19113e-05	0.000448017
ENSG00000100336.18	1.1899	2.33387	3.06904	0.760456	0.446982	NA
ENSG00000181798.4	1.1899	2.33387	3.06904	0.760456	0.446982	NA
ENSG00000276681.4	1.1899	2.33387	3.06904	0.760456	0.446982	NA
ENSG00000289543.1	1.1899	2.33387	3.06904	0.760456	0.446982	NA
ENSG00000019102.12	1.18492	2.33332	3.03944	0.76768	0.442677	NA
ENSG00000200779.1	1.18492	2.33332	3.03944	0.76768	0.442677	NA
ENSG00000204789.5	1.18492	2.33332	3.03944	0.76768	0.442677	NA
ENSG00000205267.5	1.18492	2.33332	3.03944	0.76768	0.442677	NA
ENSG00000230530.2	1.18492	2.33332	3.03944	0.76768	0.442677	NA
ENSG00000267757.4	1.18492	2.33332	3.03944	0.76768	0.442677	NA
ENSG00000288053.1	1.18492	2.33332	3.03944	0.76768	0.442677	NA
ENSG00000105255.11	1.17995	2.33314	3.02929	0.770194	0.441185	NA
ENSG00000169347.17	1.17995	2.33314	3.02929	0.770194	0.441185	NA
ENSG00000176974.21	1.17995	2.33314	3.02929	0.770194	0.441185	NA
ENSG00000233611.4	1.17995	2.33314	3.02929	0.770194	0.441185	NA
ENSG00000242288.9	1.17995	2.33314	3.02929	0.770194	0.441185	NA
ENSG00000247735.2	1.17995	2.33314	3.02929	0.770194	0.441185	NA
ENSG00000255966.1	1.17995	2.33314	3.02929	0.770194	0.441185	NA
ENSG00000260121.1	1.17995	2.33314	3.02929	0.770194	0.441185	NA
ENSG00000260220.7	1.17995	2.33314	3.02929	0.770194	0.441185	NA
ENSG00000284735.1	1.17995	2.33314	3.02929	0.770194	0.441185	NA
ENSG00000288983.1	1.17995	2.33314	3.02929	0.770194	0.441185	NA
ENSG00000070985.13	1.17497	2.33305	3.03157	0.769585	0.441546	NA
ENSG00000130720.13	1.17497	2.33305	3.03157	0.769585	0.441546	NA
ENSG00000140009.19	1.17497	2.33305	3.03157	0.769585	0.441546	NA
ENSG00000185527.12	1.17497	2.33305	3.03157	0.769585	0.441546	NA
ENSG00000196074.13	1.17497	2.33305	3.03157	0.769585	0.441546	NA
ENSG00000224687.2	1.17497	2.33305	3.03157	0.769585	0.441546	NA
ENSG00000225077.3	1.17497	2.33305	3.03157	0.769585	0.441546	NA
ENSG00000229348.1	1.17497	2.33305	3.03157	0.769585	0.441546	NA
ENSG00000232233.1	1.17497	2.33305	3.03157	0.769585	0.441546	NA
ENSG00000266076.1	1.17497	2.33305	3.03157	0.769585	0.441546	NA
ENSG00000267436.1	1.17497	2.33305	3.03157	0.769585	0.441546	NA
ENSG00000269307.1	1.17497	2.33305	3.03157	0.769585	0.441546	NA
ENSG00000272079.2	1.17497	2.33305	3.03157	0.769585	0.441546	NA
ENSG00000272702.1	1.17497	2.33305	3.03157	0.769585	0.441546	NA
ENSG00000283635.1	1.17497	2.33305	3.03157	0.769585	0.441546	NA
ENSG00000286739.2	1.17497	2.33305	3.03157	0.769585	0.441546	NA
ENSG00000287619.1	1.17497	2.33305	3.03157	0.769585	0.441546	NA
ENSG00000103319.12	1.17	2.33288	3.04537	0.766041	0.443652	NA
ENSG00000205832.8	1.17	2.33288	3.04537	0.766041	0.443652	NA
ENSG00000222439.1	1.17	2.33288	3.04537	0.766041	0.443652	NA
ENSG00000233673.7	1.17	2.33288	3.04537	0.766041	0.443652	NA
ENSG00000234884.2	1.17	2.33288	3.04537	0.766041	0.443652	NA
ENSG00000256349.1	1.17	2.33288	3.04537	0.766041	0.443652	NA
ENSG00000105287.13	141.013	2.33279	0.380175	6.13609	8.45789e-10	1.35899e-08
ENSG00000286353.1	1.16502	2.33242	3.07427	0.758688	0.448039	NA
ENSG00000106330.12	19.3783	2.33047	0.937185	2.48667	0.0128945	0.0404896
ENSG00000099889.14	209.261	2.32968	0.331475	7.02822	2.09192e-12	5.06369e-11
ENSG00000125755.19	451.949	2.32939	0.265409	8.77662	1.68462e-18	9.15799e-17
ENSG00000231566.3	7.28975	2.3291	1.48943	1.56375	0.117877	0.236352
ENSG00000169696.16	792.216	2.32894	0.237291	9.81469	9.73354e-23	8.75817e-21
ENSG00000086730.17	7.63984	2.32877	1.42949	1.62909	0.103294	0.214136
ENSG00000162065.14	7.63984	2.32877	1.42949	1.62909	0.103294	0.214136
ENSG00000140365.16	53.4938	2.32832	0.563198	4.13411	3.56335e-05	0.000239028
ENSG00000241852.11	7.65476	2.32784	1.43238	1.62515	0.10413	0.21541
ENSG00000141577.14	205.156	2.32614	0.325571	7.14479	9.01307e-13	2.27894e-11
ENSG00000124357.13	132.855	2.32285	0.379063	6.12786	8.90663e-10	1.42758e-08
ENSG00000188878.20	23.2166	2.32273	0.846208	2.74488	0.00605338	0.0216024
ENSG00000249526.1	11.3055	2.32175	1.1981	1.93786	0.0526405	0.126366
ENSG00000171219.9	30.1231	2.32035	0.738288	3.14287	0.00167298	0.00716826
ENSG00000099251.14	19.1429	2.31975	0.917552	2.52819	0.0114652	0.0367353
ENSG00000162384.14	63.406	2.31817	0.530662	4.36845	1.25132e-05	9.15135e-05
ENSG00000060491.17	241.124	2.31794	0.315468	7.34762	2.01763e-13	5.49563e-12
ENSG00000176108.9	33.3409	2.31712	0.712863	3.25044	0.00115225	0.00520728
ENSG00000143774.17	154.142	2.31701	0.369282	6.27437	3.51057e-10	5.98724e-09
ENSG00000126368.6	55.3797	2.31614	0.589281	3.93045	8.47874e-05	0.000517651
ENSG00000125520.14	674.796	2.316	0.233937	9.90014	4.157e-23	3.95886e-21
ENSG00000115194.11	3.6888	2.31517	2.02575	1.14287	0.253092	0.416721
ENSG00000163435.16	3.6888	2.31517	2.02575	1.14287	0.253092	0.416721
ENSG00000184731.6	3.70372	2.31367	2.03202	1.13861	0.254866	0.418901
ENSG00000102316.17	97.766	2.31196	0.430765	5.36711	8.00097e-08	8.99902e-07
ENSG00000157227.14	26.9588	2.30726	0.791382	2.91548	0.00355138	0.0138066
ENSG00000138834.15	397.236	2.30719	0.274445	8.40676	4.21484e-17	1.95003e-15
ENSG00000085998.15	89.8046	2.30514	0.444788	5.18257	2.18855e-07	2.25545e-06
ENSG00000142627.13	370.532	2.30278	0.274977	8.37444	5.5489e-17	2.52253e-15
ENSG00000178803.12	3.86817	2.30247	2.00548	1.14809	0.250931	0.414102
ENSG00000248592.7	3.87812	2.30168	1.99888	1.15148	0.249534	0.412841
ENSG00000167780.12	245.017	2.30156	0.301789	7.62637	2.41449e-14	7.51833e-13
ENSG00000124006.15	639.713	2.30058	0.24087	9.55111	1.2831e-21	1.02214e-19
ENSG00000182310.15	55.4997	2.29659	0.561918	4.08706	4.36874e-05	0.000287149
ENSG00000143862.8	7.51887	2.29588	1.43954	1.59487	0.110742	0.225494
ENSG00000128604.20	7.52385	2.2956	1.44225	1.59167	0.111458	0.226615
ENSG00000182327.8	10.7665	2.29236	1.24924	1.83501	0.0665037	0.152277
ENSG00000168488.19	1709.22	2.29151	0.218106	10.5064	8.06968e-26	1.12005e-23
ENSG00000187266.14	22.8587	2.28985	0.869985	2.63206	0.00848691	0.0287607
ENSG00000250286.2	37.6909	2.28637	0.669437	3.41536	0.000636973	0.00311375
ENSG00000011451.21	156.728	2.28469	0.3609	6.33052	2.44333e-10	4.34307e-09
ENSG00000273162.1	3.60593	2.2846	2.04601	1.11661	0.26416	0.429844
ENSG00000152454.4	3.6109	2.28401	2.04011	1.11955	0.262905	0.42839
ENSG00000181240.14	3.61588	2.28339	2.03645	1.12126	0.262177	0.427524
ENSG00000103742.12	3.63577	2.28128	2.04324	1.1165	0.264208	0.42987
ENSG00000186115.13	47.7641	2.28089	0.590371	3.86348	0.000111782	0.000665947
ENSG00000257513.7	7.436	2.28061	1.43869	1.5852	0.112922	0.228882
ENSG00000172273.13	52.0868	2.28024	0.569943	4.00083	6.31216e-05	0.000399349
ENSG00000158457.6	18.4747	2.27956	0.938374	2.42927	0.0151292	0.0464122
ENSG00000199377.1	14.5866	2.27939	1.05636	2.15778	0.0309448	0.083176
ENSG00000140853.17	82.541	2.27889	0.474197	4.80578	1.54152e-06	1.36632e-05
ENSG00000104870.13	320.214	2.27796	0.279532	8.14917	3.66421e-16	1.47098e-14
ENSG00000233369.7	26.0485	2.27659	0.791103	2.87775	0.00400529	0.015281
ENSG00000183258.12	146.771	2.27603	0.396144	5.74547	9.16681e-09	1.21052e-07
ENSG00000171608.17	50.4993	2.27385	0.594449	3.82513	0.000130703	0.000764699
ENSG00000108469.15	163.908	2.2728	0.361838	6.28125	3.35852e-10	5.75127e-09
ENSG00000088899.16	125.91	2.27149	0.39184	5.79698	6.75198e-09	9.10993e-08
ENSG00000167645.17	21.8519	2.26891	0.854756	2.65445	0.00794378	0.0272242
ENSG00000138642.16	3.81515	2.26881	2.00744	1.1302	0.258391	0.423043
ENSG00000064490.14	40.5109	2.26835	0.642044	3.53302	0.000410848	0.00210636
ENSG00000129473.11	10.9309	2.26821	1.19359	1.90033	0.0573897	0.135601
ENSG00000227431.6	3.82013	2.26811	2.0096	1.12864	0.259051	0.423857
ENSG00000068400.13	200.909	2.26664	0.324104	6.99356	2.68002e-12	6.38069e-11
ENSG00000100003.18	3.83008	2.26659	2.02044	1.12183	0.261935	0.42729
ENSG00000288461.1	7.6883	2.26589	1.45247	1.56003	0.118753	0.237643
ENSG00000198185.12	47.6767	2.26568	0.588743	3.84834	0.000118923	0.000704306
ENSG00000129910.8	25.0183	2.26522	0.843908	2.6842	0.00727036	0.0253153
ENSG00000166682.13	15.0862	2.26426	1.03762	2.18216	0.0290979	0.0791247
ENSG00000131398.15	182.423	2.26344	0.356095	6.35627	2.06705e-10	3.71471e-09
ENSG00000198933.10	76.5168	2.26277	0.484211	4.67311	2.96673e-06	2.46227e-05
ENSG00000172977.13	40.2904	2.26274	0.635213	3.56217	0.000367799	0.00191182
ENSG00000129474.16	7.40785	2.26224	1.4712	1.53769	0.124125	0.245855
ENSG00000125434.11	40.745	2.26201	0.651902	3.46986	0.000520727	0.00260603
ENSG00000104885.19	982.421	2.26186	0.243383	9.29341	1.4942e-20	1.02604e-18
ENSG00000140854.13	120.934	2.26109	0.396716	5.69952	1.20144e-08	1.55439e-07
ENSG00000115234.11	197.521	2.26069	0.3237	6.98391	2.87072e-12	6.79752e-11
ENSG00000107140.16	55.1195	2.25946	0.587945	3.84299	0.000121546	0.000717239
ENSG00000159363.19	98.7324	2.25903	0.430084	5.25254	1.50013e-07	1.60428e-06
ENSG00000162073.14	54.6002	2.25874	0.554283	4.07506	4.60016e-05	0.000300091
ENSG00000149930.18	639.369	2.258	0.230332	9.80326	1.09009e-22	9.67513e-21
ENSG00000187778.14	125.256	2.25644	0.398717	5.65925	1.52038e-08	1.92774e-07
ENSG00000105726.17	339.763	2.2544	0.287825	7.83255	4.78088e-15	1.61596e-13
ENSG00000130811.12	159.102	2.25384	0.371411	6.06833	1.29251e-09	2.02684e-08
ENSG00000155229.21	235.316	2.25382	0.30614	7.36205	1.81113e-13	4.95384e-12
ENSG00000081985.13	1.12693	2.25326	3.54754	0.63516	0.525324	NA
ENSG00000286150.1	1.12693	2.25326	3.54754	0.63516	0.525324	NA
ENSG00000077044.11	557.97	2.25181	0.238766	9.43102	4.06111e-21	3.01053e-19
ENSG00000247679.3	3.53798	2.25154	2.05452	1.0959	0.273123	0.439496
ENSG00000063176.16	75.2499	2.25063	0.497692	4.52213	6.122e-06	4.78572e-05
ENSG00000142303.14	3.54793	2.25027	2.0457	1.1	0.271332	0.43737
ENSG00000258099.1	3.54793	2.25027	2.0457	1.1	0.271332	0.43737
ENSG00000132932.19	3.5529	2.24963	2.04465	1.10025	0.271223	0.437336
ENSG00000259408.2	11.1053	2.24912	1.18433	1.89906	0.0575564	0.135867
ENSG00000132561.14	3.57778	2.24795	2.07559	1.08304	0.27879	0.446523
ENSG00000026950.17	36.1256	2.24764	0.66769	3.36629	0.000761874	0.00364643
ENSG00000151702.17	1.12195	2.24682	3.16273	0.710406	0.477452	NA
ENSG00000162729.14	54.3269	2.24649	0.578779	3.88142	0.000103848	0.000621804
ENSG00000105619.14	1.11698	2.24596	3.11698	0.720555	0.471183	NA
ENSG00000198400.13	1.11698	2.24596	3.11698	0.720555	0.471183	NA
ENSG00000228201.1	1.11698	2.24596	3.11698	0.720555	0.471183	NA
ENSG00000244184.1	1.11698	2.24596	3.11698	0.720555	0.471183	NA
ENSG00000288746.1	1.11698	2.24596	3.11698	0.720555	0.471183	NA
ENSG00000131459.13	1.112	2.2457	3.10099	0.724188	0.468951	NA
ENSG00000155816.21	1.112	2.2457	3.10099	0.724188	0.468951	NA
ENSG00000160050.16	1.112	2.2457	3.10099	0.724188	0.468951	NA
ENSG00000196376.11	1.112	2.2457	3.10099	0.724188	0.468951	NA
ENSG00000200708.1	1.112	2.2457	3.10099	0.724188	0.468951	NA
ENSG00000263843.1	1.112	2.2457	3.10099	0.724188	0.468951	NA
ENSG00000264187.1	1.112	2.2457	3.10099	0.724188	0.468951	NA
ENSG00000276075.2	1.112	2.2457	3.10099	0.724188	0.468951	NA
ENSG00000279806.1	1.112	2.2457	3.10099	0.724188	0.468951	NA
ENSG00000283519.1	1.112	2.2457	3.10099	0.724188	0.468951	NA
ENSG00000289388.1	1.112	2.2457	3.10099	0.724188	0.468951	NA
ENSG00000106328.10	1.10703	2.24561	3.10031	0.724318	0.468871	NA
ENSG00000164344.16	1.10703	2.24561	3.10031	0.724318	0.468871	NA
ENSG00000173338.13	1.10703	2.24561	3.10031	0.724318	0.468871	NA
ENSG00000184347.15	1.10703	2.24561	3.10031	0.724318	0.468871	NA
ENSG00000232139.6	1.10703	2.24561	3.10031	0.724318	0.468871	NA
ENSG00000233775.1	1.10703	2.24561	3.10031	0.724318	0.468871	NA
ENSG00000235979.9	1.10703	2.24561	3.10031	0.724318	0.468871	NA
ENSG00000241859.7	1.10703	2.24561	3.10031	0.724318	0.468871	NA
ENSG00000260467.1	1.10703	2.24561	3.10031	0.724318	0.468871	NA
ENSG00000266437.1	1.10703	2.24561	3.10031	0.724318	0.468871	NA
ENSG00000272482.1	1.10703	2.24561	3.10031	0.724318	0.468871	NA
ENSG00000282715.1	1.10703	2.24561	3.10031	0.724318	0.468871	NA
ENSG00000019144.20	149.038	2.24556	0.364379	6.16271	7.15105e-10	1.16131e-08
ENSG00000107831.14	1.10205	2.24547	3.11233	0.721476	0.470617	NA
ENSG00000214562.15	1.10205	2.24547	3.11233	0.721476	0.470617	NA
ENSG00000229356.1	1.10205	2.24547	3.11233	0.721476	0.470617	NA
ENSG00000231298.7	1.10205	2.24547	3.11233	0.721476	0.470617	NA
ENSG00000169228.14	1.09708	2.24507	3.14004	0.71498	0.474622	NA
ENSG00000285635.1	1.09708	2.24507	3.14004	0.71498	0.474622	NA
ENSG00000186529.16	141.904	2.2447	0.364116	6.1648	7.05726e-10	1.15095e-08
ENSG00000169660.17	136.629	2.24428	0.375127	5.98272	2.19447e-09	3.26841e-08
ENSG00000106336.13	1.0921	2.24398	3.19932	0.701392	0.483058	NA
ENSG00000169710.9	2768.51	2.24384	0.21985	10.2062	1.85945e-24	2.05595e-22
ENSG00000189190.11	29.1375	2.24329	0.741868	3.02383	0.00249595	0.0101542
ENSG00000099622.14	315.523	2.24299	0.276624	8.10842	5.12822e-16	2.02138e-14
ENSG00000117410.14	97.1341	2.24224	0.455949	4.91774	8.7547e-07	8.12972e-06
ENSG00000011021.23	566.489	2.24124	0.225059	9.95849	2.31559e-23	2.27154e-21
ENSG00000225285.1	13.8769	2.24011	1.09269	2.0501	0.040355	0.102355
ENSG00000126231.15	42.2579	2.24005	0.652657	3.4322	0.000598712	0.00294547
ENSG00000080189.15	329.654	2.23953	0.270161	8.28961	1.13618e-16	4.79732e-15
ENSG00000288096.1	14.1971	2.23791	1.04881	2.13376	0.0328626	0.0871106
ENSG00000187051.9	21.7147	2.23721	0.851012	2.62888	0.00856654	0.0289854
ENSG00000181038.14	10.6972	2.23593	1.19746	1.86723	0.0618694	0.144196
ENSG00000087266.17	174.129	2.23476	0.349431	6.39542	1.60109e-10	2.91344e-09
ENSG00000231187.3	7.54246	2.23339	1.46078	1.52891	0.126288	0.248856
ENSG00000260778.5	7.54743	2.23331	1.4595	1.53018	0.125972	0.248421
ENSG00000105676.14	98.3143	2.23292	0.432646	5.16109	2.45517e-07	2.51039e-06
ENSG00000103932.12	132.584	2.23253	0.425417	5.24786	1.53875e-07	1.6402e-06
ENSG00000063244.13	905.255	2.23182	0.233675	9.55097	1.28483e-21	1.02214e-19
ENSG00000105520.11	14.8094	2.23129	1.04245	2.14043	0.0323198	0.086014
ENSG00000061938.21	169.606	2.23126	0.354517	6.29381	3.09764e-10	5.36719e-09
ENSG00000125611.16	24.483	2.22941	0.829325	2.68823	0.00718329	0.0250656
ENSG00000172500.13	63.6544	2.22818	0.538113	4.14073	3.46205e-05	0.000232832
ENSG00000143126.8	119.858	2.22816	0.409149	5.44584	5.15616e-08	6.06057e-07
ENSG00000146700.9	149.242	2.22772	0.365559	6.09401	1.10116e-09	1.74355e-08
ENSG00000176248.9	134.701	2.22367	0.394723	5.63348	1.76613e-08	2.21992e-07
ENSG00000149150.9	412.848	2.22315	0.258816	8.58969	8.72052e-18	4.39292e-16
ENSG00000102103.18	45.9358	2.222	0.602154	3.69009	0.000224175	0.00124301
ENSG00000143486.16	104.099	2.22085	0.41564	5.3432	9.13188e-08	1.01658e-06
ENSG00000153443.13	63.741	2.22079	0.525893	4.22289	2.41189e-05	0.000168151
ENSG00000178999.13	175.418	2.21932	0.365858	6.06607	1.31076e-09	2.05053e-08
ENSG00000072135.13	338.286	2.21929	0.266909	8.31477	9.19313e-17	3.95851e-15
ENSG00000125968.9	329.379	2.21912	0.280806	7.90269	2.72945e-15	9.62464e-14
ENSG00000184381.20	65.8249	2.21873	0.536357	4.13667	3.52382e-05	0.000236742
ENSG00000173020.11	211.535	2.21842	0.334676	6.62856	3.3897e-11	6.69067e-10
ENSG00000130706.13	192.538	2.21824	0.348441	6.36618	1.93791e-10	3.49225e-09
ENSG00000103051.20	171.184	2.21711	0.363371	6.10151	1.05068e-09	1.66766e-08
ENSG00000082014.17	3.47501	2.21703	2.05819	1.07718	0.281402	0.449822
ENSG00000105875.15	94.8661	2.21651	0.442135	5.01321	5.35306e-07	5.16578e-06
ENSG00000186471.13	3.47998	2.21635	2.05537	1.07832	0.280889	0.449278
ENSG00000237172.4	3.47998	2.21635	2.05537	1.07832	0.280889	0.449278
ENSG00000116661.11	107.753	2.21622	0.428405	5.17319	2.30136e-07	2.36237e-06
ENSG00000127957.19	56.6567	2.21622	0.540748	4.09843	4.15955e-05	0.000275062
ENSG00000164362.21	226.939	2.21555	0.313345	7.07063	1.54227e-12	3.81099e-11
ENSG00000214063.12	140.02	2.21427	0.37826	5.85382	4.80411e-09	6.64679e-08
ENSG00000134575.13	97.33	2.21413	0.438534	5.04895	4.44255e-07	4.33523e-06
ENSG00000074219.14	47.0329	2.21365	0.596333	3.7121	0.000205548	0.00115246
ENSG00000275585.2	17.7604	2.21289	0.939333	2.35581	0.0184825	0.0549046
ENSG00000175309.15	275.355	2.21208	0.284812	7.76682	8.04797e-15	2.65827e-13
ENSG00000288534.1	6.82905	2.21134	1.50906	1.46537	0.142819	0.274145
ENSG00000198830.11	128.875	2.20928	0.379153	5.82688	5.64743e-09	7.73158e-08
ENSG00000156510.13	80.2982	2.20853	0.493064	4.47919	7.49268e-06	5.73355e-05
ENSG00000164638.11	151.038	2.20696	0.374106	5.8993	3.65047e-09	5.18255e-08
ENSG00000267199.1	14.2505	2.20552	1.03777	2.12524	0.0335666	0.088527
ENSG00000177646.20	372.692	2.20452	0.256024	8.61061	7.26738e-18	3.7626e-16
ENSG00000162227.8	39.6897	2.20431	0.647802	3.40275	0.00066711	0.00324405
ENSG00000174996.12	91.2523	2.20411	0.450967	4.88752	1.02115e-06	9.40226e-06
ENSG00000104852.15	749.585	2.20349	0.258627	8.51994	1.59635e-17	7.65719e-16
ENSG00000172046.20	88.1207	2.20232	0.449263	4.90208	9.48268e-07	8.7435e-06
ENSG00000100867.15	5910.9	2.20145	0.163994	13.424	4.3739e-41	3.35684e-38
ENSG00000146755.11	32.7761	2.20143	0.721853	3.0497	0.0022907	0.00942802
ENSG00000103326.12	352.947	2.20119	0.283546	7.76307	8.29001e-15	2.73131e-13
ENSG00000172590.18	92.8836	2.20088	0.451939	4.86987	1.11673e-06	1.01959e-05
ENSG00000169045.17	51.7621	2.20048	0.615628	3.57436	0.000351083	0.0018359
ENSG00000124920.14	494.323	2.19909	0.271585	8.09724	5.62198e-16	2.18022e-14
ENSG00000106397.12	262.919	2.19814	0.301522	7.29016	3.09594e-13	8.25893e-12
ENSG00000238105.7	120.894	2.19801	0.388174	5.66243	1.49246e-08	1.89787e-07
ENSG00000196388.8	14.5227	2.19794	1.04453	2.10425	0.0353568	0.0921494
ENSG00000052749.14	223.881	2.1978	0.311564	7.0541	1.73717e-12	4.2603e-11
ENSG00000234771.3	49.0334	2.19694	0.585168	3.75437	0.000173778	0.000985343
ENSG00000115129.14	58.3523	2.19671	0.567265	3.87246	0.000107742	0.000643641
ENSG00000130427.3	21.3535	2.19611	0.881494	2.49135	0.012726	0.0400281
ENSG00000141503.17	579.516	2.19596	0.251971	8.71511	2.90465e-18	1.55315e-16
ENSG00000173540.14	42.8299	2.19378	0.620646	3.53468	0.000408276	0.00209468
ENSG00000143093.15	151.855	2.19367	0.373221	5.87767	4.16073e-09	5.85598e-08
ENSG00000080603.17	41.7664	2.19083	0.625367	3.50327	0.000459585	0.0023377
ENSG00000116663.11	10.1201	2.18957	1.25691	1.74203	0.081503	0.178418
ENSG00000180712.5	10.4453	2.18925	1.20639	1.81471	0.0695682	0.157798
ENSG00000244486.9	56.4934	2.18798	0.544461	4.01861	5.85413e-05	0.00037258
ENSG00000073670.14	14.4896	2.1879	1.06148	2.06118	0.0392856	0.10007
ENSG00000103495.15	303.844	2.1859	0.311329	7.02117	2.2002e-12	5.3061e-11
ENSG00000106333.13	31.8804	2.18309	0.714334	3.05612	0.0022422	0.00924589
ENSG00000276021.4	3.40706	2.18233	2.06784	1.05536	0.291259	NA
ENSG00000120318.16	3.41701	2.18093	2.06554	1.05587	0.29103	NA
ENSG00000239665.8	3.42199	2.18032	2.06802	1.0543	0.291744	NA
ENSG00000139631.20	94.7522	2.17954	0.43967	4.95722	7.15075e-07	6.7459e-06
ENSG00000275331.5	124.29	2.17942	0.39501	5.51739	3.44072e-08	4.14124e-07
ENSG00000114738.11	73.6125	2.1794	0.482717	4.51487	6.33553e-06	4.93196e-05
ENSG00000079432.9	363.957	2.17893	0.301394	7.2295	4.84781e-13	1.26013e-11
ENSG00000178927.18	66.4714	2.1776	0.500745	4.34871	1.36939e-05	9.95902e-05
ENSG00000059915.17	10.4072	2.17713	1.22561	1.77636	0.0756734	0.168368
ENSG00000037897.17	51.3231	2.17326	0.575002	3.77957	0.0001571	0.00090374
ENSG00000106948.17	52.2639	2.17252	0.556522	3.90375	9.4712e-05	0.000573936
ENSG00000175063.17	61.5845	2.17126	0.533293	4.07142	4.67281e-05	0.000304526
ENSG00000229719.6	54.5313	2.16982	0.562203	3.85949	0.000113623	0.000675677
ENSG00000185324.22	24.6284	2.16959	0.801193	2.70795	0.00677006	0.0238141
ENSG00000278458.4	3.59639	2.1694	2.03833	1.06431	0.28719	0.456502
ENSG00000160214.13	234.837	2.16908	0.314032	6.9072	4.94297e-12	1.12158e-10
ENSG00000270933.1	3.60137	2.16884	2.03566	1.06542	0.286686	0.455978
ENSG00000187688.15	34.9726	2.16859	0.686104	3.16072	0.00157378	0.00680806
ENSG00000133612.19	406.323	2.16798	0.264843	8.1859	2.70266e-16	1.10885e-14
ENSG00000137135.18	100.346	2.16796	0.42113	5.14796	2.63335e-07	2.67789e-06
ENSG00000165233.18	26.9338	2.1677	0.793691	2.73116	0.00631119	0.0223877
ENSG00000196365.12	329.324	2.1655	0.267329	8.10049	5.47383e-16	2.13823e-14
ENSG00000197122.13	394.528	2.16504	0.267386	8.09704	5.63144e-16	2.18022e-14
ENSG00000223959.9	292.384	2.1648	0.294804	7.3432	2.08548e-13	5.66859e-12
ENSG00000177045.11	38.1261	2.16327	0.646614	3.34554	0.000821233	0.00389057
ENSG00000132535.22	37.8307	2.1631	0.656423	3.29528	0.000983236	0.00453777
ENSG00000110583.13	107.385	2.16282	0.410938	5.26314	1.41617e-07	1.52777e-06
ENSG00000143494.16	13.8859	2.16273	1.04369	2.07219	0.0382478	0.0980968
ENSG00000214456.8	6.95541	2.1619	1.46215	1.47857	0.139254	0.269385
ENSG00000111665.12	82.7764	2.16088	0.45993	4.69827	2.62374e-06	2.20141e-05
ENSG00000147535.17	119.176	2.15978	0.397148	5.43823	5.38134e-08	6.28562e-07
ENSG00000179364.15	279.068	2.15823	0.2951	7.31354	2.60194e-13	6.9995e-12
ENSG00000130590.14	73.3746	2.15708	0.487894	4.42121	9.81493e-06	7.33421e-05
ENSG00000100056.12	51.8679	2.15585	0.566086	3.80835	0.000139897	0.000811936
[truncated: 23,915 more rows]

## Sheet: NT, SRRM2, total
Geneid	baseMean	log2FoldChange	lfcSE	stat	pvalue	padj
ENSG00000280241.4	148.567	9.13913	4.78488	1.91	0.0561327	0.18905
ENSG00000283555.1	28.651	6.76422	3.8532	1.75548	0.0791765	0.237314
ENSG00000235050.6	13.2248	5.64854	4.58396	1.23224	0.217859	NA
ENSG00000279457.4	13.033	5.62785	1.62326	3.46699	0.000526312	NA
ENSG00000135587.9	12.8105	5.59744	1.64416	3.40443	0.000663026	NA
ENSG00000286041.1	26.4523	5.05875	4.76819	1.06094	0.288719	0.522228
ENSG00000160813.7	8.81297	5.0587	1.71608	2.94783	0.00320009	NA
ENSG00000196436.9	8.705	5.04234	1.71342	2.94286	0.00325194	NA
ENSG00000215559.8	8.46783	5.01544	1.75865	2.85187	0.00434626	NA
ENSG00000284254.3	21.0185	4.84928	1.58559	3.05834	0.00222564	0.0191055
ENSG00000132744.8	6.36571	4.59126	1.80237	2.54735	0.0108545	NA
ENSG00000158106.14	6.31228	4.58155	1.80114	2.5437	0.0109687	NA
ENSG00000174669.12	5.90714	4.49354	1.84351	2.43749	0.0147897	NA
ENSG00000095752.7	5.85261	4.47996	1.84553	2.42746	0.0152049	NA
ENSG00000250251.6	5.68792	4.4353	1.84108	2.40907	0.0159931	NA
ENSG00000143387.14	5.33294	4.33878	1.86148	2.33083	0.0197623	NA
ENSG00000267030.1	5.22497	4.31193	1.87133	2.30421	0.0212111	NA
ENSG00000277957.1	5.17044	4.29648	1.87496	2.29151	0.021934	NA
ENSG00000265751.1	5.21403	4.29619	2.52956	1.6984	0.0894328	NA
ENSG00000168065.16	5.08701	4.26741	1.88504	2.26382	0.0235851	NA
ENSG00000284747.1	5.00685	4.24911	1.88675	2.25208	0.0243172	NA
ENSG00000168026.19	4.97795	4.23538	1.89618	2.23364	0.0255069	NA
ENSG00000268434.5	4.95232	4.23297	1.89101	2.23847	0.0251903	NA
ENSG00000070047.13	4.8967	4.21277	1.89952	2.21781	0.0265677	NA
ENSG00000222581.1	4.75217	4.16523	2.94916	1.41235	0.157848	NA
ENSG00000156384.15	4.68077	4.15347	1.91687	2.16679	0.0302506	NA
ENSG00000200243.1	4.70092	4.14234	2.09872	1.97375	0.0484103	NA
ENSG00000189238.6	4.67092	4.13673	2.56185	1.61474	0.106367	NA
ENSG00000180448.11	4.43265	4.06396	1.9682	2.06481	0.038941	NA
ENSG00000224420.4	4.38031	4.05375	1.94452	2.08471	0.0370958	NA
ENSG00000283519.1	4.26359	4.00442	2.59025	1.54596	0.122114	NA
ENSG00000225177.6	4.16438	3.98728	1.9767	2.01714	0.0436809	NA
ENSG00000159650.9	4.13986	3.98658	2.05777	1.93733	0.0527051	NA
ENSG00000165863.17	4.1622	3.97832	1.97108	2.01835	0.0435551	NA
ENSG00000267905.5	3.99861	3.91907	1.99448	1.96496	0.0494185	NA
ENSG00000109736.15	23.0125	3.91478	1.15783	3.38114	0.00072186	0.00808287
ENSG00000250151.9	3.99751	3.91475	2.01655	1.94131	0.0522203	NA
ENSG00000275401.1	3.97189	3.91128	1.99239	1.96311	0.0496336	NA
ENSG00000285755.2	142.035	3.90492	2.09808	1.86119	0.0627172	0.203166
ENSG00000233077.2	31.3581	3.88948	2.66176	1.46124	0.143948	0.345337
ENSG00000278876.1	3.88955	3.8782	2.01186	1.92767	0.0538968	NA
ENSG00000202512.1	3.88845	3.87389	2.03814	1.90069	0.0573422	NA
ENSG00000249201.2	10.9884	3.86269	1.60933	2.40019	0.0163866	NA
ENSG00000187583.11	11.0129	3.86155	1.61505	2.39098	0.0168036	NA
ENSG00000146221.10	3.8083	3.84914	2.01693	1.90842	0.0563371	NA
ENSG00000267288.2	3.78158	3.84098	2.01581	1.90543	0.0567244	NA
ENSG00000132938.22	21.671	3.81454	1.73201	2.20238	0.0276382	0.116167
ENSG00000137857.18	3.72049	3.80682	2.63657	1.44385	0.148781	NA
ENSG00000215788.11	3.67362	3.80288	2.0298	1.87353	0.0609956	NA
ENSG00000179698.14	10.4431	3.78274	1.6196	2.3356	0.0195119	NA
ENSG00000201715.1	3.64143	3.77327	2.19282	1.72074	0.085298	NA
ENSG00000212123.4	10.3019	3.7547	1.66072	2.26088	0.0237664	NA
ENSG00000115257.15	10.4782	3.75246	1.61772	2.3196	0.0203627	NA
ENSG00000211454.16	3.53784	3.7498	2.05152	1.82782	0.0675769	NA
ENSG00000143178.13	3.56237	3.74832	2.07519	1.80626	0.0708783	NA
ENSG00000168811.7	3.53565	3.73934	2.06662	1.8094	0.0703894	NA
ENSG00000200312.1	19.8938	3.72269	1.27027	2.93064	0.00338267	0.026186
ENSG00000246228.7	3.40754	3.70818	2.51866	1.47228	0.140944	NA
ENSG00000198216.13	3.37973	3.69739	2.39507	1.54375	0.122649	NA
ENSG00000233901.7	3.40207	3.69466	2.07616	1.77957	0.0751467	NA
ENSG00000225138.8	9.65518	3.66441	1.63369	2.24302	0.0248955	NA
ENSG00000257411.2	3.31973	3.65609	2.08367	1.75464	0.079321	NA
ENSG00000182685.8	3.2941	3.65208	2.11321	1.72822	0.0839491	NA
ENSG00000279756.1	3.29191	3.64108	2.08943	1.74262	0.0814006	NA
ENSG00000090006.18	3.26629	3.6373	2.10386	1.72887	0.0838322	NA
ENSG00000104941.8	3.21067	3.60684	2.10223	1.71573	0.0862123	NA
ENSG00000229873.1	18.8727	3.6026	1.20354	2.99333	0.00275954	0.0225764
ENSG00000201912.1	3.23191	3.60127	2.57274	1.39978	0.161579	NA
ENSG00000100253.13	3.15614	3.58157	2.11222	1.69565	0.0899529	NA
ENSG00000136286.16	3.15504	3.57572	2.12569	1.68215	0.09254	NA
ENSG00000104863.12	9.10989	3.57222	1.64666	2.16937	0.0300546	NA
ENSG00000166816.15	9.02974	3.56189	1.64771	2.16172	0.0306399	NA
ENSG00000089692.9	3.10161	3.55586	2.12273	1.67514	0.0939076	NA
ENSG00000229740.3	3.04817	3.5358	2.13756	1.65412	0.0981023	NA
ENSG00000203288.5	3.02146	3.52555	2.15188	1.63836	0.101347	NA
ENSG00000256453.2	3.02036	3.51951	2.13803	1.64615	0.0997332	NA
ENSG00000288818.1	2.96583	3.49265	2.14897	1.62527	0.104105	NA
ENSG00000198075.10	2.96474	3.48639	2.16029	1.61386	0.106558	NA
ENSG00000273058.2	2.91021	3.45894	2.17444	1.59073	0.11167	NA
ENSG00000222111.1	2.88459	3.45465	2.16757	1.59379	0.110983	NA
ENSG00000162004.19	2.88349	3.44817	2.17089	1.58836	0.112204	NA
ENSG00000284292.1	2.88349	3.44817	2.17089	1.58836	0.112204	NA
ENSG00000280670.3	8.67875	3.4454	1.66546	2.06874	0.0385709	NA
ENSG00000173171.15	8.6275	3.44404	1.65655	2.07904	0.0376135	NA
ENSG00000136449.15	2.85677	3.43739	2.17225	1.58241	0.113556	NA
ENSG00000177989.14	2.85458	3.42531	2.23368	1.53348	0.125156	NA
ENSG00000169750.9	16.3091	3.41366	1.25704	2.71563	0.00661495	0.0426898
ENSG00000004838.14	2.77662	3.4044	2.20742	1.54226	0.123011	NA
ENSG00000103740.10	2.77662	3.4044	2.20742	1.54226	0.123011	NA
ENSG00000267056.2	2.7499	3.39297	2.23058	1.52111	0.128231	NA
ENSG00000125731.13	2.74771	3.37993	2.19817	1.53761	0.124143	NA
ENSG00000286112.1	2.72209	3.37534	2.21762	1.52205	0.127996	NA
ENSG00000250067.12	2.69647	3.36904	2.29852	1.46574	0.142719	NA
ENSG00000164296.7	2.721	3.36864	2.2026	1.52939	0.126167	NA
ENSG00000248866.1	2.721	3.36864	2.2026	1.52939	0.126167	NA
ENSG00000186352.9	2.69537	3.36371	2.24027	1.50147	0.133233	NA
ENSG00000248663.7	2.7199	3.36182	2.21441	1.51815	0.128976	NA
ENSG00000261886.1	2.66647	3.33879	2.21558	1.50696	0.131821	NA
ENSG00000162066.16	31.2797	3.33368	0.863653	3.85998	0.000113398	0.00197245
ENSG00000277033.2	2.66537	3.33187	2.23067	1.49367	0.135263	NA
ENSG00000272752.6	2.63975	3.32717	2.22463	1.49561	0.134757	NA
ENSG00000285635.1	2.61413	3.32166	2.27955	1.45716	0.145073	NA
ENSG00000222650.1	164.167	3.32008	3.48985	0.951355	0.341424	0.579612
ENSG00000228126.1	2.58741	3.30909	2.317	1.42818	0.153241	NA
ENSG00000167861.16	2.61084	3.30129	2.24791	1.4686	0.14194	NA
ENSG00000289594.1	2.61084	3.30129	2.24791	1.4686	0.14194	NA
ENSG00000179636.15	2.58522	3.29644	2.23736	1.47336	0.140653	NA
ENSG00000167799.10	7.61088	3.28582	1.70808	1.9237	0.0543925	NA
ENSG00000169347.17	2.58084	3.27421	2.49115	1.31433	0.188734	NA
ENSG00000179571.10	2.55631	3.27006	2.26624	1.44295	0.149035	NA
ENSG00000078814.18	2.50288	3.24535	2.25917	1.43653	0.150852	NA
ENSG00000274750.3	2.50288	3.24535	2.25917	1.43653	0.150852	NA
ENSG00000143110.12	2.47616	3.23296	2.26502	1.42734	0.153481	NA
ENSG00000231064.8	2.50069	3.23212	2.3492	1.37584	0.168872	NA
ENSG00000254402.7	7.28808	3.22689	1.69641	1.90219	0.0571463	NA
ENSG00000112357.14	2.47507	3.22547	2.27736	1.41632	0.156683	NA
ENSG00000120913.24	7.56254	3.2205	1.70792	1.88562	0.0593457	NA
ENSG00000186862.20	7.23245	3.21122	1.69981	1.88916	0.0588704	NA
ENSG00000207751.3	7.20683	3.21039	1.70003	1.88843	0.0589679	NA
ENSG00000258651.1	7.20574	3.20682	1.69937	1.88706	0.0591526	NA
ENSG00000260371.1	2.44726	3.20555	2.30657	1.38975	0.164606	NA
ENSG00000287460.1	2.44397	3.20281	3.36384	0.952131	0.341031	NA
ENSG00000262526.2	2.42163	3.20013	2.28006	1.40353	0.16046	NA
ENSG00000061656.11	21.9366	3.19857	1.01592	3.14845	0.00164139	0.0152929
ENSG00000206077.14	2.39601	3.19456	2.32378	1.37473	0.169216	NA
ENSG00000250420.8	2.42054	3.19251	2.29625	1.39031	0.164434	NA
ENSG00000288983.1	2.41944	3.18578	2.34899	1.35624	0.175024	NA
ENSG00000254614.2	2.3682	3.17428	2.30995	1.37418	0.169386	NA
ENSG00000125965.9	2.39273	3.1722	2.32883	1.36214	0.173153	NA
ENSG00000146267.12	2.36601	3.1588	2.31638	1.36368	0.172669	NA
ENSG00000165655.17	2.36601	3.1588	2.31638	1.36368	0.172669	NA
ENSG00000286268.1	6.98653	3.15347	1.71545	1.83827	0.0660223	NA
ENSG00000110455.14	2.33929	3.14547	2.3111	1.36103	0.173505	NA
ENSG00000114626.18	2.31367	3.14012	2.32388	1.35124	0.176618	NA
ENSG00000186792.17	6.85513	3.13782	1.72906	1.81476	0.069561	NA
ENSG00000222784.1	2.3371	3.1324	2.44216	1.28263	0.199621	NA
ENSG00000164845.16	2.28586	3.11873	2.32196	1.34315	0.179224	NA
ENSG00000289281.1	2.28476	3.11059	2.33065	1.33464	0.181993	NA
ENSG00000249484.9	2.28367	3.10318	2.37836	1.30476	0.191975	NA
ENSG00000249209.2	105.032	3.09735	1.70174	1.82011	0.0687422	0.215991
ENSG00000228648.1	2.25804	3.09692	2.33087	1.32865	0.183962	NA
ENSG00000284493.2	2.25804	3.09692	2.33087	1.32865	0.183962	NA
ENSG00000161999.13	6.71607	3.09557	1.71731	1.80257	0.0714563	NA
ENSG00000067836.13	2.23133	3.08317	2.33861	1.31838	0.187377	NA
ENSG00000196104.11	2.25586	3.08238	2.43672	1.26497	0.205883	NA
ENSG00000287707.1	2.2057	3.07686	2.39791	1.28314	0.199442	NA
ENSG00000171443.7	2.20461	3.06924	2.3542	1.30373	0.192326	NA
ENSG00000186364.12	6.63154	3.06714	1.74654	1.75612	0.0790677	NA
ENSG00000289296.1	2.22804	3.06218	2.52169	1.21434	0.22462	NA
ENSG00000099840.14	2.20352	3.06082	2.34998	1.30249	0.192751	NA
ENSG00000183049.14	2.20352	3.06082	2.34998	1.30249	0.192751	NA
ENSG00000269793.7	2.20352	3.06082	2.34998	1.30249	0.192751	NA
ENSG00000158869.11	2.20242	3.05275	2.38552	1.2797	0.20065	NA
ENSG00000286964.1	2.1768	3.04671	2.35629	1.29301	0.196007	NA
ENSG00000286017.1	2.1757	3.03823	2.37379	1.27991	0.200577	NA
ENSG00000014914.21	2.14899	3.02379	2.37034	1.27568	0.20207	NA
ENSG00000139410.15	2.14899	3.02379	2.37034	1.27568	0.20207	NA
ENSG00000275897.1	2.14899	3.02379	2.37034	1.27568	0.20207	NA
ENSG00000169246.16	2.12336	3.01788	2.39392	1.26064	0.207438	NA
ENSG00000278041.1	2.14789	3.01563	2.41206	1.25023	0.211214	NA
ENSG00000166289.6	2.09665	3.00291	2.42703	1.23728	0.215983	NA
ENSG00000108551.5	2.12117	3.00066	2.39764	1.2515	0.210751	NA
ENSG00000204052.4	2.12117	3.00066	2.39764	1.2515	0.210751	NA
ENSG00000232645.6	2.12117	3.00066	2.39764	1.2515	0.210751	NA
ENSG00000244067.3	2.09555	2.99467	2.38827	1.25391	0.209875	NA
ENSG00000149922.12	2.06883	2.97976	2.41048	1.23617	0.216395	NA
ENSG00000261420.1	2.06883	2.97976	2.41048	1.23617	0.216395	NA
ENSG00000261474.1	2.09336	2.97757	2.44072	1.21996	0.222481	NA
ENSG00000171159.5	6.17515	2.97325	1.76576	1.68383	0.0922144	NA
ENSG00000204758.8	2.06774	2.9709	2.3951	1.24041	0.214824	NA
ENSG00000271576.1	6.17406	2.96917	1.75046	1.69622	0.0898438	NA
ENSG00000256673.1	56.8543	2.96368	0.599541	4.94325	7.68315e-07	3.37887e-05
ENSG00000278464.2	12.2047	2.95806	1.29182	2.28984	0.0220307	NA
ENSG00000281731.3	6.1953	2.9559	1.78784	1.65334	0.098262	NA
ENSG00000070182.21	2.06446	2.95097	2.69441	1.09522	0.27342	NA
ENSG00000175707.10	2.03993	2.94677	2.4153	1.22004	0.222449	NA
ENSG00000250838.1	2.03993	2.94677	2.4153	1.22004	0.222449	NA
ENSG00000152556.17	6.11734	2.94581	1.7431	1.68998	0.0910311	NA
ENSG00000166589.13	2.0143	2.9406	2.42804	1.2111	0.225856	NA
ENSG00000260899.1	2.0143	2.9406	2.42804	1.2111	0.225856	NA
ENSG00000277151.1	2.0143	2.9406	2.42804	1.2111	0.225856	NA
ENSG00000272512.1	6.11515	2.93811	1.76305	1.6665	0.0956147	NA
ENSG00000138642.16	6.34055	2.93805	1.73443	1.69396	0.0902723	NA
ENSG00000157992.12	6.08953	2.93631	1.74699	1.68079	0.0928042	NA
ENSG00000288873.1	2.01321	2.93145	2.41644	1.21313	0.225081	NA
ENSG00000186973.11	6.06281	2.931	1.74596	1.67873	0.0932047	NA
ENSG00000232860.9	2.01212	2.92251	2.45083	1.19245	0.233083	NA
ENSG00000228570.8	1.98649	2.91602	2.42674	1.20162	0.22951	NA
ENSG00000186715.11	6.00718	2.91191	1.75704	1.65729	0.0974619	NA
ENSG00000252066.1	5.9439	2.90673	2.60979	1.11378	0.265375	NA
ENSG00000157224.16	1.9854	2.90667	2.4402	1.19116	0.233591	NA
ENSG00000235927.4	1.9854	2.90667	2.4402	1.19116	0.233591	NA
ENSG00000260238.6	1.9854	2.90667	2.4402	1.19116	0.233591	NA
ENSG00000285952.1	1.9854	2.90667	2.4402	1.19116	0.233591	NA
ENSG00000160200.18	11.6703	2.90474	1.33109	2.18222	0.0290929	NA
ENSG00000088766.12	1.95977	2.90034	2.44669	1.18541	0.235854	NA
ENSG00000198569.10	5.95266	2.89679	1.76108	1.6449	0.0999909	NA
ENSG00000087077.14	1.95868	2.89089	2.43924	1.18516	0.235954	NA
ENSG00000251072.2	1.95868	2.89089	2.43924	1.18516	0.235954	NA
ENSG00000076944.17	17.3738	2.88089	1.06867	2.69577	0.00702268	0.0443416
ENSG00000200889.1	1.9554	2.87367	2.9266	0.981915	0.326142	NA
ENSG00000167874.7	5.86922	2.86902	1.79803	1.59565	0.110567	NA
ENSG00000146215.14	5.79235	2.8639	1.7626	1.62482	0.104201	NA
ENSG00000163395.17	1.90525	2.85891	2.46653	1.15908	0.246422	NA
ENSG00000197444.10	17.8725	2.85463	1.03342	2.7623	0.00573951	0.038406
ENSG00000130270.16	5.76454	2.85368	1.76072	1.62075	0.105071	NA
ENSG00000160180.17	1.92868	2.85249	2.73063	1.04463	0.296196	NA
ENSG00000273253.2	5.78907	2.8505	1.77427	1.60657	0.108148	NA
ENSG00000268945.1	1.87962	2.85032	2.58155	1.10411	0.269545	NA
ENSG00000182612.10	1.90415	2.84916	2.46365	1.15648	0.247485	NA
ENSG00000244165.2	1.90415	2.84916	2.46365	1.15648	0.247485	NA
ENSG00000240771.8	17.8414	2.84642	1.0552	2.69751	0.00698593	0.0441938
ENSG00000049283.19	5.73673	2.8434	1.76124	1.61443	0.106434	NA
ENSG00000167774.2	1.87853	2.84243	2.49623	1.13869	0.254834	NA
ENSG00000205609.13	1.87853	2.84243	2.49623	1.13869	0.254834	NA
ENSG00000213445.10	23.7267	2.8418	0.901983	3.15061	0.00162929	0.015223
ENSG00000188681.12	5.65657	2.82676	1.77225	1.59501	0.11071	NA
ENSG00000283496.1	1.87634	2.82303	2.4958	1.13111	0.258008	NA
ENSG00000288880.1	5.65548	2.82187	1.7658	1.59807	0.110027	NA
ENSG00000085831.16	1.85072	2.81625	2.48767	1.13209	0.257598	NA
ENSG00000157833.13	1.85072	2.81625	2.48767	1.13209	0.257598	NA
ENSG00000102890.16	39.7289	2.81474	0.697102	4.03777	5.39606e-05	0.00110275
ENSG00000105523.4	5.65329	2.81272	1.77819	1.58179	0.113698	NA
ENSG00000123810.9	1.84962	2.80619	2.48983	1.12706	0.259716	NA
ENSG00000144229.13	1.84962	2.80619	2.48983	1.12706	0.259716	NA
ENSG00000198003.12	1.84962	2.80619	2.48983	1.12706	0.259716	NA
ENSG00000104081.14	5.62548	2.80274	1.78927	1.56641	0.117252	NA
ENSG00000167968.13	1.824	2.79932	2.5163	1.11248	0.265933	NA
ENSG00000268798.1	1.824	2.79932	2.5163	1.11248	0.265933	NA
ENSG00000278611.3	1.84853	2.79693	2.54842	1.09751	0.272417	NA
ENSG00000255031.5	5.54642	2.78934	1.77138	1.57467	0.115332	NA
ENSG00000130783.14	1.8229	2.78933	2.49458	1.11816	0.263499	NA
ENSG00000143512.13	1.8229	2.78933	2.49458	1.11816	0.263499	NA
ENSG00000241859.7	1.8229	2.78933	2.49458	1.11816	0.263499	NA
ENSG00000281912.1	1.82181	2.77934	2.52698	1.09987	0.27139	NA
ENSG00000260464.1	5.51751	2.77398	1.78263	1.55612	0.11968	NA
ENSG00000085465.13	1.79619	2.77228	2.51022	1.1044	0.269421	NA
ENSG00000228889.8	1.79619	2.77228	2.51022	1.1044	0.269421	NA
ENSG00000104903.5	1.79509	2.76192	2.518	1.09687	0.272697	NA
ENSG00000177679.16	5.71401	2.76003	1.77108	1.55838	0.119142	NA
ENSG00000105996.7	1.76947	2.75488	2.53767	1.08559	0.277659	NA
ENSG00000128284.19	1.76947	2.75488	2.53767	1.08559	0.277659	NA
ENSG00000161277.11	5.66058	2.74854	1.76669	1.55575	0.119766	NA
ENSG00000270316.1	1.76837	2.7445	2.52044	1.0889	0.2762	NA
ENSG00000288021.1	1.76837	2.7445	2.52044	1.0889	0.2762	NA
ENSG00000231466.2	1.74275	2.73694	2.5789	1.06128	0.288562	NA
ENSG00000265378.1	1.76509	2.73177	3.64223	0.750026	0.453239	NA
ENSG00000139899.11	1.74166	2.72692	2.53434	1.07599	0.281931	NA
ENSG00000148483.9	1.74166	2.72692	2.53434	1.07599	0.281931	NA
ENSG00000182796.15	48.871	2.72368	0.620916	4.38655	1.15164e-05	0.000321295
ENSG00000271425.9	5.30268	2.72129	1.7913	1.51916	0.128721	NA
ENSG00000264520.1	1.74056	2.71625	2.54838	1.06588	0.28648	NA
ENSG00000233673.7	1.71494	2.70901	2.56047	1.05801	0.29005	NA
ENSG00000275464.5	1.71494	2.70901	2.56047	1.05801	0.29005	NA
ENSG00000277855.1	5.47246	2.70069	1.78934	1.50932	0.131217	NA
ENSG00000270194.1	1.71385	2.69824	2.54823	1.05887	0.289661	NA
ENSG00000274834.1	1.71385	2.69824	2.54823	1.05887	0.289661	NA
ENSG00000277112.3	1.71385	2.69824	2.54823	1.05887	0.289661	NA
ENSG00000149761.9	11.024	2.69229	1.29965	2.07155	0.038307	NA
ENSG00000221843.5	1.68822	2.69056	2.60094	1.03446	0.300923	NA
ENSG00000260001.7	1.68822	2.69056	2.60094	1.03446	0.300923	NA
ENSG00000285043.3	5.24487	2.68876	1.80806	1.48709	0.13699	NA
ENSG00000235334.1	1.71275	2.68788	2.59798	1.0346	0.300854	NA
ENSG00000138622.4	5.24049	2.68164	1.98252	1.35264	0.17617	NA
ENSG00000152377.14	1.71166	2.68037	2.74455	0.976618	0.328758	NA
ENSG00000026036.22	1.68713	2.68009	2.56016	1.04684	0.295172	NA
ENSG00000158423.17	1.68713	2.68009	2.56016	1.04684	0.295172	NA
ENSG00000255236.3	1.68713	2.68009	2.56016	1.04684	0.295172	NA
ENSG00000163794.6	1.66041	2.66162	2.58484	1.0297	0.303149	NA
ENSG00000223125.1	10.1315	2.6594	1.44382	1.84192	0.0654874	NA
ENSG00000251544.1	1.68384	2.6568	3.01486	0.881233	0.378192	NA
ENSG00000254929.6	9.9821	2.65149	1.36505	1.94242	0.0520866	NA
ENSG00000226143.1	1.65932	2.65044	2.57816	1.02804	0.303932	NA
ENSG00000265778.4	1.65932	2.65044	2.57816	1.02804	0.303932	NA
ENSG00000288755.1	5.30887	2.64803	1.79521	1.47505	0.140198	NA
ENSG00000276838.4	1.63369	2.64263	2.62429	1.00699	0.31394	NA
ENSG00000277053.4	1.63369	2.64263	2.62429	1.00699	0.31394	NA
ENSG00000183715.14	10.4015	2.63317	1.75445	1.50085	0.133394	NA
ENSG00000165028.12	5.05566	2.63313	1.80411	1.45952	0.144423	NA
ENSG00000187492.9	1.6326	2.63167	2.58789	1.01692	0.309191	NA
ENSG00000196074.13	1.6326	2.63167	2.58789	1.01692	0.309191	NA
ENSG00000100095.19	10.9776	2.62394	1.90942	1.37421	0.169378	NA
ENSG00000224574.1	1.6315	2.6204	2.617	1.0013	0.316683	NA
ENSG00000285417.1	1.6315	2.6204	2.617	1.0013	0.316683	NA
ENSG00000143553.11	5.22653	2.61851	1.79346	1.46004	0.14428	NA
ENSG00000288234.1	1.60588	2.61261	2.61093	1.00064	0.317	NA
ENSG00000138669.10	1.63041	2.61125	2.73292	0.955483	0.339334	NA
ENSG00000276570.1	4.99894	2.60594	1.85152	1.40745	0.159293	NA
ENSG00000259697.2	15.1121	2.60471	1.12269	2.32006	0.0203379	NA
ENSG00000010219.14	1.60479	2.60101	2.61048	0.996375	0.319068	NA
ENSG00000172794.20	1.60479	2.60101	2.61048	0.996375	0.319068	NA
ENSG00000259410.5	1.60479	2.60101	2.61048	0.996375	0.319068	NA
ENSG00000180263.14	341.063	2.59847	1.50352	1.72826	0.0839419	0.246441
ENSG00000275223.1	5.19653	2.59481	1.81042	1.43326	0.151783	NA
ENSG00000289500.1	24.6836	2.59305	0.859215	3.01793	0.00254504	0.0212689
ENSG00000125804.14	1.57916	2.59303	2.64924	0.978783	0.327687	NA
ENSG00000200101.1	1.57916	2.59303	2.64924	0.978783	0.327687	NA
ENSG00000260392.6	1.60369	2.5904	2.68358	0.965277	0.334406	NA
ENSG00000225872.5	5.14419	2.58799	1.7959	1.44106	0.149568	NA
ENSG00000085721.13	5.11857	2.58628	1.81012	1.42879	0.153065	NA
ENSG00000018280.17	1.57807	2.58157	2.61771	0.986195	0.324037	NA
ENSG00000135636.15	1.57807	2.58157	2.61771	0.986195	0.324037	NA
ENSG00000172361.6	1.57807	2.58157	2.61771	0.986195	0.324037	NA
ENSG00000231793.6	1.57807	2.58157	2.61771	0.986195	0.324037	NA
ENSG00000261542.1	1.57807	2.58157	2.61771	0.986195	0.324037	NA
ENSG00000288756.1	1.57807	2.58157	2.61771	0.986195	0.324037	NA
ENSG00000166343.10	9.62383	2.57936	1.33556	1.9313	0.0534464	NA
ENSG00000214855.10	5.11638	2.57562	1.79888	1.43179	0.152203	NA
ENSG00000099625.14	14.689	2.57211	1.06991	2.40405	0.0162145	NA
ENSG00000075826.17	24.304	2.56771	0.855214	3.00242	0.0026784	0.0221416
ENSG00000253716.7	15.0692	2.56574	1.06879	2.40061	0.0163679	NA
ENSG00000197858.11	25.8791	2.56499	0.916468	2.79878	0.00512965	0.0354861
ENSG00000213221.5	1.55135	2.56186	2.63893	0.970795	0.33165	NA
ENSG00000234028.4	1.55135	2.56186	2.63893	0.970795	0.33165	NA
ENSG00000234509.1	1.55135	2.56186	2.63893	0.970795	0.33165	NA
ENSG00000248473.2	1.57588	2.56113	2.79672	0.91576	0.359793	NA
ENSG00000197774.14	113.491	2.55791	0.401168	6.37614	1.81604e-10	2.48119e-08
ENSG00000113119.13	88.3369	2.55623	0.451227	5.66505	1.46978e-08	1.24768e-06
ENSG00000171163.16	100.196	2.55301	0.469777	5.43452	5.49445e-08	3.81615e-06
ENSG00000197558.13	24.4204	2.55155	0.832024	3.06668	0.00216449	0.0188033
ENSG00000227244.3	47.2436	2.55128	1.09494	2.33007	0.0198026	0.0922513
ENSG00000271918.1	5.08638	2.55088	1.85145	1.37777	0.168274	NA
ENSG00000178226.11	1.55026	2.54984	2.6455	0.963841	0.335126	NA
ENSG00000149050.10	4.83535	2.54957	1.87732	1.35809	0.174434	NA
ENSG00000237753.2	1.52463	2.54165	2.67596	0.949811	0.342208	NA
ENSG00000260296.1	1.52463	2.54165	2.67596	0.949811	0.342208	NA
ENSG00000263843.1	1.52463	2.54165	2.67596	0.949811	0.342208	NA
ENSG00000149499.12	57.7835	2.53739	0.555722	4.56593	4.97275e-06	0.000163001
ENSG00000222788.1	1.54807	2.53488	3.06905	0.825947	0.408834	NA
ENSG00000287737.2	10.0457	2.5339	1.33175	1.90269	0.0570815	NA
ENSG00000164877.19	77.7817	2.5312	0.489252	5.17362	2.29604e-07	1.23267e-05
ENSG00000230006.8	1.52354	2.52967	2.64988	0.954634	0.339763	NA
ENSG00000284946.1	1.52354	2.52967	2.64988	0.954634	0.339763	NA
ENSG00000249849.1	4.95498	2.52917	1.81701	1.39194	0.16394	NA
ENSG00000164867.11	28.6914	2.52731	0.762386	3.31499	0.000916448	0.00971416
ENSG00000182272.12	101.288	2.52098	0.428484	5.88348	4.01726e-09	3.98994e-07
ENSG00000187961.15	48.2717	2.51835	0.609727	4.1303	3.62289e-05	0.00080498
ENSG00000183317.17	1.52245	2.51784	2.69915	0.932825	0.35091	NA
ENSG00000278214.1	1.52245	2.51784	2.69915	0.932825	0.35091	NA
ENSG00000234235.1	4.70286	2.51768	1.82461	1.37985	0.167634	NA
ENSG00000284099.3	4.90154	2.514	1.83871	1.36726	0.171543	NA
ENSG00000072041.18	18.0774	2.51055	1.45765	1.72232	0.0850109	0.247894
ENSG00000266497.1	1.52135	2.50942	2.87408	0.873121	0.382597	NA
ENSG00000111837.12	1.49682	2.50926	2.66905	0.940132	0.34715	NA
ENSG00000104946.14	57.6707	2.50439	0.54867	4.56446	5.00777e-06	0.000163465
ENSG00000288632.1	4.89935	2.50399	1.81217	1.38176	0.167044	NA
ENSG00000174365.21	32.976	2.50393	0.742374	3.37286	0.000743914	0.00828313
ENSG00000074855.11	28.1003	2.49882	0.782334	3.19405	0.0014029	0.0136043
ENSG00000026297.17	1.49573	2.49681	2.68362	0.930389	0.35217	NA
ENSG00000166924.9	1.49573	2.49681	2.68362	0.930389	0.35217	NA
ENSG00000287236.1	1.49573	2.49681	2.68362	0.930389	0.35217	NA
ENSG00000252556.1	1.49354	2.48997	3.80873	0.653753	0.513271	NA
ENSG00000256269.11	28.0392	2.48928	0.765596	3.25143	0.00114825	0.0116968
ENSG00000249471.8	1.4701	2.48836	2.70463	0.920036	0.357554	NA
ENSG00000222477.1	1.49463	2.48616	2.79128	0.890688	0.373096	NA
ENSG00000267318.1	4.87045	2.48428	1.8266	1.36006	0.173812	NA
ENSG00000180229.12	1.46901	2.47583	2.68469	0.922203	0.356423	NA
ENSG00000261273.1	1.46901	2.47583	2.68469	0.922203	0.356423	NA
ENSG00000283078.1	1.46901	2.47583	2.68469	0.922203	0.356423	NA
ENSG00000105643.11	4.56708	2.47029	1.83522	1.34605	0.178287	NA
ENSG00000217648.1	1.44339	2.4667	2.7602	0.893668	0.3715	NA
ENSG00000259803.8	325.446	2.46411	0.266959	9.23027	2.69938e-20	2.4373e-17
ENSG00000227431.6	4.81592	2.4639	1.83263	1.34446	0.178799	NA
ENSG00000185523.6	1.46792	2.46375	2.7467	0.896985	0.369727	NA
ENSG00000187796.15	32.0343	2.45977	0.718046	3.42565	0.000613336	0.00714145
ENSG00000136883.16	28.2642	2.45751	0.774522	3.17294	0.00150904	0.0143975
ENSG00000116157.6	4.53927	2.45672	1.83738	1.33708	0.181198	NA
ENSG00000170549.4	46.0831	2.4558	4.58569	0.535535	0.59228	0.778025
ENSG00000145198.15	1.44229	2.45465	2.70152	0.90862	0.363551	NA
ENSG00000205220.12	1.44229	2.45465	2.70152	0.90862	0.363551	NA
ENSG00000229006.7	1.44229	2.45465	2.70152	0.90862	0.363551	NA
ENSG00000250820.1	1.44229	2.45465	2.70152	0.90862	0.363551	NA
ENSG00000257086.1	1.44229	2.45465	2.70152	0.90862	0.363551	NA
ENSG00000259762.1	1.44229	2.45465	2.70152	0.90862	0.363551	NA
ENSG00000260589.1	1.44229	2.45465	2.70152	0.90862	0.363551	NA
ENSG00000273319.1	1.44229	2.45465	2.70152	0.90862	0.363551	NA
ENSG00000289584.1	1.44229	2.45465	2.70152	0.90862	0.363551	NA
ENSG00000206417.8	4.73686	2.44917	1.82799	1.33982	0.180304	NA
ENSG00000259556.2	4.51146	2.44315	1.84366	1.32516	0.185118	NA
ENSG00000185829.18	1.4412	2.44177	2.72549	0.895898	0.370307	NA
ENSG00000127580.17	9.55278	2.43969	1.33764	1.82388	0.0681698	NA
ENSG00000110719.10	79.3115	2.43672	0.515124	4.73036	2.24119e-06	8.35499e-05
ENSG00000099365.11	30.6309	2.43331	0.821304	2.96275	0.00304908	0.0243046
ENSG00000198753.12	28.4253	2.43319	0.847624	2.8706	0.00409692	0.0298756
ENSG00000099869.8	1.41558	2.43301	2.73548	0.889426	0.373774	NA
ENSG00000207483.1	1.41558	2.43301	2.73548	0.889426	0.373774	NA
ENSG00000205078.6	4.68124	2.42207	1.82825	1.32481	0.185235	NA
ENSG00000156395.14	1.41448	2.4199	2.72247	0.888862	0.374077	NA
ENSG00000160183.17	1.41448	2.4199	2.72247	0.888862	0.374077	NA
ENSG00000240211.1	1.41448	2.4199	2.72247	0.888862	0.374077	NA
ENSG00000254862.5	1.41448	2.4199	2.72247	0.888862	0.374077	NA
ENSG00000263126.1	1.41448	2.4199	2.72247	0.888862	0.374077	NA
ENSG00000269399.2	1.41448	2.4199	2.72247	0.888862	0.374077	NA
ENSG00000284282.3	1.41448	2.4199	2.72247	0.888862	0.374077	NA
ENSG00000285655.1	1.41448	2.4199	2.72247	0.888862	0.374077	NA
ENSG00000287261.2	1.41448	2.4199	2.72247	0.888862	0.374077	NA
ENSG00000025708.14	8.77589	2.41881	1.39539	1.73343	0.0830192	NA
ENSG00000255508.7	4.65452	2.41482	1.82994	1.31962	0.186963	NA
ENSG00000101197.13	1.38886	2.4106	2.79001	0.864014	0.38758	NA
ENSG00000201583.1	1.41339	2.40762	2.79994	0.859883	0.389854	NA
ENSG00000233429.9	4.40349	2.40722	1.84764	1.30286	0.192622	NA
ENSG00000088881.21	4.4024	2.40068	1.85526	1.29398	0.195671	NA
ENSG00000250878.4	4.4024	2.40068	1.85526	1.29398	0.195671	NA
ENSG00000174514.13	1.38776	2.39788	2.73662	0.876223	0.380909	NA
ENSG00000215906.8	1.38776	2.39788	2.73662	0.876223	0.380909	NA
ENSG00000274346.1	1.38776	2.39788	2.73662	0.876223	0.380909	NA
ENSG00000274904.1	1.38776	2.39788	2.73662	0.876223	0.380909	NA
ENSG00000233246.1	4.59999	2.39351	1.83393	1.30512	0.19185	NA
ENSG00000105376.5	8.94786	2.39008	1.31244	1.82109	0.0685927	NA
ENSG00000124222.22	1.36214	2.38703	2.87521	0.830211	0.40642	NA
ENSG00000134013.16	4.37459	2.38692	1.86811	1.27772	0.201347	NA
ENSG00000115297.11	1.38667	2.38457	2.77135	0.860436	0.389549	NA
ENSG00000175463.12	1.38667	2.38457	2.77135	0.860436	0.389549	NA
ENSG00000240449.1	1.38667	2.38457	2.77135	0.860436	0.389549	NA
ENSG00000255524.8	1.38667	2.38457	2.77135	0.860436	0.389549	NA
ENSG00000124593.16	4.5978	2.37937	1.86013	1.27914	0.200848	NA
ENSG00000112149.10	1.36105	2.37543	2.76875	0.857943	0.390924	NA
ENSG00000148832.16	1.36105	2.37543	2.76875	0.857943	0.390924	NA
ENSG00000167554.15	1.36105	2.37543	2.76875	0.857943	0.390924	NA
ENSG00000257767.3	1.36105	2.37543	2.76875	0.857943	0.390924	NA
ENSG00000258830.1	1.36105	2.37543	2.76875	0.857943	0.390924	NA
ENSG00000258947.8	1.36105	2.37543	2.76875	0.857943	0.390924	NA
ENSG00000261864.1	1.36105	2.37543	2.76875	0.857943	0.390924	NA
ENSG00000267226.2	1.36105	2.37543	2.76875	0.857943	0.390924	NA
ENSG00000213420.8	4.29553	2.37064	1.86102	1.27384	0.202721	NA
ENSG00000231566.3	8.45528	2.36915	1.38005	1.71671	0.0860324	NA
ENSG00000178075.20	1.35995	2.36173	2.76387	0.854502	0.392827	NA
ENSG00000187288.12	1.35995	2.36173	2.76387	0.854502	0.392827	NA
ENSG00000248202.2	1.35995	2.36173	2.76387	0.854502	0.392827	NA
ENSG00000258460.3	1.35995	2.36173	2.76387	0.854502	0.392827	NA
ENSG00000284727.1	1.35995	2.36173	2.76387	0.854502	0.392827	NA
ENSG00000164972.14	1.33542	2.36149	3.02523	0.780598	0.435039	NA
ENSG00000198520.12	4.29334	2.35695	1.86817	1.26164	0.207079	NA
ENSG00000157353.17	40.3247	2.35386	0.670514	3.51053	0.000447208	0.00557299
ENSG00000269038.1	1.33433	2.35222	2.82209	0.8335	0.404563	NA
ENSG00000273694.1	1.35776	2.35202	3.91173	0.601274	0.547658	NA
ENSG00000274185.4	1.35776	2.35202	3.91173	0.601274	0.547658	NA
ENSG00000229043.3	8.42309	2.35054	1.39516	1.68477	0.0920321	NA
ENSG00000198440.9	4.49093	2.34988	1.84258	1.27532	0.202196	NA
ENSG00000174791.11	25.8526	2.34425	0.810423	2.89262	0.00382041	0.0284219
ENSG00000088340.17	4.46421	2.34224	1.84537	1.26925	0.204353	NA
ENSG00000164690.8	4.43859	2.33984	1.86986	1.25135	0.210808	NA
ENSG00000214562.15	1.33323	2.33878	2.77468	0.842903	0.399283	NA
ENSG00000238198.2	1.33323	2.33878	2.77468	0.842903	0.399283	NA
ENSG00000243716.11	1.33323	2.33878	2.77468	0.842903	0.399283	NA
ENSG00000269720.2	1.33323	2.33878	2.77468	0.842903	0.399283	NA
ENSG00000283601.1	1.33323	2.33878	2.77468	0.842903	0.399283	NA
ENSG00000287619.1	1.33323	2.33878	2.77468	0.842903	0.399283	NA
ENSG00000228109.2	12.8072	2.33159	1.09037	2.13835	0.0324884	NA
ENSG00000231877.1	24.0979	2.3311	1.51875	1.53488	0.124813	0.315271
ENSG00000289212.1	4.4364	2.32754	1.84727	1.25999	0.207672	NA
ENSG00000070915.10	1.33214	2.32505	2.82218	0.823848	0.410026	NA
ENSG00000074181.9	1.33214	2.32505	2.82218	0.823848	0.410026	NA
ENSG00000171811.14	1.33214	2.32505	2.82218	0.823848	0.410026	NA
ENSG00000275498.5	1.33214	2.32505	2.82218	0.823848	0.410026	NA
ENSG00000241772.2	9.02982	2.3187	1.44968	1.59945	0.10972	NA
ENSG00000132635.17	140.641	2.31744	0.366221	6.328	2.48359e-10	3.24565e-08
ENSG00000106025.9	1.30652	2.31544	2.80472	0.82555	0.409059	NA
ENSG00000233875.1	1.30652	2.31544	2.80472	0.82555	0.409059	NA
ENSG00000242104.5	1.30652	2.31544	2.80472	0.82555	0.409059	NA
ENSG00000259408.2	12.9769	2.31235	1.08734	2.12661	0.0334527	NA
ENSG00000164088.18	4.18428	2.31189	1.88256	1.22806	0.219426	NA
ENSG00000148400.13	4.13303	2.31027	1.8882	1.22353	0.22113	NA
ENSG00000171428.15	8.48819	2.30793	1.32785	1.7381	0.082193	NA
ENSG00000204434.6	1.28089	2.30141	3.05703	0.752824	0.451556	NA
ENSG00000254681.6	8.81937	2.30117	1.35996	1.69208	0.0906303	NA
ENSG00000025423.11	1.30542	2.30112	2.80899	0.819199	0.412673	NA
ENSG00000115590.14	1.30542	2.30112	2.80899	0.819199	0.412673	NA
ENSG00000220205.9	1.30542	2.30112	2.80899	0.819199	0.412673	NA
ENSG00000232936.6	1.30542	2.30112	2.80899	0.819199	0.412673	NA
ENSG00000169689.15	139.678	2.29961	0.394221	5.83331	5.43377e-09	5.09134e-07
ENSG00000164776.11	4.38078	2.29719	1.86518	1.23162	0.218091	NA
ENSG00000140474.14	21.3239	2.29214	0.858862	2.66881	0.00761207	0.0465823
ENSG00000106089.12	29.296	2.29139	0.726716	3.15307	0.00161561	0.0151334
ENSG00000206140.12	1.2798	2.29134	2.85672	0.802087	0.422502	NA
ENSG00000286747.1	1.2798	2.29134	2.85672	0.802087	0.422502	NA
ENSG00000168067.12	21.6572	2.2912	0.878403	2.60837	0.00909738	0.0528702
ENSG00000280787.2	4.10413	2.28754	1.87353	1.22098	0.222095	NA
ENSG00000260345.1	4.12866	2.28361	1.9248	1.18641	0.235461	NA
ENSG00000177595.19	113.068	2.28329	0.400838	5.6963	1.22437e-08	1.07615e-06
ENSG00000129219.14	41.3805	2.28329	0.626783	3.64287	0.000269619	0.00383193
ENSG00000269220.1	4.10303	2.28037	1.88324	1.21087	0.225944	NA
ENSG00000177943.14	92.4092	2.27979	0.437515	5.21078	1.88048e-07	1.09222e-05
ENSG00000087085.16	1.2787	2.27715	2.81632	0.808555	0.418771	NA
ENSG00000134240.12	1.2787	2.27715	2.81632	0.808555	0.418771	NA
ENSG00000285804.2	1.2787	2.27715	2.81632	0.808555	0.418771	NA
ENSG00000286837.1	1.2787	2.27715	2.81632	0.808555	0.418771	NA
ENSG00000149646.12	4.32625	2.27396	1.8724	1.21446	0.224572	NA
ENSG00000164403.15	234.616	2.27019	0.296473	7.65732	1.89848e-14	6.39483e-12
ENSG00000165905.18	21.4369	2.26922	0.89435	2.53729	0.0111716	0.0613706
ENSG00000168876.9	8.65578	2.26676	1.36523	1.66035	0.0968446	NA
ENSG00000171502.15	4.07522	2.26542	1.89866	1.19317	0.232803	NA
ENSG00000114859.16	106.62	2.26373	0.40141	5.63944	1.70601e-08	1.41201e-06
ENSG00000176406.23	1.27761	2.26303	2.8791	0.786018	0.431857	NA
ENSG00000222439.1	1.27761	2.26303	2.8791	0.786018	0.431857	NA
ENSG00000289222.1	1.27761	2.26303	2.8791	0.786018	0.431857	NA
ENSG00000266714.10	12.2908	2.2617	1.0974	2.06096	0.0393067	NA
ENSG00000263528.8	36.4277	2.25751	0.673418	3.35232	0.00080138	0.00873689
ENSG00000207357.1	1.27652	2.25524	3.20531	0.703596	0.481684	NA
ENSG00000183801.8	1.25199	2.25282	2.84373	0.792207	0.42824	NA
ENSG00000184922.15	1.25199	2.25282	2.84373	0.792207	0.42824	NA
ENSG00000232233.1	1.25199	2.25282	2.84373	0.792207	0.42824	NA
ENSG00000241357.1	1.25199	2.25282	2.84373	0.792207	0.42824	NA
ENSG00000259244.1	1.25199	2.25282	2.84373	0.792207	0.42824	NA
ENSG00000271551.2	1.25199	2.25282	2.84373	0.792207	0.42824	NA
ENSG00000100557.10	4.2461	2.25037	1.8631	1.20786	0.227099	NA
ENSG00000133250.14	20.7306	2.24943	0.853971	2.63409	0.00843644	0.0500243
ENSG00000259015.1	4.02179	2.2483	1.88575	1.19226	0.23316	NA
ENSG00000170037.14	57.2512	2.24787	0.519445	4.32745	1.50846e-05	0.000399522
ENSG00000228544.1	45.4765	2.24715	0.588682	3.81725	0.000134945	0.00228326
ENSG00000260060.1	3.97054	2.24693	1.92729	1.16585	0.243675	NA
ENSG00000125999.11	1.25089	2.23786	2.85869	0.78283	0.433727	NA
ENSG00000231993.1	1.25089	2.23786	2.85869	0.78283	0.433727	NA
ENSG00000259560.2	1.25089	2.23786	2.85869	0.78283	0.433727	NA
ENSG00000272129.1	1.25089	2.23786	2.85869	0.78283	0.433727	NA
ENSG00000286240.1	1.25089	2.23786	2.85869	0.78283	0.433727	NA
ENSG00000134970.14	1.22527	2.22776	2.8942	0.769731	0.44146	NA
ENSG00000138795.10	1.22527	2.22776	2.8942	0.769731	0.44146	NA
ENSG00000235701.1	1.22527	2.22776	2.8942	0.769731	0.44146	NA
ENSG00000125864.14	4.19157	2.22643	1.86818	1.19176	0.233354	NA
ENSG00000006025.12	44.9568	2.22537	0.596484	3.73081	0.000190863	0.00297591
ENSG00000230295.1	8.15773	2.22535	1.3434	1.65651	0.0976194	NA
ENSG00000251365.5	3.91601	2.22281	1.93003	1.15169	0.249448	NA
ENSG00000008300.17	105.256	2.2204	0.427114	5.1986	2.00795e-07	1.11413e-05
ENSG00000111664.11	48.8032	2.21581	0.5653	3.91971	8.86565e-05	0.00163365
ENSG00000186162.11	8.43657	2.21565	1.3783	1.60752	0.107939	NA
ENSG00000133454.16	1.22418	2.21277	2.8616	0.773262	0.439367	NA
ENSG00000226210.3	1.22418	2.21277	2.8616	0.773262	0.439367	NA
ENSG00000232119.8	1.22418	2.21277	2.8616	0.773262	0.439367	NA
ENSG00000237281.1	1.22418	2.21277	2.8616	0.773262	0.439367	NA
ENSG00000260886.2	1.22418	2.21277	2.8616	0.773262	0.439367	NA
ENSG00000262227.1	1.22418	2.21277	2.8616	0.773262	0.439367	NA
ENSG00000277517.1	1.22418	2.21277	2.8616	0.773262	0.439367	NA
ENSG00000289410.1	1.22418	2.21277	2.8616	0.773262	0.439367	NA
ENSG00000180096.13	4.16375	2.21023	1.87503	1.17877	0.238489	NA
ENSG00000272894.5	3.91382	2.20728	1.89167	1.16684	0.243274	NA
ENSG00000167525.15	3.8882	2.20691	1.9153	1.15225	0.249217	NA
ENSG00000181038.14	11.9336	2.20375	1.12615	1.95689	0.0503602	NA
ENSG00000233024.7	1.19965	2.20191	3.92089	0.561584	0.5744	NA
ENSG00000205861.13	1.19855	2.20149	2.9774	0.739401	0.459663	NA
ENSG00000276166.1	1.19855	2.20149	2.9774	0.739401	0.459663	NA
ENSG00000228288.8	3.91273	2.1995	1.89967	1.15783	0.246933	NA
ENSG00000239467.7	3.91273	2.1995	1.89967	1.15783	0.246933	NA
ENSG00000137462.9	3.88711	2.19895	1.89678	1.15931	0.24633	NA
ENSG00000165521.16	3.88711	2.19895	1.89678	1.15931	0.24633	NA
ENSG00000164123.7	1.22308	2.1983	2.94375	0.746767	0.455204	NA
ENSG00000235072.2	1.22308	2.1983	2.94375	0.746767	0.455204	NA
ENSG00000158286.13	114.169	2.19271	0.395323	5.54662	2.9124e-08	2.20809e-06
ENSG00000071246.11	1.19746	2.18735	2.88618	0.757872	0.448528	NA
ENSG00000115844.11	1.19746	2.18735	2.88618	0.757872	0.448528	NA
ENSG00000130997.16	1.19746	2.18735	2.88618	0.757872	0.448528	NA
ENSG00000196376.11	1.19746	2.18735	2.88618	0.757872	0.448528	NA
ENSG00000247372.2	1.19746	2.18735	2.88618	0.757872	0.448528	NA
ENSG00000236144.9	55.7485	2.18577	0.53873	4.05726	4.96521e-05	0.00103559
ENSG00000253931.1	4.10922	2.18556	1.88159	1.16155	0.24542	NA
ENSG00000140400.18	142.768	2.17685	0.346366	6.28482	3.28223e-10	4.17938e-08
ENSG00000077463.15	19.2738	2.17542	0.885841	2.45577	0.0140584	0.0726093
ENSG00000219163.2	1.17183	2.17311	3.12803	0.69472	0.48723	NA
ENSG00000136872.21	1.19636	2.17174	2.91384	0.74532	0.456078	NA
ENSG00000166831.9	1.19636	2.17174	2.91384	0.74532	0.456078	NA
ENSG00000173918.15	1.19636	2.17174	2.91384	0.74532	0.456078	NA
ENSG00000186329.9	1.19636	2.17174	2.91384	0.74532	0.456078	NA
ENSG00000230453.10	1.19636	2.17174	2.91384	0.74532	0.456078	NA
ENSG00000263923.1	1.19636	2.17174	2.91384	0.74532	0.456078	NA
ENSG00000273345.5	1.19636	2.17174	2.91384	0.74532	0.456078	NA
ENSG00000139266.6	16.1313	2.16958	0.985407	2.20171	0.0276858	0.116318
ENSG00000142733.17	15.4646	2.16731	1.00608	2.1542	0.0312241	0.126115
ENSG00000161912.18	7.55281	2.16505	1.42722	1.51698	0.129273	NA
ENSG00000118298.12	1.17074	2.16122	2.9349	0.736389	0.461494	NA
ENSG00000164344.16	1.17074	2.16122	2.9349	0.736389	0.461494	NA
ENSG00000198064.14	1.17074	2.16122	2.9349	0.736389	0.461494	NA
ENSG00000228862.4	1.17074	2.16122	2.9349	0.736389	0.461494	NA
ENSG00000275099.2	1.17074	2.16122	2.9349	0.736389	0.461494	NA
ENSG00000284461.2	1.17074	2.16122	2.9349	0.736389	0.461494	NA
ENSG00000225748.9	4.0547	2.16045	1.88855	1.14397	0.252636	NA
ENSG00000148225.16	4.02907	2.16022	1.88555	1.14567	0.251931	NA
ENSG00000199975.1	1.19527	2.16004	3.12517	0.691176	0.489455	NA
ENSG00000272265.1	1.19527	2.16004	3.12517	0.691176	0.489455	NA
ENSG00000275410.6	1.19527	2.16004	3.12517	0.691176	0.489455	NA
ENSG00000172478.18	3.77914	2.1567	1.92231	1.12193	0.261891	NA
ENSG00000164039.15	11.5819	2.15478	1.11595	1.9309	0.0534956	NA
ENSG00000114270.18	23.137	2.15413	0.801564	2.68741	0.00720092	0.0450681
ENSG00000146556.15	19.3612	2.15298	0.864605	2.49013	0.0127697	0.0676782
ENSG00000179922.6	7.77931	2.15037	1.34322	1.6009	0.109398	NA
ENSG00000073067.14	269.862	2.14897	0.318915	6.73838	1.60162e-11	2.79076e-09
ENSG00000247199.6	7.72697	2.14578	1.35886	1.57911	0.114311	NA
ENSG00000130649.10	1.16965	2.14537	2.91131	0.736909	0.461178	NA
ENSG00000160271.16	1.16965	2.14537	2.91131	0.736909	0.461178	NA
ENSG00000258728.2	1.16965	2.14537	2.91131	0.736909	0.461178	NA
ENSG00000266076.1	1.16965	2.14537	2.91131	0.736909	0.461178	NA
ENSG00000273079.7	1.16965	2.14537	2.91131	0.736909	0.461178	NA
ENSG00000287828.1	1.16965	2.14537	2.91131	0.736909	0.461178	NA
ENSG00000124915.10	4.00126	2.14356	1.88577	1.1367	0.255663	NA
ENSG00000178297.14	11.4227	2.14018	1.11768	1.91485	0.0555121	NA
ENSG00000130813.18	54.2059	2.13965	0.526313	4.06535	4.79596e-05	0.00101311
ENSG00000245261.1	15.4496	2.13735	0.959848	2.22676	0.0259635	0.111288
ENSG00000177169.10	56.6387	2.13479	0.532413	4.00966	6.08075e-05	0.0012103
ENSG00000254413.8	7.41703	2.13415	1.42965	1.49278	0.135496	NA
ENSG00000108825.18	1.14402	2.13388	3.01718	0.707241	0.479416	NA
ENSG00000201021.1	1.14402	2.13388	3.01718	0.707241	0.479416	NA
ENSG00000273003.1	1.14402	2.13388	3.01718	0.707241	0.479416	NA
ENSG00000273341.2	1.14402	2.13388	3.01718	0.707241	0.479416	NA
ENSG00000285397.1	1.14402	2.13388	3.01718	0.707241	0.479416	NA
ENSG00000287077.1	1.14402	2.13388	3.01718	0.707241	0.479416	NA
ENSG00000166866.13	26.8678	2.1338	0.734915	2.90346	0.00369059	0.0278227
ENSG00000101084.19	3.75023	2.1311	1.90898	1.11635	0.264272	NA
ENSG00000105971.15	1.16855	2.13065	3.01877	0.705802	0.480311	NA
ENSG00000250081.1	1.16855	2.13065	3.01877	0.705802	0.480311	NA
ENSG00000106077.19	11.367	2.12857	1.11411	1.91056	0.0560606	NA
ENSG00000167378.10	3.69789	2.12194	1.9425	1.09237	0.274668	NA
ENSG00000167741.11	1.14293	2.11875	2.93254	0.722497	0.469989	NA
ENSG00000236397.3	1.14293	2.11875	2.93254	0.722497	0.469989	NA
ENSG00000272720.1	1.14293	2.11875	2.93254	0.722497	0.469989	NA
ENSG00000277425.1	1.14293	2.11875	2.93254	0.722497	0.469989	NA
ENSG00000280537.2	1.14293	2.11875	2.93254	0.722497	0.469989	NA
ENSG00000289609.1	1.14293	2.11875	2.93254	0.722497	0.469989	NA
ENSG00000288461.1	8.05267	2.11848	1.44098	1.47017	0.141517	NA
ENSG00000137204.15	60.8394	2.11839	0.494187	4.28661	1.81424e-05	0.000457335
ENSG00000285703.1	3.6968	2.11352	1.91879	1.10149	0.270684	NA
ENSG00000287260.1	3.6968	2.11352	1.91879	1.10149	0.270684	NA
ENSG00000004777.19	65.0317	2.11287	0.485449	4.35241	1.34647e-05	0.000366389
ENSG00000178498.16	18.5682	2.11261	0.890637	2.37202	0.017691	0.0853085
ENSG00000178814.17	60.7238	2.1123	0.499679	4.22731	2.36503e-05	0.000568753
ENSG00000164620.9	34.5399	2.11206	0.663385	3.18376	0.00145374	0.0139799
ENSG00000051596.10	3.92001	2.10893	1.89483	1.11299	0.265712	NA
ENSG00000110777.12	7.56338	2.10686	1.36111	1.5479	0.121647	NA
ENSG00000152942.19	1.11731	2.10437	3.16791	0.664278	0.506512	NA
ENSG00000277020.4	1.11731	2.10437	3.16791	0.664278	0.506512	NA
ENSG00000130720.13	1.14183	2.10249	2.97564	0.706568	0.479835	NA
ENSG00000182472.9	1.14183	2.10249	2.97564	0.706568	0.479835	NA
ENSG00000204188.7	1.14183	2.10249	2.97564	0.706568	0.479835	NA
ENSG00000266304.1	1.14183	2.10249	2.97564	0.706568	0.479835	NA
ENSG00000277938.1	1.14183	2.10249	2.97564	0.706568	0.479835	NA
ENSG00000231187.3	7.87003	2.09989	1.42875	1.46974	0.141631	NA
ENSG00000154146.13	3.64336	2.09554	1.94603	1.07683	0.281557	NA
ENSG00000101017.14	11.2002	2.09391	1.12974	1.85344	0.0638189	NA
ENSG00000146826.17	19.0402	2.0934	0.871552	2.40193	0.016309	0.0807481
ENSG00000079263.19	1.11621	2.09144	2.97922	0.702009	0.482673	NA
ENSG00000146530.15	1.11621	2.09144	2.97922	0.702009	0.482673	NA
ENSG00000224292.1	1.11621	2.09144	2.97922	0.702009	0.482673	NA
ENSG00000227232.5	1.11621	2.09144	2.97922	0.702009	0.482673	NA
ENSG00000243384.1	1.11621	2.09144	2.97922	0.702009	0.482673	NA
ENSG00000254211.6	1.11621	2.09144	2.97922	0.702009	0.482673	NA
ENSG00000286118.1	1.11621	2.09144	2.97922	0.702009	0.482673	NA
ENSG00000160781.17	11.5559	2.09127	1.17818	1.775	0.0758986	NA
ENSG00000056972.20	11.4278	2.09047	1.11565	1.87377	0.0609618	NA
ENSG00000160602.14	34.7001	2.08878	0.704563	2.96465	0.00303027	0.0241935
ENSG00000164855.16	53.0381	2.08774	0.539478	3.86993	0.000108865	0.00190697
ENSG00000264668.2	3.66789	2.08724	1.92559	1.08394	0.27839	NA
ENSG00000148384.14	52.3403	2.08449	0.550576	3.78602	0.000153079	0.00250705
ENSG00000196155.13	33.5877	2.08359	0.652358	3.19394	0.00140345	0.0136043
ENSG00000010310.9	1.11512	2.07468	2.96621	0.69944	0.484277	NA
ENSG00000106336.13	1.11512	2.07468	2.96621	0.69944	0.484277	NA
ENSG00000146966.13	1.11512	2.07468	2.96621	0.69944	0.484277	NA
ENSG00000172367.16	1.11512	2.07468	2.96621	0.69944	0.484277	NA
ENSG00000177182.11	1.11512	2.07468	2.96621	0.69944	0.484277	NA
ENSG00000179715.13	1.11512	2.07468	2.96621	0.69944	0.484277	NA
ENSG00000188322.8	1.11512	2.07468	2.96621	0.69944	0.484277	NA
ENSG00000197599.13	1.11512	2.07468	2.96621	0.69944	0.484277	NA
ENSG00000225718.2	1.11512	2.07468	2.96621	0.69944	0.484277	NA
ENSG00000233330.1	1.11512	2.07468	2.96621	0.69944	0.484277	NA
ENSG00000246323.2	1.11512	2.07468	2.96621	0.69944	0.484277	NA
ENSG00000257065.1	1.11512	2.07468	2.96621	0.69944	0.484277	NA
ENSG00000288808.1	1.11512	2.07468	2.96621	0.69944	0.484277	NA
ENSG00000288985.1	1.11512	2.07468	2.96621	0.69944	0.484277	NA
ENSG00000140937.14	10.4185	2.06906	1.99331	1.038	0.29927	NA
ENSG00000068137.15	51.4715	2.06886	0.538223	3.84387	0.000121111	0.0020847
ENSG00000172725.14	22.0486	2.06883	0.810178	2.55355	0.0106631	0.0591865
ENSG00000237772.2	3.58884	2.06864	1.94976	1.06097	0.288702	NA
ENSG00000158483.18	7.39979	2.06681	1.36384	1.51544	0.129661	NA
ENSG00000289595.1	7.42541	2.06678	1.35493	1.52537	0.127166	NA
ENSG00000225697.13	173.068	2.06493	0.325523	6.34343	2.24704e-10	2.97568e-08
ENSG00000125885.13	1.08949	2.06291	3.06046	0.674051	0.500279	NA
ENSG00000248015.7	52.3548	2.06281	0.548381	3.76163	0.000168809	0.00272176
ENSG00000137496.18	79.7968	2.06245	0.45666	4.51637	6.29081e-06	0.00019835
ENSG00000160917.15	78.2861	2.06087	0.445963	4.62118	3.81564e-06	0.00013023
ENSG00000125459.17	18.0485	2.0594	0.901922	2.28335	0.0224098	0.100576
ENSG00000160949.18	164.603	2.05808	0.337171	6.10398	1.03462e-09	1.14176e-07
ENSG00000205517.13	29.6138	2.05554	0.70483	2.91636	0.00354142	0.0269116
ENSG00000177000.13	26.3115	2.0551	0.758009	2.71118	0.00670435	0.0431267
ENSG00000173261.9	7.03971	2.05484	1.43472	1.43222	0.15208	NA
ENSG00000163882.10	66.8309	2.05349	0.606828	3.38397	0.000714451	0.00802948
ENSG00000167967.16	47.8354	2.05346	0.552669	3.71554	0.000202771	0.00311753
ENSG00000067445.22	17.8391	2.05131	0.923629	2.22093	0.0263559	0.112292
ENSG00000170049.10	3.56102	2.05056	1.93885	1.05762	0.290229	NA
ENSG00000006282.21	97.539	2.05053	0.433121	4.73432	2.19793e-06	8.27986e-05
ENSG00000135723.14	76.8443	2.04812	0.449593	4.55549	5.22628e-06	0.000166905
ENSG00000286714.1	15.0195	2.04736	0.984982	2.07857	0.0376568	NA
ENSG00000041515.16	1.0884	2.04671	2.9834	0.686033	0.492692	NA
ENSG00000112964.14	1.0884	2.04671	2.9834	0.686033	0.492692	NA
ENSG00000184012.14	1.0884	2.04671	2.9834	0.686033	0.492692	NA
ENSG00000228672.4	1.0884	2.04671	2.9834	0.686033	0.492692	NA
ENSG00000233611.4	1.0884	2.04671	2.9834	0.686033	0.492692	NA
ENSG00000253256.1	1.0884	2.04671	2.9834	0.686033	0.492692	NA
ENSG00000269915.1	1.0884	2.04671	2.9834	0.686033	0.492692	NA
ENSG00000272006.1	1.0884	2.04671	2.9834	0.686033	0.492692	NA
ENSG00000282291.1	1.0884	2.04671	2.9834	0.686033	0.492692	NA
ENSG00000197182.15	3.78424	2.04634	1.91137	1.07061	0.284343	NA
ENSG00000272896.1	14.0205	2.04595	1.06834	1.91507	0.0554831	NA
ENSG00000079974.19	21.3401	2.04437	0.835771	2.44609	0.0144414	0.0741251
ENSG00000200472.1	10.4785	2.04435	1.42564	1.43399	0.151576	NA
ENSG00000283738.3	7.2662	2.04187	1.41008	1.44805	0.147602	NA
ENSG00000099251.14	18.3946	2.04105	0.892906	2.28585	0.0222633	0.10019
ENSG00000110881.12	14.3272	2.03911	0.98885	2.0621	0.039198	NA
ENSG00000287811.2	7.34198	2.03906	1.36661	1.49205	0.135685	NA
ENSG00000166140.17	37.194	2.03679	0.646813	3.14895	0.00163856	0.0152929
ENSG00000166313.20	3.58446	2.0366	2.00118	1.0177	0.308821	NA
ENSG00000184925.12	40.695	2.03529	0.610873	3.33177	0.000862947	0.0092858
ENSG00000253476.1	3.53321	2.03204	1.9343	1.05053	0.293474	NA
ENSG00000100321.15	1.0873	2.0298	3.04582	0.666421	0.505142	NA
ENSG00000124126.14	1.0873	2.0298	3.04582	0.666421	0.505142	NA
ENSG00000153283.13	1.0873	2.0298	3.04582	0.666421	0.505142	NA
ENSG00000273189.1	1.0873	2.0298	3.04582	0.666421	0.505142	NA
ENSG00000279349.1	1.0873	2.0298	3.04582	0.666421	0.505142	NA
ENSG00000289031.1	1.0873	2.0298	3.04582	0.666421	0.505142	NA
ENSG00000199550.1	1.08621	2.02906	4.17729	0.485736	0.627155	NA
ENSG00000114923.17	3.75643	2.02828	1.91096	1.06139	0.288513	NA
ENSG00000132932.19	3.55774	2.02543	1.98022	1.02283	0.306389	NA
ENSG00000188549.13	14.4958	2.0206	0.973333	2.07595	0.0378982	NA
ENSG00000204531.21	1.06168	2.01808	3.0277	0.666541	0.505065	NA
ENSG00000206346.8	1.06168	2.01808	3.0277	0.666541	0.505065	NA
ENSG00000224687.2	1.06168	2.01808	3.0277	0.666541	0.505065	NA
ENSG00000266969.1	1.06168	2.01808	3.0277	0.666541	0.505065	NA
ENSG00000277868.4	1.06168	2.01808	3.0277	0.666541	0.505065	NA
ENSG00000280311.1	1.06168	2.01808	3.0277	0.666541	0.505065	NA
ENSG00000004975.12	71.4472	2.0157	0.458328	4.39795	1.09279e-05	0.000309057
ENSG00000269386.6	10.7361	2.01559	1.15837	1.74002	0.0818554	NA
ENSG00000017483.16	88.0622	2.00977	0.43465	4.62389	3.76606e-06	0.000128981
ENSG00000257497.2	3.72861	2.00961	1.91712	1.04824	0.294528	NA
ENSG00000012171.20	294.27	2.00873	0.25423	7.90122	2.76179e-15	1.055e-12
ENSG00000143382.16	85.8513	2.00804	0.472218	4.25236	2.11531e-05	0.000523845
ENSG00000280587.2	46.9658	2.00545	0.570218	3.517	0.000436457	0.00549416
ENSG00000225828.2	28.4903	2.00467	0.724174	2.76822	0.00563633	0.0379268
ENSG00000144802.11	179.074	2.00455	0.299711	6.68828	2.25804e-11	3.67654e-09
ENSG00000177106.17	399.122	2.00172	0.22479	8.90482	5.34733e-19	3.79355e-16
ENSG00000092036.19	1.06059	2.00036	3.02725	0.660783	0.508751	NA
ENSG00000103522.16	1.06059	2.00036	3.02725	0.660783	0.508751	NA
ENSG00000117407.17	1.06059	2.00036	3.02725	0.660783	0.508751	NA
ENSG00000166349.10	1.06059	2.00036	3.02725	0.660783	0.508751	NA
ENSG00000170113.16	1.06059	2.00036	3.02725	0.660783	0.508751	NA
ENSG00000178882.15	1.06059	2.00036	3.02725	0.660783	0.508751	NA
ENSG00000184347.15	1.06059	2.00036	3.02725	0.660783	0.508751	NA
ENSG00000184635.16	1.06059	2.00036	3.02725	0.660783	0.508751	NA
ENSG00000189223.15	1.06059	2.00036	3.02725	0.660783	0.508751	NA
ENSG00000197734.10	1.06059	2.00036	3.02725	0.660783	0.508751	NA
ENSG00000203697.12	1.06059	2.00036	3.02725	0.660783	0.508751	NA
ENSG00000204620.3	1.06059	2.00036	3.02725	0.660783	0.508751	NA
ENSG00000214070.3	1.06059	2.00036	3.02725	0.660783	0.508751	NA
ENSG00000248746.6	1.06059	2.00036	3.02725	0.660783	0.508751	NA
ENSG00000250510.8	1.06059	2.00036	3.02725	0.660783	0.508751	NA
ENSG00000280099.1	1.06059	2.00036	3.02725	0.660783	0.508751	NA
ENSG00000149201.10	3.7019	2.00033	1.91703	1.04345	0.296739	NA
ENSG00000156050.10	3.7019	2.00033	1.91703	1.04345	0.296739	NA
ENSG00000260285.1	3.72752	1.99978	1.94051	1.03054	0.302757	NA
ENSG00000100445.18	139.998	1.9986	0.356435	5.60718	2.05649e-08	1.634e-06
ENSG00000158163.15	22.2275	1.99755	0.868021	2.30127	0.0213764	0.0975069
ENSG00000176428.6	3.47759	1.99439	1.94576	1.025	0.305365	NA
ENSG00000115317.12	21.8129	1.9932	0.835444	2.3858	0.0170419	0.0831566
ENSG00000148343.19	39.0288	1.99289	0.598945	3.32734	0.000876802	0.00939249
ENSG00000215375.6	89.2657	1.99129	0.410359	4.85255	1.21882e-06	5.08629e-05
ENSG00000226068.1	1.03496	1.98823	3.1077	0.639774	0.52232	NA
ENSG00000256349.1	1.03496	1.98823	3.1077	0.639774	0.52232	NA
ENSG00000286904.1	1.03496	1.98823	3.1077	0.639774	0.52232	NA
ENSG00000178026.13	27.8609	1.98771	0.732675	2.71294	0.00666886	0.0429262
ENSG00000064687.13	64.0199	1.98631	0.478699	4.14939	3.33366e-05	0.000755933
ENSG00000148053.18	1.05949	1.98582	3.2247	0.615817	0.538016	NA
ENSG00000049089.15	41.6439	1.98383	0.609965	3.25237	0.00114446	0.0116702
ENSG00000111077.18	128.256	1.98288	0.363998	5.44749	5.1085e-08	3.59841e-06
ENSG00000214290.9	78.6961	1.98257	0.444461	4.46061	8.17251e-06	0.000244498
ENSG00000222744.1	17.6598	1.98042	1.0608	1.86692	0.0619126	0.201439
ENSG00000185504.17	59.3552	1.97778	0.49735	3.97663	6.98998e-05	0.00135595
ENSG00000115289.14	14.1676	1.97549	0.985944	2.00365	0.0451074	NA
ENSG00000105618.14	3.42415	1.97499	1.94629	1.01474	0.310228	NA
ENSG00000274675.4	3.42415	1.97499	1.94629	1.01474	0.310228	NA
ENSG00000196421.9	137.762	1.97439	0.352888	5.59496	2.20675e-08	1.72578e-06
ENSG00000117308.15	49.6682	1.9711	0.541148	3.64243	0.000270071	0.00383193
ENSG00000151025.11	1.03387	1.97086	3.03946	0.648427	0.516709	NA
ENSG00000158825.6	1.03387	1.97086	3.03946	0.648427	0.516709	NA
ENSG00000161677.12	1.03387	1.97086	3.03946	0.648427	0.516709	NA
ENSG00000181798.4	1.03387	1.97086	3.03946	0.648427	0.516709	NA
ENSG00000215784.6	1.03387	1.97086	3.03946	0.648427	0.516709	NA
ENSG00000272079.2	1.03387	1.97086	3.03946	0.648427	0.516709	NA
ENSG00000226332.2	6.68691	1.96938	1.46493	1.34435	0.178835	NA
ENSG00000245556.4	7.06933	1.96805	1.38438	1.42161	0.15514	NA
ENSG00000268173.3	3.39744	1.96534	1.95397	1.00582	0.314502	NA
ENSG00000271727.2	3.39744	1.96534	1.95397	1.00582	0.314502	NA
ENSG00000148803.12	21.4089	1.96463	0.817375	2.40358	0.0162353	0.080544
ENSG00000233392.5	104.665	1.96263	0.381878	5.13942	2.75595e-07	1.42563e-05
ENSG00000064547.14	3.64627	1.96171	1.93965	1.01137	0.311839	NA
ENSG00000103245.14	28.3212	1.9615	0.708479	2.76861	0.00562956	0.0379205
ENSG00000106404.14	30.7687	1.96103	0.700288	2.80032	0.00510515	0.0353833
ENSG00000282092.1	6.99027	1.95874	1.37114	1.42855	0.153133	NA
ENSG00000204398.5	3.41868	1.95833	2.44841	0.799835	0.423806	NA
ENSG00000007174.18	1.03278	1.95336	3.12714	0.624648	0.532202	NA
ENSG00000080854.16	1.03278	1.95336	3.12714	0.624648	0.532202	NA
ENSG00000134326.12	1.03278	1.95336	3.12714	0.624648	0.532202	NA
ENSG00000135577.5	1.03278	1.95336	3.12714	0.624648	0.532202	NA
ENSG00000148604.15	1.03278	1.95336	3.12714	0.624648	0.532202	NA
ENSG00000215244.4	1.03278	1.95336	3.12714	0.624648	0.532202	NA
ENSG00000231298.7	1.03278	1.95336	3.12714	0.624648	0.532202	NA
ENSG00000257660.5	1.03278	1.95336	3.12714	0.624648	0.532202	NA
ENSG00000279865.1	1.03278	1.95336	3.12714	0.624648	0.532202	NA
ENSG00000284735.1	1.03278	1.95336	3.12714	0.624648	0.532202	NA
ENSG00000140691.18	80.4887	1.94762	0.432818	4.49985	6.80008e-06	0.0002104
ENSG00000144852.20	53.0737	1.94672	0.548917	3.54646	0.000390437	0.00508233
ENSG00000132254.13	104.266	1.94339	0.38749	5.01535	5.29377e-07	2.43415e-05
ENSG00000226472.8	1.00715	1.94076	3.08093	0.629929	0.528741	NA
ENSG00000227959.2	1.00715	1.94076	3.08093	0.629929	0.528741	NA
ENSG00000236959.1	1.00715	1.94076	3.08093	0.629929	0.528741	NA
ENSG00000132716.19	6.57785	1.93952	1.46782	1.32136	0.186382	NA
ENSG00000196296.14	69.0409	1.93928	0.463641	4.18272	2.88043e-05	0.000673509
ENSG00000287978.1	6.96027	1.93866	1.3926	1.39212	0.163887	NA
ENSG00000160796.18	144.522	1.93818	0.337879	5.73632	9.67569e-09	8.73627e-07
ENSG00000162572.21	10.4762	1.9343	1.14043	1.69612	0.0898631	NA
ENSG00000168591.16	42.0876	1.93418	0.598067	3.23406	0.00122044	0.0122315
ENSG00000179528.16	34.2341	1.93363	0.634648	3.04678	0.00231304	0.019718
ENSG00000269113.4	3.56612	1.93294	1.93288	1.00003	0.317298	NA
ENSG00000165915.14	46.9942	1.9329	0.59019	3.27505	0.00105643	0.0109464
ENSG00000184205.14	47.7092	1.92788	0.554084	3.4794	0.000502547	0.00613935
ENSG00000225180.8	10.1162	1.92301	1.14399	1.68096	0.09277	NA
ENSG00000107593.17	1.00606	1.92202	3.09578	0.620851	0.534698	NA
ENSG00000118513.20	1.00606	1.92202	3.09578	0.620851	0.534698	NA
ENSG00000201315.1	1.00606	1.92202	3.09578	0.620851	0.534698	NA
ENSG00000201794.1	1.00606	1.92202	3.09578	0.620851	0.534698	NA
ENSG00000205364.4	1.00606	1.92202	3.09578	0.620851	0.534698	NA
ENSG00000231557.1	1.00606	1.92202	3.09578	0.620851	0.534698	NA
ENSG00000234807.8	1.00606	1.92202	3.09578	0.620851	0.534698	NA
ENSG00000266437.1	1.00606	1.92202	3.09578	0.620851	0.534698	NA
ENSG00000272936.1	1.00606	1.92202	3.09578	0.620851	0.534698	NA
ENSG00000280618.2	1.00606	1.92202	3.09578	0.620851	0.534698	NA
ENSG00000287808.1	1.00606	1.92202	3.09578	0.620851	0.534698	NA
ENSG00000288563.1	1.00606	1.92202	3.09578	0.620851	0.534698	NA
ENSG00000203761.5	13.3511	1.92061	1.01386	1.89435	0.0581781	NA
ENSG00000236519.2	10.1151	1.91948	1.14015	1.68354	0.0922715	NA
ENSG00000166971.17	27.4649	1.91904	0.71501	2.68393	0.00727626	0.0453658
ENSG00000160117.16	6.8534	1.91889	1.37711	1.39341	0.163495	NA
ENSG00000286977.1	10.4451	1.9179	1.14184	1.67965	0.0930248	NA
ENSG00000135451.13	98.9129	1.91645	0.418381	4.58064	4.63564e-06	0.000153471
ENSG00000202260.1	3.61518	1.91568	2.32935	0.822409	0.410844	NA
ENSG00000224790.3	3.31509	1.91554	1.95987	0.977385	0.328379	NA
ENSG00000117425.14	13.9845	1.91382	1.00274	1.90858	0.0563157	NA
ENSG00000179950.14	3.26385	1.91297	2.08255	0.918574	0.358319	NA
ENSG00000141295.14	57.6925	1.91175	0.500088	3.82282	0.000131932	0.00223991
ENSG00000005238.20	7.15786	1.91174	1.43329	1.3338	0.182268	NA
ENSG00000160055.20	37.6695	1.9101	0.608442	3.13934	0.00169329	0.0156202
ENSG00000259006.1	0.980435	1.90944	3.1595	0.604348	0.545612	NA
ENSG00000273702.1	0.980435	1.90944	3.1595	0.604348	0.545612	NA
ENSG00000281650.1	0.980435	1.90944	3.1595	0.604348	0.545612	NA
ENSG00000282086.1	0.980435	1.90944	3.1595	0.604348	0.545612	NA
ENSG00000286033.1	0.980435	1.90944	3.1595	0.604348	0.545612	NA
ENSG00000287725.2	0.980435	1.90944	3.1595	0.604348	0.545612	NA
ENSG00000143434.17	13.6512	1.90875	0.990352	1.92734	0.0539372	NA
ENSG00000022267.19	1.00496	1.9087	3.40078	0.561255	0.574624	NA
ENSG00000228347.1	1.00496	1.9087	3.40078	0.561255	0.574624	NA
ENSG00000164896.21	65.6588	1.90666	0.505382	3.77271	0.000161481	0.00262064
ENSG00000213139.8	17.0636	1.906	0.932434	2.04412	0.0409421	0.152986
ENSG00000152454.4	3.26275	1.90514	2.01395	0.945969	0.344164	NA
ENSG00000164050.13	773.239	1.90497	0.180419	10.5586	4.63744e-26	5.75738e-23
ENSG00000163482.12	129.482	1.9025	0.354033	5.37379	7.71006e-08	4.94041e-06
ENSG00000235890.2	92.0689	1.90007	0.406976	4.66875	3.03031e-06	0.000105235
ENSG00000127564.17	91.2909	1.89666	0.404484	4.68908	2.74442e-06	9.73487e-05
ENSG00000167701.14	16.7247	1.89501	0.888725	2.13228	0.0329841	0.130778
ENSG00000167123.20	19.9062	1.8945	0.826767	2.29145	0.0219372	0.0991922
ENSG00000185482.8	6.43988	1.89329	1.46037	1.29644	0.194824	NA
ENSG00000105219.10	3.48487	1.89285	1.94577	0.972802	0.330652	NA
ENSG00000125409.13	0.97934	1.8908	3.10161	0.609617	0.542115	NA
ENSG00000128596.17	0.97934	1.8908	3.10161	0.609617	0.542115	NA
ENSG00000143867.7	0.97934	1.8908	3.10161	0.609617	0.542115	NA
ENSG00000148357.18	0.97934	1.8908	3.10161	0.609617	0.542115	NA
ENSG00000167104.11	0.97934	1.8908	3.10161	0.609617	0.542115	NA
ENSG00000181381.15	0.97934	1.8908	3.10161	0.609617	0.542115	NA
ENSG00000183943.6	0.97934	1.8908	3.10161	0.609617	0.542115	NA
ENSG00000185053.14	0.97934	1.8908	3.10161	0.609617	0.542115	NA
ENSG00000187682.2	0.97934	1.8908	3.10161	0.609617	0.542115	NA
ENSG00000187997.12	0.97934	1.8908	3.10161	0.609617	0.542115	NA
ENSG00000205832.8	0.97934	1.8908	3.10161	0.609617	0.542115	NA
ENSG00000225548.7	0.97934	1.8908	3.10161	0.609617	0.542115	NA
ENSG00000230530.2	0.97934	1.8908	3.10161	0.609617	0.542115	NA
ENSG00000249240.2	0.97934	1.8908	3.10161	0.609617	0.542115	NA
ENSG00000254394.2	0.97934	1.8908	3.10161	0.609617	0.542115	NA
ENSG00000258633.1	0.97934	1.8908	3.10161	0.609617	0.542115	NA
ENSG00000263345.1	0.97934	1.8908	3.10161	0.609617	0.542115	NA
ENSG00000285669.1	0.97934	1.8908	3.10161	0.609617	0.542115	NA
ENSG00000286626.1	0.97934	1.8908	3.10161	0.609617	0.542115	NA
ENSG00000288868.1	0.97934	1.8908	3.10161	0.609617	0.542115	NA
ENSG00000105697.9	23.3578	1.88142	0.756661	2.48648	0.0129013	0.0681935
ENSG00000140521.17	126.646	1.87853	0.341245	5.50493	3.69325e-08	2.73742e-06
ENSG00000091262.17	36.5592	1.87841	0.624385	3.00841	0.00262616	0.0218183
ENSG00000236751.3	32.0933	1.87829	0.731921	2.56624	0.0102807	0.0578186
ENSG00000165792.18	83.6986	1.87758	0.427174	4.39536	1.10589e-05	0.000310275
ENSG00000231073.1	0.953717	1.8758	3.31007	0.566694	0.570922	NA
ENSG00000238444.1	0.953717	1.8758	3.31007	0.566694	0.570922	NA
ENSG00000286185.1	0.953717	1.8758	3.31007	0.566694	0.570922	NA
ENSG00000168010.11	66.6471	1.87484	0.466338	4.02033	5.81157e-05	0.00116843
ENSG00000179630.11	3.23385	1.87464	1.97209	0.950587	0.341814	NA
ENSG00000144589.22	36.605	1.87458	0.606295	3.09186	0.00198909	0.0177181
ENSG00000182901.18	0.978246	1.87283	3.22452	0.58081	0.561369	NA
ENSG00000185527.12	0.978246	1.87283	3.22452	0.58081	0.561369	NA
ENSG00000239636.2	0.978246	1.87283	3.22452	0.58081	0.561369	NA
ENSG00000264772.6	0.978246	1.87283	3.22452	0.58081	0.561369	NA
ENSG00000286380.1	0.978246	1.87283	3.22452	0.58081	0.561369	NA
ENSG00000163362.11	57.1252	1.86958	0.502958	3.71717	0.000201465	0.00310706
ENSG00000140398.14	17.169	1.86931	0.923608	2.02392	0.0429781	0.158566
ENSG00000135469.14	9.84241	1.8681	1.14647	1.62944	0.103219	NA
ENSG00000107281.10	6.99427	1.86625	1.44549	1.29109	0.196674	NA
ENSG00000142102.16	30.056	1.86386	0.67086	2.77831	0.00546427	0.0371975
ENSG00000257285.6	3.43034	1.86223	1.95146	0.954272	0.339946	NA
ENSG00000274372.5	3.43034	1.86223	1.95146	0.954272	0.339946	NA
ENSG00000141524.17	160.135	1.8616	0.329536	5.64914	1.61255e-08	1.34587e-06
ENSG00000159348.13	23.4431	1.86132	0.768382	2.42239	0.0154186	0.077356
ENSG00000078487.18	10.4279	1.86018	1.2257	1.51765	0.129102	NA
ENSG00000145214.14	32.543	1.86011	0.650438	2.85978	0.00423934	0.0307336
ENSG00000074410.14	0.952623	1.85904	3.13966	0.592115	0.553774	NA
ENSG00000101680.16	0.952623	1.85904	3.13966	0.592115	0.553774	NA
ENSG00000143147.15	0.952623	1.85904	3.13966	0.592115	0.553774	NA
ENSG00000163704.12	0.952623	1.85904	3.13966	0.592115	0.553774	NA
ENSG00000165995.23	0.952623	1.85904	3.13966	0.592115	0.553774	NA
ENSG00000167772.12	0.952623	1.85904	3.13966	0.592115	0.553774	NA
ENSG00000182168.15	0.952623	1.85904	3.13966	0.592115	0.553774	NA
ENSG00000228839.5	0.952623	1.85904	3.13966	0.592115	0.553774	NA
ENSG00000259877.2	0.952623	1.85904	3.13966	0.592115	0.553774	NA
ENSG00000261519.3	0.952623	1.85904	3.13966	0.592115	0.553774	NA
ENSG00000267426.5	0.952623	1.85904	3.13966	0.592115	0.553774	NA
ENSG00000271966.1	0.952623	1.85904	3.13966	0.592115	0.553774	NA
ENSG00000285269.2	0.952623	1.85904	3.13966	0.592115	0.553774	NA
ENSG00000288741.1	0.952623	1.85904	3.13966	0.592115	0.553774	NA
ENSG00000167302.11	48.8549	1.85455	0.538662	3.44287	0.000575566	0.00680035
ENSG00000286136.2	19.6976	1.85065	0.84338	2.19433	0.0282116	0.11778
ENSG00000172183.16	10.0645	1.84972	1.14898	1.60988	0.107423	NA
ENSG00000213983.12	451.738	1.84785	0.247115	7.47769	7.56405e-14	2.27655e-11
ENSG00000143258.16	59.308	1.84415	0.4968	3.71205	0.000205587	0.00314621
ENSG00000039650.12	69.8332	1.84369	0.467595	3.94292	8.04956e-05	0.00150846
ENSG00000272223.1	3.40253	1.8414	1.95295	0.942883	0.345741	NA
ENSG00000104537.17	0.951528	1.83923	3.17368	0.579525	0.562235	NA
ENSG00000120833.14	0.951528	1.83923	3.17368	0.579525	0.562235	NA
ENSG00000153165.19	0.951528	1.83923	3.17368	0.579525	0.562235	NA
ENSG00000163430.12	0.951528	1.83923	3.17368	0.579525	0.562235	NA
ENSG00000182986.15	0.951528	1.83923	3.17368	0.579525	0.562235	NA
ENSG00000218358.3	0.951528	1.83923	3.17368	0.579525	0.562235	NA
ENSG00000228784.9	0.951528	1.83923	3.17368	0.579525	0.562235	NA
ENSG00000246596.7	0.951528	1.83923	3.17368	0.579525	0.562235	NA
ENSG00000269235.3	0.951528	1.83923	3.17368	0.579525	0.562235	NA
ENSG00000272638.1	0.951528	1.83923	3.17368	0.579525	0.562235	NA
ENSG00000281039.1	0.951528	1.83923	3.17368	0.579525	0.562235	NA
ENSG00000281829.1	0.951528	1.83923	3.17368	0.579525	0.562235	NA
ENSG00000143847.16	12.7011	1.83749	1.06219	1.7299	0.0836474	NA
ENSG00000143412.10	30.0033	1.83623	0.696131	2.63776	0.00834562	0.0496745
ENSG00000154529.15	6.83506	1.83603	1.46729	1.25131	0.210823	NA
ENSG00000220785.8	9.98329	1.83577	1.14873	1.59808	0.110026	NA
ENSG00000117834.13	211.375	1.8347	0.293033	6.26106	3.82366e-10	4.63129e-08
ENSG00000104907.13	76.8191	1.83241	0.459444	3.98832	6.65417e-05	0.00129587
ENSG00000239665.8	3.17822	1.83232	1.98732	0.922003	0.356527	NA
ENSG00000154222.15	107.974	1.83193	0.368741	4.96807	6.76232e-07	3.06682e-05
ENSG00000242288.9	0.927	1.83096	4.26036	0.429766	0.667366	NA
ENSG00000236353.7	0.925905	1.82605	3.21654	0.567706	0.570234	NA
ENSG00000265073.1	0.925905	1.82605	3.21654	0.567706	0.570234	NA
ENSG00000270959.1	0.925905	1.82605	3.21654	0.567706	0.570234	NA
ENSG00000285990.1	0.925905	1.82605	3.21654	0.567706	0.570234	NA
ENSG00000289555.1	0.925905	1.82605	3.21654	0.567706	0.570234	NA
ENSG00000135722.9	9.29202	1.82577	1.23738	1.47551	0.140076	NA
ENSG00000162341.18	44.735	1.82178	0.561264	3.24585	0.001171	0.0118436
ENSG00000255284.3	29.6571	1.82151	0.691002	2.63605	0.00838782	0.0497864
ENSG00000205436.8	230.332	1.82068	0.281302	6.47233	9.65007e-11	1.45219e-08
ENSG00000165917.10	6.80506	1.81949	1.4459	1.25838	0.208254	NA
ENSG00000126215.14	57.0607	1.81752	0.510047	3.56343	0.000366043	0.00482451
ENSG00000058335.16	6.47279	1.81499	1.39218	1.3037	0.192335	NA
ENSG00000125458.7	32.364	1.81478	0.639455	2.838	0.00453968	0.0324842
ENSG00000196923.14	116.481	1.8135	0.355304	5.10407	3.32429e-07	1.61847e-05
ENSG00000110171.21	28.298	1.81317	0.705141	2.57136	0.0101299	0.0571831
ENSG00000289402.1	3.15041	1.81136	2.00908	0.901589	0.367275	NA
ENSG00000115318.12	3.12479	1.81076	1.98622	0.911664	0.361946	NA
ENSG00000183396.4	3.12479	1.81076	1.98622	0.911664	0.361946	NA
ENSG00000130307.12	3.348	1.80952	1.96057	0.922955	0.35603	NA
ENSG00000169220.18	12.6122	1.80762	1.01901	1.7739	0.0760796	NA
ENSG00000183751.16	29.566	1.80645	0.708002	2.55147	0.0107269	0.0592876
ENSG00000036530.9	0.924811	1.80601	3.17103	0.569536	0.568992	NA
ENSG00000105255.11	0.924811	1.80601	3.17103	0.569536	0.568992	NA
ENSG00000107338.10	0.924811	1.80601	3.17103	0.569536	0.568992	NA
ENSG00000116254.18	0.924811	1.80601	3.17103	0.569536	0.568992	NA
ENSG00000169903.7	0.924811	1.80601	3.17103	0.569536	0.568992	NA
ENSG00000171408.14	0.924811	1.80601	3.17103	0.569536	0.568992	NA
ENSG00000198892.7	0.924811	1.80601	3.17103	0.569536	0.568992	NA
ENSG00000214491.9	0.924811	1.80601	3.17103	0.569536	0.568992	NA
ENSG00000229404.6	0.924811	1.80601	3.17103	0.569536	0.568992	NA
ENSG00000231689.3	0.924811	1.80601	3.17103	0.569536	0.568992	NA
ENSG00000251169.2	0.924811	1.80601	3.17103	0.569536	0.568992	NA
ENSG00000260430.2	0.924811	1.80601	3.17103	0.569536	0.568992	NA
ENSG00000260583.1	0.924811	1.80601	3.17103	0.569536	0.568992	NA
ENSG00000261346.1	0.924811	1.80601	3.17103	0.569536	0.568992	NA
ENSG00000265313.7	0.924811	1.80601	3.17103	0.569536	0.568992	NA
ENSG00000267461.1	0.924811	1.80601	3.17103	0.569536	0.568992	NA
ENSG00000267629.3	0.924811	1.80601	3.17103	0.569536	0.568992	NA
ENSG00000286180.1	0.924811	1.80601	3.17103	0.569536	0.568992	NA
ENSG00000287402.1	0.924811	1.80601	3.17103	0.569536	0.568992	NA
ENSG00000099330.9	12.2009	1.80535	1.1088	1.62821	0.103481	NA
ENSG00000183963.19	115.396	1.80436	0.367891	4.90461	9.36145e-07	3.99047e-05
ENSG00000156413.15	13.1688	1.80225	1.01511	1.77543	0.0758273	NA
ENSG00000248508.9	12.812	1.80151	1.00266	1.79673	0.0723784	NA
ENSG00000224875.2	3.12369	1.79983	1.998	0.900817	0.367685	NA
ENSG00000273993.4	6.39264	1.79926	1.40213	1.28323	0.199411	NA
ENSG00000280759.2	3.34691	1.79788	1.98189	0.907155	0.364325	NA
ENSG00000068394.11	9.43618	1.79717	1.16343	1.54472	0.122414	NA
ENSG00000170043.12	6.11161	1.7929	1.49347	1.20049	0.229949	NA
ENSG00000173846.13	29.3478	1.79197	0.711948	2.51699	0.0118362	0.0643089
ENSG00000167619.13	9.6883	1.79177	1.17272	1.52788	0.126542	NA
ENSG00000117640.18	12.5266	1.78914	1.05974	1.68828	0.0913579	NA
ENSG00000277611.1	6.36483	1.78819	1.3987	1.27846	0.201086	NA
ENSG00000082482.14	0.923716	1.78789	3.34872	0.533901	0.59341	NA
ENSG00000101115.13	0.923716	1.78789	3.34872	0.533901	0.59341	NA
ENSG00000248964.7	0.923716	1.78789	3.34872	0.533901	0.59341	NA
ENSG00000261396.1	3.29457	1.78783	1.97336	0.905981	0.364946	NA
ENSG00000276168.1	3.32019	1.78742	1.97242	0.906209	0.364825	NA
ENSG00000090971.5	19.0678	1.78583	0.824999	2.16464	0.030415	0.124435
ENSG00000285121.2	9.40727	1.78574	1.15745	1.54283	0.122872	NA
ENSG00000176909.12	22.1358	1.7854	0.762436	2.3417	0.0191963	0.0900601
ENSG00000130827.6	118.796	1.78278	0.37738	4.7241	2.31137e-06	8.56588e-05
ENSG00000124074.12	12.3194	1.7804	1.06058	1.67871	0.0932095	NA
ENSG00000228791.8	3.04464	1.77808	2.03168	0.875174	0.381479	NA
ENSG00000122133.17	3.3191	1.77568	2.01136	0.882823	0.377332	NA
ENSG00000180712.5	9.40399	1.77531	1.18145	1.50265	0.132929	NA
ENSG00000133665.13	6.00584	1.77461	1.49469	1.18727	0.235119	NA
ENSG00000167280.17	62.9844	1.77443	0.462282	3.83841	0.000123836	0.00212424
ENSG00000143494.16	12.6986	1.77367	1.00846	1.75878	0.0786154	NA
ENSG00000137251.16	0.898093	1.77237	3.20482	0.553032	0.580242	NA
ENSG00000141338.15	0.898093	1.77237	3.20482	0.553032	0.580242	NA
ENSG00000168071.22	0.898093	1.77237	3.20482	0.553032	0.580242	NA
ENSG00000183785.16	0.898093	1.77237	3.20482	0.553032	0.580242	NA
ENSG00000205485.13	0.898093	1.77237	3.20482	0.553032	0.580242	NA
ENSG00000214357.9	0.898093	1.77237	3.20482	0.553032	0.580242	NA
ENSG00000214694.12	0.898093	1.77237	3.20482	0.553032	0.580242	NA
ENSG00000224177.8	0.898093	1.77237	3.20482	0.553032	0.580242	NA
ENSG00000225578.1	0.898093	1.77237	3.20482	0.553032	0.580242	NA
ENSG00000259805.1	0.898093	1.77237	3.20482	0.553032	0.580242	NA
ENSG00000260911.2	0.898093	1.77237	3.20482	0.553032	0.580242	NA
ENSG00000262185.3	0.898093	1.77237	3.20482	0.553032	0.580242	NA
ENSG00000269693.1	0.898093	1.77237	3.20482	0.553032	0.580242	NA
ENSG00000278627.1	0.898093	1.77237	3.20482	0.553032	0.580242	NA
ENSG00000278771.1	0.898093	1.77237	3.20482	0.553032	0.580242	NA
ENSG00000285304.1	0.898093	1.77237	3.20482	0.553032	0.580242	NA
ENSG00000286885.2	0.898093	1.77237	3.20482	0.553032	0.580242	NA
ENSG00000287434.1	0.898093	1.77237	3.20482	0.553032	0.580242	NA
ENSG00000287584.1	0.898093	1.77237	3.20482	0.553032	0.580242	NA
ENSG00000288674.1	0.898093	1.77237	3.20482	0.553032	0.580242	NA
ENSG00000288752.1	0.898093	1.77237	3.20482	0.553032	0.580242	NA
ENSG00000289009.1	0.898093	1.77237	3.20482	0.553032	0.580242	NA
ENSG00000160282.15	182.594	1.77149	0.294962	6.00581	1.90378e-09	2.01153e-07
ENSG00000183386.10	15.9152	1.77081	0.904194	1.95844	0.0501778	0.175915
ENSG00000132958.17	3.04354	1.76681	2.00141	0.882781	0.377355	NA
ENSG00000257704.4	3.04354	1.76681	2.00141	0.882781	0.377355	NA
ENSG00000100263.14	40.8966	1.76611	0.573087	3.08175	0.00205791	0.018152
ENSG00000165644.11	25.5156	1.7646	0.725175	2.43334	0.0149601	0.0761189
ENSG00000282013.1	14.9977	1.76342	1.42426	1.23813	0.215667	NA
ENSG00000213398.8	140.315	1.76237	0.343822	5.12582	2.96241e-07	1.47113e-05
ENSG00000109758.9	63.5706	1.7622	0.477191	3.69287	0.000221739	0.00329687
ENSG00000264324.1	9.55034	1.76001	1.15927	1.51821	0.128961	NA
ENSG00000249526.1	9.29712	1.75953	1.16421	1.51134	0.130702	NA
ENSG00000037042.9	124.807	1.75928	0.343751	5.11788	3.08983e-07	1.52677e-05
ENSG00000198837.10	141.56	1.75919	0.324958	5.4136	6.17712e-08	4.17355e-06
ENSG00000198758.11	125.616	1.75746	0.342362	5.13335	2.84629e-07	1.44231e-05
ENSG00000107872.14	12.6151	1.75726	1.02809	1.70925	0.0874048	NA
ENSG00000105516.11	24.1121	1.75583	1.06732	1.64509	0.0999506	0.273775
ENSG00000160957.15	132.655	1.75553	0.341913	5.13444	2.82986e-07	1.44134e-05
ENSG00000076604.16	138.508	1.7552	0.336538	5.21548	1.83346e-07	1.07117e-05
ENSG00000163516.14	83.8577	1.75473	0.406202	4.31984	1.56144e-05	0.000411359
ENSG00000203879.12	51.3028	1.7519	0.600596	2.91693	0.0035349	0.0269032
ENSG00000214439.5	5.95021	1.7516	1.48955	1.17593	0.239624	NA
ENSG00000018625.15	0.896999	1.75147	3.2639	0.536617	0.591532	NA
ENSG00000105048.18	0.896999	1.75147	3.2639	0.536617	0.591532	NA
ENSG00000113108.20	0.896999	1.75147	3.2639	0.536617	0.591532	NA
ENSG00000153234.15	0.896999	1.75147	3.2639	0.536617	0.591532	NA
ENSG00000184999.13	0.896999	1.75147	3.2639	0.536617	0.591532	NA
ENSG00000188227.14	0.896999	1.75147	3.2639	0.536617	0.591532	NA
ENSG00000218274.2	0.896999	1.75147	3.2639	0.536617	0.591532	NA
ENSG00000243742.5	0.896999	1.75147	3.2639	0.536617	0.591532	NA
ENSG00000249948.7	0.896999	1.75147	3.2639	0.536617	0.591532	NA
ENSG00000251246.1	0.896999	1.75147	3.2639	0.536617	0.591532	NA
ENSG00000268475.1	0.896999	1.75147	3.2639	0.536617	0.591532	NA
ENSG00000288728.1	0.896999	1.75147	3.2639	0.536617	0.591532	NA
ENSG00000125826.21	697.737	1.74996	0.191442	9.14094	6.1914e-20	5.12441e-17
ENSG00000204934.10	6.56023	1.74912	1.45927	1.19862	0.230675	NA
ENSG00000231154.1	9.57267	1.74801	1.1871	1.47251	0.140884	NA
ENSG00000199377.1	12.2528	1.74737	1.09634	1.59383	0.110975	NA
ENSG00000141574.8	15.4449	1.74635	0.903129	1.93367	0.0531537	0.182096
ENSG00000008710.20	141.908	1.74613	0.323727	5.39384	6.89678e-08	4.56659e-06
ENSG00000041880.15	34.7922	1.74601	0.630591	2.76885	0.00562549	0.0379205
ENSG00000217801.11	18.0493	1.74595	0.875993	1.99311	0.0462492	0.166653
ENSG00000180769.10	3.01573	1.74387	2.00235	0.870912	0.383802	NA
ENSG00000271855.1	0.87247	1.74372	4.34785	0.401053	0.688381	NA
ENSG00000172482.5	37.419	1.74291	0.595794	2.92536	0.00344062	0.02638
ENSG00000135637.14	106.316	1.74036	0.398862	4.36332	1.28106e-05	0.000349545
ENSG00000130758.8	31.3139	1.73925	0.658523	2.64113	0.00826295	0.0493788
ENSG00000286156.2	24.4247	1.73841	0.755398	2.30131	0.0213741	0.0975069
ENSG00000110002.16	0.871376	1.7375	3.27969	0.529777	0.596267	NA
ENSG00000158458.21	0.871376	1.7375	3.27969	0.529777	0.596267	NA
ENSG00000240625.3	0.871376	1.7375	3.27969	0.529777	0.596267	NA
ENSG00000250362.1	0.871376	1.7375	3.27969	0.529777	0.596267	NA
ENSG00000254827.6	0.871376	1.7375	3.27969	0.529777	0.596267	NA
ENSG00000255438.2	0.871376	1.7375	3.27969	0.529777	0.596267	NA
ENSG00000260111.1	0.871376	1.7375	3.27969	0.529777	0.596267	NA
ENSG00000276914.2	0.871376	1.7375	3.27969	0.529777	0.596267	NA
ENSG00000102125.16	18.6037	1.73743	0.825514	2.10467	0.0353202	0.137461
ENSG00000186301.8	83.4492	1.73611	0.415435	4.17901	2.92777e-05	0.000680998
ENSG00000139192.12	24.727	1.73542	0.731122	2.37364	0.0176137	0.0850873
ENSG00000136270.14	80.9162	1.73459	0.416314	4.16653	3.09265e-05	0.000707747
ENSG00000196123.13	47.8907	1.73409	0.581141	2.98394	0.00284566	0.0231286
ENSG00000136881.12	9.4658	1.73332	1.1659	1.48668	0.137099	NA
ENSG00000110427.17	2.98901	1.73273	2.00854	0.86268	0.388314	NA
ENSG00000186471.13	2.96339	1.73262	2.06618	0.838561	0.401716	NA
ENSG00000170835.17	12.0702	1.73187	1.02743	1.68563	0.0918675	NA
ENSG00000161179.14	25.1563	1.7306	0.752498	2.29981	0.0214589	0.0977659
ENSG00000243410.1	9.16025	1.72928	1.17479	1.47199	0.141022	NA
ENSG00000124602.10	21.4302	1.72762	0.770633	2.24182	0.0249732	0.108454
ENSG00000113504.21	6.5046	1.72664	1.47231	1.17274	0.240901	NA
ENSG00000111676.15	421.468	1.72601	0.223983	7.706	1.29823e-14	4.77555e-12
ENSG00000135740.17	9.10791	1.72549	1.16555	1.48041	0.138764	NA
ENSG00000188981.11	3.01354	1.72405	2.07785	0.829727	0.406693	NA
ENSG00000061273.18	60.5471	1.71777	0.475243	3.61451	0.000300912	0.0041741
ENSG00000111012.10	12.3179	1.71704	1.01325	1.69458	0.0901542	NA
ENSG00000276482.3	15.5302	1.71647	0.911728	1.88266	0.0597467	0.19721
ENSG00000047617.17	0.870281	1.71594	3.24925	0.528103	0.597428	NA
ENSG00000111907.21	0.870281	1.71594	3.24925	0.528103	0.597428	NA
ENSG00000118997.14	0.870281	1.71594	3.24925	0.528103	0.597428	NA
ENSG00000135678.12	0.870281	1.71594	3.24925	0.528103	0.597428	NA
ENSG00000136235.17	0.870281	1.71594	3.24925	0.528103	0.597428	NA
ENSG00000170703.16	0.870281	1.71594	3.24925	0.528103	0.597428	NA
ENSG00000179776.19	0.870281	1.71594	3.24925	0.528103	0.597428	NA
ENSG00000182902.14	0.870281	1.71594	3.24925	0.528103	0.597428	NA
ENSG00000184163.3	0.870281	1.71594	3.24925	0.528103	0.597428	NA
ENSG00000185633.11	0.870281	1.71594	3.24925	0.528103	0.597428	NA
ENSG00000186056.10	0.870281	1.71594	3.24925	0.528103	0.597428	NA
ENSG00000199940.1	0.870281	1.71594	3.24925	0.528103	0.597428	NA
ENSG00000232912.6	0.870281	1.71594	3.24925	0.528103	0.597428	NA
ENSG00000248802.1	0.870281	1.71594	3.24925	0.528103	0.597428	NA
ENSG00000258724.1	0.870281	1.71594	3.24925	0.528103	0.597428	NA
ENSG00000260428.3	0.870281	1.71594	3.24925	0.528103	0.597428	NA
ENSG00000264404.3	0.870281	1.71594	3.24925	0.528103	0.597428	NA
ENSG00000267241.2	0.870281	1.71594	3.24925	0.528103	0.597428	NA
ENSG00000267761.3	0.870281	1.71594	3.24925	0.528103	0.597428	NA
ENSG00000273576.1	0.870281	1.71594	3.24925	0.528103	0.597428	NA
ENSG00000276075.2	0.870281	1.71594	3.24925	0.528103	0.597428	NA
ENSG00000279333.1	0.870281	1.71594	3.24925	0.528103	0.597428	NA
ENSG00000286739.2	0.870281	1.71594	3.24925	0.528103	0.597428	NA
ENSG00000163701.19	95.2138	1.71266	0.385681	4.4406	8.97095e-06	0.00026439
ENSG00000066032.19	2.98682	1.7106	2.05283	0.833292	0.40468	NA
ENSG00000171862.12	2.93558	1.70995	2.04213	0.837334	0.402405	NA
ENSG00000228350.1	2.93558	1.70995	2.04213	0.837334	0.402405	NA
ENSG00000119688.21	96.6187	1.70948	0.431345	3.96313	7.39745e-05	0.00141185
ENSG00000172382.10	3.15879	1.7093	1.99938	0.854914	0.392599	NA
ENSG00000137877.10	3.18441	1.70928	1.98684	0.860302	0.389623	NA
ENSG00000178803.12	3.18441	1.70928	1.98684	0.860302	0.389623	NA
ENSG00000139625.13	2.9612	1.70921	2.01129	0.849807	0.395433	NA
ENSG00000273162.1	2.9612	1.70921	2.01129	0.849807	0.395433	NA
ENSG00000158552.13	27.379	1.70427	0.693605	2.45712	0.0140054	0.0724363
ENSG00000173210.20	9.30331	1.70298	1.16546	1.46121	0.143958	NA
ENSG00000231407.6	0.844658	1.70024	3.4297	0.495742	0.620077	NA
ENSG00000241135.7	0.844658	1.70024	3.4297	0.495742	0.620077	NA
ENSG00000254536.2	0.844658	1.70024	3.4297	0.495742	0.620077	NA
ENSG00000090932.11	0.869187	1.69856	3.53523	0.480465	0.630897	NA
ENSG00000169064.13	0.869187	1.69856	3.53523	0.480465	0.630897	NA
ENSG00000268069.2	0.869187	1.69856	3.53523	0.480465	0.630897	NA
ENSG00000285314.1	0.869187	1.69856	3.53523	0.480465	0.630897	NA
ENSG00000233154.6	2.96011	1.69782	2.03518	0.834234	0.404149	NA
ENSG00000132205.11	23.9574	1.69701	0.73182	2.31889	0.0204011	0.094025
ENSG00000160226.16	24.0588	1.69582	0.736458	2.30266	0.0212977	0.0972995
ENSG00000105639.20	27.5466	1.69349	0.705135	2.40165	0.0163211	0.0807681
ENSG00000134072.11	48.1069	1.6903	0.519165	3.2558	0.00113072	0.0115777
ENSG00000110046.13	43.4943	1.6867	0.625627	2.69601	0.00701754	0.0443373
ENSG00000105290.13	3.13098	1.68669	1.99221	0.846641	0.397195	NA
ENSG00000272555.1	6.01203	1.68611	1.42522	1.18306	0.236787	NA
ENSG00000230333.6	6.03765	1.68546	1.41215	1.19354	0.232658	NA
ENSG00000068438.15	51.5625	1.68518	0.511962	3.29161	0.000996143	0.0104144
ENSG00000169683.8	90.4355	1.6839	0.391856	4.29723	1.72947e-05	0.000445577
ENSG00000086504.18	9.52762	1.68161	1.24817	1.34726	0.177896	NA
ENSG00000103168.17	121.908	1.68148	0.350319	4.79984	1.58794e-06	6.41116e-05
ENSG00000104812.15	122.145	1.68131	0.367655	4.57306	4.80644e-06	0.000158596
ENSG00000073146.16	0.843564	1.68012	3.27757	0.512611	0.608223	NA
ENSG00000102385.13	0.843564	1.68012	3.27757	0.512611	0.608223	NA
ENSG00000155465.20	0.843564	1.68012	3.27757	0.512611	0.608223	NA
ENSG00000158352.18	0.843564	1.68012	3.27757	0.512611	0.608223	NA
ENSG00000176160.11	0.843564	1.68012	3.27757	0.512611	0.608223	NA
ENSG00000183479.13	0.843564	1.68012	3.27757	0.512611	0.608223	NA
ENSG00000196741.5	0.843564	1.68012	3.27757	0.512611	0.608223	NA
ENSG00000196993.8	0.843564	1.68012	3.27757	0.512611	0.608223	NA
ENSG00000197006.15	0.843564	1.68012	3.27757	0.512611	0.608223	NA
ENSG00000232618.2	0.843564	1.68012	3.27757	0.512611	0.608223	NA
ENSG00000247735.2	0.843564	1.68012	3.27757	0.512611	0.608223	NA
ENSG00000248150.1	0.843564	1.68012	3.27757	0.512611	0.608223	NA
ENSG00000258466.5	0.843564	1.68012	3.27757	0.512611	0.608223	NA
ENSG00000260230.5	0.843564	1.68012	3.27757	0.512611	0.608223	NA
ENSG00000272084.1	0.843564	1.68012	3.27757	0.512611	0.608223	NA
ENSG00000280057.1	0.843564	1.68012	3.27757	0.512611	0.608223	NA
ENSG00000286408.1	0.843564	1.68012	3.27757	0.512611	0.608223	NA
ENSG00000287710.1	0.843564	1.68012	3.27757	0.512611	0.608223	NA
ENSG00000129566.13	94.0906	1.67955	0.414705	4.04999	5.12203e-05	0.00105983
ENSG00000184634.17	102.588	1.6769	0.372275	4.50448	6.65359e-06	0.000206888
ENSG00000273723.1	2.93229	1.67547	2.06997	0.809418	0.418275	NA
ENSG00000246763.7	3.12988	1.67422	1.99693	0.8384	0.401806	NA
ENSG00000144045.14	134.48	1.67323	0.339411	4.92982	8.23053e-07	3.56968e-05
ENSG00000202538.1	374.86	1.67124	0.325333	5.13701	2.79147e-07	1.43053e-05
ENSG00000242802.9	87.4685	1.67111	0.404085	4.13554	3.54128e-05	0.000790383
ENSG00000172732.12	53.675	1.66947	0.495766	3.36745	0.000758681	0.00837689
ENSG00000162062.15	25.7889	1.66897	0.772178	2.16138	0.0306662	0.12498
ENSG00000144591.20	86.3861	1.66689	0.39998	4.16743	3.08059e-05	0.000706616
ENSG00000173209.23	301.011	1.66377	0.23543	7.06697	1.58356e-12	3.83608e-10
ENSG00000101997.13	26.807	1.66363	0.7006	2.37458	0.0175688	0.084953
ENSG00000196951.12	5.65194	1.66327	1.51691	1.09648	0.272867	NA
ENSG00000260605.1	2.87995	1.66199	2.02432	0.821013	0.411639	NA
ENSG00000119121.22	3.12879	1.66123	2.03657	0.815699	0.414673	NA
ENSG00000185043.12	28.9357	1.66109	0.742311	2.23773	0.0252388	0.109048
ENSG00000243955.6	9.06066	1.66017	1.17375	1.41441	0.157242	NA
ENSG00000158773.14	32.7334	1.65936	0.645349	2.57125	0.0101331	0.0571831
ENSG00000075223.14	0.842469	1.65817	3.37162	0.491804	0.622858	NA
ENSG00000123427.17	0.842469	1.65817	3.37162	0.491804	0.622858	NA
ENSG00000152894.15	0.842469	1.65817	3.37162	0.491804	0.622858	NA
ENSG00000197251.4	0.842469	1.65817	3.37162	0.491804	0.622858	NA
ENSG00000248545.3	0.842469	1.65817	3.37162	0.491804	0.622858	NA
ENSG00000249763.1	0.842469	1.65817	3.37162	0.491804	0.622858	NA
ENSG00000287286.1	0.842469	1.65817	3.37162	0.491804	0.622858	NA
ENSG00000166819.12	5.62522	1.65749	1.52665	1.0857	0.277612	NA
ENSG00000167895.15	5.62522	1.65749	1.52665	1.0857	0.277612	NA
ENSG00000178980.16	23.7967	1.65689	0.72444	2.28714	0.0221878	0.0998954
ENSG00000227896.2	5.92969	1.65622	1.42134	1.16525	0.243918	NA
ENSG00000009950.16	1726.26	1.65575	0.145683	11.3654	6.21504e-30	1.0288e-26
ENSG00000144134.19	26.8999	1.65533	0.687339	2.40831	0.0160264	0.0797067
ENSG00000130731.16	53.5454	1.65454	0.496351	3.3334	0.000857914	0.00924165
ENSG00000025434.19	46.9545	1.65405	0.526186	3.14346	0.00166961	0.0154833
ENSG00000143416.21	47.0035	1.65332	0.536267	3.08301	0.00204916	0.0180909
ENSG00000215440.12	26.6188	1.65255	0.691147	2.39103	0.0168014	0.0822444
ENSG00000108515.18	106.031	1.6524	0.460043	3.59184	0.000328348	0.00445643
ENSG00000110057.8	18.0412	1.6516	0.859454	1.92168	0.0546455	0.185425
ENSG00000140961.14	80.0776	1.6504	0.423845	3.89388	9.86543e-05	0.00176229
ENSG00000270638.1	2.85324	1.65028	2.03514	0.810892	0.417428	NA
ENSG00000181404.17	2.87886	1.64949	2.03676	0.809861	0.41802	NA
ENSG00000177542.11	38.1672	1.64894	0.59492	2.7717	0.0055764	0.0376767
ENSG00000137474.23	130.275	1.6489	0.341188	4.83284	1.34601e-06	5.59356e-05
ENSG00000105443.16	83.8244	1.64832	0.442191	3.72762	0.000193297	0.00300913
ENSG00000109065.12	49.8183	1.64749	0.510133	3.22953	0.00123993	0.0124143
ENSG00000214796.9	36.1772	1.64394	0.632711	2.59825	0.00937003	0.0538248
ENSG00000198185.12	38.3893	1.64392	0.597394	2.75183	0.00592642	0.0393194
ENSG00000155463.14	264.677	1.64391	0.262178	6.27022	3.6054e-10	4.53276e-08
ENSG00000154640.15	14.298	1.64385	0.950681	1.72913	0.0837861	NA
ENSG00000120071.15	0.816846	1.64312	3.35	0.490484	0.623791	NA
ENSG00000128606.13	0.816846	1.64312	3.35	0.490484	0.623791	NA
ENSG00000176076.7	0.816846	1.64312	3.35	0.490484	0.623791	NA
ENSG00000178125.15	0.816846	1.64312	3.35	0.490484	0.623791	NA
ENSG00000178217.15	0.816846	1.64312	3.35	0.490484	0.623791	NA
ENSG00000243431.1	0.816846	1.64312	3.35	0.490484	0.623791	NA
ENSG00000251455.1	0.816846	1.64312	3.35	0.490484	0.623791	NA
ENSG00000255867.1	0.816846	1.64312	3.35	0.490484	0.623791	NA
ENSG00000260121.1	0.816846	1.64312	3.35	0.490484	0.623791	NA
ENSG00000260625.3	0.816846	1.64312	3.35	0.490484	0.623791	NA
ENSG00000262152.7	0.816846	1.64312	3.35	0.490484	0.623791	NA
ENSG00000271138.1	0.816846	1.64312	3.35	0.490484	0.623791	NA
ENSG00000279726.2	0.816846	1.64312	3.35	0.490484	0.623791	NA
ENSG00000289476.1	0.816846	1.64312	3.35	0.490484	0.623791	NA
ENSG00000160298.18	46.8582	1.64233	0.526421	3.1198	0.00180972	0.0164749
ENSG00000130734.10	8.7262	1.64217	1.17823	1.39376	0.16339	NA
ENSG00000159899.16	37.9022	1.64037	0.579159	2.83233	0.004621	0.0328062
ENSG00000122678.17	52.2394	1.6384	0.538792	3.04088	0.0023589	0.0199977
ENSG00000184731.6	2.82652	1.63833	2.05389	0.797673	0.42506	NA
ENSG00000089639.11	18.3647	1.63526	0.912711	1.79165	0.0731888	0.224563
ENSG00000160447.7	70.4975	1.63459	0.434746	3.75988	0.000169993	0.00272757
ENSG00000117616.18	101.19	1.63427	0.378412	4.31876	1.56908e-05	0.000412279
ENSG00000267199.1	11.7481	1.63108	1.01656	1.60451	0.108601	NA
ENSG00000289106.1	2.7998	1.62594	2.08146	0.781153	0.434712	NA
ENSG00000255495.1	2.85105	1.62567	2.06531	0.787132	0.431205	NA
ENSG00000181418.8	2.82542	1.62525	2.03307	0.799408	0.424054	NA
ENSG00000197385.6	2.82542	1.62525	2.03307	0.799408	0.424054	NA
ENSG00000201428.1	5.87297	1.62424	1.43	1.13583	0.256027	NA
ENSG00000106133.18	23.9994	1.62291	0.765013	2.12142	0.0338867	0.133451
ENSG00000185347.18	20.3631	1.62207	0.788221	2.05788	0.0396013	0.149155
ENSG00000198960.11	8.64386	1.62158	1.18526	1.36811	0.171276	NA
ENSG00000222222.1	8.30502	1.62104	1.47223	1.10108	0.270863	NA
ENSG00000104055.17	0.815752	1.61987	3.33846	0.485215	0.627524	NA
ENSG00000106624.11	0.815752	1.61987	3.33846	0.485215	0.627524	NA
ENSG00000137225.13	0.815752	1.61987	3.33846	0.485215	0.627524	NA
ENSG00000151651.16	0.815752	1.61987	3.33846	0.485215	0.627524	NA
ENSG00000163072.16	0.815752	1.61987	3.33846	0.485215	0.627524	NA
ENSG00000167615.17	0.815752	1.61987	3.33846	0.485215	0.627524	NA
ENSG00000167767.14	0.815752	1.61987	3.33846	0.485215	0.627524	NA
ENSG00000175318.12	0.815752	1.61987	3.33846	0.485215	0.627524	NA
ENSG00000210174.1	0.815752	1.61987	3.33846	0.485215	0.627524	NA
ENSG00000214289.2	0.815752	1.61987	3.33846	0.485215	0.627524	NA
ENSG00000225762.1	0.815752	1.61987	3.33846	0.485215	0.627524	NA
ENSG00000227081.5	0.815752	1.61987	3.33846	0.485215	0.627524	NA
ENSG00000246283.2	0.815752	1.61987	3.33846	0.485215	0.627524	NA
ENSG00000258378.1	0.815752	1.61987	3.33846	0.485215	0.627524	NA
ENSG00000260473.2	0.815752	1.61987	3.33846	0.485215	0.627524	NA
ENSG00000267666.2	0.815752	1.61987	3.33846	0.485215	0.627524	NA
ENSG00000224848.3	20.8049	1.61968	1.48185	1.09301	0.27439	0.506927
ENSG00000116761.12	25.876	1.61837	0.715261	2.26262	0.0236589	0.104112
ENSG00000213777.5	2.84995	1.61803	2.14622	0.7539	0.450909	NA
ENSG00000004846.17	2.84886	1.61758	2.32013	0.697196	0.48568	NA
ENSG00000133316.16	51.1356	1.6165	0.525208	3.07782	0.00208521	0.0183439
ENSG00000158717.11	58.4328	1.61609	0.4891	3.30421	0.000952447	0.0100421
ENSG00000161860.8	5.79391	1.61363	1.43132	1.12737	0.259585	NA
ENSG00000214021.17	5.79391	1.61363	1.43132	1.12737	0.259585	NA
ENSG00000139540.12	106.685	1.61363	0.366722	4.40014	1.0818e-05	0.000306984
ENSG00000168621.15	3.04754	1.61312	2.03267	0.793594	0.427432	NA
ENSG00000135074.16	2.77308	1.61289	2.11947	0.760989	0.446664	NA
ENSG00000121207.12	0.814658	1.61275	4.57542	0.352481	0.724477	NA
ENSG00000210841.1	0.814658	1.61275	4.57542	0.352481	0.724477	NA
ENSG00000283108.2	0.814658	1.61275	4.57542	0.352481	0.724477	NA
ENSG00000287709.2	5.81953	1.61255	1.42401	1.1324	0.257468	NA
ENSG00000188599.17	8.18019	1.60689	1.31744	1.21971	0.222576	NA
ENSG00000143862.8	5.79282	1.60674	1.42458	1.12787	0.259375	NA
ENSG00000159753.14	5.79282	1.60674	1.42458	1.12787	0.259375	NA
ENSG00000221978.13	340.167	1.60642	0.247638	6.48699	8.75703e-11	1.33807e-08
ENSG00000074582.15	58.5136	1.6057	0.487168	3.29598	0.000980795	0.0102864
ENSG00000161996.19	164.332	1.60568	0.294028	5.461	4.7347e-08	3.3831e-06
ENSG00000056558.11	5.81844	1.60558	1.43463	1.11916	0.263071	NA
ENSG00000200152.1	5.81844	1.60558	1.43463	1.11916	0.263071	NA
ENSG00000257698.3	0.790129	1.60367	3.49957	0.458248	0.646774	NA
ENSG00000287390.1	0.790129	1.60367	3.49957	0.458248	0.646774	NA
ENSG00000067221.14	2.9952	1.60261	2.01766	0.794288	0.427028	NA
ENSG00000257135.8	10.8698	1.60103	1.17238	1.36563	0.172056	NA
ENSG00000130821.17	131.835	1.60071	0.335426	4.77219	1.82238e-06	7.07026e-05
ENSG00000200795.1	222.15	1.60022	0.295467	5.41591	6.09776e-08	4.14815e-06
ENSG00000174917.9	2.79761	1.59986	2.04234	0.783348	0.433423	NA
ENSG00000185101.13	59.9734	1.59976	0.471484	3.39303	0.000691238	0.00785512
ENSG00000223128.1	11.6581	1.59932	1.15115	1.38932	0.164736	NA
ENSG00000168890.14	77.8762	1.59769	0.421375	3.7916	0.00014968	0.00247358
ENSG00000166685.13	89.0516	1.59755	0.388608	4.11096	3.94013e-05	0.000861969
ENSG00000145632.15	17.0184	1.59729	0.848322	1.88288	0.0597161	0.197204
ENSG00000114698.15	19.7358	1.59704	0.796441	2.00522	0.0449395	0.163674
ENSG00000182885.17	11.2779	1.59638	1.0538	1.51488	0.129802	NA
ENSG00000010322.16	137.024	1.59621	0.321009	4.97247	6.61054e-07	3.01174e-05
ENSG00000172830.13	31.3171	1.59604	0.638068	2.50137	0.0123713	0.0663098
ENSG00000110074.12	93.743	1.59586	0.384284	4.15282	3.28398e-05	0.000746684
ENSG00000140451.13	54.2446	1.59517	0.65543	2.43377	0.0149424	0.0760675
ENSG00000126561.18	5.71376	1.59456	1.4642	1.08903	0.27614	NA
ENSG00000185917.14	65.1657	1.5934	0.453606	3.51273	0.000443522	0.00555334
ENSG00000149564.12	5.79063	1.59289	1.44728	1.10061	0.271065	NA
ENSG00000141994.16	28.5195	1.59225	0.662902	2.40194	0.0163084	0.0807481
ENSG00000185864.18	5.68813	1.59149	1.52115	1.04624	0.29545	NA
ENSG00000065268.11	75.0881	1.58984	0.427567	3.71835	0.00020053	0.00309994
ENSG00000227373.6	2.96849	1.58948	2.03618	0.780622	0.435025	NA
ENSG00000286403.1	93.1783	1.58939	0.412413	3.85389	0.000116256	0.0020151
ENSG00000265933.5	5.71266	1.58875	1.44116	1.10241	0.270282	NA
ENSG00000070495.15	34.5333	1.58853	0.612366	2.59408	0.00948434	0.0542931
ENSG00000286070.2	2.79652	1.58824	2.08239	0.762701	0.445642	NA
ENSG00000152117.18	122.179	1.58808	0.346478	4.5835	4.57253e-06	0.000151888
ENSG00000085741.14	2.77089	1.58753	2.04247	0.777261	0.437005	NA
ENSG00000171840.13	2.77089	1.58753	2.04247	0.777261	0.437005	NA
ENSG00000182256.13	2.77089	1.58753	2.04247	0.777261	0.437005	NA
ENSG00000140939.14	8.70787	1.58638	1.19332	1.32939	0.183719	NA
ENSG00000165801.10	264.722	1.58545	0.24827	6.386	1.70281e-10	2.41605e-08
ENSG00000255717.8	349.616	1.58341	0.235513	6.72322	1.77751e-11	3.04383e-09
ENSG00000132793.12	88.3717	1.58288	0.389006	4.06904	4.72082e-05	0.000999727
ENSG00000011677.13	0.789034	1.58154	3.35943	0.470775	0.637801	NA
ENSG00000075340.23	0.789034	1.58154	3.35943	0.470775	0.637801	NA
ENSG00000106328.10	0.789034	1.58154	3.35943	0.470775	0.637801	NA
ENSG00000139946.10	0.789034	1.58154	3.35943	0.470775	0.637801	NA
ENSG00000152672.8	0.789034	1.58154	3.35943	0.470775	0.637801	NA
ENSG00000154917.11	0.789034	1.58154	3.35943	0.470775	0.637801	NA
ENSG00000171962.18	0.789034	1.58154	3.35943	0.470775	0.637801	NA
ENSG00000171992.13	0.789034	1.58154	3.35943	0.470775	0.637801	NA
ENSG00000204624.8	0.789034	1.58154	3.35943	0.470775	0.637801	NA
ENSG00000230555.2	0.789034	1.58154	3.35943	0.470775	0.637801	NA
ENSG00000231765.1	0.789034	1.58154	3.35943	0.470775	0.637801	NA
ENSG00000233178.7	0.789034	1.58154	3.35943	0.470775	0.637801	NA
ENSG00000234500.1	0.789034	1.58154	3.35943	0.470775	0.637801	NA
ENSG00000242908.6	0.789034	1.58154	3.35943	0.470775	0.637801	NA
ENSG00000248138.5	0.789034	1.58154	3.35943	0.470775	0.637801	NA
ENSG00000251002.9	0.789034	1.58154	3.35943	0.470775	0.637801	NA
ENSG00000258001.1	0.789034	1.58154	3.35943	0.470775	0.637801	NA
ENSG00000261360.2	0.789034	1.58154	3.35943	0.470775	0.637801	NA
ENSG00000262772.2	0.789034	1.58154	3.35943	0.470775	0.637801	NA
ENSG00000275457.1	0.789034	1.58154	3.35943	0.470775	0.637801	NA
ENSG00000286229.1	0.789034	1.58154	3.35943	0.470775	0.637801	NA
ENSG00000289059.1	0.789034	1.58154	3.35943	0.470775	0.637801	NA
ENSG00000092929.12	98.8628	1.58091	0.404221	3.91102	9.19081e-05	0.00166575
ENSG00000142675.18	19.6469	1.58016	0.833012	1.89693	0.0578376	0.192896
ENSG00000100083.19	95.918	1.5778	0.378254	4.17129	3.02886e-05	0.000698864
ENSG00000137098.14	2.96739	1.57764	2.01532	0.782824	0.43373	NA
ENSG00000179988.15	28.4521	1.57708	0.66948	2.35568	0.0184889	0.0878619
ENSG00000178057.15	14.4674	1.57612	0.940018	1.67669	0.0936026	NA
ENSG00000236384.7	5.68485	1.57591	1.43502	1.09818	0.272124	NA
ENSG00000102871.16	14.0861	1.57588	0.925436	1.70285	0.0885967	NA
ENSG00000081148.12	2.99301	1.57557	2.04788	0.769366	0.441676	NA
ENSG00000284776.1	2.99301	1.57557	2.04788	0.769366	0.441676	NA
ENSG00000114656.13	2.74418	1.57528	2.05059	0.768207	0.442364	NA
ENSG00000165269.13	2.71855	1.57523	2.12465	0.741407	0.458447	NA
ENSG00000168237.18	92.031	1.57473	0.404176	3.89614	9.77372e-05	0.00175221
ENSG00000135473.16	54.1352	1.57472	0.498073	3.16162	0.00156895	0.0148833
ENSG00000092200.13	2.7698	1.57456	2.06427	0.762769	0.445601	NA
ENSG00000132561.14	2.7698	1.57456	2.06427	0.762769	0.445601	NA
ENSG00000124608.5	147.187	1.57107	0.34998	4.48903	7.15487e-06	0.000219328
ENSG00000258790.1	8.65224	1.57004	1.18467	1.32529	0.185075	NA
ENSG00000232434.3	30.9321	1.56965	0.658741	2.38281	0.0171811	0.0835667
ENSG00000169972.12	8.09347	1.56925	1.29618	1.21067	0.22602	NA
ENSG00000198331.11	5.40492	1.56894	1.5327	1.02365	0.306002	NA
ENSG00000162576.17	26.8841	1.56679	0.838859	1.86777	0.0617944	0.201359
ENSG00000187953.10	36.0519	1.56571	0.60656	2.58129	0.00984311	0.0558639
ENSG00000102032.13	2.94067	1.56514	2.02461	0.773059	0.439488	NA
ENSG00000245105.4	2.76871	1.56498	2.13195	0.734059	0.462912	NA
ENSG00000090539.15	95.2893	1.56453	0.381783	4.09796	4.16815e-05	0.000903889
ENSG00000283486.2	8.01551	1.56323	1.30143	1.20116	0.229689	NA
ENSG00000170396.9	5.65704	1.56272	1.43245	1.09094	0.275298	NA
ENSG00000113597.18	36.0742	1.56258	0.597147	2.61674	0.00887741	0.0517736
ENSG00000155363.19	284.316	1.56185	0.27426	5.69479	1.23523e-08	1.07617e-06
ENSG00000004399.13	239.913	1.56101	0.279433	5.58632	2.31926e-08	1.7996e-06
ENSG00000166987.15	166.74	1.56095	0.299783	5.20694	1.91978e-07	1.10207e-05
ENSG00000228409.7	31.5827	1.56083	0.644193	2.42292	0.0153965	0.0773487
ENSG00000136100.14	115.438	1.55877	0.34102	4.5709	4.8563e-06	0.000159711
ENSG00000204789.5	0.78794	1.55874	3.50798	0.444341	0.656796	NA
ENSG00000213186.8	0.78794	1.55874	3.50798	0.444341	0.656796	NA
ENSG00000240125.1	0.78794	1.55874	3.50798	0.444341	0.656796	NA
ENSG00000258731.1	0.78794	1.55874	3.50798	0.444341	0.656796	NA
ENSG00000260372.7	0.78794	1.55874	3.50798	0.444341	0.656796	NA
ENSG00000005206.17	50.7784	1.55859	0.550122	2.83318	0.0046088	0.0327659
ENSG00000158062.21	58.0525	1.55842	0.50876	3.06318	0.00219001	0.0189141
ENSG00000142552.8	64.2449	1.55622	0.449696	3.46061	0.000538959	0.0064649
ENSG00000223553.6	8.64896	1.55609	1.19756	1.29938	0.193813	NA
ENSG00000156873.16	70.2489	1.55409	0.456125	3.40716	0.000656425	0.00751974
ENSG00000174516.15	10.673	1.55234	1.16884	1.32811	0.184143	NA
ENSG00000087237.12	0.763411	1.55158	4.55157	0.340888	0.733188	NA
ENSG00000259511.3	0.763411	1.55158	4.55157	0.340888	0.733188	NA
ENSG00000288974.1	14.2258	1.55116	0.924423	1.67798	0.0933516	NA
ENSG00000273729.1	2.69074	1.55002	2.09317	0.740511	0.45899	NA
ENSG00000182511.12	19.4737	1.54979	0.802257	1.93178	0.0533864	0.182524
ENSG00000103034.15	5.62923	1.54927	1.43366	1.08064	0.279858	NA
ENSG00000188818.13	16.8108	1.54922	0.859167	1.80316	0.0713624	0.221144
ENSG00000079557.5	5.32477	1.54881	1.53472	1.00918	0.312888	NA
ENSG00000251216.2	2.7398	1.54858	2.50348	0.61857	0.536199	NA
ENSG00000131584.19	154.877	1.54792	0.30607	5.0574	4.25021e-07	2.01015e-05
ENSG00000272333.8	323.871	1.54767	0.257438	6.01184	1.83431e-09	1.95896e-07
ENSG00000165458.15	129.84	1.54559	0.358516	4.31108	1.62457e-05	0.000424613
ENSG00000172638.13	11.283	1.5455	1.04489	1.47911	0.139112	NA
ENSG00000101940.18	38.8158	1.5454	0.58592	2.63756	0.00835046	0.0496745
ENSG00000100100.13	0.762317	1.54207	3.42881	0.44974	0.652898	NA
ENSG00000106991.14	0.762317	1.54207	3.42881	0.44974	0.652898	NA
ENSG00000135423.13	0.762317	1.54207	3.42881	0.44974	0.652898	NA
ENSG00000141255.13	0.762317	1.54207	3.42881	0.44974	0.652898	NA
ENSG00000151360.10	0.762317	1.54207	3.42881	0.44974	0.652898	NA
ENSG00000168453.16	0.762317	1.54207	3.42881	0.44974	0.652898	NA
ENSG00000169435.14	0.762317	1.54207	3.42881	0.44974	0.652898	NA
ENSG00000174898.16	0.762317	1.54207	3.42881	0.44974	0.652898	NA
ENSG00000180438.15	0.762317	1.54207	3.42881	0.44974	0.652898	NA
ENSG00000182397.14	0.762317	1.54207	3.42881	0.44974	0.652898	NA
ENSG00000188833.10	0.762317	1.54207	3.42881	0.44974	0.652898	NA
ENSG00000197272.2	0.762317	1.54207	3.42881	0.44974	0.652898	NA
ENSG00000206922.1	0.762317	1.54207	3.42881	0.44974	0.652898	NA
ENSG00000228221.6	0.762317	1.54207	3.42881	0.44974	0.652898	NA
ENSG00000232894.1	0.762317	1.54207	3.42881	0.44974	0.652898	NA
ENSG00000233038.6	0.762317	1.54207	3.42881	0.44974	0.652898	NA
ENSG00000234537.1	0.762317	1.54207	3.42881	0.44974	0.652898	NA
ENSG00000237094.12	0.762317	1.54207	3.42881	0.44974	0.652898	NA
ENSG00000263707.1	0.762317	1.54207	3.42881	0.44974	0.652898	NA
ENSG00000274367.1	0.762317	1.54207	3.42881	0.44974	0.652898	NA
ENSG00000286100.1	0.762317	1.54207	3.42881	0.44974	0.652898	NA
ENSG00000107521.20	84.8783	1.54186	0.418023	3.68847	0.000225608	0.00333809
ENSG00000099904.16	55.5677	1.54181	0.488947	3.15332	0.00161425	0.0151334
ENSG00000170482.17	88.5146	1.54145	0.435581	3.53884	0.000401889	0.00517042
ENSG00000131480.9	13.2268	1.54123	1.07352	1.43568	0.151094	NA
ENSG00000054148.18	90.0171	1.54041	0.391484	3.93479	8.32696e-05	0.00155166
ENSG00000197448.14	87.0742	1.53979	0.398767	3.86139	0.000112745	0.00196798
ENSG00000155980.13	39.8755	1.53935	0.591212	2.60371	0.00922204	0.0533139
ENSG00000211683.3	2.91286	1.53932	2.0242	0.760457	0.446981	NA
ENSG00000163795.14	25.7042	1.53888	0.725499	2.12113	0.0339108	0.133493
ENSG00000175197.13	17.1354	1.53816	0.872147	1.76364	0.0777919	0.234758
ENSG00000163013.12	146.339	1.53769	0.32448	4.73893	2.14845e-06	8.17562e-05
ENSG00000167971.16	17.3663	1.53759	0.915009	1.68041	0.0928783	0.261916
ENSG00000176896.8	2.93848	1.53703	2.06448	0.744512	0.456567	NA
ENSG00000260645.2	2.93848	1.53703	2.06448	0.744512	0.456567	NA
ENSG00000275585.2	13.8903	1.53671	0.943524	1.62869	0.103378	NA
ENSG00000151640.13	2.68965	1.53622	2.05915	0.746044	0.455641	NA
ENSG00000226699.1	2.68965	1.53622	2.05915	0.746044	0.455641	NA
ENSG00000274349.5	2.68965	1.53622	2.05915	0.746044	0.455641	NA
ENSG00000260007.3	5.27133	1.53618	1.55178	0.989953	0.322197	NA
ENSG00000168101.14	5.60142	1.53568	1.43884	1.0673	0.285836	NA
ENSG00000172819.17	2.71527	1.53561	2.07984	0.738332	0.460313	NA
ENSG00000261659.2	2.71527	1.53561	2.07984	0.738332	0.460313	NA
ENSG00000103037.12	56.495	1.53494	0.491519	3.12286	0.00179103	0.0163907
ENSG00000166965.13	53.4016	1.53448	0.50713	3.0258	0.00247973	0.0208013
ENSG00000187626.9	13.8636	1.53392	0.939367	1.63293	0.102484	NA
ENSG00000100726.15	72.7093	1.53319	0.437592	3.5037	0.00045884	0.00570363
ENSG00000160072.20	143.385	1.53181	0.349675	4.38068	1.18311e-05	0.00032823
ENSG00000176919.13	8.51428	1.53087	1.18908	1.28744	0.197942	NA
ENSG00000030110.14	14.0377	1.53052	0.93139	1.64326	0.100329	NA
ENSG00000122194.19	5.5747	1.52958	1.43706	1.06438	0.287155	NA
ENSG00000173531.16	56.6146	1.52925	0.507301	3.01449	0.00257414	0.0214663
ENSG00000180914.11	5.27024	1.52882	1.5383	0.993833	0.320304	NA
ENSG00000099899.15	39.073	1.52863	0.577355	2.64765	0.00810539	0.048701
ENSG00000119403.15	122.561	1.5277	0.339174	4.50417	6.66335e-06	0.000206888
ENSG00000183506.17	22.1696	1.5276	0.754622	2.02433	0.0429364	0.158566
ENSG00000249115.9	65.9263	1.52703	0.44628	3.4217	0.000622316	0.00721738
ENSG00000005448.17	2.88614	1.52664	2.03206	0.75128	0.452484	NA
ENSG00000178977.4	5.29477	1.52541	1.56926	0.972056	0.331023	NA
ENSG00000131797.13	197.433	1.52318	0.278565	5.46797	4.5522e-08	3.28082e-06
ENSG00000196268.12	19.0247	1.52145	0.811604	1.87462	0.0608446	0.199442
ENSG00000102287.19	140.515	1.52125	0.374328	4.06395	4.82482e-05	0.00101311
ENSG00000127586.17	90.9882	1.52009	0.377424	4.02754	5.63643e-05	0.00114247
ENSG00000235194.9	54.637	1.51993	0.508379	2.98976	0.00279193	0.0227851
ENSG00000103319.12	0.761223	1.51699	3.44199	0.440731	0.659408	NA
ENSG00000110723.12	0.761223	1.51699	3.44199	0.440731	0.659408	NA
ENSG00000128310.3	0.761223	1.51699	3.44199	0.440731	0.659408	NA
ENSG00000138316.11	0.761223	1.51699	3.44199	0.440731	0.659408	NA
ENSG00000142178.9	0.761223	1.51699	3.44199	0.440731	0.659408	NA
ENSG00000149488.14	0.761223	1.51699	3.44199	0.440731	0.659408	NA
ENSG00000165899.12	0.761223	1.51699	3.44199	0.440731	0.659408	NA
ENSG00000182050.14	0.761223	1.51699	3.44199	0.440731	0.659408	NA
ENSG00000183273.7	0.761223	1.51699	3.44199	0.440731	0.659408	NA
ENSG00000187260.16	0.761223	1.51699	3.44199	0.440731	0.659408	NA
ENSG00000199883.1	0.761223	1.51699	3.44199	0.440731	0.659408	NA
ENSG00000227811.3	0.761223	1.51699	3.44199	0.440731	0.659408	NA
ENSG00000228437.5	0.761223	1.51699	3.44199	0.440731	0.659408	NA
ENSG00000231551.8	0.761223	1.51699	3.44199	0.440731	0.659408	NA
ENSG00000238735.1	0.761223	1.51699	3.44199	0.440731	0.659408	NA
ENSG00000257818.1	0.761223	1.51699	3.44199	0.440731	0.659408	NA
ENSG00000258857.1	0.761223	1.51699	3.44199	0.440731	0.659408	NA
ENSG00000259595.1	0.761223	1.51699	3.44199	0.440731	0.659408	NA
ENSG00000287979.1	0.761223	1.51699	3.44199	0.440731	0.659408	NA
ENSG00000114841.18	29.9615	1.51569	0.639375	2.37057	0.0177605	0.0855052
ENSG00000088451.11	58.4684	1.51526	0.576923	2.62646	0.00862794	0.0507357
ENSG00000189190.11	22.0583	1.51494	0.742555	2.04017	0.0413331	0.154099
ENSG00000111752.11	13.9543	1.51471	0.928145	1.63197	0.102685	NA
ENSG00000123999.5	5.85135	1.51469	1.52052	0.996164	0.31917	NA
ENSG00000146094.16	25.2757	1.51417	0.717529	2.11026	0.0348357	0.136055
ENSG00000206583.1	2.85943	1.51322	2.0484	0.738733	0.460069	NA
ENSG00000177984.7	2.88505	1.51236	2.03584	0.742867	0.457562	NA
ENSG00000159556.10	29.9582	1.51199	0.640899	2.35918	0.0183154	0.0871627
ENSG00000245849.8	18.8912	1.51143	0.804944	1.87769	0.0604238	0.198784
ENSG00000106948.17	41.3532	1.5112	0.562894	2.68469	0.00725963	0.0453476
ENSG00000087088.21	112.509	1.51103	0.348974	4.32991	1.49172e-05	0.000397206
ENSG00000249715.13	2.68746	1.5105	2.12167	0.71194	0.476502	NA
ENSG00000259062.2	2.63621	1.51046	2.09957	0.719411	0.471888	NA
ENSG00000231742.6	2.66184	1.50894	2.06351	0.731248	0.464628	NA
ENSG00000184162.15	14.2309	1.50723	0.966986	1.55869	0.119069	NA
ENSG00000126562.17	162.617	1.50541	0.358254	4.20207	2.64487e-05	0.000626942
ENSG00000132677.13	563.871	1.50137	0.195199	7.69151	1.45414e-14	5.15805e-12
ENSG00000000457.14	36.1491	1.50061	0.600517	2.49887	0.012459	0.0666357
ENSG00000145536.15	0.735599	1.5001	3.57782	0.419279	0.675012	NA
ENSG00000225956.1	0.735599	1.5001	3.57782	0.419279	0.675012	NA
ENSG00000257851.2	0.735599	1.5001	3.57782	0.419279	0.675012	NA
ENSG00000278192.1	0.735599	1.5001	3.57782	0.419279	0.675012	NA
ENSG00000228146.8	2.85833	1.49992	2.03377	0.737504	0.460816	NA
ENSG00000289228.1	2.85833	1.49992	2.03377	0.737504	0.460816	NA
ENSG00000269352.1	33.5674	1.49954	0.637618	2.35178	0.0186837	0.0885759
ENSG00000232442.2	54.5733	1.49938	0.477282	3.1415	0.00168083	0.0155437
ENSG00000167588.13	29.9944	1.49917	0.633685	2.3658	0.017991	0.0860334
ENSG00000104881.16	38.3985	1.49916	0.565289	2.65202	0.00800129	0.0482746
ENSG00000161036.13	13.5408	1.49694	0.930617	1.60855	0.107716	NA
ENSG00000168002.12	29.6621	1.49616	0.640846	2.33466	0.0195611	0.0913832
ENSG00000128408.9	2.63512	1.49604	2.06835	0.7233	0.469495	NA
ENSG00000165046.13	5.16227	1.49548	1.55698	0.960501	0.336803	NA
ENSG00000128694.12	19.2585	1.49421	0.792169	1.88623	0.0592646	0.196009
ENSG00000095539.15	637.491	1.49403	0.242228	6.16787	6.92178e-10	7.90197e-08
ENSG00000130305.17	22.0656	1.49082	0.761635	1.9574	0.0503009	0.176214
ENSG00000130244.13	13.2587	1.48995	0.984225	1.51383	0.130069	NA
ENSG00000274602.5	76.3897	1.48884	0.410191	3.62962	0.000283839	0.00398176
ENSG00000250842.1	2.83161	1.48705	2.04005	0.728928	0.466046	NA
ENSG00000131788.16	44.0263	1.48687	0.556773	2.67052	0.0075734	0.0464315
ENSG00000250286.2	27.4745	1.4845	0.673293	2.20484	0.0274652	0.115635
ENSG00000196187.12	196.168	1.48363	0.283764	5.22839	1.70991e-07	1.0049e-05
ENSG00000103496.15	33.17	1.48349	0.651334	2.27762	0.0227492	0.101594
ENSG00000258727.1	10.8778	1.48302	1.0336	1.43481	0.151343	NA
ENSG00000130717.13	40.7032	1.48212	0.554387	2.67344	0.00750787	0.0462582
ENSG00000187185.4	5.71776	1.48166	1.516	0.977351	0.328395	NA
ENSG00000085274.16	56.9932	1.48165	0.471309	3.14369	0.00166831	0.0154833
ENSG00000198796.7	5.13446	1.48126	1.55121	0.954904	0.339626	NA
ENSG00000062822.16	113.296	1.48068	0.345348	4.28748	1.80708e-05	0.00045669
ENSG00000012211.13	26.4554	1.4796	0.705931	2.09596	0.0360856	0.139456
ENSG00000106384.12	51.4474	1.47864	0.49118	3.01039	0.0026091	0.0217238
ENSG00000125611.16	18.2819	1.4778	0.882547	1.67447	0.0940385	0.264287
ENSG00000128739.23	0.734505	1.47568	3.45239	0.427439	0.66906	NA
ENSG00000144596.13	0.734505	1.47568	3.45239	0.427439	0.66906	NA
ENSG00000163629.13	0.734505	1.47568	3.45239	0.427439	0.66906	NA
ENSG00000169026.13	0.734505	1.47568	3.45239	0.427439	0.66906	NA
ENSG00000184361.13	0.734505	1.47568	3.45239	0.427439	0.66906	NA
ENSG00000184788.14	0.734505	1.47568	3.45239	0.427439	0.66906	NA
ENSG00000185168.6	0.734505	1.47568	3.45239	0.427439	0.66906	NA
ENSG00000188038.8	0.734505	1.47568	3.45239	0.427439	0.66906	NA
ENSG00000224462.2	0.734505	1.47568	3.45239	0.427439	0.66906	NA
ENSG00000226788.3	0.734505	1.47568	3.45239	0.427439	0.66906	NA
ENSG00000227579.6	0.734505	1.47568	3.45239	0.427439	0.66906	NA
ENSG00000236581.9	0.734505	1.47568	3.45239	0.427439	0.66906	NA
ENSG00000236799.1	0.734505	1.47568	3.45239	0.427439	0.66906	NA
ENSG00000238273.3	0.734505	1.47568	3.45239	0.427439	0.66906	NA
ENSG00000239498.1	0.734505	1.47568	3.45239	0.427439	0.66906	NA
ENSG00000251521.2	0.734505	1.47568	3.45239	0.427439	0.66906	NA
ENSG00000253377.2	0.734505	1.47568	3.45239	0.427439	0.66906	NA
ENSG00000255910.2	0.734505	1.47568	3.45239	0.427439	0.66906	NA
ENSG00000256940.3	0.734505	1.47568	3.45239	0.427439	0.66906	NA
ENSG00000261087.1	0.734505	1.47568	3.45239	0.427439	0.66906	NA
ENSG00000266602.2	0.734505	1.47568	3.45239	0.427439	0.66906	NA
ENSG00000267740.5	0.734505	1.47568	3.45239	0.427439	0.66906	NA
ENSG00000282522.1	0.734505	1.47568	3.45239	0.427439	0.66906	NA
ENSG00000286362.1	0.734505	1.47568	3.45239	0.427439	0.66906	NA
ENSG00000286385.1	0.734505	1.47568	3.45239	0.427439	0.66906	NA
ENSG00000286592.1	0.734505	1.47568	3.45239	0.427439	0.66906	NA
ENSG00000287172.1	0.734505	1.47568	3.45239	0.427439	0.66906	NA
ENSG00000026950.17	26.7309	1.4755	0.677216	2.17877	0.029349	0.121203
ENSG00000243024.7	2.8049	1.47347	2.05515	0.716964	0.473396	NA
ENSG00000273449.1	2.8049	1.47347	2.05515	0.716964	0.473396	NA
ENSG00000177082.13	73.1028	1.47321	0.493119	2.98754	0.00281236	0.0228953
ENSG00000261556.10	10.8233	1.47276	1.03493	1.42306	0.15472	NA
ENSG00000171700.14	13.124	1.47226	0.974669	1.51052	0.13091	NA
ENSG00000126368.6	39.1358	1.47219	0.611436	2.40775	0.0160511	0.0797496
ENSG00000092758.18	252.778	1.4716	0.261863	5.61971	1.91274e-08	1.5445e-06
ENSG00000230415.1	13.9114	1.47129	1.01508	1.44944	0.147215	NA
ENSG00000186787.10	8.55047	1.47122	1.30304	1.12907	0.258868	NA
ENSG00000254290.2	2.58168	1.46974	2.10638	0.697758	0.485328	NA
ENSG00000091073.20	24.8072	1.46964	0.728077	2.01852	0.0435371	0.159974
ENSG00000120896.14	283.506	1.46958	0.242937	6.04923	1.45544e-09	1.57124e-07
ENSG00000166126.11	83.415	1.46913	0.40168	3.65746	0.000254726	0.00365842
ENSG00000161395.14	24.1716	1.46781	0.702352	2.08985	0.0366311	0.140797
ENSG00000167272.11	13.0705	1.46629	0.970265	1.51122	0.130732	NA
ENSG00000131067.17	162.267	1.46582	0.308358	4.75363	1.99793e-06	7.66158e-05
ENSG00000135253.16	16.1799	1.46456	0.852759	1.71744	0.0858994	0.249329
ENSG00000163874.11	43.994	1.46296	0.57271	2.55446	0.0106353	0.0591248
ENSG00000139636.16	26.3398	1.46259	0.683482	2.1399	0.0323627	0.12888
ENSG00000086730.17	5.38439	1.4625	1.44749	1.01037	0.31232	NA
ENSG00000285999.1	5.68885	1.46218	1.52047	0.96166	0.33622	NA
ENSG00000221829.10	50.1736	1.46212	0.520281	2.81025	0.00495038	0.0344956
ENSG00000115085.14	2.8038	1.45937	2.04411	0.713939	0.475265	NA
ENSG00000127366.5	2.8038	1.45937	2.04411	0.713939	0.475265	NA
ENSG00000168056.18	193.517	1.4587	0.280201	5.20589	1.93072e-07	1.10207e-05
ENSG00000133247.14	18.3224	1.45707	0.814926	1.78798	0.0737794	0.225864
ENSG00000132879.14	35.6924	1.45703	0.62583	2.32816	0.0199039	0.0925493
ENSG00000279088.1	32.0466	1.45682	0.653422	2.22953	0.0257789	0.110838
ENSG00000160190.14	2.82943	1.45674	2.10268	0.692803	0.488433	NA
ENSG00000285238.2	2.55497	1.45577	2.14203	0.679621	0.496744	NA
ENSG00000200488.1	7.62724	1.4555	1.42169	1.02378	0.305941	NA
ENSG00000257989.1	2.58059	1.45468	2.07826	0.699952	0.483958	NA
ENSG00000107731.12	2.60621	1.4545	2.11548	0.687551	0.491736	NA
ENSG00000270181.3	5.3833	1.45445	1.45739	0.997982	0.318288	NA
ENSG00000089060.12	20.8474	1.45429	0.771556	1.88487	0.0594468	0.196481
ENSG00000156510.13	60.7016	1.45376	0.538151	2.70139	0.00690498	0.0438773
ENSG00000104936.20	34.8237	1.45355	0.623161	2.33254	0.0196723	0.0918406
ENSG00000214826.5	40.5193	1.45331	0.631976	2.29963	0.0214689	0.0977668
ENSG00000088002.12	0.733411	1.45284	3.70924	0.39168	0.695295	NA
ENSG00000185339.9	0.733411	1.45284	3.70924	0.39168	0.695295	NA
ENSG00000201628.1	0.733411	1.45284	3.70924	0.39168	0.695295	NA
ENSG00000202351.1	0.733411	1.45284	3.70924	0.39168	0.695295	NA
ENSG00000233358.2	0.733411	1.45284	3.70924	0.39168	0.695295	NA
ENSG00000257878.2	0.733411	1.45284	3.70924	0.39168	0.695295	NA
ENSG00000272205.1	0.733411	1.45284	3.70924	0.39168	0.695295	NA
ENSG00000077454.17	11.0443	1.45264	1.07553	1.35062	0.176816	NA
ENSG00000188493.15	142.478	1.45234	0.318339	4.56226	5.0607e-06	0.000163465
ENSG00000160255.18	10.7399	1.45146	1.04645	1.38703	0.165432	NA
ENSG00000172590.18	70.2254	1.45081	0.440381	3.29444	0.00098617	0.0103256
ENSG00000183856.11	142.014	1.45047	0.32479	4.46587	7.97456e-06	0.000241474
ENSG00000143578.16	12.9359	1.4494	0.970457	1.49352	0.135301	NA
ENSG00000102901.13	120.136	1.44886	0.372698	3.88749	0.000101285	0.00179636
ENSG00000225472.2	5.35658	1.44797	1.4528	0.996672	0.318924	NA
ENSG00000165271.17	62.9788	1.44664	0.465394	3.10843	0.00188087	0.0169867
ENSG00000044090.13	149.288	1.44634	0.304369	4.75195	2.01465e-06	7.69595e-05
ENSG00000163576.18	2.77709	1.4463	2.04866	0.705976	0.480203	NA
ENSG00000259865.1	2.77709	1.4463	2.04866	0.705976	0.480203	NA
ENSG00000105655.19	50.9585	1.44549	0.50739	2.84886	0.0043876	0.0316928
ENSG00000072778.20	209.656	1.44525	0.299268	4.82927	1.37032e-06	5.62517e-05
ENSG00000157911.11	147.723	1.44482	0.32018	4.51253	6.40596e-06	0.000201342
ENSG00000266402.4	112.1	1.44421	0.438075	3.29672	0.00097821	0.0102702
ENSG00000124067.17	404.685	1.44336	0.208233	6.93145	4.16544e-12	8.44308e-10
ENSG00000111674.9	90.9176	1.443	0.381582	3.78163	0.000155806	0.00254099
ENSG00000255559.1	2.75146	1.44284	2.11598	0.681875	0.495318	NA
ENSG00000277401.4	2.75146	1.44284	2.11598	0.681875	0.495318	NA
ENSG00000129473.11	7.85592	1.44143	1.20532	1.19589	0.23174	NA
ENSG00000260924.2	2.55387	1.44141	2.09076	0.68942	0.490559	NA
ENSG00000275993.3	2.55387	1.44141	2.09076	0.68942	0.490559	NA
ENSG00000198208.12	52.866	1.44108	0.485182	2.97018	0.00297624	0.0238965
ENSG00000289109.1	7.49912	1.44061	1.33915	1.07576	0.282034	NA
ENSG00000224509.3	2.57949	1.43979	2.09694	0.686616	0.492325	NA
ENSG00000236255.2	29.3484	1.43879	0.642785	2.23836	0.0251974	0.109041
ENSG00000164068.16	234.908	1.43805	0.283881	5.06569	4.06933e-07	1.95249e-05
ENSG00000161513.12	90.6226	1.43789	0.382392	3.76026	0.00016974	0.00272757
ENSG00000064961.19	110.261	1.43781	0.357279	4.02435	5.71327e-05	0.00115334
ENSG00000168096.15	59.7742	1.43737	0.47408	3.03192	0.00243008	0.0204365
ENSG00000136842.14	0.707788	1.43335	3.51783	0.407452	0.683676	NA
ENSG00000143458.12	0.707788	1.43335	3.51783	0.407452	0.683676	NA
ENSG00000170827.9	0.707788	1.43335	3.51783	0.407452	0.683676	NA
ENSG00000174502.19	0.707788	1.43335	3.51783	0.407452	0.683676	NA
ENSG00000227210.2	0.707788	1.43335	3.51783	0.407452	0.683676	NA
ENSG00000229619.5	0.707788	1.43335	3.51783	0.407452	0.683676	NA
ENSG00000236714.3	0.707788	1.43335	3.51783	0.407452	0.683676	NA
ENSG00000244184.1	0.707788	1.43335	3.51783	0.407452	0.683676	NA
ENSG00000266522.1	0.707788	1.43335	3.51783	0.407452	0.683676	NA
ENSG00000276276.4	0.707788	1.43335	3.51783	0.407452	0.683676	NA
ENSG00000280046.1	0.707788	1.43335	3.51783	0.407452	0.683676	NA
ENSG00000287920.1	0.707788	1.43335	3.51783	0.407452	0.683676	NA
ENSG00000288097.1	0.707788	1.43335	3.51783	0.407452	0.683676	NA
ENSG00000124508.17	15.605	1.43298	0.867559	1.65174	0.0985879	0.271691
ENSG00000182173.14	60.5529	1.43278	0.450682	3.17914	0.00147714	0.0141612
ENSG00000164880.16	205.283	1.43172	0.265093	5.40083	6.63348e-08	4.4516e-06
ENSG00000166813.16	94.8913	1.43157	0.370464	3.86426	0.000111425	0.00194837
ENSG00000100003.18	2.77599	1.43061	2.06187	0.693844	0.48778	NA
ENSG00000167994.13	2.77599	1.43061	2.06187	0.693844	0.48778	NA
ENSG00000108439.11	28.7842	1.43031	0.663196	2.15669	0.0310299	0.125894
ENSG00000114993.17	430.055	1.42945	0.202628	7.05453	1.73186e-12	4.0638e-10
ENSG00000228010.6	5.2508	1.4291	1.48703	0.961048	0.336528	NA
ENSG00000237491.10	28.1712	1.4286	0.736707	1.93917	0.052481	0.180637
ENSG00000167992.14	394.988	1.42842	0.242948	5.87951	4.11479e-09	4.04635e-07
ENSG00000073536.18	54.8864	1.42799	0.47986	2.97586	0.00292172	0.0236115
ENSG00000090512.12	2.52715	1.42781	2.11363	0.675524	0.499343	NA
ENSG00000141391.14	58.1912	1.42539	0.466824	3.05338	0.00226277	0.0193573
ENSG00000134253.10	7.74905	1.42384	1.21791	1.16908	0.24237	NA
ENSG00000185189.18	49.6227	1.42126	0.494477	2.87426	0.0040497	0.0296838
ENSG00000065357.20	7.49365	1.42086	1.35067	1.05197	0.292813	NA
ENSG00000267751.6	13.379	1.42085	0.960955	1.47858	0.139251	NA
ENSG00000164796.18	5.32658	1.42022	1.53152	0.927328	0.353756	NA
ENSG00000115282.21	137.489	1.41977	0.327776	4.33155	1.48066e-05	0.000395319
ENSG00000108846.16	215.073	1.41971	0.287261	4.94225	7.72255e-07	3.37887e-05
ENSG00000240038.7	7.69671	1.41932	1.25798	1.12825	0.259214	NA
ENSG00000032444.17	47.2482	1.41918	0.529579	2.67982	0.00736617	0.0456969
ENSG00000187775.17	38.7899	1.41847	0.565285	2.50929	0.0120973	0.065299
ENSG00000185761.11	7.74796	1.41838	1.20973	1.17248	0.241005	NA
ENSG00000197150.13	39.3721	1.41812	0.553664	2.56133	0.0104273	0.0583785
ENSG00000227517.7	2.72365	1.41775	2.0861	0.67962	0.496745	NA
ENSG00000272263.1	2.74927	1.41763	2.05532	0.689735	0.490361	NA
ENSG00000162482.5	4.97087	1.41732	1.56255	0.907056	0.364377	NA
ENSG00000158457.6	13.0222	1.41604	0.940507	1.50561	0.132167	NA
ENSG00000140326.13	64.9807	1.41574	0.437116	3.23882	0.00120024	0.0120778
ENSG00000105397.14	128.527	1.41552	0.330093	4.28824	1.80091e-05	0.000456293
ENSG00000130881.14	52.9733	1.41531	0.500882	2.82563	0.0047188	0.0333099
ENSG00000084110.11	20.1312	1.41485	0.831481	1.7016	0.0888302	0.253838
ENSG00000132109.10	4.9954	1.41372	1.60048	0.883314	0.377067	NA
ENSG00000105875.15	69.2804	1.41338	0.45313	3.11916	0.0018137	0.0164789
ENSG00000130653.16	33.3554	1.41278	0.611514	2.3103	0.0208717	0.0957866
ENSG00000090674.16	23.1882	1.41246	0.715886	1.97303	0.0484921	0.17207
ENSG00000101199.13	442.844	1.41239	0.225505	6.26322	3.77114e-10	4.62407e-08
ENSG00000127578.7	2.52606	1.41208	2.08896	0.67597	0.49906	NA
ENSG00000078061.14	60.5064	1.41038	0.458371	3.07695	0.00209134	0.0183619
ENSG00000175182.15	13.551	1.40921	0.978748	1.43981	0.149921	NA
ENSG00000124574.15	160.538	1.4065	0.298422	4.71313	2.4394e-06	8.8424e-05
ENSG00000066923.18	0.706693	1.4063	3.56546	0.394424	0.693268	NA
ENSG00000070808.17	0.706693	1.4063	3.56546	0.394424	0.693268	NA
ENSG00000115956.10	0.706693	1.4063	3.56546	0.394424	0.693268	NA
ENSG00000140009.19	0.706693	1.4063	3.56546	0.394424	0.693268	NA
ENSG00000153814.13	0.706693	1.4063	3.56546	0.394424	0.693268	NA
ENSG00000157060.16	0.706693	1.4063	3.56546	0.394424	0.693268	NA
ENSG00000162551.14	0.706693	1.4063	3.56546	0.394424	0.693268	NA
ENSG00000165259.14	0.706693	1.4063	3.56546	0.394424	0.693268	NA
ENSG00000226263.1	0.706693	1.4063	3.56546	0.394424	0.693268	NA
ENSG00000235554.1	0.706693	1.4063	3.56546	0.394424	0.693268	NA
ENSG00000238042.5	0.706693	1.4063	3.56546	0.394424	0.693268	NA
ENSG00000242477.1	0.706693	1.4063	3.56546	0.394424	0.693268	NA
ENSG00000244040.7	0.706693	1.4063	3.56546	0.394424	0.693268	NA
ENSG00000254759.1	0.706693	1.4063	3.56546	0.394424	0.693268	NA
ENSG00000257943.2	0.706693	1.4063	3.56546	0.394424	0.693268	NA
ENSG00000260081.2	0.706693	1.4063	3.56546	0.394424	0.693268	NA
ENSG00000261305.2	0.706693	1.4063	3.56546	0.394424	0.693268	NA
ENSG00000265100.1	0.706693	1.4063	3.56546	0.394424	0.693268	NA
ENSG00000265666.1	0.706693	1.4063	3.56546	0.394424	0.693268	NA
ENSG00000273145.1	0.706693	1.4063	3.56546	0.394424	0.693268	NA
ENSG00000284393.1	0.706693	1.4063	3.56546	0.394424	0.693268	NA
ENSG00000154358.23	2.72256	1.40433	2.05794	0.682395	0.494989	NA
ENSG00000282933.3	4.91744	1.40354	1.57987	0.888386	0.374333	NA
ENSG00000181045.15	68.1017	1.40293	0.495494	2.83138	0.00463478	0.0328804
ENSG00000165684.6	200.373	1.40174	0.267587	5.23846	1.61926e-07	9.57292e-06
ENSG00000272141.1	2.69693	1.40156	2.12144	0.660667	0.508826	NA
ENSG00000273148.1	2.74818	1.40127	2.09557	0.668681	0.503699	NA
ENSG00000125967.17	279.977	1.40113	0.24684	5.67624	1.37684e-08	1.18911e-06
ENSG00000134398.15	50.479	1.40102	0.537529	2.6064	0.00915	0.0531139
ENSG00000027847.14	49.1576	1.40088	0.495615	2.82654	0.00470544	0.0332393
ENSG00000013563.14	15.9412	1.40047	0.872321	1.60546	0.108393	0.288118
ENSG00000166012.17	818.068	1.40014	0.19321	7.24673	4.26952e-13	1.14608e-10
ENSG00000237296.10	2.49934	1.39847	2.09978	0.666007	0.505407	NA
ENSG00000225855.7	7.71796	1.3983	1.22845	1.13826	0.255011	NA
ENSG00000142330.20	49.8371	1.39795	0.517001	2.70397	0.00685171	0.043687
ENSG00000197530.13	51.3426	1.39774	0.51305	2.72438	0.00644218	0.0418468
ENSG00000151789.12	5.24643	1.39745	1.48433	0.94147	0.346464	NA
ENSG00000204237.5	10.0603	1.3973	1.11762	1.25024	0.211211	NA
ENSG00000214193.11	121.445	1.39599	0.336162	4.15273	3.28535e-05	0.000746684
ENSG00000037897.17	38.0214	1.39473	0.587007	2.376	0.0175013	0.0847502
ENSG00000196476.12	91.3126	1.3944	0.385185	3.62009	0.000294498	0.00409084
ENSG00000177380.14	51.538	1.39304	0.509208	2.7357	0.00622473	0.0407541
ENSG00000099326.9	38.907	1.39234	0.562118	2.47696	0.0132509	0.0694132
ENSG00000105072.9	33.6093	1.39141	0.591917	2.35069	0.0187389	0.0886857
ENSG00000176170.14	120.124	1.3912	0.375417	3.70574	0.000210775	0.00320095
ENSG00000198026.8	142.527	1.39016	0.32017	4.34194	1.4123e-05	0.000380136
ENSG00000226009.2	7.91664	1.38991	1.20661	1.15192	0.249354	NA
ENSG00000140553.18	49.619	1.38903	0.516344	2.69013	0.00714249	0.0448131
ENSG00000189410.12	9.8005	1.38901	1.2381	1.12189	0.261909	NA
ENSG00000143369.15	7.66452	1.38851	1.2179	1.14008	0.254252	NA
ENSG00000104371.5	0.68107	1.38846	3.66614	0.378725	0.704892	NA
ENSG00000152137.8	0.68107	1.38846	3.66614	0.378725	0.704892	NA
ENSG00000174348.14	0.68107	1.38846	3.66614	0.378725	0.704892	NA
ENSG00000196154.12	0.68107	1.38846	3.66614	0.378725	0.704892	NA
ENSG00000225077.3	0.68107	1.38846	3.66614	0.378725	0.704892	NA
ENSG00000225279.2	0.68107	1.38846	3.66614	0.378725	0.704892	NA
ENSG00000231023.8	0.68107	1.38846	3.66614	0.378725	0.704892	NA
ENSG00000251954.1	0.68107	1.38846	3.66614	0.378725	0.704892	NA
ENSG00000270091.1	0.68107	1.38846	3.66614	0.378725	0.704892	NA
ENSG00000275638.1	0.68107	1.38846	3.66614	0.378725	0.704892	NA
ENSG00000105419.18	2.72146	1.38791	2.07667	0.668335	0.50392	NA
ENSG00000011143.19	48.2727	1.38758	0.516673	2.6856	0.00724004	0.0452536
ENSG00000028839.10	25.9159	1.38754	0.6719	2.0651	0.0389139	0.147235
ENSG00000186185.14	272.219	1.3866	0.236005	5.87529	4.22103e-09	4.11012e-07
ENSG00000116337.20	117.151	1.38639	0.361979	3.83003	0.000128129	0.0021828
ENSG00000106348.18	31.7167	1.38529	0.649319	2.13345	0.0328878	0.130569
ENSG00000254473.2	2.47262	1.38458	2.12137	0.65268	0.513963	NA
ENSG00000159958.7	7.66343	1.38376	1.23263	1.12261	0.261604	NA
ENSG00000172375.14	35.2838	1.38358	0.601897	2.2987	0.0215218	0.0978652
ENSG00000180116.15	5.19299	1.38355	1.46728	0.942936	0.345714	NA
ENSG00000092096.19	4.91415	1.38299	1.5962	0.866422	0.386259	NA
ENSG00000196981.4	2.49825	1.38226	2.10207	0.657572	0.510813	NA
ENSG00000079616.14	170.461	1.38144	0.292989	4.71499	2.41717e-06	8.79391e-05
ENSG00000215790.8	7.88883	1.37992	1.20878	1.14158	0.253628	NA
ENSG00000127054.22	132.04	1.37882	0.339276	4.06401	4.82377e-05	0.00101311
ENSG00000258646.1	5.47074	1.37863	1.54437	0.892676	0.37203	NA
ENSG00000198467.16	24.0244	1.37763	0.773891	1.78014	0.0750535	0.228535
ENSG00000149809.17	45.2274	1.37705	0.539143	2.55414	0.010645	0.0591308
ENSG00000213700.3	5.16627	1.37684	1.46327	0.940932	0.34674	NA
ENSG00000115073.8	76.678	1.37564	0.401565	3.4257	0.000613213	0.00714145
ENSG00000147403.18	120.904	1.37551	0.351693	3.91111	9.18723e-05	0.00166575
ENSG00000218336.9	2.66912	1.37542	2.09268	0.65725	0.51102	NA
ENSG00000275131.3	12.4974	1.37538	0.994367	1.38317	0.166612	NA
ENSG00000128298.18	115.028	1.37533	0.342319	4.01767	5.87757e-05	0.00117694
ENSG00000237476.1	2.69474	1.3746	2.06749	0.664865	0.506137	NA
ENSG00000242110.8	2.69474	1.3746	2.06749	0.664865	0.506137	NA
ENSG00000109576.14	99.5516	1.37437	0.371968	3.69486	0.000220008	0.00328096
ENSG00000172977.13	28.1192	1.37436	0.648162	2.12039	0.0339733	0.133643
ENSG00000233927.5	24.8858	1.37149	0.747577	1.83458	0.0665683	0.210761
ENSG00000142765.18	52.2101	1.36953	0.529048	2.58867	0.0096346	0.0549948
ENSG00000104872.11	52.8234	1.36941	0.495503	2.76368	0.00571535	0.0383029
ENSG00000286600.1	5.1908	1.36915	1.53245	0.893439	0.371622	NA
ENSG00000163435.16	2.47153	1.36814	2.10055	0.651328	0.514835	NA
ENSG00000289560.1	2.47153	1.36814	2.10055	0.651328	0.514835	NA
ENSG00000171161.13	25.9744	1.36777	0.685028	1.99666	0.0458621	0.16606
ENSG00000288673.1	10.2012	1.367	1.07479	1.27188	0.203414	NA
ENSG00000108773.11	104.021	1.36656	0.393581	3.47213	0.000516349	0.00624753
ENSG00000145191.15	94.5624	1.36564	0.374157	3.64991	0.000262333	0.00374892
ENSG00000023892.11	40.3739	1.36412	0.546116	2.49787	0.0124943	0.0667167
ENSG00000125089.18	110.698	1.36381	0.387107	3.52307	0.000426573	0.00541088
ENSG00000101412.13	147.784	1.36295	0.334465	4.075	4.60137e-05	0.000976513
ENSG00000146410.12	29.4826	1.36251	0.694542	1.96174	0.0497923	0.174933
ENSG00000265888.3	12.3906	1.36244	0.982905	1.38614	0.165705	NA
ENSG00000130475.15	20.7803	1.36181	0.764488	1.78133	0.0748582	0.228311
ENSG00000002746.15	0.679976	1.36142	3.55924	0.382502	0.702089	NA
ENSG00000122584.13	0.679976	1.36142	3.55924	0.382502	0.702089	NA
ENSG00000129038.16	0.679976	1.36142	3.55924	0.382502	0.702089	NA
ENSG00000147573.17	0.679976	1.36142	3.55924	0.382502	0.702089	NA
ENSG00000152705.8	0.679976	1.36142	3.55924	0.382502	0.702089	NA
ENSG00000152939.17	0.679976	1.36142	3.55924	0.382502	0.702089	NA
ENSG00000164675.11	0.679976	1.36142	3.55924	0.382502	0.702089	NA
ENSG00000167483.19	0.679976	1.36142	3.55924	0.382502	0.702089	NA
ENSG00000167646.14	0.679976	1.36142	3.55924	0.382502	0.702089	NA
ENSG00000178053.20	0.679976	1.36142	3.55924	0.382502	0.702089	NA
ENSG00000223647.1	0.679976	1.36142	3.55924	0.382502	0.702089	NA
ENSG00000224164.2	0.679976	1.36142	3.55924	0.382502	0.702089	NA
ENSG00000226609.2	0.679976	1.36142	3.55924	0.382502	0.702089	NA
ENSG00000230102.8	0.679976	1.36142	3.55924	0.382502	0.702089	NA
ENSG00000234884.2	0.679976	1.36142	3.55924	0.382502	0.702089	NA
ENSG00000237640.1	0.679976	1.36142	3.55924	0.382502	0.702089	NA
ENSG00000242791.2	0.679976	1.36142	3.55924	0.382502	0.702089	NA
ENSG00000248309.8	0.679976	1.36142	3.55924	0.382502	0.702089	NA
ENSG00000248583.1	0.679976	1.36142	3.55924	0.382502	0.702089	NA
ENSG00000250571.7	0.679976	1.36142	3.55924	0.382502	0.702089	NA
ENSG00000254444.1	0.679976	1.36142	3.55924	0.382502	0.702089	NA
ENSG00000255136.3	0.679976	1.36142	3.55924	0.382502	0.702089	NA
ENSG00000257986.3	0.679976	1.36142	3.55924	0.382502	0.702089	NA
ENSG00000258631.3	0.679976	1.36142	3.55924	0.382502	0.702089	NA
ENSG00000259005.1	0.679976	1.36142	3.55924	0.382502	0.702089	NA
ENSG00000261766.1	0.679976	1.36142	3.55924	0.382502	0.702089	NA
ENSG00000277654.6	0.679976	1.36142	3.55924	0.382502	0.702089	NA
ENSG00000278376.1	0.679976	1.36142	3.55924	0.382502	0.702089	NA
ENSG00000279613.1	0.679976	1.36142	3.55924	0.382502	0.702089	NA
ENSG00000280145.3	0.679976	1.36142	3.55924	0.382502	0.702089	NA
ENSG00000282863.1	0.679976	1.36142	3.55924	0.382502	0.702089	NA
ENSG00000285080.1	0.679976	1.36142	3.55924	0.382502	0.702089	NA
ENSG00000286193.3	0.679976	1.36142	3.55924	0.382502	0.702089	NA
ENSG00000286575.1	0.679976	1.36142	3.55924	0.382502	0.702089	NA
ENSG00000288743.1	0.679976	1.36142	3.55924	0.382502	0.702089	NA
ENSG00000289121.1	0.679976	1.36142	3.55924	0.382502	0.702089	NA
ENSG00000258052.1	2.66803	1.36105	2.06797	0.658157	0.510437	NA
ENSG00000272195.1	2.66803	1.36105	2.06797	0.658157	0.510437	NA
ENSG00000169629.12	7.80758	1.36075	1.2107	1.12393	0.261042	NA
ENSG00000272807.1	7.80758	1.36075	1.2107	1.12393	0.261042	NA
ENSG00000136856.18	147.497	1.36057	0.332762	4.08871	4.33784e-05	0.000934564
ENSG00000198931.11	53.7675	1.35913	0.477019	2.84921	0.00438275	0.0316808
ENSG00000197837.4	7.55546	1.35897	1.22453	1.10979	0.26709	NA
ENSG00000140876.11	17.4756	1.35779	0.822031	1.65175	0.0985846	0.271691
ENSG00000238105.7	87.057	1.35732	0.385491	3.52101	0.000429912	0.00543243
ENSG00000196547.15	108.878	1.35644	0.356255	3.80749	0.000140384	0.00235125
ENSG00000012061.16	20.0667	1.35588	0.767331	1.76701	0.0772274	0.233777
ENSG00000103249.18	93.4594	1.35428	0.383455	3.53178	0.00041278	0.00526281
ENSG00000237172.4	2.44481	1.35417	2.10949	0.64194	0.520912	NA
ENSG00000262730.1	2.44481	1.35417	2.10949	0.64194	0.520912	NA
ENSG00000272148.1	2.44481	1.35417	2.10949	0.64194	0.520912	NA
ENSG00000137802.14	59.8139	1.35358	0.502438	2.69403	0.00705929	0.0444597
ENSG00000070610.14	129.77	1.35325	0.318631	4.24709	2.16567e-05	0.000530687
ENSG00000188747.9	31.5593	1.35298	0.685731	1.97305	0.0484903	0.17207
ENSG00000179943.8	20.9523	1.35274	0.793373	1.70505	0.0881857	0.252993
ENSG00000079462.8	7.22319	1.35268	1.3368	1.01188	0.311598	NA
ENSG00000142303.14	2.47044	1.35264	2.13234	0.634342	0.525857	NA
ENSG00000198198.17	149.727	1.35222	0.309265	4.37237	1.22905e-05	0.000337209
ENSG00000125450.11	193.893	1.3516	0.275156	4.91214	9.00882e-07	3.85671e-05
ENSG00000130762.15	70.0325	1.35112	0.428533	3.15289	0.00161664	0.0151334
ENSG00000214176.10	66.4665	1.35052	0.436029	3.09731	0.00195288	0.0175054
ENSG00000184319.17	5.38949	1.35009	1.54469	0.874019	0.382108	NA
ENSG00000153443.13	44.9844	1.35004	0.528143	2.5562	0.0105823	0.0590138
ENSG00000269713.8	20.6446	1.34896	0.764816	1.76377	0.0777714	0.234758
ENSG00000284454.2	13.1436	1.34887	0.984925	1.36951	0.17084	NA
ENSG00000163617.11	14.9005	1.3487	0.898712	1.50071	0.133432	NA
ENSG00000075399.14	90.2402	1.34857	0.379681	3.55185	0.000382527	0.0049859
ENSG00000099834.19	0.678881	1.34856	4.81533	0.280056	0.779435	NA
ENSG00000167083.7	0.678881	1.34856	4.81533	0.280056	0.779435	NA
ENSG00000223174.1	0.678881	1.34856	4.81533	0.280056	0.779435	NA
ENSG00000251388.1	0.678881	1.34856	4.81533	0.280056	0.779435	NA
ENSG00000215417.13	106.813	1.34805	0.378136	3.56499	0.00036387	0.00482451
ENSG00000206772.1	13.323	1.34769	1.17342	1.14851	0.250757	NA
ENSG00000278458.4	2.64131	1.3469	2.07845	0.64803	0.516966	NA
ENSG00000117399.14	30.8648	1.34682	0.64686	2.08209	0.0373343	0.142892
ENSG00000114745.14	35.1861	1.34491	0.578726	2.32392	0.0201297	0.0931631
ENSG00000115421.13	79.4455	1.34442	0.415555	3.23524	0.00121541	0.0121934
ENSG00000131951.11	2.66693	1.34389	2.09289	0.642124	0.520793	NA
ENSG00000141738.14	97.0492	1.34347	0.413247	3.25101	0.00114996	0.0117022
ENSG00000152359.15	56.1552	1.34297	0.479468	2.80096	0.0050951	0.0353631
ENSG00000157601.15	13.1671	1.34199	1.01215	1.32588	0.184879	NA
ENSG00000172663.9	22.9536	1.34187	0.714597	1.8778	0.0604087	0.198784
ENSG00000131730.16	5.05831	1.3411	1.46791	0.913615	0.360919	NA
ENSG00000241852.11	5.05831	1.3411	1.46791	0.913615	0.360919	NA
ENSG00000135454.14	20.2076	1.34081	0.75723	1.77068	0.0766144	0.232346
ENSG00000007541.17	17.843	1.34063	0.805762	1.66381	0.0961512	0.267656
ENSG00000215126.11	17.843	1.34063	0.805762	1.66381	0.0961512	0.267656
ENSG00000143486.16	73.4372	1.34052	0.424644	3.15681	0.00159505	0.0150304
ENSG00000261971.9	20.5366	1.33983	0.763535	1.75478	0.0792976	0.237468
ENSG00000181031.16	10.0398	1.3392	1.11612	1.19987	0.23019	NA
ENSG00000128159.12	66.6718	1.3383	0.453997	2.94782	0.00320023	0.0251263
ENSG00000010379.16	2.39247	1.33776	2.27809	0.587231	0.557048	NA
ENSG00000100151.16	48.494	1.33769	0.510079	2.62251	0.00872845	0.0511753
ENSG00000137218.10	32.4847	1.33699	0.604893	2.21029	0.0270852	0.114622
ENSG00000172345.14	7.69962	1.33654	1.21635	1.09881	0.271851	NA
ENSG00000186318.18	42.4967	1.33615	0.527155	2.53464	0.0112563	0.0616307
ENSG00000118515.12	75.2537	1.33427	0.410186	3.25285	0.00114254	0.0116626
ENSG00000233967.7	12.4791	1.33419	0.948242	1.40701	0.159424	NA
ENSG00000120699.14	91.5122	1.33369	0.4012	3.32424	0.000886589	0.00946839
ENSG00000234545.8	123.969	1.33361	0.336412	3.96422	7.36356e-05	0.00140987
ENSG00000130427.3	15.1204	1.33322	0.865107	1.54111	0.123291	NA
ENSG00000159214.13	7.69852	1.33096	1.21527	1.0952	0.273431	NA
ENSG00000286369.2	2.64021	1.33023	2.08075	0.6393	0.522628	NA
ENSG00000131379.10	8.00408	1.33009	1.31413	1.01215	0.311466	NA
ENSG00000073050.12	37.0772	1.32997	0.570534	2.3311	0.0197479	0.0920397
ENSG00000241506.1	0.654353	1.32973	4.80783	0.276575	0.782107	NA
ENSG00000287776.2	0.654353	1.32973	4.80783	0.276575	0.782107	NA
ENSG00000139597.18	48.7871	1.32884	0.536777	2.47559	0.0133017	0.0696061
ENSG00000286753.2	10.6988	1.32856	1.18959	1.11682	0.26407	NA
ENSG00000176092.17	10.1133	1.32818	1.07139	1.23968	0.215094	NA
ENSG00000070444.15	68.3744	1.32812	0.432411	3.07143	0.00213038	0.0185604
ENSG00000084774.14	205.989	1.32761	0.272985	4.86331	1.15442e-06	4.83783e-05
ENSG00000060971.19	275.104	1.32697	0.281317	4.71698	2.39371e-06	8.74056e-05
ENSG00000013573.17	148.295	1.32639	0.335042	3.95889	7.53e-05	0.00142998
ENSG00000213793.6	12.6511	1.32568	0.964237	1.37485	0.169177	NA
ENSG00000108352.13	73.8331	1.32514	0.450985	2.93832	0.00329993	0.0256655
ENSG00000131183.11	2.44262	1.32402	2.18429	0.606156	0.544411	NA
ENSG00000273850.3	16.8707	1.3237	0.87761	1.5083	0.131478	0.32646
ENSG00000165698.16	2.417	1.3228	2.11312	0.625994	0.531319	NA
ENSG00000175573.7	2.417	1.3228	2.11312	0.625994	0.531319	NA
ENSG00000204442.4	2.417	1.3228	2.11312	0.625994	0.531319	NA
ENSG00000268400.5	2.417	1.3228	2.11312	0.625994	0.531319	NA
ENSG00000184207.9	39.5048	1.32197	0.552229	2.39388	0.0166714	0.0819564
ENSG00000033100.17	59.165	1.32187	0.488056	2.70843	0.00676024	0.0433738
ENSG00000237525.7	5.30824	1.32091	1.54685	0.853933	0.393142	NA
ENSG00000226742.4	45.4863	1.32036	0.614704	2.14796	0.0317172	0.12733
ENSG00000145476.16	62.1056	1.31813	0.44102	2.98882	0.00280058	0.0228226
ENSG00000087076.9	2.6135	1.31639	2.07885	0.63323	0.526583	NA
ENSG00000168060.16	59.7643	1.31577	0.44779	2.93836	0.0032995	0.0256655
ENSG00000107831.14	0.653258	1.31569	3.6193	0.363521	0.716216	NA
ENSG00000112406.5	0.653258	1.31569	3.6193	0.363521	0.716216	NA
ENSG00000128683.14	0.653258	1.31569	3.6193	0.363521	0.716216	NA
ENSG00000132749.11	0.653258	1.31569	3.6193	0.363521	0.716216	NA
ENSG00000149489.9	0.653258	1.31569	3.6193	0.363521	0.716216	NA
ENSG00000151468.11	0.653258	1.31569	3.6193	0.363521	0.716216	NA
ENSG00000155816.21	0.653258	1.31569	3.6193	0.363521	0.716216	NA
ENSG00000176681.14	0.653258	1.31569	3.6193	0.363521	0.716216	NA
ENSG00000179930.6	0.653258	1.31569	3.6193	0.363521	0.716216	NA
ENSG00000180316.13	0.653258	1.31569	3.6193	0.363521	0.716216	NA
ENSG00000187862.13	0.653258	1.31569	3.6193	0.363521	0.716216	NA
ENSG00000188761.13	0.653258	1.31569	3.6193	0.363521	0.716216	NA
ENSG00000212694.8	0.653258	1.31569	3.6193	0.363521	0.716216	NA
ENSG00000225518.3	0.653258	1.31569	3.6193	0.363521	0.716216	NA
ENSG00000230448.5	0.653258	1.31569	3.6193	0.363521	0.716216	NA
ENSG00000230606.11	0.653258	1.31569	3.6193	0.363521	0.716216	NA
ENSG00000232818.2	0.653258	1.31569	3.6193	0.363521	0.716216	NA
ENSG00000240370.6	0.653258	1.31569	3.6193	0.363521	0.716216	NA
ENSG00000248240.1	0.653258	1.31569	3.6193	0.363521	0.716216	NA
ENSG00000251637.6	0.653258	1.31569	3.6193	0.363521	0.716216	NA
ENSG00000260500.1	0.653258	1.31569	3.6193	0.363521	0.716216	NA
ENSG00000269425.1	0.653258	1.31569	3.6193	0.363521	0.716216	NA
ENSG00000272622.2	0.653258	1.31569	3.6193	0.363521	0.716216	NA
ENSG00000273590.5	0.653258	1.31569	3.6193	0.363521	0.716216	NA
ENSG00000275944.1	0.653258	1.31569	3.6193	0.363521	0.716216	NA
ENSG00000277639.2	0.653258	1.31569	3.6193	0.363521	0.716216	NA
ENSG00000286912.1	0.653258	1.31569	3.6193	0.363521	0.716216	NA
ENSG00000287566.1	0.653258	1.31569	3.6193	0.363521	0.716216	NA
ENSG00000289602.1	0.653258	1.31569	3.6193	0.363521	0.716216	NA
ENSG00000253540.6	15.0359	1.31467	0.874003	1.5042	0.13253	NA
ENSG00000186204.15	88.8919	1.31384	0.388461	3.38218	0.000719131	0.00806141
ENSG00000126522.17	59.4566	1.31347	0.452686	2.9015	0.00371377	0.0279131
ENSG00000126456.16	45.797	1.31339	0.579427	2.2667	0.0234083	0.103467
ENSG00000106009.16	44.8492	1.31312	0.523531	2.50819	0.012135	0.0653399
ENSG00000051128.19	12.6723	1.31245	0.967189	1.35698	0.174788	NA
ENSG00000082512.15	4.97706	1.31141	1.47566	0.888694	0.374168	NA
ENSG00000130304.17	19.6818	1.30977	0.760843	1.72148	0.0851645	0.247978
ENSG00000101246.20	134.273	1.30947	0.34142	3.83537	0.000125375	0.00214325
ENSG00000163472.19	10.5909	1.30942	1.19276	1.0978	0.27229	NA
ENSG00000160741.17	66.4507	1.30893	0.471784	2.77442	0.00553006	0.0374911
ENSG00000172432.19	79.228	1.30876	0.393455	3.32633	0.000879986	0.00940799
[truncated: 24,270 more rows]

## Sheet: NT, SON, exon
Geneid	baseMean	log2FoldChange	lfcSE	stat	pvalue	padj
ENSG00000137204.15	37.2828	7.57165	1.53338	4.93787	7.8982e-07	1.35267e-05
ENSG00000213658.13	35.2435	7.48721	1.54335	4.85128	1.2267e-06	1.99359e-05
ENSG00000243708.11	34.9707	7.47663	1.54187	4.84905	1.24052e-06	2.00924e-05
ENSG00000169750.9	32.8121	7.38298	1.55279	4.75467	1.98775e-06	3.02265e-05
ENSG00000205517.13	27.0388	7.10567	1.56176	4.54978	5.37032e-06	7.21097e-05
ENSG00000168010.11	22.8069	6.86167	1.57606	4.35369	1.33864e-05	0.000161734
ENSG00000135587.9	20.6824	6.72259	1.58626	4.23802	2.25505e-05	0.000257593
ENSG00000166816.15	15.8332	6.33328	1.62515	3.89705	9.73733e-05	0.000923229
ENSG00000160813.7	15.7343	6.32362	1.62739	3.88576	0.000102012	0.000958835
ENSG00000274582.1	15.5706	6.31444	1.62527	3.88518	0.000102256	0.000959612
ENSG00000280498.1	15.5706	6.31444	1.62527	3.88518	0.000102256	0.000959612
ENSG00000224420.4	15.1682	6.26806	1.64206	3.81719	0.000134979	0.00120242
ENSG00000110881.12	14.9738	6.25718	1.63076	3.83698	0.000124557	0.00112694
ENSG00000077463.15	14.2713	6.17976	1.65332	3.73778	0.000185649	0.00156614
ENSG00000200983.1	14.1793	6.17614	1.63995	3.76605	0.000165849	0.0014346
ENSG00000198467.16	14.0224	6.16035	1.64165	3.75253	0.000175059	0.00150013
ENSG00000179698.14	13.7666	6.13331	1.64512	3.72819	0.000192858	0.00161554
ENSG00000164877.19	75.4667	6.12924	1.09794	5.58247	2.37123e-08	6.22095e-07
ENSG00000117425.14	13.6848	6.12135	1.65219	3.70498	0.000211406	0.0017378
ENSG00000115257.15	13.6541	6.12016	1.64812	3.71342	0.000204476	0.00169032
ENSG00000255343.1	13.296	6.08393	1.65068	3.68571	0.000228065	0.00185072
ENSG00000182796.15	12.6993	6.01648	1.65983	3.62476	0.00028923	0.00226099
ENSG00000274544.1	12.6072	6.01295	1.66632	3.60852	0.000307955	0.00238241
ENSG00000039650.12	68.3269	5.99356	1.10841	5.40737	6.39565e-08	1.49111e-06
ENSG00000238597.1	12.1707	5.95715	1.6668	3.57399	0.000351576	0.0026731
ENSG00000135502.19	12.0718	5.94454	1.66857	3.56265	0.000367134	0.00277021
ENSG00000196436.9	11.8911	5.91801	1.67961	3.52345	0.000425969	0.00312111
ENSG00000105072.9	11.7717	5.90954	1.67333	3.53159	0.000413065	0.00304556
ENSG00000258728.2	11.6899	5.89536	1.67804	3.51325	0.000442658	0.00322589
ENSG00000277971.1	11.4137	5.86757	1.68162	3.48924	0.000484391	0.00347069
ENSG00000249201.2	31.374	5.86074	1.52124	3.85261	0.000116867	0.0010736
ENSG00000186715.11	11.2738	5.8468	1.68201	3.47607	0.000508814	0.00360457
ENSG00000200889.1	11.1373	5.82821	4.7871	1.21748	0.22342	0.401021
ENSG00000207554.1	11.134	5.82571	1.6868	3.45371	0.000552926	0.00386433
ENSG00000197858.11	59.9088	5.77826	1.10941	5.2084	1.90471e-07	3.88659e-06
ENSG00000160117.16	10.7214	5.77088	1.69536	3.40392	0.00066427	0.00452866
ENSG00000160781.17	10.6464	5.76564	1.69459	3.40238	0.000668021	0.00454887
ENSG00000269469.1	10.4554	5.72932	1.71893	3.33308	0.000858899	0.00559644
ENSG00000285583.1	10.3633	5.72463	1.7001	3.36723	0.000759267	0.00507183
ENSG00000213221.5	10.3531	5.71806	1.70856	3.34671	0.000817757	0.0053991
ENSG00000267288.2	10.3088	5.71388	1.70458	3.35208	0.000802076	0.00531615
ENSG00000102890.16	84.5795	5.70665	0.920849	6.19716	5.74917e-10	2.17866e-08
ENSG00000135469.14	10.1076	5.68793	1.70599	3.33409	0.000855777	0.00558356
ENSG00000213901.11	10.0939	5.68517	1.70692	3.33066	0.000866416	0.00563926
ENSG00000200867.1	84.0493	5.66189	1.81832	3.11381	0.00184688	0.0105941
ENSG00000187961.15	82.1207	5.66058	0.936662	6.04335	1.50944e-09	5.17763e-08
ENSG00000109736.15	54.8219	5.66052	1.11399	5.08132	3.74828e-07	7.06844e-06
ENSG00000228109.2	9.8075	5.64603	1.71254	3.29687	0.000977677	0.00625096
ENSG00000180747.15	9.71199	5.62614	1.72209	3.26704	0.00108679	0.00682071
ENSG00000235954.8	9.46648	5.59408	1.72098	3.25053	0.00115191	0.00717287
ENSG00000201208.1	9.47327	5.58605	1.74683	3.19782	0.0013847	0.00837018
ENSG00000235333.3	129.128	5.58227	0.740015	7.54346	4.5768e-14	3.84741e-12
ENSG00000272661.1	9.33352	5.58062	1.73412	3.21812	0.00129032	0.00790281
ENSG00000005238.20	9.2414	5.55539	1.73162	3.20821	0.00133562	0.00813435
ENSG00000213397.12	9.14936	5.55076	1.73562	3.19815	0.00138314	0.00836823
ENSG00000142539.9	9.05386	5.52948	1.73199	3.19255	0.00141022	0.00848907
ENSG00000201512.1	9.07089	5.52799	1.73746	3.18165	0.00146439	0.00872711
ENSG00000106404.14	24.4719	5.49475	1.54701	3.55185	0.000382532	0.00285929
ENSG00000168970.22	48.0708	5.47841	1.13234	4.83812	1.31071e-06	2.10872e-05
ENSG00000135722.9	8.68556	5.46666	1.74567	3.13156	0.0017388	0.0100807
ENSG00000104863.12	8.58327	5.4538	1.74549	3.1245	0.00178106	0.0102857
ENSG00000213366.13	8.52869	5.44075	1.74972	3.10949	0.00187409	0.0107192
ENSG00000269352.1	23.5297	5.42271	1.54747	3.50425	0.000457895	0.00331266
ENSG00000135253.16	8.24564	5.38927	1.76517	3.05312	0.00226476	0.0124698
ENSG00000263968.2	8.12632	5.37735	1.76192	3.05198	0.00227337	0.0125056
ENSG00000111325.16	22.5067	5.36386	1.55001	3.46054	0.000539095	0.00378763
ENSG00000214796.9	8.0581	5.3601	1.76346	3.03953	0.00236945	0.0129092
ENSG00000158106.14	7.93192	5.33399	1.77377	3.00714	0.00263718	0.0140098
ENSG00000220785.8	7.82624	5.32516	1.77621	2.99804	0.00271719	0.0143582
ENSG00000205436.8	173.432	5.31359	0.60758	8.7455	2.22039e-18	5.19701e-16
ENSG00000253716.7	7.77166	5.31095	1.77276	2.99587	0.00273664	0.0144418
ENSG00000091592.16	7.73073	5.30012	1.77526	2.98555	0.00283067	0.0148396
ENSG00000278876.1	7.68641	5.29476	1.77583	2.98157	0.00286777	0.015003
ENSG00000221381.1	7.60115	5.2784	1.779	2.96705	0.0030067	0.0155809
ENSG00000157992.12	7.55683	5.27293	1.78302	2.95731	0.00310334	0.0159473
ENSG00000132744.8	7.51929	5.25629	1.79069	2.93534	0.00333182	0.0169026
ENSG00000202512.1	7.492	5.24902	1.79923	2.91738	0.00352989	0.0176895
ENSG00000235897.1	7.44429	5.24885	1.78525	2.94012	0.00328087	0.0166935
ENSG00000102312.24	7.37268	5.23574	1.78857	2.92733	0.00341887	0.0172563
ENSG00000105376.5	7.35904	5.23195	1.78859	2.92518	0.00344254	0.0173539
ENSG00000187583.11	20.3559	5.22382	1.56568	3.33645	0.000848544	0.0055441
ENSG00000106089.12	20.1956	5.2144	1.56259	3.33702	0.000846832	0.00554202
ENSG00000185324.22	7.27717	5.20909	1.80028	2.89349	0.00380987	0.0188317
ENSG00000203709.12	7.21921	5.19941	1.79826	2.89135	0.0038359	0.0189525
ENSG00000142102.16	60.295	5.19396	0.945032	5.49606	3.88368e-08	9.57841e-07
ENSG00000284254.3	6.91234	5.15164	1.83726	2.80398	0.00504755	0.0235638
ENSG00000207357.1	6.87827	5.14892	1.97927	2.60142	0.00928392	0.0379658
ENSG00000200312.1	38.3315	5.14413	1.17232	4.38799	1.14403e-05	0.000140932
ENSG00000215559.8	6.90209	5.1424	1.8108	2.83984	0.00451355	0.0215686
ENSG00000182685.8	6.90548	5.13624	1.81037	2.83712	0.00455218	0.0217358
ENSG00000197558.13	19.2739	5.12458	1.5726	3.25867	0.00111935	0.00701081
ENSG00000127415.13	6.83726	5.11621	1.83075	2.7946	0.00519647	0.0240428
ENSG00000200879.1	6.79294	5.1098	1.82138	2.80546	0.0050245	0.0234906
ENSG00000179832.18	74.9332	5.106	0.832216	6.13543	8.49296e-10	3.10983e-08
ENSG00000166343.10	6.71794	5.10163	1.81746	2.80701	0.00500044	0.0233988
ENSG00000275223.1	18.8851	5.09735	1.56908	3.24863	0.00115961	0.00721605
ENSG00000197444.10	18.8885	5.09505	1.57349	3.23806	0.00120345	0.00744716
ENSG00000100288.20	74.2478	5.0926	0.831902	6.12163	9.26237e-10	3.34033e-08
ENSG00000100253.13	6.69404	5.0871	1.83118	2.77804	0.00546884	0.0249929
ENSG00000247982.7	6.64972	5.08069	1.82432	2.78497	0.00535323	0.0246249
ENSG00000239415.1	6.53378	5.05964	1.82589	2.77106	0.00558749	0.0254087
ENSG00000173209.23	109.313	5.05026	0.692927	7.2883	3.13901e-13	2.24373e-11
ENSG00000145214.14	54.6138	5.0465	0.951757	5.3023	1.14353e-07	2.48639e-06
ENSG00000130270.16	6.4076	5.02729	1.83626	2.73778	0.00618558	0.0275409
ENSG00000285188.1	6.33599	5.01198	1.83856	2.72603	0.00641018	0.0283491
ENSG00000163959.10	6.35303	5.01005	1.8553	2.7004	0.00692571	0.0301613
ENSG00000089692.9	6.30531	5.0099	1.83827	2.72533	0.00642364	0.0283891
ENSG00000201428.1	35.3396	5.00252	1.29812	3.85367	0.000116362	0.00107095
ENSG00000244165.2	17.4505	4.99649	1.58404	3.15427	0.00160898	0.00944729
ENSG00000161265.15	17.6813	4.99376	1.58952	3.14168	0.00167982	0.00980062
ENSG00000172613.8	69.8272	4.99061	0.83758	5.95836	2.54775e-09	8.10999e-08
ENSG00000099840.14	6.20641	4.98542	1.84323	2.70471	0.00683633	0.0299069
ENSG00000231154.1	6.20641	4.98542	1.84323	2.70471	0.00683633	0.0299069
ENSG00000213599.10	6.17573	4.98324	1.84983	2.69389	0.00706237	0.0306336
ENSG00000146556.15	6.13819	4.9628	1.85719	2.67221	0.00753545	0.0321276
ENSG00000217801.11	6.07684	4.95836	1.85265	2.67636	0.00744271	0.0318323
ENSG00000124143.11	6.09387	4.95592	1.85174	2.67636	0.00744273	0.0318323
ENSG00000108825.18	16.8538	4.95555	1.59572	3.10553	0.0018994	0.010838
ENSG00000267030.1	6.06319	4.95376	1.85204	2.67476	0.00747834	0.0319388
ENSG00000182272.12	103.01	4.94864	0.712326	6.94716	3.72714e-12	2.17029e-10
ENSG00000162066.16	100.535	4.94683	0.701856	7.0482	1.81243e-12	1.12682e-10
ENSG00000102125.16	33.6417	4.93655	1.15183	4.28582	1.82066e-05	0.000213699
ENSG00000288623.1	6.02565	4.93317	1.87604	2.62957	0.00854933	0.0355391
ENSG00000149292.17	5.9643	4.92831	1.85717	2.65367	0.00796227	0.0336088
ENSG00000278223.1	5.9643	4.92831	1.85717	2.65367	0.00796227	0.0336088
ENSG00000272512.1	16.4786	4.9145	1.58824	3.0943	0.00197278	0.0111872
ENSG00000174669.12	5.92336	4.91415	1.86301	2.63774	0.00834603	0.0347737
ENSG00000167799.10	5.83472	4.90014	1.86775	2.62355	0.00870187	0.0360424
ENSG00000177595.19	147.508	4.89374	0.597654	8.18825	2.65054e-16	3.47686e-14
ENSG00000284976.1	16.2433	4.8879	1.60109	3.05285	0.0022668	0.0124752
ENSG00000105523.4	5.73582	4.87373	1.87202	2.60346	0.00922877	0.0377661
ENSG00000144589.22	47.7683	4.87332	0.9723	5.01216	5.38224e-07	9.61794e-06
ENSG00000201715.1	5.75625	4.86469	1.90923	2.54799	0.0108346	0.0429962
ENSG00000235408.6	5.69828	4.85198	1.89916	2.55481	0.0106246	0.0422754
ENSG00000241769.7	5.63692	4.8468	1.87774	2.58119	0.00984603	0.0398009
ENSG00000176909.12	15.8808	4.83804	1.59217	3.03864	0.00237648	0.0129298
ENSG00000186567.14	5.58235	4.82683	1.88854	2.55585	0.010593	0.0421777
ENSG00000200084.1	30.5463	4.81409	1.16859	4.11956	3.79604e-05	0.000402427
ENSG00000289584.1	5.48006	4.80682	1.88851	2.5453	0.0109185	0.0432137
ENSG00000170835.17	5.4971	4.80415	1.89559	2.53438	0.0112648	0.0442618
ENSG00000207241.1	5.45277	4.79654	1.89129	2.53612	0.0112089	0.0440859
ENSG00000116809.12	15.1794	4.79619	1.60171	2.99442	0.00274969	0.0145042
ENSG00000225138.8	5.42209	4.79414	1.89486	2.53008	0.0114035	0.0447042
ENSG00000128298.18	91.5061	4.78744	0.727457	6.58107	4.67086e-11	2.26651e-09
ENSG00000285192.2	5.42549	4.78624	1.89803	2.52168	0.0116795	0.0455019
ENSG00000222784.1	5.45956	4.78462	1.99439	2.39904	0.0164382	0.0595843
ENSG00000161999.13	15.0566	4.77899	1.60273	2.98177	0.00286583	0.015003
ENSG00000121680.16	14.985	4.77229	1.60305	2.977	0.00291081	0.0151828
ENSG00000140400.18	240.857	4.77024	0.478385	9.97155	2.03036e-23	1.34647e-20
ENSG00000163794.6	5.32659	4.75771	1.91061	2.49016	0.0127687	0.048712
ENSG00000105650.22	5.28227	4.7498	1.90457	2.4939	0.0126349	0.0483407
ENSG00000207405.1	5.28227	4.7498	1.90457	2.4939	0.0126349	0.0483407
ENSG00000178814.17	102.29	4.72961	0.662162	7.14267	9.15327e-13	6.17303e-11
ENSG00000107281.10	14.5587	4.72853	1.60848	2.93974	0.00328485	0.0166998
ENSG00000273025.1	5.18337	4.72046	1.91566	2.46415	0.0137339	0.0517003
ENSG00000137098.14	5.13905	4.71247	1.91367	2.46252	0.0137964	0.0518536
ENSG00000205593.12	5.13905	4.71247	1.91367	2.46252	0.0137964	0.0518536
ENSG00000289500.1	71.3366	4.7088	0.774738	6.07793	1.21746e-09	4.28697e-08
ENSG00000269335.7	5.09472	4.70445	1.91962	2.45071	0.0142573	0.0531842
ENSG00000113119.13	100.881	4.70127	0.663145	7.08936	1.34732e-12	8.74077e-11
ENSG00000160602.14	42.9045	4.70063	0.967715	4.85745	1.18906e-06	1.94436e-05
ENSG00000242114.6	5.08108	4.69896	1.91891	2.44877	0.0143345	0.0534219
ENSG00000278768.3	5.09811	4.69603	1.92346	2.44146	0.0146282	0.0542963
ENSG00000257086.1	5.06744	4.69344	1.91924	2.44547	0.0144663	0.0537958
ENSG00000213996.13	14.2347	4.69183	1.61964	2.89683	0.00376948	0.0186629
ENSG00000266967.7	14.0507	4.68566	1.62398	2.88529	0.00391056	0.0192565
ENSG00000149499.12	69.5871	4.66735	0.773256	6.03597	1.58013e-09	5.37378e-08
ENSG00000259803.8	336.283	4.6545	0.428574	10.8604	1.77898e-27	3.53927e-24
ENSG00000263338.1	4.91057	4.6489	1.93242	2.40574	0.01614	0.0588104
ENSG00000142552.8	41.4892	4.64843	0.979079	4.74776	2.05682e-06	3.10788e-05
ENSG00000209582.1	4.92761	4.6459	1.94015	2.3946	0.0166383	0.0600579
ENSG00000279457.4	4.92761	4.6459	1.94015	2.3946	0.0166383	0.0600579
ENSG00000248313.1	4.89693	4.64317	1.93335	2.40161	0.0163229	0.05926
ENSG00000262580.5	13.828	4.63239	1.61276	2.87233	0.00407456	0.0199173
ENSG00000176020.9	4.86964	4.63166	1.93866	2.3891	0.0168896	0.0606953
ENSG00000284012.1	4.83896	4.629	1.9395	2.3867	0.0170004	0.0609594
ENSG00000222111.1	4.82532	4.6232	1.93961	2.38358	0.0171454	0.0613318
ENSG00000256673.1	4.78439	4.60565	1.94698	2.36554	0.0180038	0.0636776
ENSG00000281311.1	4.78439	4.60565	1.94698	2.36554	0.0180038	0.0636776
ENSG00000277887.1	4.69913	4.57917	1.95579	2.34135	0.0192143	0.0669278
ENSG00000177943.14	145.389	4.57794	0.555657	8.23879	1.73965e-16	2.44308e-14
ENSG00000258651.1	13.164	4.57769	1.62601	2.8153	0.0048732	0.0228931
ENSG00000162004.19	4.66845	4.5764	1.95416	2.34188	0.0191869	0.0668592
ENSG00000200530.1	4.66845	4.5764	1.95416	2.34188	0.0191869	0.0668592
ENSG00000261126.7	4.66845	4.5764	1.95416	2.34188	0.0191869	0.0668592
ENSG00000239382.11	26.0552	4.57467	1.18818	3.85014	0.000118049	0.00108063
ENSG00000159899.16	26.4258	4.57387	1.17888	3.87983	0.000104529	0.000979405
ENSG00000185101.13	66.2806	4.57246	0.782107	5.84633	5.02522e-09	1.50719e-07
ENSG00000106009.16	26.7386	4.57002	1.17922	3.87545	0.000106427	0.000994847
ENSG00000014914.21	4.64117	4.56432	1.9569	2.33243	0.0196782	0.0681854
ENSG00000215440.12	157.256	4.56281	0.533816	8.54753	1.25746e-17	2.54413e-15
ENSG00000171097.14	52.3197	4.56004	0.85254	5.34877	8.85551e-08	1.96849e-06
ENSG00000287707.1	4.62752	4.55826	1.96017	2.32544	0.0200486	0.0690478
ENSG00000196296.14	77.4756	4.55762	0.725845	6.27906	3.40633e-10	1.35088e-08
ENSG00000286026.1	4.61388	4.5522	1.96491	2.31674	0.0205179	0.07038
ENSG00000226384.10	4.60024	4.54615	1.97099	2.30653	0.0210811	0.0719191
ENSG00000258559.2	64.6609	4.53946	0.770509	5.89151	3.82692e-09	1.17434e-07
ENSG00000279756.1	4.55591	4.53706	1.96546	2.30839	0.0209773	0.0716266
ENSG00000123999.5	4.54227	4.53088	1.9692	2.30087	0.0213988	0.0726346
ENSG00000147576.17	4.54227	4.53088	1.9692	2.30087	0.0213988	0.0726346
ENSG00000273058.2	4.54227	4.53088	1.9692	2.30087	0.0213988	0.0726346
ENSG00000275529.1	4.54227	4.53088	1.9692	2.30087	0.0213988	0.0726346
ENSG00000110719.10	102.447	4.52691	0.636585	7.11123	1.1501e-12	7.62709e-11
ENSG00000208036.1	4.4843	4.51555	1.97159	2.2903	0.0220037	0.0742391
ENSG00000288873.1	4.45362	4.5126	1.98121	2.2777	0.0227447	0.0761793
ENSG00000100429.18	164.341	4.49783	0.541288	8.3095	9.61083e-17	1.47083e-14
ENSG00000207165.1	4.41269	4.49372	1.97862	2.27114	0.0231386	0.077282
ENSG00000167371.21	12.4069	4.49191	1.63396	2.74909	0.00597606	0.0267578
ENSG00000188038.8	4.37176	4.47452	1.98871	2.24996	0.0244512	0.0806729
ENSG00000142733.17	24.3467	4.47355	1.19695	3.73747	0.000185879	0.00156697
ENSG00000243509.6	24.5128	4.46355	1.18483	3.76724	0.000165065	0.00142885
ENSG00000185513.17	48.6037	4.4616	0.861707	5.17763	2.24722e-07	4.50085e-06
ENSG00000206833.1	4.36151	4.46057	2.06688	2.15812	0.0309182	0.0957133
ENSG00000264201.1	4.31379	4.45855	1.98985	2.24065	0.0250489	0.0821904
ENSG00000238793.1	4.28651	4.4455	1.99915	2.22369	0.0261693	0.0850947
ENSG00000277034.1	11.9909	4.44487	1.64252	2.70613	0.00680718	0.0298411
ENSG00000215788.11	4.25583	4.44245	1.99551	2.22622	0.0259995	0.0846579
ENSG00000233875.1	4.25583	4.44245	1.99551	2.22622	0.0259995	0.0846579
ENSG00000180096.13	4.27286	4.43899	2.00622	2.21262	0.0269241	0.087004
ENSG00000289594.1	4.24218	4.43583	1.99683	2.22143	0.0263217	0.0854043
ENSG00000124602.10	23.7056	4.43392	1.20021	3.69429	0.000220501	0.00180159
ENSG00000225345.3	4.21151	4.4327	2.00873	2.20672	0.0273339	0.087919
ENSG00000268992.1	4.23532	4.43188	4.79096	0.925052	0.354939	0.546812
ENSG00000130244.13	12.0888	4.43162	1.63959	2.70289	0.00687398	0.0300347
ENSG00000278112.1	4.22854	4.42919	1.99964	2.215	0.0267603	0.0866154
ENSG00000272752.6	331.011	4.42779	0.415761	10.6499	1.74625e-26	2.60562e-23
ENSG00000258461.5	11.9125	4.4264	1.64751	2.68671	0.00721587	0.0311184
ENSG00000068394.11	4.19786	4.42612	2.00592	2.20653	0.0273472	0.087919
ENSG00000223551.1	4.19786	4.42612	2.00592	2.20653	0.0273472	0.087919
ENSG00000273036.3	4.18422	4.41947	2.00457	2.20469	0.0274757	0.0882746
ENSG00000258640.3	4.15354	4.41598	2.02753	2.17801	0.0294049	0.0926628
ENSG00000142920.17	4.20125	4.41588	2.01014	2.1968	0.0280348	0.0895507
ENSG00000023892.11	11.9933	4.41447	1.63788	2.69524	0.00703386	0.0305626
ENSG00000271576.1	11.6942	4.40443	1.64502	2.67744	0.00741868	0.0317651
ENSG00000289402.1	11.742	4.40433	1.65138	2.66706	0.00765174	0.0325049
ENSG00000174516.15	4.14329	4.39921	2.0099	2.18877	0.0286137	0.0908894
ENSG00000110031.13	4.11261	4.3961	2.0148	2.1819	0.029117	0.0920226
ENSG00000274072.1	4.11261	4.3961	2.0148	2.1819	0.029117	0.0920226
ENSG00000280587.2	58.3532	4.39263	0.782253	5.61536	1.96159e-08	5.20343e-07
ENSG00000129219.14	46.4621	4.39216	0.871258	5.04117	4.62694e-07	8.47791e-06
ENSG00000278041.1	4.09896	4.38929	2.01392	2.17948	0.0292963	0.0924182
ENSG00000287811.2	4.09896	4.38929	2.01392	2.17948	0.0292963	0.0924182
ENSG00000275022.1	4.06829	4.38579	2.03605	2.15407	0.0312348	0.0965183
ENSG00000199785.1	4.08532	4.38243	2.01459	2.17534	0.0296043	0.0930865
ENSG00000162572.21	11.5135	4.37554	1.65321	2.64669	0.00812838	0.0340809
ENSG00000224066.1	4.07168	4.37553	2.01683	2.16951	0.030044	0.0940314
ENSG00000254419.1	4.07168	4.37553	2.01683	2.16951	0.030044	0.0940314
ENSG00000186204.15	45.8347	4.37186	0.871573	5.01606	5.27432e-07	9.4676e-06
ENSG00000255185.6	11.4248	4.36802	1.6496	2.64793	0.00809861	0.0340039
ENSG00000254681.6	23.3932	4.36559	1.19711	3.64678	0.000265546	0.00210899
ENSG00000262766.1	23.3148	4.36513	1.19292	3.65919	0.000253011	0.0020175
ENSG00000232545.1	11.3532	4.35916	1.65071	2.64077	0.00827171	0.0345605
ENSG00000171163.16	104.422	4.35814	0.624288	6.98097	2.9314e-12	1.7409e-10
ENSG00000090539.15	235.609	4.35251	0.479222	9.08246	1.06153e-19	2.81588e-17
ENSG00000261052.6	3.96939	4.3481	2.03948	2.13196	0.03301	0.100803
ENSG00000102287.19	74.7154	4.34759	1.65601	2.62535	0.00865608	0.0359026
ENSG00000136883.16	23.0454	4.34671	1.19439	3.63926	0.000273417	0.00215727
ENSG00000103034.15	3.98642	4.3444	2.02757	2.14266	0.0321403	0.0985945
ENSG00000213402.3	3.98642	4.3444	2.02757	2.14266	0.0321403	0.0985945
ENSG00000080031.10	22.9806	4.33811	1.19998	3.61514	0.000300185	0.00233288
ENSG00000185684.16	3.97278	4.33733	2.03215	2.13436	0.0328133	0.10028
ENSG00000275401.1	3.9421	4.3341	2.03405	2.13077	0.0331079	0.101051
ENSG00000272573.6	3.95914	4.33027	2.03849	2.12426	0.0336486	0.102219
ENSG00000254413.8	55.9388	4.32772	0.790469	5.47488	4.37806e-08	1.07092e-06
ENSG00000199691.1	44.4534	4.32432	0.934955	4.62517	3.743e-06	5.28829e-05
ENSG00000207547.1	3.89778	4.32343	2.05411	2.10476	0.0353119	0.106096
ENSG00000090554.13	3.94549	4.32324	2.04681	2.11218	0.0346707	0.104723
ENSG00000148384.14	66.586	4.31874	0.7537	5.73006	1.00394e-08	2.81978e-07
ENSG00000284630.1	3.90117	4.31259	2.03887	2.11519	0.0344136	0.104078
ENSG00000212123.4	22.2757	4.31155	1.21604	3.54555	0.000391796	0.00291576
ENSG00000118162.14	10.9986	4.30972	1.65777	2.59972	0.00933006	0.0381023
ENSG00000263647.1	3.87049	4.30928	2.04586	2.10634	0.035175	0.105844
ENSG00000214456.8	3.88753	4.30537	2.04411	2.10624	0.0351838	0.105844
ENSG00000270231.4	3.85685	4.30206	2.04437	2.10435	0.0353479	0.106128
ENSG00000186301.8	285.899	4.30068	0.411763	10.4446	1.55179e-25	1.85237e-22
ENSG00000197774.14	231.664	4.29594	0.444072	9.67398	3.88968e-22	2.01874e-19
ENSG00000135437.10	3.8432	4.29477	2.04473	2.10041	0.0356928	0.106906
ENSG00000157833.13	3.8432	4.29477	2.04473	2.10041	0.0356928	0.106906
ENSG00000160282.15	55.4696	4.29477	0.786549	5.46027	4.75419e-08	1.15582e-06
ENSG00000075399.14	99.1286	4.29462	0.620362	6.92277	4.4291e-12	2.55412e-10
ENSG00000186466.5	3.82956	4.28743	2.04684	2.09466	0.0362012	0.107911
ENSG00000209482.1	3.82956	4.28743	2.04684	2.09466	0.0362012	0.107911
ENSG00000004777.19	120.521	4.28686	0.577377	7.42471	1.13029e-13	8.87653e-12
ENSG00000214826.5	32.8743	4.28608	0.99008	4.32902	1.49772e-05	0.000179862
ENSG00000166866.13	21.8256	4.28568	1.2014	3.56725	0.000360747	0.00273412
ENSG00000162341.18	43.1919	4.28443	0.872207	4.91218	9.00708e-07	1.52291e-05
ENSG00000114270.18	22.0804	4.27912	1.20158	3.56123	0.000369118	0.00278166
ENSG00000223553.6	3.83295	4.27692	2.08755	2.04877	0.0404842	0.116814
ENSG00000206910.1	3.78524	4.27669	2.05626	2.07984	0.0375406	0.110784
ENSG00000140474.14	43.3374	4.27133	0.8867	4.81711	1.45651e-06	2.29372e-05
ENSG00000222937.1	3.77159	4.2693	2.05519	2.07733	0.0377713	0.111053
ENSG00000231793.6	3.77159	4.2693	2.05519	2.07733	0.0377713	0.111053
ENSG00000117308.15	32.0365	4.26338	0.995116	4.28431	1.8331e-05	0.000214948
ENSG00000136490.9	43.7481	4.26111	0.877813	4.85424	1.20851e-06	1.96808e-05
ENSG00000260423.2	3.77498	4.25804	2.07519	2.05188	0.0401812	0.11608
ENSG00000099725.14	3.74431	4.25433	2.05871	2.06651	0.0387808	0.113382
ENSG00000240616.1	3.68295	4.2463	2.11206	2.0105	0.0443783	0.125651
ENSG00000255031.5	10.5586	4.2462	1.66858	2.54479	0.0109343	0.0432336
ENSG00000124067.17	762.298	4.23954	0.333595	12.7086	5.29443e-37	1.57999e-33
ENSG00000256453.2	3.71702	4.23926	2.07006	2.04789	0.0405703	0.117006
ENSG00000152117.18	51.7838	4.23592	0.814047	5.20354	1.95527e-07	3.97615e-06
ENSG00000272720.1	3.68634	4.23577	2.06655	2.04968	0.0403956	0.116615
ENSG00000166507.19	103.539	4.23526	0.607524	6.97134	3.13936e-12	1.84604e-10
ENSG00000244560.7	10.6872	4.23282	1.66824	2.53729	0.0111714	0.0439672
ENSG00000270060.1	10.6088	4.23219	1.66522	2.54151	0.0110375	0.0435286
ENSG00000196408.12	3.70337	4.23176	2.07895	2.03553	0.0417976	0.119879
ENSG00000243477.6	21.0276	4.22956	1.206	3.50711	0.000453006	0.00328894
ENSG00000196421.9	73.7531	4.22839	0.680236	6.21606	5.09779e-10	1.94416e-08
ENSG00000284364.1	3.62498	4.22619	2.15973	1.95682	0.0503692	NA
ENSG00000224505.3	3.64202	4.22447	2.08471	2.02641	0.042723	NA
ENSG00000284149.1	3.65905	4.22044	2.0712	2.03768	0.0415823	NA
ENSG00000268798.1	3.61473	4.20922	2.07852	2.0251	0.042857	NA
ENSG00000276166.1	3.60109	4.20145	2.0785	2.02139	0.0432399	NA
ENSG00000230266.1	3.60787	4.18768	2.43812	1.71758	0.0858724	NA
ENSG00000004838.14	3.54312	4.18213	2.09225	1.99887	0.0456227	NA
ENSG00000172367.16	3.56015	4.17786	2.09063	1.99838	0.0456757	NA
ENSG00000127586.17	102.191	4.17774	0.59602	7.00939	2.39352e-12	1.45032e-10
ENSG00000167874.7	10.0744	4.17547	1.6783	2.48792	0.0128492	0.0489255
ENSG00000075826.17	40.2216	4.17525	0.881602	4.73598	2.18003e-06	3.26103e-05
ENSG00000203288.5	3.52948	4.17425	2.09057	1.99671	0.045857	NA
ENSG00000143434.17	10.2576	4.17368	1.67025	2.49884	0.0124602	0.0478717
ENSG00000277986.1	9.98238	4.17193	1.6856	2.47503	0.0133224	0.0503736
ENSG00000196476.12	53.7363	4.17192	1.61611	2.58146	0.00983828	0.0397844
ENSG00000200913.1	3.54651	4.16999	2.09908	1.98658	0.0469688	NA
ENSG00000280759.2	3.54651	4.16999	2.09908	1.98658	0.0469688	NA
ENSG00000283805.1	3.54651	4.16999	2.09908	1.98658	0.0469688	NA
ENSG00000280311.1	3.51583	4.16628	2.09107	1.99241	0.0463256	NA
ENSG00000146826.17	50.9205	4.16196	0.797987	5.21557	1.83248e-07	3.77144e-06
ENSG00000225748.9	10.2507	4.16147	1.70926	2.43466	0.014906	0.0551217
ENSG00000267385.1	10.1416	4.15945	1.6714	2.4886	0.0128247	0.0488615
ENSG00000158715.6	3.50219	4.15825	2.09362	1.98615	0.0470166	NA
ENSG00000207197.1	3.50219	4.15825	2.09362	1.98615	0.0470166	NA
ENSG00000229873.1	3.50219	4.15825	2.09362	1.98615	0.0470166	NA
ENSG00000121310.17	29.9187	4.15338	1.02885	4.03692	5.41568e-05	0.000546005
ENSG00000167861.16	3.48854	4.15019	2.09843	1.97776	0.0479558	NA
ENSG00000207805.3	3.48854	4.15019	2.09843	1.97776	0.0479558	NA
ENSG00000283621.1	3.45787	4.14651	2.10443	1.97037	0.0487963	NA
ENSG00000272159.1	3.42719	4.14192	2.14443	1.93147	0.0534244	NA
ENSG00000099365.11	38.6677	4.13184	0.895375	4.61464	3.93778e-06	5.51986e-05
ENSG00000275897.1	3.43058	4.13023	2.10432	1.96274	0.0496763	NA
ENSG00000137496.18	97.4572	4.12705	0.605071	6.82077	9.05512e-12	5.05098e-10
ENSG00000240731.1	19.9422	4.12413	1.21556	3.3928	0.000691834	0.00467899
ENSG00000141499.17	19.2793	4.12291	1.2326	3.3449	0.00082313	0.00542557
ENSG00000111077.18	187.531	4.12038	0.471885	8.73176	2.50749e-18	5.75614e-16
ENSG00000235890.2	68.2775	4.11908	0.688335	5.98411	2.17573e-09	7.07675e-08
ENSG00000149922.12	3.40329	4.11374	2.11317	1.94671	0.0515692	NA
ENSG00000152284.5	3.40329	4.11374	2.11317	1.94671	0.0515692	NA
ENSG00000284574.1	3.40329	4.11374	2.11317	1.94671	0.0515692	NA
ENSG00000164050.13	972.398	4.11096	0.316378	12.9938	1.32673e-38	5.27907e-35
ENSG00000187796.15	19.7717	4.11062	1.21692	3.3779	0.000730426	0.0049094
ENSG00000272762.5	19.3908	4.10575	1.21808	3.37068	0.000749842	0.00502011
ENSG00000200243.1	3.35897	4.10166	2.1166	1.93785	0.0526411	NA
ENSG00000214021.17	48.3639	4.09399	0.803968	5.09223	3.53873e-07	6.74789e-06
ENSG00000225091.3	3.34532	4.09326	2.1183	1.93234	0.0533181	NA
ENSG00000132635.17	160.982	4.08716	0.507068	8.06038	7.60548e-16	8.81424e-14
ENSG00000111678.11	3.33168	4.08482	2.12227	1.92474	0.0542614	NA
ENSG00000114923.17	3.33168	4.08482	2.12227	1.92474	0.0542614	NA
ENSG00000229043.3	3.33168	4.08482	2.12227	1.92474	0.0542614	NA
ENSG00000130813.18	66.5383	4.08002	0.68907	5.92106	3.19879e-09	1.0022e-07
ENSG00000251815.1	19.4682	4.07834	1.23642	3.2985	0.000972046	0.00622161
ENSG00000277507.2	9.6301	4.07819	1.68296	2.42323	0.0153834	0.0566589
ENSG00000200274.1	3.31804	4.07635	2.1288	1.91486	0.0555108	NA
ENSG00000250506.9	19.3148	4.07547	1.22083	3.33827	0.000843005	0.00552409
ENSG00000076944.17	46.9678	4.07498	0.809745	5.03242	4.84321e-07	8.79961e-06
ENSG00000125746.18	9.58578	4.07377	1.68435	2.41861	0.0155801	0.0572421
ENSG00000201794.1	3.33507	4.07337	2.19009	1.85991	0.062898	NA
ENSG00000062822.16	75.3339	4.06907	0.654577	6.21633	5.08928e-10	1.94416e-08
ENSG00000235334.1	3.25668	4.06785	2.1688	1.87562	0.0607076	NA
ENSG00000285314.1	74.6699	4.0641	0.662656	6.13305	8.62127e-10	3.14253e-08
ENSG00000240771.8	56.5423	4.06091	0.741785	5.47451	4.38728e-08	1.07098e-06
ENSG00000183506.17	9.30374	4.05791	1.69353	2.39612	0.0165697	0.0599009
ENSG00000267645.5	3.26007	4.05532	2.13307	1.90117	0.0572803	NA
ENSG00000108846.16	148.544	4.05493	0.502081	8.07624	6.67947e-16	7.93409e-14
ENSG00000246922.10	9.27645	4.05144	1.69557	2.38942	0.0168749	0.0606915
ENSG00000141552.18	3.22939	4.05125	2.15113	1.88331	0.0596578	NA
ENSG00000207483.1	3.27711	4.0512	2.16614	1.87024	0.0614503	NA
ENSG00000270580.5	3.24643	4.04665	2.13799	1.89274	0.0583926	NA
ENSG00000273850.3	9.44934	4.04135	1.70004	2.37721	0.017444	0.0621394
ENSG00000206754.1	18.2528	4.04123	1.24026	3.25839	0.00112048	0.00701373
ENSG00000121716.21	101.039	4.04006	0.57942	6.97258	3.11173e-12	1.83885e-10
ENSG00000009950.16	2923.22	4.03753	0.283727	14.2303	5.94039e-46	3.54552e-42
ENSG00000007516.14	9.40502	4.03688	1.69394	2.38312	0.0171664	0.0613629
ENSG00000167619.13	9.40502	4.03688	1.69394	2.38312	0.0171664	0.0613629
ENSG00000284488.1	3.2021	4.034	2.14489	1.88075	0.0600055	NA
ENSG00000199920.1	3.23617	4.02791	2.26173	1.7809	0.0749286	NA
ENSG00000160200.18	3.18846	4.02521	2.14557	1.87605	0.0606478	NA
ENSG00000173846.13	55.5148	4.02208	0.743889	5.40682	6.41529e-08	1.49277e-06
ENSG00000128596.17	3.22253	4.02182	2.34922	1.71198	0.0868998	NA
ENSG00000203872.7	3.15778	4.02087	2.17205	1.85119	0.0641426	NA
ENSG00000267368.1	3.17482	4.01635	2.1487	1.8692	0.0615953	NA
ENSG00000286964.1	3.17482	4.01635	2.1487	1.8692	0.0615953	NA
ENSG00000279632.1	3.14414	4.01222	2.1651	1.85313	0.0638636	NA
ENSG00000164896.21	64.3743	4.00969	0.696191	5.75947	8.4379e-09	2.39247e-07
ENSG00000214279.13	9.13908	4.00775	1.71879	2.33172	0.0197152	0.0682679
ENSG00000159753.14	9.14247	4.00396	1.7	2.35526	0.0185096	0.0650233
ENSG00000258099.1	3.13049	4.0034	2.16128	1.85233	0.0639789	NA
ENSG00000259416.2	3.13049	4.0034	2.16128	1.85233	0.0639789	NA
ENSG00000161996.19	181.934	4.00133	0.478521	8.36187	6.17295e-17	1.05266e-14
ENSG00000108556.10	3.11685	3.99445	2.15994	1.84933	0.0644097	NA
ENSG00000260774.1	3.11685	3.99445	2.15994	1.84933	0.0644097	NA
ENSG00000164855.16	81.9133	3.99436	0.636716	6.27337	3.53311e-10	1.38733e-08
ENSG00000167701.14	27.2476	3.99304	1.02156	3.90875	9.27733e-05	0.000882419
ENSG00000236384.7	9.0879	3.9908	1.69644	2.35245	0.01865	0.0653818
ENSG00000184205.14	80.548	3.98881	0.620865	6.4246	1.32216e-10	5.73915e-09
ENSG00000265393.1	3.10321	3.98541	2.16132	1.84397	0.0651874	NA
ENSG00000284317.1	3.10321	3.98541	2.16132	1.84397	0.0651874	NA
ENSG00000135451.13	150.578	3.9852	0.514042	7.75268	8.99735e-15	8.52392e-13
ENSG00000159588.15	26.2914	3.98096	1.03473	3.84735	0.000119402	0.00109051
ENSG00000114859.16	87.9713	3.97993	0.607197	6.5546	5.57909e-11	2.61167e-09
ENSG00000136286.16	3.08956	3.9763	2.16528	1.8364	0.0662992	NA
ENSG00000260001.7	3.08956	3.9763	2.16528	1.8364	0.0662992	NA
ENSG00000267077.1	8.80586	3.97364	1.70691	2.32797	0.0199138	0.0687727
ENSG00000163395.17	3.05888	3.97209	2.17985	1.82219	0.0684265	NA
ENSG00000008710.20	167.543	3.97147	0.495357	8.01738	1.08021e-15	1.22804e-13
ENSG00000111788.10	44.4628	3.96882	0.802765	4.94394	7.65594e-07	1.31874e-05
ENSG00000118298.12	3.07592	3.96716	2.17214	1.82638	0.0677924	NA
ENSG00000100445.18	123.916	3.96628	0.521745	7.60195	2.91696e-14	2.50502e-12
ENSG00000252145.1	3.09295	3.96397	2.24123	1.76866	0.07695	NA
ENSG00000267056.2	3.04524	3.963	2.17657	1.82076	0.0686435	NA
ENSG00000131480.9	17.2673	3.95989	1.24936	3.16954	0.0015268	0.00901799
ENSG00000200783.1	8.67289	3.95947	1.72051	2.30133	0.0213728	0.0726346
ENSG00000066813.14	3.01456	3.95779	2.2246	1.7791	0.0752226	NA
ENSG00000100359.21	44.5981	3.95772	0.810508	4.88302	1.04475e-06	1.72492e-05
ENSG00000221116.1	17.8757	3.95623	1.23479	3.20397	0.00135547	0.00823001
ENSG00000160949.18	219.616	3.95603	0.426375	9.27829	1.72219e-20	6.22964e-18
ENSG00000255198.5	8.67628	3.95378	1.71044	2.31156	0.0208018	0.0711698
ENSG00000211454.16	3.00092	3.94903	2.2108	1.78625	0.0740591	NA
ENSG00000074582.15	61.3881	3.9488	0.692841	5.69943	1.20209e-08	3.31395e-07
ENSG00000226232.8	25.7083	3.94672	1.03879	3.79933	0.000145089	0.00127348
ENSG00000167280.17	86.9726	3.94106	0.596179	6.61053	3.82958e-11	1.90474e-09
ENSG00000006025.12	69.638	3.9398	0.659226	5.97641	2.28113e-09	7.31985e-08
ENSG00000160957.15	216.674	3.93917	0.428173	9.19995	3.58107e-20	1.09608e-17
ENSG00000135723.14	146.961	3.93691	0.492569	7.99259	1.32129e-15	1.4604e-13
ENSG00000184163.3	3.00431	3.93511	2.18303	1.80259	0.0714519	NA
ENSG00000205560.13	42.8381	3.93486	0.818723	4.80609	1.53908e-06	2.40787e-05
ENSG00000185189.18	137.729	3.92859	0.498304	7.88391	3.17296e-15	3.32243e-13
ENSG00000131067.17	67.8337	3.92786	0.676793	5.80364	6.48897e-09	1.92206e-07
ENSG00000130304.17	8.51942	3.92654	1.71527	2.28916	0.02207	0.0743998
ENSG00000267426.5	2.99067	3.92572	2.19089	1.79183	0.0731595	NA
ENSG00000280670.3	8.68892	3.92193	1.70776	2.29654	0.0216449	0.0732771
ENSG00000087077.14	2.95999	3.92144	2.19274	1.78837	0.0737156	NA
ENSG00000187024.15	2.95999	3.92144	2.19274	1.78837	0.0737156	NA
ENSG00000140451.13	35.0728	3.92074	0.902391	4.34484	1.39377e-05	0.000168055
ENSG00000260899.1	94.421	3.92058	0.591846	6.62431	3.48863e-11	1.74974e-09
ENSG00000282907.1	8.70595	3.91964	1.70832	2.29444	0.0217654	0.0735806
ENSG00000125967.17	188.065	3.91596	0.452787	8.64856	5.2155e-18	1.13195e-15
ENSG00000167702.13	78.2396	3.91393	0.647985	6.04015	1.5397e-09	5.25126e-08
ENSG00000204052.4	2.94634	3.91194	2.19274	1.78404	0.0744172	NA
ENSG00000085999.13	212.894	3.90681	0.452043	8.64255	5.49701e-18	1.17175e-15
ENSG00000213999.17	8.43756	3.9051	1.72164	2.26825	0.0233141	0.0777377
ENSG00000239556.4	2.9327	3.90235	2.19572	1.77726	0.075526	NA
ENSG00000283928.1	2.9327	3.90235	2.19572	1.77726	0.075526	NA
ENSG00000203879.12	99.9596	3.90103	0.593831	6.56926	5.05652e-11	2.41439e-09
ENSG00000188002.11	8.44095	3.90039	1.74175	2.23935	0.0251333	0.0823766
ENSG00000180178.11	8.57638	3.89914	1.71027	2.27984	0.0226172	0.0758374
ENSG00000104907.13	99.1287	3.89679	0.590385	6.60041	4.10019e-11	2.02248e-09
ENSG00000186364.12	8.34891	3.89511	1.72009	2.26449	0.023544	0.0782638
ENSG00000212309.1	2.91906	3.89271	2.20177	1.76799	0.077063	NA
ENSG00000230189.7	2.91906	3.89271	2.20177	1.76799	0.077063	NA
ENSG00000248405.10	2.91906	3.89271	2.20177	1.76799	0.077063	NA
ENSG00000250251.6	2.91906	3.89271	2.20177	1.76799	0.077063	NA
ENSG00000108469.15	84.7276	3.89071	0.603616	6.44566	1.15095e-10	5.06972e-09
ENSG00000197530.13	58.3653	3.88957	0.702559	5.53629	3.08954e-08	7.8301e-07
ENSG00000285733.1	16.7957	3.88894	1.24075	3.13434	0.00172244	0.0100101
ENSG00000166987.15	477.423	3.88526	0.354456	10.9612	5.8729e-28	1.4021e-24
ENSG00000226572.1	50.2712	3.88519	0.747594	5.19692	2.02615e-07	4.09934e-06
ENSG00000099904.16	99.9678	3.88518	0.576321	6.74134	1.56937e-11	8.43856e-10
ENSG00000214293.10	2.90541	3.88306	2.21086	1.75635	0.0790282	NA
ENSG00000288654.1	2.90541	3.88306	2.21086	1.75635	0.0790282	NA
ENSG00000125450.11	82.556	3.88227	0.616517	6.29711	3.03248e-10	1.21472e-08
ENSG00000283294.1	8.4468	3.87826	1.71503	2.26134	0.0237383	0.078778
ENSG00000206875.1	8.31476	3.87508	1.76765	2.19223	0.0283631	0.0902856
ENSG00000196155.13	66.1676	3.87203	0.660011	5.86661	4.44794e-09	1.34418e-07
ENSG00000162062.15	41.0036	3.87129	0.818652	4.72886	2.25781e-06	3.35635e-05
ENSG00000164403.15	225.933	3.87025	0.419373	9.22865	2.74056e-20	8.84164e-18
ENSG00000236519.2	2.86109	3.86884	2.21065	1.75009	0.0801024	NA
ENSG00000240625.3	2.86109	3.86884	2.21065	1.75009	0.0801024	NA
ENSG00000103253.19	8.22273	3.86804	1.72486	2.24252	0.0249275	0.0818821
ENSG00000115317.12	42.1599	3.86641	0.831784	4.64834	3.34618e-06	4.79513e-05
ENSG00000115289.14	25.0651	3.86621	1.02667	3.7658	0.000166019	0.00143503
ENSG00000139631.20	24.7115	3.86435	1.03247	3.74283	0.000181959	0.00154522
ENSG00000074855.11	40.7886	3.85969	0.825081	4.67795	2.8976e-06	4.20786e-05
ENSG00000176919.13	16.8288	3.85618	1.24782	3.09033	0.00199933	0.0113163
ENSG00000083838.17	8.19883	3.85578	1.74958	2.20383	0.0275365	0.0884323
ENSG00000164362.21	41.3834	3.85485	0.815364	4.72777	2.27003e-06	3.37032e-05
ENSG00000073067.14	424.641	3.85292	0.405121	9.51054	1.89668e-21	8.70797e-19
ENSG00000141295.14	40.0907	3.85288	0.83682	4.60419	4.14074e-06	5.74745e-05
ENSG00000164620.9	49.7006	3.85249	0.750144	5.13566	2.8115e-07	5.51988e-06
ENSG00000104081.14	2.8338	3.84903	2.22178	1.73241	0.0832004	NA
ENSG00000131650.14	2.8338	3.84903	2.22178	1.73241	0.0832004	NA
ENSG00000177989.14	2.8338	3.84903	2.22178	1.73241	0.0832004	NA
ENSG00000206346.8	2.8338	3.84903	2.22178	1.73241	0.0832004	NA
ENSG00000274834.1	2.8338	3.84903	2.22178	1.73241	0.0832004	NA
ENSG00000179406.9	31.9838	3.84245	0.927405	4.14323	3.42444e-05	0.000368267
ENSG00000162482.5	2.82016	3.8391	2.23231	1.71979	0.0854713	NA
ENSG00000229512.1	2.82016	3.8391	2.23231	1.71979	0.0854713	NA
ENSG00000188566.15	97.4536	3.83907	0.56922	6.74445	1.53607e-11	8.29684e-10
ENSG00000129946.11	16.0089	3.83841	1.27727	3.00517	0.00265429	0.0140882
ENSG00000233392.5	40.8344	3.83685	0.811781	4.72646	2.28465e-06	3.37941e-05
ENSG00000161513.12	73.3619	3.83635	0.627915	6.10966	9.98456e-10	3.55778e-08
ENSG00000206772.1	42.2722	3.83458	1.74777	2.19399	0.028236	0.0900009
ENSG00000178297.14	8.22172	3.83077	1.72237	2.22414	0.0261393	0.0850559
ENSG00000107159.14	2.80651	3.82923	2.24735	1.70389	0.0884022	NA
ENSG00000143184.5	2.80651	3.82923	2.24735	1.70389	0.0884022	NA
ENSG00000143614.10	2.80651	3.82923	2.24735	1.70389	0.0884022	NA
ENSG00000289222.1	2.80651	3.82923	2.24735	1.70389	0.0884022	NA
ENSG00000067445.22	32.0374	3.82751	0.909991	4.2061	2.5982e-05	0.0002904
ENSG00000159761.15	2.77584	3.82441	2.22984	1.71511	0.0863254	NA
ENSG00000186862.20	8.01129	3.82412	1.73894	2.19911	0.0278701	0.0892874
ENSG00000111664.11	32.1659	3.81639	0.906614	4.2095	2.55938e-05	0.000286867
ENSG00000213398.8	230.809	3.81476	0.413137	9.23365	2.61569e-20	8.67319e-18
ENSG00000232645.6	2.76219	3.81422	2.23479	1.70675	0.0878693	NA
ENSG00000107872.14	16.0625	3.81326	1.25432	3.0401	0.00236502	0.0129028
ENSG00000108352.13	48.8641	3.81215	0.762649	4.99856	5.77607e-07	1.01845e-05
ENSG00000109758.9	97.678	3.81087	0.595806	6.39616	1.5933e-10	6.7684e-09
ENSG00000173171.15	2.73151	3.80951	2.25194	1.69166	0.0907109	NA
ENSG00000234769.7	2.73151	3.80951	2.25194	1.69166	0.0907109	NA
ENSG00000250838.1	2.73151	3.80951	2.25194	1.69166	0.0907109	NA
ENSG00000288863.1	2.73151	3.80951	2.25194	1.69166	0.0907109	NA
ENSG00000266714.10	15.6168	3.80656	1.26803	3.00195	0.00268252	0.0142127
ENSG00000089060.12	15.9602	3.8059	1.25045	3.04362	0.00233748	0.0127758
ENSG00000273253.2	2.74855	3.80399	2.24317	1.69581	0.0899216	NA
ENSG00000251896.1	8.06485	3.8012	1.72689	2.20119	0.0277229	0.0889113
ENSG00000132793.12	134.541	3.80104	0.495068	7.67782	1.6182e-14	1.47453e-12
ENSG00000174917.9	2.71787	3.79934	2.24798	1.69011	0.0910068	NA
ENSG00000222386.1	2.71787	3.79934	2.24798	1.69011	0.0910068	NA
ENSG00000273154.3	39.5941	3.79914	0.825541	4.602	4.1846e-06	5.79485e-05
ENSG00000101246.20	79.5888	3.79743	0.60754	6.2505	4.09141e-10	1.58569e-08
ENSG00000197150.13	23.2871	3.79659	1.05336	3.60428	0.000313025	0.0024185
ENSG00000178498.16	31.3519	3.79501	0.910598	4.1676	3.07829e-05	0.000336497
ENSG00000140398.14	15.7693	3.79315	1.25388	3.02513	0.00248526	0.0133874
ENSG00000229686.1	31.5045	3.79301	0.916043	4.14064	3.46337e-05	0.000371783
ENSG00000285243.3	7.82375	3.79258	1.7374	2.1829	0.0290429	0.0919101
ENSG00000141337.13	8.00689	3.79209	1.72783	2.19472	0.0281838	0.0899064
ENSG00000275549.1	7.79307	3.79126	1.73922	2.17986	0.0292677	0.0923767
ENSG00000161036.13	15.8204	3.78978	1.25688	3.01522	0.00256791	0.0137089
ENSG00000118004.18	2.70423	3.78901	2.2474	1.68596	0.0918043	NA
ENSG00000196605.7	2.70423	3.78901	2.2474	1.68596	0.0918043	NA
ENSG00000226009.2	2.70423	3.78901	2.2474	1.68596	0.0918043	NA
ENSG00000260630.8	2.70423	3.78901	2.2474	1.68596	0.0918043	NA
ENSG00000172725.14	31.1985	3.78631	0.914929	4.13836	3.49794e-05	0.000374819
ENSG00000172366.20	15.7147	3.78545	1.2519	3.02377	0.00249647	0.0134296
ENSG00000080947.15	7.75214	3.77938	1.73945	2.17274	0.0297996	0.0934625
ENSG00000285791.1	2.69058	3.77857	2.25012	1.67927	0.093099	NA
ENSG00000101473.17	7.72146	3.77807	1.74279	2.16783	0.0301714	0.0942921
ENSG00000225697.13	179.448	3.77691	0.452393	8.34873	6.90019e-17	1.14399e-14
ENSG00000167601.12	2.70762	3.77369	2.29659	1.64317	0.100348	NA
ENSG00000203965.13	2.6599	3.77355	2.27818	1.65639	0.0976433	NA
ENSG00000104859.15	191.526	3.77198	0.466999	8.07706	6.6345e-16	7.93409e-14
ENSG00000287725.2	15.5578	3.7702	1.25388	3.00683	0.00263985	0.0140177
ENSG00000267698.2	2.67694	3.76805	2.25625	1.67005	0.0949092	NA
ENSG00000128159.12	91.5879	3.76648	0.588124	6.40422	1.51142e-10	6.46659e-09
ENSG00000143412.10	23.4453	3.76018	1.04171	3.60962	0.000306652	0.00237541
ENSG00000099949.21	83.6482	3.75849	0.604445	6.21807	5.03299e-10	1.93179e-08
ENSG00000148832.16	2.66329	3.7575	2.26604	1.65818	0.0972805	NA
ENSG00000261386.2	2.66329	3.7575	2.26604	1.65818	0.0972805	NA
ENSG00000007541.17	31.6183	3.75615	0.91838	4.08997	4.31429e-05	0.000451355
ENSG00000185347.18	15.1053	3.7548	1.27468	2.94568	0.0032225	0.016453
ENSG00000106100.11	7.62595	3.7501	1.74834	2.14495	0.0319572	0.098242
ENSG00000228409.7	7.54756	3.74973	1.76621	2.12304	0.0337507	0.10241
ENSG00000149761.9	7.80909	3.7496	1.73649	2.1593	0.0308269	0.0954801
ENSG00000163482.12	137.985	3.74844	0.488926	7.66668	1.76499e-14	1.58412e-12
ENSG00000182472.9	2.64965	3.74699	2.28029	1.64321	0.100339	NA
ENSG00000225032.5	2.64965	3.74699	2.28029	1.64321	0.100339	NA
ENSG00000209702.1	7.61231	3.74616	1.75144	2.1389	0.0324436	0.0993086
ENSG00000213347.11	15.3021	3.74403	1.25665	2.97937	0.00288841	0.0150893
ENSG00000209645.1	2.61897	3.74202	2.26799	1.64993	0.0989581	NA
ENSG00000264293.2	2.61897	3.74202	2.26799	1.64993	0.0989581	NA
ENSG00000279073.3	2.61897	3.74202	2.26799	1.64993	0.0989581	NA
ENSG00000266402.4	297.592	3.73997	0.394347	9.48395	2.44828e-21	1.08241e-18
ENSG00000258366.11	316.378	3.73733	0.389444	9.59657	8.26474e-22	3.94625e-19
ENSG00000163882.10	59.7688	3.73473	0.684892	5.45302	4.95211e-08	1.19905e-06
ENSG00000141086.18	22.3356	3.73171	1.06409	3.50697	0.000453246	0.00328894
ENSG00000100865.15	2.60533	3.73122	2.27178	1.64242	0.100502	NA
ENSG00000271982.1	2.60533	3.73122	2.27178	1.64242	0.100502	NA
ENSG00000272916.5	119.182	3.72997	0.525606	7.0965	1.27958e-12	8.39252e-11
ENSG00000026036.22	313.78	3.72451	0.387495	9.61174	7.1334e-22	3.54797e-19
ENSG00000181409.14	15.135	3.72303	1.26078	2.95296	0.0031474	0.0161455
ENSG00000139117.14	2.59168	3.72036	2.27923	1.63229	0.102619	NA
ENSG00000132879.14	76.6198	3.7177	0.62143	5.98249	2.19747e-09	7.10871e-08
ENSG00000202354.1	7.48612	3.71679	1.76961	2.10034	0.0356991	0.106906
ENSG00000206885.1	2.561	3.71541	2.29114	1.62164	0.104881	NA
ENSG00000184925.12	23.0863	3.71385	1.05066	3.5348	0.000408085	0.00302003
ENSG00000156384.15	2.57804	3.70948	2.29071	1.61936	0.10537	NA
ENSG00000285596.1	7.59426	3.70868	1.74212	2.12883	0.0332682	0.101358
ENSG00000196123.13	103.04	3.7069	0.557359	6.65083	2.91438e-11	1.47411e-09
ENSG00000198185.12	22.2119	3.70512	1.04534	3.54442	0.000393476	0.00292461
ENSG00000174365.21	22.2357	3.7005	1.0512	3.52025	0.000431137	0.00315348
ENSG00000228544.1	67.4033	3.69455	0.64003	5.77247	7.81193e-09	2.24161e-07
ENSG00000204310.13	2.53372	3.69344	2.28997	1.61287	0.106772	NA
ENSG00000283078.1	2.53372	3.69344	2.28997	1.61287	0.106772	NA
ENSG00000250571.7	7.32587	3.69062	1.75623	2.10145	0.0356018	0.106752
ENSG00000160796.18	205.931	3.69045	0.431425	8.5541	1.18793e-17	2.44488e-15
ENSG00000261556.10	2.50304	3.68789	2.32961	1.58305	0.113411	NA
ENSG00000167971.16	22.3336	3.68501	1.0469	3.51992	0.000431678	0.0031555
ENSG00000256349.1	50.6662	3.68306	0.726274	5.07117	3.9537e-07	7.409e-06
ENSG00000139899.11	2.52007	3.68226	2.29495	1.60451	0.108602	NA
ENSG00000277370.1	2.52007	3.68226	2.29495	1.60451	0.108602	NA
ENSG00000064489.23	7.28494	3.67814	1.76454	2.08448	0.0371167	0.109968
ENSG00000008300.17	87.3573	3.67726	0.577734	6.36498	1.95312e-10	8.09529e-09
ENSG00000147166.11	14.6303	3.67726	1.2686	2.89868	0.00374732	0.0185763
ENSG00000241975.1	2.48939	3.67705	2.31851	1.58595	0.11275	NA
ENSG00000163702.20	14.678	3.67682	1.26484	2.90694	0.00364982	0.0181685
ENSG00000168060.16	44.0511	3.67655	0.761432	4.82847	1.37586e-06	2.18816e-05
ENSG00000143224.18	14.603	3.6731	1.2669	2.89929	0.00374005	0.0185634
ENSG00000200795.1	564.271	3.67285	0.366837	10.0122	1.34699e-23	9.45823e-21
ENSG00000122678.17	51.1109	3.67245	0.716977	5.12213	3.02097e-07	5.87318e-06
ENSG00000279283.1	7.24061	3.67219	1.75994	2.08654	0.0369295	0.109577
ENSG00000251451.1	2.47575	3.66594	2.31268	1.58515	0.112933	NA
ENSG00000285133.1	2.47575	3.66594	2.31268	1.58515	0.112933	NA
ENSG00000196923.14	87.5565	3.66579	0.575734	6.36716	1.92562e-10	8.00908e-09
ENSG00000101104.13	182.013	3.66464	0.444185	8.25024	1.5808e-16	2.24643e-14
ENSG00000131584.19	169.206	3.6606	0.475285	7.70191	1.34052e-14	1.2309e-12
ENSG00000160298.18	28.6682	3.66047	0.921372	3.97285	7.10177e-05	0.000695699
ENSG00000289468.1	2.44507	3.65888	2.3963	1.52688	0.12679	NA
ENSG00000271855.1	2.46211	3.65463	2.31114	1.58131	0.113808	NA
ENSG00000202314.1	2.43143	3.64844	2.36826	1.54056	0.123424	NA
ENSG00000203761.5	14.0959	3.6475	1.28999	2.82754	0.00469065	0.0222192
ENSG00000148803.12	21.713	3.64688	1.04618	3.48589	0.000490496	0.00350392
ENSG00000272223.1	7.28054	3.64354	1.7539	2.0774	0.0377649	0.111053
ENSG00000198933.10	28.0826	3.64334	0.947364	3.84577	0.000120176	0.00109507
ENSG00000222345.1	2.44846	3.64316	2.31348	1.57475	0.115313	NA
ENSG00000173531.16	174.478	3.64222	0.455584	7.99463	1.29962e-15	1.44986e-13
ENSG00000166126.11	42.3957	3.6415	0.787357	4.62497	3.74656e-06	5.28829e-05
ENSG00000179922.6	14.337	3.63943	1.27003	2.86561	0.00416201	0.0202512
ENSG00000215769.8	47.0457	3.63938	1.69713	2.14444	0.0319979	0.0983417
ENSG00000229299.2	14.585	3.63907	1.2796	2.84392	0.00445628	0.0213461
ENSG00000139266.6	14.3745	3.63465	1.30678	2.78137	0.00541298	0.0248041
ENSG00000099625.14	14.0004	3.63348	1.3022	2.79027	0.00526641	0.0243098
ENSG00000242802.9	71.0176	3.63317	0.615341	5.90433	3.54092e-09	1.09502e-07
ENSG00000146216.13	7.03943	3.63315	1.76673	2.05643	0.0397414	0.115312
ENSG00000174483.20	49.043	3.63284	0.729737	4.97829	6.41474e-07	1.11418e-05
ENSG00000183396.4	2.43482	3.63159	2.3198	1.56547	0.117472	NA
ENSG00000200742.1	2.43482	3.63159	2.3198	1.56547	0.117472	NA
ENSG00000239203.1	2.43482	3.63159	2.3198	1.56547	0.117472	NA
ENSG00000158286.13	84.2961	3.6309	0.57783	6.28368	3.30645e-10	1.31563e-08
ENSG00000284433.1	21.24	3.62882	1.06075	3.42101	0.0006239	0.00428756
ENSG00000103168.17	203.962	3.627	0.441373	8.21754	2.07725e-16	2.88327e-14
ENSG00000185504.17	84.5746	3.62654	0.587871	6.16894	6.87475e-10	2.57253e-08
ENSG00000256594.9	2.40414	3.62625	2.34069	1.54923	0.121327	NA
ENSG00000077454.17	77.168	3.62514	0.602306	6.01876	1.75756e-09	5.82777e-08
ENSG00000202538.1	888.662	3.62336	0.426514	8.49528	1.97449e-17	3.74119e-15
ENSG00000254341.2	7.243	3.62286	1.77818	2.03739	0.0416106	0.119429
ENSG00000177106.17	421.515	3.62103	0.361129	10.027	1.16027e-23	8.65635e-21
ENSG00000126246.10	7.18164	3.62016	1.75797	2.05929	0.0394668	0.114752
ENSG00000149418.11	2.42118	3.61998	2.33042	1.55336	0.120337	NA
ENSG00000168026.19	2.42118	3.61998	2.33042	1.55336	0.120337	NA
ENSG00000175573.7	2.42118	3.61998	2.33042	1.55336	0.120337	NA
ENSG00000232708.1	2.42118	3.61998	2.33042	1.55336	0.120337	NA
ENSG00000140691.18	63.8272	3.61926	0.639897	5.656	1.54937e-08	4.2298e-07
ENSG00000157353.17	28.6321	3.61804	0.922276	3.92295	8.74724e-05	0.000841385
ENSG00000168890.14	147.658	3.61603	0.466503	7.75136	9.09145e-15	8.54525e-13
ENSG00000167302.11	35.5521	3.61576	0.84331	4.28758	1.80634e-05	0.000212646
ENSG00000222489.1	2.3905	3.61471	2.33568	1.5476	0.121718	NA
ENSG00000260361.1	2.3905	3.61471	2.33568	1.5476	0.121718	NA
ENSG00000111671.10	7.13732	3.61423	1.7607	2.05272	0.0400993	0.115907
ENSG00000256340.9	7.13732	3.61423	1.7607	2.05272	0.0400993	0.115907
ENSG00000250799.11	84.0622	3.61206	0.568763	6.35073	2.14291e-10	8.76026e-09
ENSG00000237781.3	2.40753	3.6084	2.34635	1.53787	0.124079	NA
ENSG00000251666.1	2.40753	3.6084	2.34635	1.53787	0.124079	NA
ENSG00000174791.11	34.6129	3.60583	0.851294	4.2357	2.2784e-05	0.000259763
ENSG00000163472.19	7.11003	3.60538	1.76065	2.04776	0.0405839	0.117017
ENSG00000170049.10	27.4006	3.60522	0.95448	3.77716	0.000158628	0.00138214
ENSG00000010322.16	90.5764	3.60504	0.557305	6.46871	9.88461e-11	4.40271e-09
ENSG00000281406.2	6.92688	3.60498	1.77182	2.03462	0.0418887	0.120083
ENSG00000248015.7	91.7294	3.6034	0.560239	6.43189	1.26026e-10	5.4904e-09
ENSG00000269939.1	2.37685	3.60296	2.33513	1.54294	0.122846	NA
ENSG00000213445.10	13.9789	3.60245	1.27369	2.82836	0.00467866	0.0221888
ENSG00000004975.12	97.5535	3.60186	0.537399	6.7024	2.05023e-11	1.07813e-09
ENSG00000109103.12	13.6083	3.59755	1.29783	2.77197	0.00557186	0.0253473
ENSG00000274904.1	2.39389	3.59695	2.36963	1.51794	0.129031	NA
ENSG00000012171.20	418.192	3.59599	0.363211	9.90056	4.13964e-23	2.47075e-20
ENSG00000126562.17	111.157	3.59599	0.514035	6.99561	2.64111e-12	1.58427e-10
ENSG00000135740.17	6.86892	3.5945	1.77376	2.02649	0.0427147	0.121749
ENSG00000184381.20	14.3291	3.59428	1.30539	2.75343	0.00589749	0.0264954
ENSG00000202363.1	2.36321	3.59107	2.33868	1.53551	0.12466	NA
ENSG00000280238.1	2.36321	3.59107	2.33868	1.53551	0.12466	NA
ENSG00000258199.1	13.5673	3.59077	1.29726	2.76796	0.0056408	0.0256121
ENSG00000101412.13	151.313	3.58908	0.458098	7.83474	4.69807e-15	4.75262e-13
ENSG00000206630.1	6.8246	3.58856	1.77909	2.01707	0.0436883	0.123991
ENSG00000281010.1	6.8246	3.58856	1.77909	2.01707	0.0436883	0.123991
ENSG00000258982.1	2.38025	3.5858	2.40384	1.4917	0.135779	NA
ENSG00000135473.16	96.5407	3.58576	0.537371	6.67278	2.51005e-11	1.29708e-09
ENSG00000198276.16	178.623	3.58548	0.433087	8.27888	1.24336e-16	1.85525e-14
ENSG00000276757.1	2.33253	3.58532	2.37384	1.51035	0.130954	NA
ENSG00000099999.15	6.99409	3.58423	1.76927	2.02582	0.0427827	0.121914
ENSG00000167657.14	13.8255	3.58145	1.27879	2.80064	0.00510007	0.023743
ENSG00000130751.10	2.34957	3.57908	2.34655	1.52525	0.127197	NA
ENSG00000244510.2	2.34957	3.57908	2.34655	1.52525	0.127197	NA
ENSG00000254779.4	2.34957	3.57908	2.34655	1.52525	0.127197	NA
ENSG00000264346.1	2.34957	3.57908	2.34655	1.52525	0.127197	NA
ENSG00000274849.1	2.34957	3.57908	2.34655	1.52525	0.127197	NA
ENSG00000163126.15	33.931	3.57902	0.841501	4.25314	2.10793e-05	0.000243115
ENSG00000115282.21	192.017	3.57797	0.420597	8.50689	1.78664e-17	3.43986e-15
ENSG00000267199.1	6.99749	3.57675	1.76715	2.02402	0.0429681	0.122325
ENSG00000143382.16	116.335	3.57493	0.504906	7.08037	1.43769e-12	9.17737e-11
ENSG00000167967.16	34.1721	3.5746	0.833204	4.29019	1.78522e-05	0.000210783
ENSG00000232434.3	74.9914	3.57364	0.59362	6.02008	1.74336e-09	5.81298e-08
ENSG00000183751.16	48.6298	3.57201	0.724823	4.92811	8.30268e-07	1.41382e-05
ENSG00000164088.18	6.77002	3.57017	1.77832	2.0076	0.0446853	0.126221
ENSG00000272934.1	13.9745	3.57008	1.28448	2.7794	0.00544586	0.0249261
ENSG00000167595.15	48.2113	3.56821	0.731717	4.87649	1.0799e-06	1.7805e-05
ENSG00000124140.15	2.33592	3.56706	2.35918	1.51199	0.130536	NA
ENSG00000174871.11	2.33592	3.56706	2.35918	1.51199	0.130536	NA
ENSG00000166965.13	69.5029	3.56407	0.631041	5.64792	1.62401e-08	4.40384e-07
ENSG00000259605.3	20.2715	3.55622	1.06792	3.33004	0.000868325	0.00564553
ENSG00000127580.17	13.9097	3.55562	1.28469	2.7677	0.0056454	0.0256232
ENSG00000111653.20	6.88155	3.55545	1.77068	2.00796	0.0446478	0.126204
ENSG00000222449.1	2.32228	3.5551	2.37827	1.49483	0.134959	NA
ENSG00000229337.2	2.32228	3.5551	2.37827	1.49483	0.134959	NA
ENSG00000172732.12	60.8647	3.55186	0.651478	5.452	4.9806e-08	1.20351e-06
ENSG00000061273.18	60.4292	3.54972	0.660805	5.37181	7.79495e-08	1.77433e-06
ENSG00000206621.1	2.2916	3.54937	2.36085	1.50343	0.132728	NA
ENSG00000270194.1	2.2916	3.54937	2.36085	1.50343	0.132728	NA
ENSG00000275924.1	2.2916	3.54937	2.36085	1.50343	0.132728	NA
ENSG00000116691.11	34.0448	3.54681	0.854002	4.15316	3.27911e-05	0.000354875
ENSG00000183060.16	6.85427	3.54616	1.77169	2.00157	0.0453314	0.127678
ENSG00000286911.1	6.85427	3.54616	1.77169	2.00157	0.0453314	0.127678
ENSG00000256269.11	20.0022	3.54522	1.06831	3.31854	0.000904878	0.00585766
ENSG00000238297.2	2.26092	3.54303	2.41405	1.46767	0.142194	NA
ENSG00000281896.1	6.65748	3.54081	1.78683	1.98162	0.047522	0.132385
ENSG00000250286.2	6.80994	3.53995	1.77459	1.99479	0.0460653	0.129354
ENSG00000202444.1	20.3251	3.53765	1.06023	3.33669	0.000847817	0.00554238
ENSG00000260428.3	2.27796	3.53702	2.36578	1.49507	0.134895	NA
ENSG00000196696.13	80.0996	3.53545	0.574934	6.14931	7.78219e-10	2.87604e-08
ENSG00000199975.1	2.29499	3.53202	2.44987	1.44171	0.149383	NA
ENSG00000201223.1	2.29499	3.53202	2.44987	1.44171	0.149383	NA
ENSG00000223745.8	2.24728	3.53115	2.39837	1.47232	0.140935	NA
ENSG00000169683.8	106.22	3.5309	0.520354	6.78558	1.15625e-11	6.36042e-10
ENSG00000205356.10	32.5099	3.52945	0.864482	4.08273	4.45098e-05	0.000464435
ENSG00000110057.8	13.2595	3.52847	1.30647	2.70077	0.0069179	0.0301596
ENSG00000263620.1	6.58587	3.52505	1.78869	1.97075	0.0487526	0.134744
ENSG00000115085.14	2.26431	3.52458	2.37534	1.48382	0.137856	NA
ENSG00000167964.13	2.26431	3.52458	2.37534	1.48382	0.137856	NA
ENSG00000179636.15	2.26431	3.52458	2.37534	1.48382	0.137856	NA
ENSG00000284142.1	2.26431	3.52458	2.37534	1.48382	0.137856	NA
ENSG00000260776.6	6.73833	3.52425	1.77899	1.98104	0.047587	0.132502
ENSG00000119965.13	6.55519	3.52355	1.78859	1.97001	0.0488371	0.134915
ENSG00000103269.14	13.3617	3.52123	1.31157	2.68474	0.00725867	0.0312353
ENSG00000165905.18	26.9236	3.52087	0.931199	3.78101	0.000156192	0.00136291
ENSG00000274602.5	33.3935	3.52087	0.837819	4.20243	2.6407e-05	0.000293501
ENSG00000151006.7	58.8821	3.52068	0.659363	5.33952	9.31941e-08	2.0563e-06
ENSG00000132677.13	300.694	3.52021	0.384565	9.15373	5.50001e-20	1.58454e-17
ENSG00000161618.10	52.3235	3.51739	0.689021	5.10491	3.3096e-07	6.35155e-06
ENSG00000143416.21	53.0103	3.51531	0.684839	5.13304	2.85095e-07	5.58815e-06
ENSG00000124508.17	6.71105	3.51487	1.77792	1.97695	0.0480468	0.133369
ENSG00000185482.8	6.66672	3.50835	1.784	1.96656	0.0492336	0.13579
ENSG00000141524.17	123.237	3.50778	0.496848	7.06007	1.66421e-12	1.04556e-10
ENSG00000088340.17	2.21999	3.50642	2.38676	1.46911	0.141802	NA
ENSG00000254676.1	2.21999	3.50642	2.38676	1.46911	0.141802	NA
ENSG00000273047.1	26.3721	3.50593	0.935565	3.74739	0.000178682	0.00152788
ENSG00000140326.13	98.5525	3.50537	0.53224	6.58607	4.51625e-11	2.20043e-09
ENSG00000260464.1	6.50062	3.50436	1.79329	1.95415	0.050684	0.138717
ENSG00000144045.14	125.417	3.50357	0.482166	7.26631	3.69429e-13	2.60939e-11
ENSG00000274272.1	77.1631	3.5012	0.601401	5.82174	5.82397e-09	1.74237e-07
ENSG00000177169.10	64.8121	3.49784	0.643266	5.43763	5.3995e-08	1.28394e-06
ENSG00000254536.2	53.1038	3.49736	0.689709	5.07077	3.9621e-07	7.4131e-06
ENSG00000183458.14	6.65647	3.49552	1.78465	1.95866	0.0501532	0.137722
ENSG00000114626.18	2.20635	3.49371	2.3885	1.46272	0.143543	NA
ENSG00000132207.18	2.20635	3.49371	2.3885	1.46272	0.143543	NA
ENSG00000284190.1	2.20635	3.49371	2.3885	1.46272	0.143543	NA
ENSG00000092529.25	6.44265	3.49308	1.79364	1.94748	0.0514773	0.140518
ENSG00000187531.14	32.484	3.49278	0.84251	4.14568	3.38801e-05	0.000365336
ENSG00000197070.14	32.8001	3.49051	0.846212	4.12486	3.70958e-05	0.000394664
ENSG00000130653.16	13.0275	3.48895	1.2897	2.70524	0.00682541	0.0298896
ENSG00000170638.10	83.2671	3.48856	0.579536	6.01958	1.74874e-09	5.81469e-08
ENSG00000064932.16	2.22338	3.48773	2.44744	1.42505	0.154143	NA
ENSG00000242435.1	2.22338	3.48773	2.44744	1.42505	0.154143	NA
ENSG00000158552.13	26.2621	3.48541	0.930939	3.74397	0.000181136	0.00154334
ENSG00000202031.1	6.55079	3.48494	1.8035	1.93232	0.0533195	0.144021
ENSG00000285952.1	44.9771	3.48441	0.737194	4.72658	2.28333e-06	3.37941e-05
ENSG00000103245.14	19.626	3.48353	1.06395	3.27414	0.00105983	0.00666557
ENSG00000049283.19	6.41536	3.48336	1.79808	1.93727	0.0527129	0.142943
ENSG00000128536.16	6.41536	3.48336	1.79808	1.93727	0.0527129	0.142943
ENSG00000129194.8	2.1927	3.48087	2.395	1.45339	0.146116	NA
ENSG00000159164.10	2.1927	3.48087	2.395	1.45339	0.146116	NA
ENSG00000201912.1	2.1927	3.48087	2.395	1.45339	0.146116	NA
ENSG00000279812.1	2.1927	3.48087	2.395	1.45339	0.146116	NA
ENSG00000282092.1	2.1927	3.48087	2.395	1.45339	0.146116	NA
ENSG00000140545.15	6.61554	3.48079	1.79819	1.93571	0.0529028	0.143242
ENSG00000205758.12	12.8979	3.47512	1.29025	2.69336	0.00707357	0.0306599
ENSG00000140983.14	102.088	3.47491	0.534992	6.49526	8.28917e-11	3.71984e-09
ENSG00000284541.1	2.16202	3.47486	2.42466	1.43313	0.15182	NA
ENSG00000134398.15	19.2314	3.47424	1.07533	3.23087	0.00123415	0.00760952
ENSG00000222328.1	6.30968	3.47363	1.82226	1.90623	0.0566209	0.150397
ENSG00000158805.12	84.2239	3.473	0.562264	6.17682	6.54056e-10	2.45518e-08
ENSG00000221500.1	6.3574	3.47191	1.79807	1.93091	0.0534944	0.144308
ENSG00000166169.17	18.8301	3.47067	1.0906	3.18235	0.00146087	0.00871486
ENSG00000268400.5	12.8706	3.47021	1.29185	2.68624	0.00722603	0.031151
ENSG00000168056.18	224.706	3.47021	0.423942	8.18558	2.70986e-16	3.51604e-14
ENSG00000099326.9	12.5579	3.46984	1.31538	2.6379	0.00834209	0.0347694
ENSG00000143258.16	76.4518	3.46914	0.588964	5.89024	3.85638e-09	1.18035e-07
ENSG00000259970.1	25.9177	3.46594	0.934663	3.70823	0.000208717	0.00172062
ENSG00000198064.14	2.14838	3.4621	2.41701	1.43239	0.152032	NA
ENSG00000262227.1	2.14838	3.4621	2.41701	1.43239	0.152032	NA
ENSG00000270095.1	2.1177	3.45325	2.54351	1.35767	0.174567	NA
ENSG00000184056.15	18.9007	3.44953	1.07236	3.21675	0.0012965	0.00793253
ENSG00000114395.11	2.13474	3.44906	2.41515	1.42809	0.153265	NA
ENSG00000260500.1	2.13474	3.44906	2.41515	1.42809	0.153265	NA
ENSG00000064545.15	50.5321	3.44883	0.711148	4.84966	1.23672e-06	2.0058e-05
ENSG00000106610.16	6.41096	3.44507	1.79455	1.91975	0.05489	0.147109
ENSG00000148335.15	6.22782	3.44387	1.80489	1.90807	0.0563818	0.149975
ENSG00000185215.11	2.15177	3.44232	2.45171	1.40405	0.160305	NA
ENSG00000179532.13	86.8317	3.4416	0.559162	6.15492	7.51132e-10	2.78455e-08
ENSG00000183386.10	19.1452	3.44142	1.0746	3.20251	0.00136236	0.00825928
ENSG00000207751.3	18.7711	3.43994	1.07239	3.20773	0.00133785	0.0081396
ENSG00000284634.1	6.36664	3.43788	1.80571	1.9039	0.0569238	0.150938
ENSG00000091622.16	2.12109	3.43582	2.4183	1.42076	0.155387	NA
ENSG00000151640.13	2.12109	3.43582	2.4183	1.42076	0.155387	NA
ENSG00000223117.1	2.12109	3.43582	2.4183	1.42076	0.155387	NA
ENSG00000255182.2	2.12109	3.43582	2.4183	1.42076	0.155387	NA
ENSG00000266903.2	2.12109	3.43582	2.4183	1.42076	0.155387	NA
ENSG00000275143.1	2.12109	3.43582	2.4183	1.42076	0.155387	NA
ENSG00000289296.1	2.12109	3.43582	2.4183	1.42076	0.155387	NA
ENSG00000095539.15	863.314	3.434	0.336731	10.198	2.02305e-24	1.72494e-21
ENSG00000225828.2	18.7165	3.43341	1.07534	3.19285	0.00140878	0.00848896
ENSG00000213983.12	487.346	3.43289	0.375086	9.15227	5.57516e-20	1.58454e-17
ENSG00000243696.5	25.1922	3.43271	0.947063	3.62459	0.000289424	0.00226103
ENSG00000143387.14	2.13813	3.43	2.49557	1.37444	0.169306	NA
ENSG00000252556.1	2.13813	3.43	2.49557	1.37444	0.169306	NA
ENSG00000278739.1	2.09041	3.42923	2.46733	1.38986	0.164573	NA
ENSG00000213930.12	61.5634	3.42891	0.63841	5.37102	7.82917e-08	1.77675e-06
ENSG00000199683.1	6.30528	3.42826	1.87825	1.82524	0.0679647	0.172726
ENSG00000006282.21	135.57	3.42738	0.490052	6.99391	2.67333e-12	1.59558e-10
ENSG00000068137.15	43.3266	3.42558	0.743352	4.60828	4.06004e-06	5.64857e-05
ENSG00000258725.2	2.10745	3.42245	2.42653	1.41043	0.158414	NA
ENSG00000278771.1	2.10745	3.42245	2.42653	1.41043	0.158414	NA
ENSG00000140521.17	87.6246	3.42026	0.544978	6.27596	3.47481e-10	1.36894e-08
ENSG00000132781.20	43.5098	3.41973	0.736821	4.6412	3.46394e-06	4.95199e-05
ENSG00000135596.18	94.9304	3.41859	0.550126	6.2142	5.15873e-10	1.96114e-08
ENSG00000270022.3	184.308	3.41685	0.429866	7.94864	1.88566e-15	2.04629e-13
ENSG00000092929.12	105.184	3.41606	0.519931	6.57021	5.02429e-11	2.40951e-09
ENSG00000285628.1	12.6991	3.41044	1.3041	2.61517	0.00891827	0.0367474
ENSG00000276027.1	183.482	3.40978	0.430328	7.92368	2.30585e-15	2.43584e-13
ENSG00000222009.8	43.2744	3.40966	0.750263	4.54462	5.50344e-06	7.34018e-05
ENSG00000106077.19	18.4164	3.40892	1.07678	3.16585	0.00154631	0.00911974
ENSG00000244723.3	6.10163	3.40645	1.81251	1.87942	0.0601875	0.157281
ENSG00000198758.11	104.835	3.405	0.514127	6.62287	3.52279e-11	1.75948e-09
ENSG00000267793.1	2.06313	3.40293	2.44632	1.39104	0.164214	NA
ENSG00000284585.1	2.06313	3.40293	2.44632	1.39104	0.164214	NA
ENSG00000130758.8	24.9764	3.39929	0.949356	3.58062	0.00034278	0.00261621
ENSG00000164867.11	18.2869	3.39907	1.07697	3.15614	0.00159871	0.00939163
ENSG00000198837.10	197.397	3.39824	0.420802	8.07563	6.71311e-16	7.93409e-14
ENSG00000138834.15	166.21	3.3973	0.436279	7.787	6.86192e-15	6.65941e-13
ENSG00000127564.17	97.4428	3.39592	0.522066	6.50477	7.78141e-11	3.54004e-09
ENSG00000125787.11	2.08016	3.39566	2.46269	1.37884	0.167943	NA
ENSG00000181408.5	2.08016	3.39566	2.46269	1.37884	0.167943	NA
ENSG00000164776.11	2.04948	3.38931	2.44568	1.38584	0.165797	NA
ENSG00000254634.4	2.04948	3.38931	2.44568	1.38584	0.165797	NA
ENSG00000288336.1	2.04948	3.38931	2.44568	1.38584	0.165797	NA
ENSG00000243789.11	30.0298	3.3891	0.858754	3.94654	7.92898e-05	0.000769498
ENSG00000258315.5	12.2466	3.38849	1.3084	2.5898	0.00960308	0.0390436
ENSG00000119688.21	98.3154	3.38761	0.528178	6.41376	1.41975e-10	6.11823e-09
ENSG00000178188.15	325.741	3.38595	0.362631	9.33718	9.89355e-21	3.82625e-18
ENSG00000242282.6	17.8343	3.38576	1.10248	3.07103	0.00213322	0.0119159
ENSG00000198003.12	2.06652	3.38254	2.49622	1.35507	0.175396	NA
ENSG00000187045.19	5.9857	3.3824	1.81822	1.86028	0.0628457	0.162555
ENSG00000182087.14	205.064	3.37772	0.432784	7.80463	5.96773e-15	5.88734e-13
ENSG00000215305.10	60.9865	3.37751	0.626753	5.3889	7.08903e-08	1.62734e-06
ENSG00000224975.1	11.8009	3.37684	1.33077	2.5375	0.0111647	0.0439556
ENSG00000124574.15	144.224	3.37573	0.457204	7.38343	1.54268e-13	1.18045e-11
ENSG00000049769.14	2.03584	3.3755	2.45045	1.3775	0.168357	NA
ENSG00000124003.13	2.03584	3.3755	2.45045	1.3775	0.168357	NA
ENSG00000167968.13	2.03584	3.3755	2.45045	1.3775	0.168357	NA
ENSG00000183150.8	2.03584	3.3755	2.45045	1.3775	0.168357	NA
ENSG00000234509.1	2.03584	3.3755	2.45045	1.3775	0.168357	NA
ENSG00000260404.4	2.03584	3.3755	2.45045	1.3775	0.168357	NA
ENSG00000267127.7	2.03584	3.3755	2.45045	1.3775	0.168357	NA
ENSG00000269038.1	2.03584	3.3755	2.45045	1.3775	0.168357	NA
ENSG00000280466.1	2.03584	3.3755	2.45045	1.3775	0.168357	NA
ENSG00000281394.1	2.03584	3.3755	2.45045	1.3775	0.168357	NA
ENSG00000142765.18	41.5101	3.37389	0.748747	4.50606	6.60439e-06	8.60661e-05
ENSG00000159214.13	5.98909	3.37357	1.82516	1.84837	0.064549	0.166025
ENSG00000212694.8	121.135	3.37099	0.477633	7.0577	1.69275e-12	1.05792e-10
ENSG00000159958.7	12.1034	3.37098	1.30835	2.57652	0.00998001	0.0402607
ENSG00000268230.5	30.0526	3.36891	0.857462	3.92893	8.53237e-05	0.000822705
ENSG00000260589.1	2.00516	3.36877	2.4968	1.34923	0.177262	NA
ENSG00000280023.1	6.12791	3.36835	1.80644	1.86463	0.0622331	0.161565
ENSG00000198753.12	42.4721	3.36808	0.744677	4.52288	6.10048e-06	8.02882e-05
ENSG00000125458.7	48.1748	3.36676	0.688513	4.88989	1.0089e-06	1.67035e-05
ENSG00000160226.16	12.0147	3.36395	1.30541	2.57693	0.00996817	0.0402265
ENSG00000130827.6	205.033	3.36288	0.409472	8.21271	2.1625e-16	2.9671e-14
ENSG00000166924.9	2.02219	3.36156	2.46085	1.36602	0.171934	NA
ENSG00000181652.20	2.02219	3.36156	2.46085	1.36602	0.171934	NA
ENSG00000199293.1	2.02219	3.36156	2.46085	1.36602	0.171934	NA
ENSG00000225880.5	2.02219	3.36156	2.46085	1.36602	0.171934	NA
ENSG00000275127.1	2.02219	3.36156	2.46085	1.36602	0.171934	NA
ENSG00000168067.12	24.2672	3.36091	0.944494	3.55843	0.000373085	0.00280448
ENSG00000162032.16	11.7054	3.35861	1.33523	2.51537	0.0118909	0.0461598
ENSG00000239521.10	6.10063	3.35762	1.81005	1.85499	0.063598	0.164108
ENSG00000198088.10	6.06995	3.35607	1.81056	1.85361	0.0637951	0.164476
ENSG00000207336.1	5.95155	3.35475	1.92062	1.74671	0.0806882	0.19541
ENSG00000263126.1	101.112	3.35458	0.512309	6.54796	5.83264e-11	2.7197e-09
ENSG00000238578.1	5.85613	3.35259	1.83209	1.82993	0.0672611	0.171376
ENSG00000262943.8	54.2335	3.35179	0.660053	5.07806	3.81306e-07	7.16796e-06
ENSG00000142609.20	6.0563	3.35075	1.8104	1.85084	0.0641927	0.165215
ENSG00000286024.2	17.7651	3.34926	1.09034	3.07176	0.002128	0.0118923
ENSG00000187741.15	384.96	3.34802	0.358587	9.33672	9.93666e-21	3.82625e-18
ENSG00000130822.16	2.00855	3.3476	2.47797	1.35095	0.176713	NA
ENSG00000269399.2	2.00855	3.3476	2.47797	1.35095	0.176713	NA
ENSG00000284747.1	2.00855	3.3476	2.47797	1.35095	0.176713	NA
ENSG00000146067.16	118.253	3.34597	0.497729	6.72247	1.78664e-11	9.56374e-10
ENSG00000111676.15	697.774	3.345	0.320066	10.451	1.45043e-25	1.85237e-22
ENSG00000207166.1	11.6235	3.34422	1.3527	2.47226	0.0134263	0.0507345
ENSG00000267120.3	29.8811	3.34273	0.858627	3.89311	9.89675e-05	0.000936856
ENSG00000116337.20	159.178	3.34169	0.445756	7.49667	6.54596e-14	5.3889e-12
ENSG00000165917.10	1.97787	3.34123	2.47796	1.34838	0.177537	NA
ENSG00000287737.2	1.97787	3.34123	2.47796	1.34838	0.177537	NA
ENSG00000137802.14	59.6122	3.33979	0.632167	5.28308	1.27033e-07	2.72029e-06
ENSG00000272578.5	23.4132	3.33808	0.964281	3.46173	0.000536718	0.0037776
ENSG00000099889.14	52.7429	3.33792	0.662192	5.04071	4.63806e-07	8.47848e-06
ENSG00000255284.3	11.4872	3.3358	1.3385	2.49218	0.012696	0.0485279
ENSG00000171219.9	11.8169	3.33541	1.31014	2.54584	0.0109015	0.0431756
ENSG00000172780.17	1.99491	3.33375	2.50476	1.33097	0.183199	NA
ENSG00000201793.1	17.5946	3.33374	1.09321	3.04949	0.00229229	0.0125865
ENSG00000258186.2	11.5383	3.33257	1.35583	2.45797	0.0139726	0.0524007
ENSG00000100151.16	35.3825	3.33119	0.789008	4.222	2.42139e-05	0.000273455
ENSG00000111012.10	11.8203	3.33102	1.32	2.52351	0.0116191	0.0452962
ENSG00000160072.20	53.8404	3.33089	0.668122	4.98545	6.18166e-07	1.0798e-05
ENSG00000213339.9	46.6924	3.3292	0.693525	4.8004	1.58352e-06	2.47092e-05
ENSG00000133316.16	35.0153	3.32858	0.796021	4.18152	2.89566e-05	0.00031946
ENSG00000167733.14	1.96423	3.32698	2.47877	1.34219	0.179535	NA
ENSG00000170469.11	1.96423	3.32698	2.47877	1.34219	0.179535	NA
ENSG00000267474.1	1.96423	3.32698	2.47877	1.34219	0.179535	NA
ENSG00000283958.1	1.96423	3.32698	2.47877	1.34219	0.179535	NA
ENSG00000146094.16	17.4003	3.32457	1.08848	3.05433	0.00225563	0.0124367
ENSG00000214193.11	129.062	3.32278	0.472613	7.03066	2.05563e-12	1.26485e-10
ENSG00000131788.16	35.4941	3.32219	0.789997	4.20532	2.60714e-05	0.000291126
ENSG00000030110.14	5.92673	3.3202	1.82177	1.82252	0.0683762	0.17355
ENSG00000105707.15	127.109	3.32006	0.476708	6.96456	3.29426e-12	1.92762e-10
ENSG00000279203.1	1.93355	3.31937	2.5527	1.30033	0.193486	NA
ENSG00000255717.8	381.094	3.31833	0.355656	9.33019	1.05685e-20	3.9424e-18
ENSG00000275993.3	5.74358	3.31819	1.83262	1.81063	0.0701981	0.176933
ENSG00000143486.16	29.0432	3.31415	0.865347	3.82985	0.00012822	0.00115346
ENSG00000160959.8	46.2695	3.31358	0.695102	4.76704	1.8695e-06	2.85738e-05
ENSG00000198055.11	40.8899	3.31318	0.733916	4.51439	6.35003e-06	8.31143e-05
ENSG00000206897.1	1.95058	3.31255	2.4854	1.3328	0.182596	NA
ENSG00000253931.1	1.95058	3.31255	2.4854	1.3328	0.182596	NA
ENSG00000273576.1	1.95058	3.31255	2.4854	1.3328	0.182596	NA
ENSG00000276664.1	1.95058	3.31255	2.4854	1.3328	0.182596	NA
ENSG00000279122.1	1.95058	3.31255	2.4854	1.3328	0.182596	NA
ENSG00000281994.1	1.95058	3.31255	2.4854	1.3328	0.182596	NA
ENSG00000282788.1	1.95058	3.31255	2.4854	1.3328	0.182596	NA
ENSG00000284691.1	1.95058	3.31255	2.4854	1.3328	0.182596	NA
ENSG00000228288.8	5.74698	3.30886	1.83891	1.79936	0.0719624	0.179899
ENSG00000138075.14	86.094	3.30597	0.544736	6.06894	1.28754e-09	4.49149e-08
ENSG00000188681.12	1.91991	3.30565	2.52835	1.30744	0.191065	NA
ENSG00000284140.1	1.91991	3.30565	2.52835	1.30744	0.191065	NA
ENSG00000122971.9	11.5884	3.30542	1.31384	2.51585	0.0118745	0.0461412
ENSG00000165915.14	50.9102	3.30463	0.687713	4.80524	1.54565e-06	2.41497e-05
ENSG00000276107.1	23.0508	3.30442	0.965728	3.42169	0.000622335	0.00427927
ENSG00000165458.15	175.188	3.30196	0.440989	7.48762	7.01331e-14	5.7341e-12
ENSG00000288564.1	45.8808	3.30151	0.695508	4.7469	2.06555e-06	3.1132e-05
ENSG00000172478.18	5.70265	3.30144	1.83439	1.79975	0.0719005	0.179813
ENSG00000273729.1	5.67197	3.2999	1.83855	1.79484	0.0726797	0.181123
ENSG00000221838.10	22.4526	3.2993	0.978468	3.3719	0.00074651	0.00500321
ENSG00000222744.1	28.709	3.29898	0.857537	3.84704	0.000119552	0.00109105
ENSG00000143110.12	1.93694	3.298	2.4983	1.3201	0.186803	NA
ENSG00000173567.16	1.93694	3.298	2.4983	1.3201	0.186803	NA
ENSG00000199121.4	1.93694	3.298	2.4983	1.3201	0.186803	NA
ENSG00000201772.1	1.93694	3.298	2.4983	1.3201	0.186803	NA
ENSG00000253540.6	1.93694	3.298	2.4983	1.3201	0.186803	NA
ENSG00000254094.1	1.93694	3.298	2.4983	1.3201	0.186803	NA
ENSG00000261916.1	1.93694	3.298	2.4983	1.3201	0.186803	NA
ENSG00000213563.7	39.8893	3.29668	0.745309	4.42324	9.72328e-06	0.000122304
ENSG00000178977.4	11.2859	3.29657	1.39869	2.3569	0.0184284	0.0648524
ENSG00000260060.1	5.68901	3.29585	1.83699	1.79416	0.0727869	0.181239
ENSG00000164068.16	211.566	3.29447	0.408026	8.07417	6.79345e-16	7.95034e-14
ENSG00000267048.1	11.5032	3.29342	1.31566	2.50325	0.0123059	0.0474317
ENSG00000284458.1	1.90626	3.29139	2.51626	1.30805	0.190857	NA
ENSG00000284536.1	1.90626	3.29139	2.51626	1.30805	0.190857	NA
ENSG00000183963.19	91.6172	3.28965	0.549871	5.9826	2.19607e-09	7.10871e-08
ENSG00000105397.14	155.73	3.28938	0.441538	7.44983	9.34573e-14	7.53784e-12
ENSG00000181045.15	39.6505	3.28631	0.750138	4.38093	1.18172e-05	0.000144977
ENSG00000202198.1	820.606	3.28573	0.320869	10.2401	1.31124e-24	1.20402e-21
ENSG00000283293.1	820.606	3.28573	0.320869	10.2401	1.31124e-24	1.20402e-21
ENSG00000283848.1	5.66172	3.28479	1.84546	1.77993	0.0750873	0.185228
ENSG00000289281.1	1.9233	3.28346	2.51915	1.3034	0.192438	NA
ENSG00000278050.1	587.203	3.28203	0.356663	9.20205	3.51185e-20	1.09608e-17
ENSG00000099899.15	68.552	3.2819	0.58676	5.59326	2.22851e-08	5.8594e-07
ENSG00000148824.19	86.621	3.28172	0.543891	6.03378	1.60164e-09	5.42134e-08
ENSG00000198089.16	67.6947	3.27921	0.590064	5.55739	2.7384e-08	7.02975e-07
ENSG00000207263.1	1.89262	3.27675	2.5122	1.30434	0.192119	NA
ENSG00000272899.4	1.89262	3.27675	2.5122	1.30434	0.192119	NA
ENSG00000288096.1	5.58672	3.27565	1.8433	1.77706	0.0755579	0.186235
ENSG00000126005.17	133.887	3.27421	0.484719	6.75487	1.42963e-11	7.75704e-10
ENSG00000168101.14	11.3293	3.2739	1.321	2.47835	0.0131991	0.0499867
ENSG00000280143.1	5.55604	3.27389	1.86172	1.75854	0.0786565	0.191813
ENSG00000188290.11	17.2219	3.27348	1.09123	2.9998	0.00270159	0.0142947
ENSG00000100263.14	23.0088	3.26976	0.956904	3.41702	0.000633117	0.00433842
ENSG00000203896.10	84.6027	3.2697	0.563007	5.80756	6.33901e-09	1.88231e-07
ENSG00000198026.8	130.624	3.26743	0.482291	6.77482	1.24562e-11	6.7895e-10
ENSG00000130714.19	22.5494	3.26243	0.951069	3.43027	0.000602973	0.00416292
ENSG00000101353.15	1.87897	3.26183	2.51468	1.29712	0.194591	NA
ENSG00000184922.15	1.87897	3.26183	2.51468	1.29712	0.194591	NA
ENSG00000207757.1	1.87897	3.26183	2.51468	1.29712	0.194591	NA
ENSG00000252311.1	1.87897	3.26183	2.51468	1.29712	0.194591	NA
ENSG00000269386.6	1.87897	3.26183	2.51468	1.29712	0.194591	NA
ENSG00000284372.1	1.87897	3.26183	2.51468	1.29712	0.194591	NA
ENSG00000188493.15	237.249	3.25949	0.385879	8.44692	2.99079e-17	5.57829e-15
ENSG00000275437.1	11.5602	3.25857	1.32663	2.45628	0.0140383	0.0525809
ENSG00000214290.9	68.3998	3.25703	0.617385	5.27552	1.32381e-07	2.80681e-06
ENSG00000126522.17	66.9809	3.25424	0.587481	5.53931	3.03669e-08	7.72899e-07
ENSG00000037042.9	88.2716	3.25301	0.546839	5.94875	2.70206e-09	8.53292e-08
ENSG00000131797.13	113.807	3.25195	0.49916	6.51484	7.27683e-11	3.3668e-09
ENSG00000198208.12	44.4008	3.24934	0.699195	4.64726	3.36373e-06	4.81449e-05
ENSG00000261067.7	127.766	3.24829	0.485528	6.69022	2.22836e-11	1.16666e-09
ENSG00000181513.15	50.1195	3.2473	0.662993	4.89794	9.68483e-07	1.61463e-05
ENSG00000238300.1	1.86533	3.24672	2.52347	1.28661	0.19823	NA
ENSG00000274949.1	1.86533	3.24672	2.52347	1.28661	0.19823	NA
ENSG00000178028.14	21.7126	3.24668	0.985056	3.29593	0.000980964	0.00626526
ENSG00000105520.11	11.1929	3.24535	1.32877	2.44237	0.0145912	0.0541925
ENSG00000186481.16	11.4442	3.24535	1.32697	2.44569	0.0144574	0.0537793
ENSG00000221978.13	224.472	3.24313	0.389017	8.33672	7.63823e-17	1.2157e-14
ENSG00000104946.14	39.3006	3.24286	0.763354	4.24817	2.15521e-05	0.000246898
ENSG00000148334.16	61.0464	3.2394	0.613532	5.27992	1.2924e-07	2.74997e-06
ENSG00000245261.1	10.8358	3.23934	1.35269	2.39473	0.0166326	0.0600579
ENSG00000158163.15	5.47418	3.23926	1.84796	1.75289	0.079621	0.193564
ENSG00000235194.9	126.957	3.23472	0.459036	7.04676	1.83128e-12	1.13264e-10
ENSG00000090097.22	70.8679	3.23461	0.596756	5.42032	5.94908e-08	1.39517e-06
ENSG00000142675.18	32.9692	3.23175	0.812882	3.97567	7.01815e-05	0.000690387
ENSG00000108551.5	1.85169	3.23153	2.53941	1.27255	0.203179	NA
ENSG00000110455.14	1.85169	3.23153	2.53941	1.27255	0.203179	NA
ENSG00000127578.7	1.85169	3.23153	2.53941	1.27255	0.203179	NA
ENSG00000215045.9	1.85169	3.23153	2.53941	1.27255	0.203179	NA
ENSG00000269609.6	1.85169	3.23153	2.53941	1.27255	0.203179	NA
ENSG00000286180.1	1.85169	3.23153	2.53941	1.27255	0.203179	NA
ENSG00000146830.11	323.396	3.23131	0.354919	9.10437	8.67708e-20	2.35405e-17
ENSG00000162241.13	16.1429	3.22802	1.13033	2.85583	0.00429246	0.0207446
ENSG00000278217.1	1198.03	3.22645	0.310224	10.4004	2.46974e-25	2.68011e-22
ENSG00000225872.5	1.82101	3.22464	2.55192	1.26361	0.206369	NA
ENSG00000262691.1	1.82101	3.22464	2.55192	1.26361	0.206369	NA
ENSG00000269516.6	1.82101	3.22464	2.55192	1.26361	0.206369	NA
ENSG00000063761.16	5.61639	3.22461	1.83762	1.75478	0.0792978	0.192903
ENSG00000109065.12	54.6082	3.22123	0.636334	5.06216	4.14525e-07	7.70746e-06
ENSG00000110046.13	55.7474	3.21998	0.654924	4.91657	8.80742e-07	1.49338e-05
ENSG00000070610.14	157.894	3.2191	0.439494	7.32454	2.39711e-13	1.77729e-11
ENSG00000272141.1	5.60275	3.21864	1.84092	1.74839	0.080397	0.194784
ENSG00000114698.15	1.83804	3.21639	2.56543	1.25374	0.209936	NA
ENSG00000278123.1	1.83804	3.21639	2.56543	1.25374	0.209936	NA
ENSG00000284519.1	1.83804	3.21639	2.56543	1.25374	0.209936	NA
ENSG00000214655.11	200.742	3.2108	0.409079	7.84885	4.19864e-15	4.32061e-13
ENSG00000206140.12	1.79033	3.2107	2.87993	1.11485	0.264913	NA
ENSG00000140939.14	5.40596	3.21012	1.86706	1.71934	0.0855525	0.204257
ENSG00000102003.12	1.80736	3.20926	2.54938	1.25884	0.208089	NA
ENSG00000261420.1	1.80736	3.20926	2.54938	1.25884	0.208089	NA
ENSG00000279066.1	1.80736	3.20926	2.54938	1.25884	0.208089	NA
ENSG00000198569.10	5.3446	3.20639	1.85993	1.72393	0.0847198	0.202706
ENSG00000221829.10	74.2972	3.20608	0.585405	5.47669	4.33366e-08	1.06442e-06
ENSG00000017483.16	42.9627	3.20569	0.719058	4.45819	8.26557e-06	0.000105638
ENSG00000272195.1	5.54478	3.20523	1.84096	1.74107	0.0816718	0.197133
ENSG00000186529.16	54.2355	3.201	0.635981	5.03317	4.82442e-07	8.77882e-06
ENSG00000257704.4	5.33096	3.20035	1.85867	1.72185	0.0850974	0.203446
ENSG00000278274.1	1.77669	3.19995	2.67039	1.19831	0.230797	NA
ENSG00000025434.19	32.1644	3.19495	0.803047	3.97854	6.9341e-05	0.000685201
ENSG00000130734.10	10.8518	3.19467	1.33918	2.38554	0.0170542	0.0610971
ENSG00000117266.16	102.177	3.1938	0.496412	6.43376	1.24489e-10	5.46332e-09
ENSG00000125898.13	1.79372	3.19359	2.55378	1.25053	0.211104	NA
ENSG00000232347.1	1.79372	3.19359	2.55378	1.25053	0.211104	NA
ENSG00000268361.1	1.79372	3.19359	2.55378	1.25053	0.211104	NA
ENSG00000268670.1	1.79372	3.19359	2.55378	1.25053	0.211104	NA
ENSG00000272689.1	1.79372	3.19359	2.55378	1.25053	0.211104	NA
ENSG00000137474.23	92.5802	3.19319	0.533371	5.98681	2.13991e-09	6.9984e-08
ENSG00000179526.17	36.5971	3.1928	0.787	4.05692	4.97241e-05	0.000508646
ENSG00000200259.1	10.7905	3.19277	1.33031	2.40002	0.0163941	0.0595002
ENSG00000108465.15	119.954	3.19256	0.475569	6.71312	1.905e-11	1.00619e-09
ENSG00000249590.7	5.48681	3.19161	1.84437	1.73046	0.0835485	0.200547
ENSG00000135637.14	122.981	3.19041	0.462516	6.89794	5.27603e-12	3.0134e-10
ENSG00000102878.18	10.7632	3.18673	1.33163	2.39311	0.0167063	0.0602486
ENSG00000064687.13	49.0364	3.18613	0.687348	4.63539	3.56259e-06	5.06269e-05
ENSG00000128604.20	5.32071	3.18435	1.87501	1.69831	0.0894484	0.211017
ENSG00000198075.10	1.78008	3.17775	2.56514	1.23882	0.215412	NA
ENSG00000236924.2	1.78008	3.17775	2.56514	1.23882	0.215412	NA
ENSG00000255236.3	1.78008	3.17775	2.56514	1.23882	0.215412	NA
ENSG00000260778.5	1.78008	3.17775	2.56514	1.23882	0.215412	NA
ENSG00000268743.1	1.78008	3.17775	2.56514	1.23882	0.215412	NA
ENSG00000284542.1	1.78008	3.17775	2.56514	1.23882	0.215412	NA
ENSG00000286136.2	5.39817	3.1746	1.87249	1.6954	0.0900003	0.211775
ENSG00000170482.17	64.469	3.17434	0.597177	5.31559	1.06315e-07	2.33287e-06
ENSG00000158062.21	31.0752	3.17393	0.848859	3.73906	0.000184709	0.00156263
ENSG00000105655.19	79.9946	3.1733	0.556413	5.70313	1.17628e-08	3.25029e-07
ENSG00000287908.1	21.3116	3.17165	0.96071	3.30136	0.000962184	0.00617173
ENSG00000011021.23	216.051	3.17128	0.387204	8.1902	2.60798e-16	3.45905e-14
ENSG00000223959.9	37.0239	3.17123	0.754872	4.20101	2.65725e-05	0.000295066
ENSG00000285756.2	10.3652	3.17074	1.3637	2.3251	0.0200665	0.0690804
ENSG00000171658.8	1.7494	3.17042	2.60009	1.21935	0.222711	NA
ENSG00000229591.1	1.7494	3.17042	2.60009	1.21935	0.222711	NA
ENSG00000280496.1	1.7494	3.17042	2.60009	1.21935	0.222711	NA
ENSG00000163516.14	68.9451	3.16935	0.573048	5.53069	3.18966e-08	8.03269e-07
ENSG00000236144.9	26.7915	3.16768	0.875183	3.61944	0.000295237	0.00230193
ENSG00000172375.14	31.5676	3.16457	0.807137	3.92073	8.828e-05	0.000847494
ENSG00000214063.12	21.2297	3.1627	0.965231	3.27663	0.00105055	0.00662111
ENSG00000198598.7	1.76643	3.16185	2.58488	1.22321	0.22125	NA
ENSG00000225527.1	1.76643	3.16185	2.58488	1.22321	0.22125	NA
ENSG00000265100.1	1.76643	3.16185	2.58488	1.22321	0.22125	NA
ENSG00000284293.1	1.76643	3.16185	2.58488	1.22321	0.22125	NA
ENSG00000061656.11	10.562	3.15966	1.33584	2.3653	0.0180153	0.0636877
ENSG00000165121.12	5.35724	3.15749	1.85863	1.69883	0.0893518	0.210831
ENSG00000072778.20	218.192	3.15644	0.402025	7.85136	4.11547e-15	4.27186e-13
ENSG00000115657.14	223.947	3.15495	0.385564	8.18269	2.77588e-16	3.56298e-14
ENSG00000255561.7	1.73575	3.15463	2.59069	1.21768	0.223346	NA
ENSG00000272917.1	1.73575	3.15463	2.59069	1.21768	0.223346	NA
ENSG00000275894.1	1.73575	3.15463	2.59069	1.21768	0.223346	NA
ENSG00000279528.1	1.73575	3.15463	2.59069	1.21768	0.223346	NA
ENSG00000164880.16	193.176	3.1532	0.438497	7.19093	6.43504e-13	4.41466e-11
ENSG00000084636.18	15.3552	3.15314	1.13336	2.78211	0.00540059	0.0247664
ENSG00000011009.11	52.3507	3.1523	0.642246	4.90825	9.18937e-07	1.54422e-05
ENSG00000178026.13	10.5518	3.1513	1.34167	2.3488	0.0188343	0.065873
ENSG00000170037.14	52.2927	3.15078	0.641857	4.90885	9.16138e-07	1.54245e-05
ENSG00000283486.2	51.83	3.14884	0.647351	4.86418	1.1493e-06	1.88969e-05
ENSG00000165269.13	5.16045	3.14785	1.86998	1.68335	0.0923066	0.216052
ENSG00000276712.1	5.16045	3.14785	1.86998	1.68335	0.0923066	0.216052
ENSG00000202503.1	20.7022	3.14634	0.973893	3.23068	0.00123495	0.00761051
ENSG00000089820.16	1.75279	3.1461	2.61745	1.20197	0.229376	NA
ENSG00000189190.11	10.2254	3.14559	1.37325	2.29061	0.021986	0.0742003
ENSG00000114841.18	20.9876	3.14432	0.967077	3.25136	0.00114854	0.00715561
ENSG00000172830.13	51.7923	3.14353	0.658556	4.77337	1.81168e-06	2.79406e-05
ENSG00000125122.17	5.17749	3.14345	1.87727	1.67448	0.0940365	0.218468
ENSG00000168993.15	5.17749	3.14345	1.87727	1.67448	0.0940365	0.218468
ENSG00000182885.17	5.17749	3.14345	1.87727	1.67448	0.0940365	0.218468
ENSG00000270055.1	5.17749	3.14345	1.87727	1.67448	0.0940365	0.218468
ENSG00000125826.21	261.732	3.14323	0.376613	8.34606	7.05773e-17	1.15408e-14
ENSG00000006015.18	10.1811	3.14103	1.36979	2.29307	0.0218437	0.0737993
ENSG00000015413.10	31.3348	3.139	0.801063	3.91854	8.90857e-05	0.000853334
ENSG00000104899.8	1.72211	3.13844	2.5899	1.2118	0.22559	NA
ENSG00000278912.1	1.72211	3.13844	2.5899	1.2118	0.22559	NA
ENSG00000279613.1	1.72211	3.13844	2.5899	1.2118	0.22559	NA
ENSG00000010626.15	10.6872	3.1374	1.34829	2.32695	0.0199677	0.0688885
ENSG00000130475.15	10.7349	3.13679	1.34695	2.32882	0.0198689	0.0687118
ENSG00000213213.14	77.9522	3.13668	0.544169	5.76416	8.20654e-09	2.34358e-07
ENSG00000010295.20	41.4067	3.13487	0.712741	4.39833	1.09087e-05	0.000135443
ENSG00000201499.1	1.69143	3.12897	2.70887	1.15508	0.248057	NA
ENSG00000275915.1	5.11952	3.12891	1.87514	1.66863	0.0951904	0.220318
ENSG00000104960.15	77.0401	3.12883	0.554849	5.63906	1.70978e-08	4.59676e-07
ENSG00000087088.21	46.7732	3.12578	0.671059	4.65798	3.19331e-06	4.60369e-05
ENSG00000198517.10	67.1036	3.12424	0.575225	5.43133	5.59367e-08	1.32378e-06
ENSG00000237296.10	5.10588	3.12264	1.87943	1.66148	0.0966177	0.22247
ENSG00000135709.14	1.70847	3.12196	2.59655	1.20235	0.229227	NA
ENSG00000158869.11	1.70847	3.12196	2.59655	1.20235	0.229227	NA
ENSG00000171224.9	1.70847	3.12196	2.59655	1.20235	0.229227	NA
ENSG00000225450.1	1.70847	3.12196	2.59655	1.20235	0.229227	NA
ENSG00000225553.7	1.70847	3.12196	2.59655	1.20235	0.229227	NA
ENSG00000245105.4	1.70847	3.12196	2.59655	1.20235	0.229227	NA
ENSG00000267340.1	1.70847	3.12196	2.59655	1.20235	0.229227	NA
ENSG00000273230.1	1.70847	3.12196	2.59655	1.20235	0.229227	NA
ENSG00000279044.1	1.70847	3.12196	2.59655	1.20235	0.229227	NA
ENSG00000282508.2	1.70847	3.12196	2.59655	1.20235	0.229227	NA
ENSG00000289097.1	1.70847	3.12196	2.59655	1.20235	0.229227	NA
ENSG00000188549.13	20.5955	3.12017	0.968767	3.22076	0.00127852	0.00783857
ENSG00000117480.16	20.5989	3.11771	0.966427	3.22602	0.00125525	0.0077197
ENSG00000105443.16	117.086	3.1161	0.468008	6.65822	2.77169e-11	1.41392e-09
ENSG00000006118.15	35.9325	3.11573	0.756432	4.11898	3.80557e-05	0.000403079
ENSG00000154370.16	20.932	3.11503	0.978195	3.18447	0.00145019	0.00867283
ENSG00000214776.12	5.06155	3.11442	1.87682	1.65942	0.0970319	0.22313
ENSG00000091073.20	10.6087	3.11371	1.35819	2.29254	0.0218744	0.0738656
ENSG00000163596.17	5.03087	3.11282	1.88645	1.65009	0.0989241	0.226261
ENSG00000178921.14	146.134	3.11086	0.466468	6.66898	2.57592e-11	1.32538e-09
ENSG00000160410.15	25.8708	3.10831	0.894612	3.47448	0.000511849	0.00362392
ENSG00000214176.10	25.8742	3.10669	0.90838	3.42003	0.000626146	0.00429783
ENSG00000175463.12	1.69482	3.10533	2.61102	1.18932	0.234316	NA
ENSG00000274677.1	1.69482	3.10533	2.61102	1.18932	0.234316	NA
ENSG00000285018.1	1.69482	3.10533	2.61102	1.18932	0.234316	NA
ENSG00000173992.9	14.888	3.10184	1.14371	2.71208	0.00668634	0.0293761
ENSG00000104866.11	65.4074	3.09813	0.590015	5.25094	1.51326e-07	3.16051e-06
ENSG00000197948.11	30.2548	3.09794	0.81004	3.82442	0.00013108	0.00117334
ENSG00000021461.18	1.66414	3.09772	2.64078	1.17303	0.240784	NA
ENSG00000180525.14	1.66414	3.09772	2.64078	1.17303	0.240784	NA
ENSG00000218819.6	1.66414	3.09772	2.64078	1.17303	0.240784	NA
ENSG00000276168.1	5.17309	3.09762	1.86734	1.65884	0.0971477	0.223336
ENSG00000159556.10	25.3875	3.09743	0.897372	3.45167	0.000557137	0.00388921
ENSG00000168591.16	56.3658	3.09743	0.627662	4.93486	8.02063e-07	1.37167e-05
ENSG00000136270.14	51.6281	3.09712	0.657339	4.71161	2.4577e-06	3.60856e-05
ENSG00000275468.1	40.1153	3.09622	0.72821	4.25182	2.12038e-05	0.000243844
ENSG00000126215.14	29.9488	3.09618	0.83173	3.72258	0.000197197	0.00164726
ENSG00000168237.18	116.776	3.09563	0.463743	6.67531	2.46704e-11	1.28599e-09
ENSG00000249115.9	65.9135	3.09436	0.57949	5.3398	9.30495e-08	2.0563e-06
ENSG00000254363.6	4.98994	3.09334	1.88227	1.64341	0.100298	0.228484
ENSG00000167588.13	30.2811	3.0907	0.82181	3.76085	0.00016934	0.00145986
ENSG00000104983.8	15.0711	3.09026	1.11624	2.76847	0.00563204	0.025582
ENSG00000167992.14	317.85	3.08933	0.379979	8.13027	4.28344e-16	5.32619e-14
ENSG00000006704.11	60.8417	3.0893	0.602508	5.1274	2.93775e-07	5.74883e-06
ENSG00000198553.9	1.68118	3.08867	2.63566	1.17188	0.241245	NA
ENSG00000207051.1	1.68118	3.08867	2.63566	1.17188	0.241245	NA
ENSG00000284626.1	1.68118	3.08867	2.63566	1.17188	0.241245	NA
ENSG00000005206.17	45.1655	3.08851	0.693158	4.45571	8.36162e-06	0.000106751
ENSG00000106348.18	30.4344	3.08683	0.82392	3.74652	0.000179307	0.00153213
ENSG00000141503.17	257.688	3.08487	0.373164	8.26681	1.37591e-16	2.01509e-14
ENSG00000165792.18	49.7259	3.0818	0.651324	4.73158	2.22774e-06	3.31991e-05
ENSG00000172748.14	1.6505	3.08104	2.63301	1.17016	0.241937	NA
ENSG00000187609.16	1.6505	3.08104	2.63301	1.17016	0.241937	NA
ENSG00000267905.5	1.6505	3.08104	2.63301	1.17016	0.241937	NA
ENSG00000272894.5	1.6505	3.08104	2.63301	1.17016	0.241937	NA
ENSG00000174943.11	65.7181	3.08035	0.584712	5.26815	1.37807e-07	2.90637e-06
ENSG00000139613.12	221.401	3.08008	0.387901	7.94037	2.01574e-15	2.14838e-13
ENSG00000228315.12	115.617	3.07773	0.476358	6.46097	1.04034e-10	4.61655e-09
ENSG00000188223.9	19.8667	3.07743	0.990756	3.10614	0.00189545	0.0108207
ENSG00000008382.16	14.6288	3.07692	1.14477	2.68781	0.00719226	0.031039
ENSG00000286977.1	15.227	3.07642	1.11239	2.76559	0.00568195	0.0257402
ENSG00000102901.13	179.105	3.07383	0.425781	7.21926	5.22698e-13	3.6488e-11
ENSG00000173465.8	14.9142	3.07375	1.11808	2.74912	0.0059755	0.0267578
ENSG00000076201.16	260.471	3.07231	0.371052	8.27998	1.23194e-16	1.85525e-14
ENSG00000252326.1	20.4102	3.06942	1.00306	3.06006	0.0022129	0.0122634
ENSG00000148343.19	29.981	3.06851	0.806845	3.80309	0.000142903	0.00125706
ENSG00000267157.1	10.3086	3.0685	1.36104	2.25453	0.0241627	0.0799197
ENSG00000261971.9	4.93537	3.06721	1.89522	1.61839	0.105579	0.236854
ENSG00000198198.17	153.139	3.06675	0.437566	7.00865	2.40636e-12	1.45074e-10
ENSG00000232442.2	20.1784	3.06563	0.983994	3.11549	0.00183638	0.0105592
ENSG00000229180.8	4.90469	3.06529	1.88881	1.62287	0.104618	0.235672
ENSG00000188130.14	45.3774	3.06518	0.679402	4.51159	6.43447e-06	8.40353e-05
ENSG00000261270.1	5.10487	3.06485	1.87789	1.63207	0.102665	0.232545
ENSG00000139636.16	14.829	3.06435	1.11953	2.73717	0.00619704	0.0275714
ENSG00000130702.15	857.064	3.06425	0.316375	9.68548	3.47563e-22	1.88585e-19
ENSG00000104941.8	1.63686	3.06395	2.63424	1.16312	0.24478	NA
ENSG00000166819.12	1.63686	3.06395	2.63424	1.16312	0.24478	NA
ENSG00000205090.9	1.63686	3.06395	2.63424	1.16312	0.24478	NA
ENSG00000206811.1	1.63686	3.06395	2.63424	1.16312	0.24478	NA
ENSG00000231663.2	1.63686	3.06395	2.63424	1.16312	0.24478	NA
ENSG00000265185.6	1.63686	3.06395	2.63424	1.16312	0.24478	NA
ENSG00000267467.4	1.63686	3.06395	2.63424	1.16312	0.24478	NA
ENSG00000283774.1	1.63686	3.06395	2.63424	1.16312	0.24478	NA
ENSG00000284489.1	1.63686	3.06395	2.63424	1.16312	0.24478	NA
ENSG00000285693.1	1.63686	3.06395	2.63424	1.16312	0.24478	NA
ENSG00000015520.15	124.14	3.06251	0.470628	6.50728	7.65242e-11	3.49988e-09
ENSG00000279672.2	24.6919	3.05958	0.8798	3.47759	0.00050594	0.00359061
ENSG00000197355.11	49.36	3.05801	0.648072	4.71862	2.37447e-06	3.49495e-05
ENSG00000256092.3	10.237	3.05781	1.36136	2.24615	0.0246942	0.0813172
ENSG00000148341.18	59.2945	3.05599	0.609989	5.00991	5.4455e-07	9.71644e-06
ENSG00000160972.10	83.7886	3.05385	0.52882	5.77484	7.70278e-09	2.21562e-07
ENSG00000286112.1	109.357	3.05266	0.477229	6.39663	1.58848e-10	6.7684e-09
ENSG00000169217.9	85.7606	3.05198	0.54784	5.57093	2.53386e-08	6.56111e-07
ENSG00000288683.1	4.8774	3.05192	1.89333	1.61193	0.106977	0.239405
ENSG00000223482.9	5.07758	3.05143	1.89207	1.61275	0.106799	0.239142
ENSG00000188185.13	4.84672	3.05026	1.89584	1.60892	0.107633	0.240592
ENSG00000067836.13	49.1042	3.04949	0.648887	4.69957	2.60707e-06	3.80913e-05
ENSG00000144591.20	69.8399	3.04946	0.567649	5.37208	7.78355e-08	1.77433e-06
ENSG00000140853.17	20.4195	3.04735	1.00817	3.02265	0.0025057	0.0134611
ENSG00000286171.1	38.9319	3.04688	0.76597	3.9778	6.95545e-05	0.000686416
ENSG00000053108.17	1.62321	3.04659	2.64355	1.15246	0.249132	NA
ENSG00000115297.11	1.62321	3.04659	2.64355	1.15246	0.249132	NA
ENSG00000144152.13	1.62321	3.04659	2.64355	1.15246	0.249132	NA
ENSG00000163704.12	1.62321	3.04659	2.64355	1.15246	0.249132	NA
ENSG00000180448.11	1.62321	3.04659	2.64355	1.15246	0.249132	NA
ENSG00000205236.6	1.62321	3.04659	2.64355	1.15246	0.249132	NA
ENSG00000231742.6	1.62321	3.04659	2.64355	1.15246	0.249132	NA
ENSG00000139540.12	113.295	3.04619	0.467801	6.51172	7.42965e-11	3.42424e-09
ENSG00000197859.11	9.88337	3.04412	1.36182	2.23533	0.0253956	0.0830313
ENSG00000231172.2	34.3366	3.04295	0.760657	4.00043	6.32276e-05	0.000628957
ENSG00000284218.2	10.1211	3.04285	1.3598	2.23772	0.0252393	0.0826109
ENSG00000107521.20	39.6962	3.04158	0.7192	4.22912	2.34608e-05	0.000265956
ENSG00000169660.17	39.3528	3.0413	0.714303	4.25771	2.06529e-05	0.000238658
ENSG00000137221.14	147.68	3.0382	0.428332	7.09309	1.31153e-12	8.55502e-11
ENSG00000278658.1	1.59253	3.0382	2.7048	1.12326	0.261327	NA
ENSG00000168096.15	14.8553	3.03803	1.1157	2.72299	0.00646948	0.0285494
ENSG00000120049.20	29.4285	3.03692	0.811059	3.74438	0.000180839	0.00154234
ENSG00000163701.19	64.3223	3.03679	0.590982	5.13855	2.76863e-07	5.45366e-06
ENSG00000114853.15	19.9499	3.03624	0.988299	3.07219	0.00212497	0.0118865
ENSG00000206799.1	14.5732	3.03576	1.12408	2.70066	0.00692027	0.0301596
ENSG00000104973.19	43.3558	3.0356	0.702149	4.3233	1.53713e-05	0.000183693
ENSG00000144395.18	49.4764	3.03246	0.655363	4.62715	3.70734e-06	5.24965e-05
ENSG00000163013.12	102.164	3.03179	0.485752	6.24144	4.33571e-10	1.67493e-08
ENSG00000160917.15	24.2964	3.03152	0.883685	3.43054	0.000602377	0.00416121
ENSG00000185800.12	77.8677	3.03084	0.538201	5.63143	1.78717e-08	4.79404e-07
ENSG00000285589.1	119.971	3.02954	0.474856	6.37991	1.77195e-10	7.47412e-09
ENSG00000162148.11	1.60957	3.02909	2.66189	1.13794	0.255144	NA
ENSG00000188687.17	1.60957	3.02909	2.66189	1.13794	0.255144	NA
ENSG00000199477.1	1.60957	3.02909	2.66189	1.13794	0.255144	NA
ENSG00000221803.1	1.60957	3.02909	2.66189	1.13794	0.255144	NA
ENSG00000269425.1	1.60957	3.02909	2.66189	1.13794	0.255144	NA
ENSG00000163521.16	10.0358	3.02858	1.3623	2.22313	0.0262068	0.0851934
ENSG00000175265.18	37.9782	3.0281	0.742772	4.07675	4.56697e-05	0.000475591
ENSG00000271798.1	19.6874	3.02797	1.02069	2.96661	0.00301104	0.0155934
ENSG00000155463.14	328.624	3.02562	0.369152	8.19613	2.4825e-16	3.36745e-14
ENSG00000110074.12	62.0052	3.02384	0.597246	5.06297	4.12768e-07	7.68675e-06
ENSG00000179094.16	38.6956	3.02359	0.737272	4.10104	4.1129e-05	0.000432943
ENSG00000175309.15	43.2253	3.02277	0.683562	4.42208	9.77563e-06	0.000122833
ENSG00000104870.13	86.7462	3.02165	0.513734	5.88175	4.05943e-09	1.23616e-07
ENSG00000185808.14	4.96165	3.02128	1.8838	1.60382	0.108754	0.242008
ENSG00000229176.11	1.57889	3.02113	2.68529	1.12507	0.26056	NA
ENSG00000237200.1	1.57889	3.02113	2.68529	1.12507	0.26056	NA
ENSG00000247679.3	1.57889	3.02113	2.68529	1.12507	0.26056	NA
ENSG00000248936.1	1.57889	3.02113	2.68529	1.12507	0.26056	NA
ENSG00000254405.10	1.57889	3.02113	2.68529	1.12507	0.26056	NA
ENSG00000284587.1	1.57889	3.02113	2.68529	1.12507	0.26056	NA
ENSG00000044090.13	209.099	3.02048	0.385205	7.84121	4.46212e-15	4.55251e-13
ENSG00000165271.17	95.7439	3.01474	0.504135	5.98003	2.23092e-09	7.19744e-08
ENSG00000129566.13	78.4059	3.01233	0.551639	5.4607	4.74259e-08	1.15535e-06
ENSG00000189269.12	1.59593	3.01164	2.6936	1.11807	0.263536	NA
ENSG00000108641.20	9.93694	3.01076	1.36636	2.20349	0.0275603	0.0884612
ENSG00000181240.14	1.56525	3.00347	2.67939	1.12096	0.262307	NA
ENSG00000225285.1	1.56525	3.00347	2.67939	1.12096	0.262307	NA
ENSG00000226699.1	1.56525	3.00347	2.67939	1.12096	0.262307	NA
ENSG00000243818.6	1.56525	3.00347	2.67939	1.12096	0.262307	NA
ENSG00000272574.1	1.56525	3.00347	2.67939	1.12096	0.262307	NA
ENSG00000276314.1	1.56525	3.00347	2.67939	1.12096	0.262307	NA
ENSG00000283338.1	1.56525	3.00347	2.67939	1.12096	0.262307	NA
ENSG00000289555.1	1.56525	3.00347	2.67939	1.12096	0.262307	NA
ENSG00000201852.1	4.76825	3.00233	1.99133	1.5077	0.131631	0.277122
ENSG00000108515.18	43.968	3.00079	0.693896	4.32455	1.5284e-05	0.000183178
ENSG00000165644.11	19.1768	3.00066	0.979913	3.06217	0.00219736	0.0121829
ENSG00000177542.11	52.0013	3.00025	0.648967	4.62312	3.78019e-06	5.32752e-05
ENSG00000168000.16	24.4103	2.99812	0.894871	3.35033	0.000807141	0.00534082
ENSG00000188599.17	13.9365	2.99483	1.16801	2.56405	0.0103458	0.0414423
ENSG00000054967.13	28.2974	2.99418	0.821313	3.6456	0.000266774	0.0021154
ENSG00000100038.20	32.6881	2.99384	0.787801	3.80024	0.000144554	0.00126971
ENSG00000089639.11	19.36	2.99274	0.983042	3.04436	0.00233173	0.0127561
ENSG00000122515.16	210.909	2.99046	0.404733	7.38873	1.48242e-13	1.14165e-11
ENSG00000248640.1	1.53457	2.98876	3.02458	0.988155	0.323077	NA
ENSG00000275996.1	32.8201	2.98829	0.768383	3.88905	0.000100636	0.000948135
ENSG00000104884.17	182.1	2.98764	0.403781	7.39917	1.37035e-13	1.0622e-11
ENSG00000006740.18	1.5516	2.9854	2.68299	1.11271	0.265831	NA
ENSG00000165171.11	1.5516	2.9854	2.68299	1.11271	0.265831	NA
ENSG00000170324.21	1.5516	2.9854	2.68299	1.11271	0.265831	NA
ENSG00000272034.1	1.5516	2.9854	2.68299	1.11271	0.265831	NA
ENSG00000274417.1	1.5516	2.9854	2.68299	1.11271	0.265831	NA
ENSG00000289467.1	1.5516	2.9854	2.68299	1.11271	0.265831	NA
ENSG00000177685.17	125.015	2.9836	0.465524	6.40912	1.46365e-10	6.28476e-09
ENSG00000236816.3	4.63189	2.98308	1.92433	1.55019	0.121096	0.261731
ENSG00000172273.13	18.68	2.98206	0.992654	3.00413	0.00266345	0.0141305
ENSG00000136877.15	33.6969	2.98147	0.775422	3.84496	0.00012057	0.00109782
ENSG00000154222.15	95.3775	2.98016	0.497077	5.99537	2.03026e-09	6.65801e-08
ENSG00000273189.1	4.67961	2.97988	1.92219	1.55025	0.121082	0.261731
ENSG00000139044.12	9.19896	2.97961	1.39951	2.12904	0.0332511	0.101332
ENSG00000276550.5	4.64893	2.97768	1.91028	1.55876	0.119052	0.258601
ENSG00000143369.15	9.48439	2.9776	1.37131	2.17136	0.0299041	0.0937163
ENSG00000162591.16	85.7191	2.97576	0.519436	5.72883	1.01124e-08	2.8336e-07
ENSG00000260260.2	13.9697	2.97457	1.13506	2.62062	0.00877691	0.0363154
ENSG00000258727.1	9.70847	2.97351	1.37176	2.16766	0.0301843	0.0942921
ENSG00000182173.14	56.6574	2.97332	0.611626	4.86133	1.16601e-06	1.90929e-05
ENSG00000236255.2	9.66075	2.97325	1.38443	2.14763	0.0317433	0.0977857
ENSG00000160447.7	74.7826	2.97216	0.546423	5.43931	5.34876e-08	1.27892e-06
ENSG00000186185.14	179.575	2.97144	0.406559	7.30875	2.69632e-13	1.9746e-11
ENSG00000212498.1	19.0735	2.96978	0.986053	3.01178	0.00259719	0.0138281
ENSG00000136449.15	1.53796	2.96706	2.69552	1.10074	0.27101	NA
ENSG00000145198.15	1.53796	2.96706	2.69552	1.10074	0.27101	NA
ENSG00000147394.19	1.53796	2.96706	2.69552	1.10074	0.27101	NA
ENSG00000176728.10	1.53796	2.96706	2.69552	1.10074	0.27101	NA
ENSG00000201403.1	1.53796	2.96706	2.69552	1.10074	0.27101	NA
ENSG00000201628.1	1.53796	2.96706	2.69552	1.10074	0.27101	NA
ENSG00000225177.6	1.53796	2.96706	2.69552	1.10074	0.27101	NA
ENSG00000238531.1	1.53796	2.96706	2.69552	1.10074	0.27101	NA
ENSG00000257285.6	1.53796	2.96706	2.69552	1.10074	0.27101	NA
ENSG00000259804.1	1.53796	2.96706	2.69552	1.10074	0.27101	NA
ENSG00000267248.4	1.53796	2.96706	2.69552	1.10074	0.27101	NA
ENSG00000289372.1	1.53796	2.96706	2.69552	1.10074	0.27101	NA
ENSG00000125895.6	9.09667	2.96679	1.40198	2.11614	0.0343326	0.103859
ENSG00000103335.22	341.123	2.96675	0.347356	8.54094	1.33138e-17	2.64878e-15
ENSG00000278144.1	55.5377	2.9656	0.616244	4.81237	1.49149e-06	2.34263e-05
ENSG00000284820.1	265.408	2.96437	0.353785	8.37901	5.33736e-17	9.23364e-15
ENSG00000272904.1	9.61982	2.9639	1.37755	2.15157	0.031431	0.0969488
ENSG00000177133.13	4.79114	2.96205	1.89926	1.55958	0.118859	0.258348
ENSG00000110171.21	22.9742	2.96078	0.904223	3.27439	0.00105889	0.00666557
ENSG00000189077.11	65.1778	2.96045	0.568985	5.20303	1.9606e-07	3.98022e-06
ENSG00000153832.12	1.50728	2.95838	2.75196	1.07501	0.282371	NA
ENSG00000222343.1	1.50728	2.95838	2.75196	1.07501	0.282371	NA
ENSG00000286689.1	1.50728	2.95838	2.75196	1.07501	0.282371	NA
ENSG00000245849.8	9.35482	2.95794	1.36955	2.1598	0.0307883	0.0954349
ENSG00000179950.14	4.608	2.95649	1.92401	1.53663	0.124384	0.266662
ENSG00000095397.16	18.6823	2.95466	0.991136	2.98108	0.00287234	0.0150147
ENSG00000167523.15	14.1937	2.95395	1.15312	2.56169	0.0104163	0.0416131
ENSG00000188818.13	9.31049	2.95346	1.36807	2.15885	0.0308616	0.095563
ENSG00000100079.7	4.74682	2.95333	1.89886	1.55532	0.11987	0.259924
ENSG00000160741.17	92.3975	2.94972	0.519378	5.67932	1.3523e-08	3.7109e-07
ENSG00000147144.13	23.9421	2.94929	0.925321	3.18732	0.00143599	0.00860946
ENSG00000136279.21	59.9331	2.94919	0.589298	5.00459	5.59815e-07	9.91471e-06
ENSG00000233849.1	1.52432	2.94861	2.71885	1.08451	0.27814	NA
ENSG00000261542.1	1.52432	2.94861	2.71885	1.08451	0.27814	NA
ENSG00000275939.1	1.52432	2.94861	2.71885	1.08451	0.27814	NA
ENSG00000278464.2	9.01481	2.94569	1.40858	2.09125	0.0365055	0.108646
ENSG00000111319.13	4.533	2.9456	1.92661	1.52891	0.126288	0.269437
ENSG00000130305.17	13.9993	2.94319	1.12856	2.60793	0.00910926	0.0373539
ENSG00000271138.1	1.49364	2.94024	2.73419	1.07536	0.282213	NA
ENSG00000275464.5	1.49364	2.94024	2.73419	1.07536	0.282213	NA
ENSG00000289004.1	1.49364	2.94024	2.73419	1.07536	0.282213	NA
ENSG00000120896.14	351.626	2.93989	0.348121	8.44505	3.0392e-17	5.58138e-15
ENSG00000268362.6	4.71953	2.93885	1.9031	1.54424	0.122529	0.263918
ENSG00000172922.11	41.6921	2.93858	0.685201	4.28864	1.79768e-05	0.000212044
ENSG00000091262.17	4.51935	2.93831	1.92416	1.52707	0.126745	0.270122
ENSG00000196998.19	23.4964	2.93728	0.898156	3.27034	0.00107419	0.00674871
ENSG00000214756.8	23.2143	2.937	0.892197	3.29187	0.000995224	0.00633126
ENSG00000263786.1	4.48867	2.93631	1.95051	1.50541	0.132219	0.277772
ENSG00000188070.9	59.6662	2.93542	0.586335	5.00638	5.54626e-07	9.83741e-06
ENSG00000100726.15	60.0471	2.93447	0.589478	4.97808	6.42165e-07	1.11418e-05
ENSG00000103037.12	73.5155	2.93392	0.542887	5.4043	6.50629e-08	1.511e-06
ENSG00000264539.1	1.51067	2.93034	2.7603	1.0616	0.288417	NA
ENSG00000100416.15	41.7184	2.92788	0.689659	4.2454	2.182e-05	0.000249488
ENSG00000259697.2	13.5093	2.92645	1.16545	2.51101	0.0120388	0.0466429
ENSG00000276980.1	91.6957	2.92451	0.507869	5.75839	8.49194e-09	2.40209e-07
ENSG00000038358.15	163.19	2.92377	0.40954	7.13914	9.39134e-13	6.298e-11
ENSG00000124181.15	468.911	2.92291	0.318943	9.16437	4.98392e-20	1.48733e-17
ENSG00000111674.9	102.036	2.92155	0.497656	5.87062	4.34158e-09	1.31537e-07
ENSG00000223086.1	1.47999	2.92149	2.73046	1.06996	0.284635	NA
ENSG00000260425.1	1.47999	2.92149	2.73046	1.06996	0.284635	NA
ENSG00000280036.1	1.47999	2.92149	2.73046	1.06996	0.284635	NA
ENSG00000281106.4	1.47999	2.92149	2.73046	1.06996	0.284635	NA
ENSG00000289618.1	1.47999	2.92149	2.73046	1.06996	0.284635	NA
ENSG00000155363.19	172.129	2.92147	0.406788	7.1818	6.87992e-13	4.66623e-11
ENSG00000117408.11	54.493	2.91945	0.614787	4.74872	2.04712e-06	3.10108e-05
ENSG00000094914.14	58.5326	2.91845	0.603499	4.83587	1.32562e-06	2.12687e-05
ENSG00000150967.19	9.14338	2.91632	1.38542	2.10501	0.0352903	0.106057
ENSG00000254641.1	4.47842	2.91615	1.92635	1.51382	0.130072	0.274963
ENSG00000102977.17	104.571	2.91544	0.475386	6.13279	8.6349e-10	3.14253e-08
ENSG00000262410.1	4.44774	2.9145	1.93355	1.50733	0.131726	0.277187
ENSG00000089351.15	80.1607	2.91447	0.572494	5.09082	3.56509e-07	6.78732e-06
ENSG00000099330.9	17.6136	2.91433	1.03045	2.82822	0.00468073	0.0221898
ENSG00000177380.14	27.1983	2.91403	0.826599	3.52533	0.000422963	0.00310227
ENSG00000104936.20	45.8182	2.91385	0.662336	4.39935	1.08578e-05	0.000135291
ENSG00000178950.18	98.6614	2.9136	0.493864	5.8996	3.64377e-09	1.12392e-07
ENSG00000205746.9	32.3464	2.9129	0.786851	3.70198	0.000213927	0.00175558
ENSG00000196689.13	63.367	2.91246	0.581678	5.007	5.52836e-07	9.82025e-06
ENSG00000100299.18	54.8253	2.91238	0.609754	4.77632	1.78535e-06	2.75702e-05
ENSG00000106948.17	17.617	2.91233	1.03725	2.80774	0.00498903	0.0233545
ENSG00000250067.12	13.5059	2.91206	1.14189	2.5502	0.0107661	0.0427384
ENSG00000134072.11	27.5485	2.912	0.825244	3.52866	0.000417673	0.00307573
ENSG00000013573.17	105.608	2.9114	0.484374	6.01065	1.84783e-09	6.09326e-08
ENSG00000125734.16	40.7655	2.90984	0.704314	4.13145	3.60477e-05	0.000384885
ENSG00000172432.19	72.224	2.90942	0.541629	5.37161	7.80367e-08	1.77433e-06
ENSG00000130529.16	8.79998	2.90927	1.41227	2.06	0.0393986	0.11466
ENSG00000127419.17	18.5006	2.90899	1.01622	2.86255	0.00420245	0.0204171
ENSG00000279372.1	4.46478	2.90876	1.93038	1.50683	0.131853	0.277277
ENSG00000200472.1	13.1318	2.90801	1.17463	2.47567	0.0132986	0.0502994
ENSG00000230454.1	22.4856	2.9078	0.895595	3.24678	0.00116718	0.00725279
ENSG00000272333.8	455.723	2.90708	0.345162	8.42235	3.69019e-17	6.67421e-15
ENSG00000135423.13	8.78633	2.90568	1.41418	2.05468	0.0399099	0.115632
ENSG00000144579.8	207.347	2.90407	0.394046	7.36988	1.70783e-13	1.28216e-11
ENSG00000011422.12	1.46635	2.90232	2.73686	1.06046	0.288937	NA
ENSG00000101180.17	1.46635	2.90232	2.73686	1.06046	0.288937	NA
ENSG00000104903.5	1.46635	2.90232	2.73686	1.06046	0.288937	NA
ENSG00000115844.11	1.46635	2.90232	2.73686	1.06046	0.288937	NA
ENSG00000163617.11	1.46635	2.90232	2.73686	1.06046	0.288937	NA
ENSG00000206834.1	1.46635	2.90232	2.73686	1.06046	0.288937	NA
ENSG00000207461.1	1.46635	2.90232	2.73686	1.06046	0.288937	NA
ENSG00000220988.1	1.46635	2.90232	2.73686	1.06046	0.288937	NA
ENSG00000267729.1	1.46635	2.90232	2.73686	1.06046	0.288937	NA
ENSG00000269978.1	1.46635	2.90232	2.73686	1.06046	0.288937	NA
ENSG00000272645.4	1.46635	2.90232	2.73686	1.06046	0.288937	NA
ENSG00000283815.1	1.46635	2.90232	2.73686	1.06046	0.288937	NA
ENSG00000284082.1	1.46635	2.90232	2.73686	1.06046	0.288937	NA
ENSG00000242588.6	17.8001	2.90155	1.00695	2.88151	0.00395778	0.01945
ENSG00000142327.13	54.9265	2.90078	0.636795	4.55529	5.23144e-06	7.04828e-05
ENSG00000154914.17	4.62063	2.90027	1.91634	1.51344	0.130168	0.274963
ENSG00000157388.20	4.62063	2.90027	1.91634	1.51344	0.130168	0.274963
ENSG00000082196.21	4.42045	2.8995	1.93096	1.50159	0.133203	0.27925
ENSG00000273066.5	175.4	2.89879	0.397185	7.29832	2.91377e-13	2.09528e-11
ENSG00000144134.19	8.99676	2.89859	1.37736	2.10445	0.0353396	0.106128
ENSG00000114786.16	67.1327	2.89781	0.566904	5.11165	3.19354e-07	6.15868e-06
ENSG00000167123.20	13.3933	2.89675	1.1478	2.52374	0.0116115	0.0452816
ENSG00000272555.1	8.92176	2.89266	1.39231	2.0776	0.037746	0.111053
ENSG00000143847.16	9.00016	2.89205	1.3851	2.08796	0.0368011	0.109359
ENSG00000075702.19	147.283	2.89184	0.438485	6.59508	4.25041e-11	2.08795e-09
ENSG00000149743.14	31.2607	2.89058	0.773045	3.73922	0.000184593	0.00156263
ENSG00000171298.13	171.333	2.88961	0.433599	6.66424	2.6603e-11	1.36292e-09
ENSG00000115042.10	30.5739	2.88885	0.792651	3.64455	0.000267863	0.00212034
ENSG00000103024.8	17.8946	2.88864	0.992681	2.90994	0.00361497	0.0180414
ENSG00000130299.17	88.609	2.88405	0.499193	5.77743	7.58515e-09	2.19235e-07
ENSG00000162576.17	36.7512	2.88341	0.763547	3.77634	0.000159149	0.00138467
ENSG00000186635.15	228.457	2.88322	0.375942	7.66932	1.72908e-14	1.56364e-12
ENSG00000149260.18	1.45271	2.8829	2.75338	1.04704	0.295081	NA
ENSG00000158321.18	1.45271	2.8829	2.75338	1.04704	0.295081	NA
ENSG00000201728.1	1.45271	2.8829	2.75338	1.04704	0.295081	NA
ENSG00000272205.1	1.45271	2.8829	2.75338	1.04704	0.295081	NA
ENSG00000167107.13	65.6855	2.8805	0.570664	5.04764	4.4731e-07	8.22734e-06
ENSG00000235703.7	22.0866	2.87889	0.898818	3.20297	0.00136018	0.00825022
ENSG00000132600.18	87.6459	2.87879	0.509503	5.6502	1.60263e-08	4.35775e-07
ENSG00000160055.20	22.6064	2.87818	0.909675	3.16396	0.00155636	0.00916543
ENSG00000238622.1	8.86719	2.87794	1.38357	2.08008	0.0375185	0.110784
ENSG00000226332.2	8.62947	2.8772	1.41911	2.02746	0.0426152	0.121524
ENSG00000131187.10	8.88422	2.87505	1.38187	2.08055	0.0374749	0.110754
ENSG00000168397.17	91.7253	2.87466	0.511743	5.61738	1.93874e-08	5.1543e-07
ENSG00000117475.14	8.85354	2.87416	1.38272	2.07863	0.0376513	0.110974
ENSG00000249715.13	1.42203	2.87386	2.80353	1.02509	0.305322	NA
ENSG00000108773.11	238.846	2.87224	0.379624	7.56601	3.84848e-14	3.25811e-12
ENSG00000174233.12	83.2723	2.87102	0.511448	5.61352	1.98256e-08	5.24741e-07
ENSG00000220205.9	52.183	2.8698	0.625854	4.58541	4.53091e-06	6.21644e-05
ENSG00000243989.9	70.5701	2.86961	0.55223	5.1964	2.03183e-07	4.10389e-06
ENSG00000140463.14	13.3412	2.86804	1.14673	2.50106	0.0123823	0.0476492
ENSG00000087085.16	1.43906	2.86342	2.78347	1.02872	0.30361	NA
ENSG00000105219.10	1.43906	2.86342	2.78347	1.02872	0.30361	NA
ENSG00000143257.12	1.43906	2.86342	2.78347	1.02872	0.30361	NA
ENSG00000247011.2	1.43906	2.86342	2.78347	1.02872	0.30361	NA
ENSG00000260625.3	1.43906	2.86342	2.78347	1.02872	0.30361	NA
ENSG00000288752.1	1.43906	2.86342	2.78347	1.02872	0.30361	NA
ENSG00000276788.1	17.3398	2.8634	1.00706	2.84333	0.00446444	0.0213652
ENSG00000199753.1	22.3643	2.8604	0.912077	3.13614	0.00171187	0.00996321
ENSG00000288550.2	40.0542	2.8602	0.69572	4.11113	3.93722e-05	0.000415549
ENSG00000102103.18	22.1299	2.8602	0.898299	3.18401	0.00145248	0.00868218
ENSG00000140488.16	12.8112	2.86009	1.18809	2.4073	0.0160709	0.0586303
ENSG00000276470.1	4.32156	2.8596	1.94065	1.47353	0.140608	0.290285
ENSG00000108771.13	8.79897	2.85883	1.38489	2.0643	0.0389895	0.113766
ENSG00000214646.8	4.29088	2.85794	1.95156	1.46444	0.143075	0.294107
ENSG00000228526.7	105.778	2.85727	0.46833	6.10098	1.05422e-09	3.7342e-08
ENSG00000177646.20	73.8901	2.8571	0.539156	5.2992	1.1631e-07	2.51521e-06
ENSG00000115129.14	34.2645	2.85703	0.765966	3.72997	0.000191501	0.00160756
ENSG00000184465.16	81.8113	2.85553	0.524754	5.44166	5.27877e-08	1.26531e-06
ENSG00000119913.6	1.40838	2.85452	2.78816	1.0238	0.305931	NA
ENSG00000163141.20	1.40838	2.85452	2.78816	1.0238	0.305931	NA
ENSG00000222439.1	1.40838	2.85452	2.78816	1.0238	0.305931	NA
ENSG00000226453.3	1.40838	2.85452	2.78816	1.0238	0.305931	NA
ENSG00000227959.2	1.40838	2.85452	2.78816	1.0238	0.305931	NA
ENSG00000237082.1	1.40838	2.85452	2.78816	1.0238	0.305931	NA
ENSG00000250959.3	1.40838	2.85452	2.78816	1.0238	0.305931	NA
ENSG00000252759.1	1.40838	2.85452	2.78816	1.0238	0.305931	NA
ENSG00000276161.1	1.40838	2.85452	2.78816	1.0238	0.305931	NA
ENSG00000282381.2	1.40838	2.85452	2.78816	1.0238	0.305931	NA
ENSG00000158863.22	87.751	2.85401	0.504624	5.65571	1.55203e-08	4.2298e-07
ENSG00000148362.11	26.3014	2.85043	0.836926	3.40583	0.000659633	0.00450976
ENSG00000117834.13	94.7944	2.84899	0.492341	5.78663	7.18144e-09	2.09596e-07
ENSG00000159674.12	13.2798	2.84718	1.15407	2.46709	0.0136218	0.0513267
ENSG00000158773.14	34.6581	2.84648	0.736067	3.86715	0.000110115	0.00102132
ENSG00000119535.18	17.2034	2.84503	1.01755	2.79595	0.00517468	0.0239791
ENSG00000241388.5	13.1741	2.84254	1.14227	2.4885	0.0128283	0.0488615
ENSG00000177728.17	134.942	2.84241	0.4419	6.43225	1.25725e-10	5.4904e-09
ENSG00000188747.9	22.1869	2.84198	0.908958	3.12663	0.00176821	0.0102263
ENSG00000186806.6	73.4901	2.84089	0.53623	5.2979	1.17143e-07	2.52864e-06
ENSG00000183856.11	99.1505	2.83499	0.474799	5.97093	2.35907e-09	7.52948e-08
ENSG00000092051.18	1.39474	2.83455	2.78698	1.01707	0.30912	NA
ENSG00000115194.11	1.39474	2.83455	2.78698	1.01707	0.30912	NA
ENSG00000137462.9	1.39474	2.83455	2.78698	1.01707	0.30912	NA
ENSG00000158008.10	1.39474	2.83455	2.78698	1.01707	0.30912	NA
ENSG00000180229.12	1.39474	2.83455	2.78698	1.01707	0.30912	NA
ENSG00000187800.14	1.39474	2.83455	2.78698	1.01707	0.30912	NA
ENSG00000206561.14	1.39474	2.83455	2.78698	1.01707	0.30912	NA
ENSG00000272079.2	1.39474	2.83455	2.78698	1.01707	0.30912	NA
ENSG00000288974.1	1.39474	2.83455	2.78698	1.01707	0.30912	NA
ENSG00000144802.11	108.085	2.83443	0.459726	6.16547	7.02724e-10	2.62138e-08
ENSG00000142235.13	4.41945	2.83426	1.92805	1.47001	0.141559	0.291696
ENSG00000199631.1	29.9624	2.83348	0.813075	3.4849	0.000492325	0.00351488
ENSG00000168936.11	29.5883	2.83171	0.813144	3.48242	0.000496895	0.00353904
ENSG00000181378.14	1.41177	2.83011	3.153	0.897594	0.369402	NA
ENSG00000167747.16	47.7118	2.82779	0.650459	4.34738	1.37771e-05	0.000166286
ENSG00000207137.1	4.2363	2.82652	1.94959	1.4498	0.147114	0.299523
ENSG00000143862.8	4.4058	2.8264	1.92968	1.4647	0.143002	0.294009
ENSG00000242294.6	8.59778	2.82498	1.39041	2.03176	0.0421779	0.120796
ENSG00000243554.1	4.20562	2.82486	1.95914	1.44189	0.149333	0.302853
ENSG00000065268.11	34.1261	2.82331	0.733337	3.84996	0.000118139	0.00108063
ENSG00000013563.14	8.61482	2.82191	1.39364	2.02485	0.0428825	0.12214
ENSG00000265690.7	17.2194	2.81739	1.02129	2.75866	0.00580382	0.0261664
ENSG00000105722.10	460.718	2.81696	0.3305	8.52334	1.55018e-17	3.03352e-15
ENSG00000166813.16	51.0523	2.81497	0.614963	4.57746	4.70664e-06	6.44302e-05
ENSG00000214706.12	89.026	2.81476	0.494469	5.69248	1.25208e-08	3.44381e-07
ENSG00000078814.18	1.3811	2.81416	2.79677	1.00622	0.31431	NA
ENSG00000145040.4	1.3811	2.81416	2.79677	1.00622	0.31431	NA
ENSG00000182156.10	1.3811	2.81416	2.79677	1.00622	0.31431	NA
ENSG00000197837.4	1.3811	2.81416	2.79677	1.00622	0.31431	NA
ENSG00000241809.1	1.3811	2.81416	2.79677	1.00622	0.31431	NA
ENSG00000257509.1	1.3811	2.81416	2.79677	1.00622	0.31431	NA
ENSG00000260121.1	1.3811	2.81416	2.79677	1.00622	0.31431	NA
ENSG00000261996.1	1.3811	2.81416	2.79677	1.00622	0.31431	NA
ENSG00000274964.1	1.3811	2.81416	2.79677	1.00622	0.31431	NA
ENSG00000288608.1	1.3811	2.81416	2.79677	1.00622	0.31431	NA
ENSG00000288983.1	1.3811	2.81416	2.79677	1.00622	0.31431	NA
ENSG00000187688.15	8.58753	2.81406	1.40014	2.00984	0.0444481	0.125759
ENSG00000161395.14	17.3821	2.81368	1.00517	2.79921	0.00512284	0.0237983
ENSG00000111752.11	8.55685	2.81306	1.39263	2.01997	0.0433865	0.12334
ENSG00000288208.1	47.4789	2.81009	0.649026	4.32971	1.49309e-05	0.000179486
ENSG00000142252.11	8.54321	2.80907	1.39459	2.01427	0.0439817	0.124646
ENSG00000169733.12	135.508	2.80827	0.441016	6.36773	1.91848e-10	8.00731e-09
ENSG00000100239.16	249.294	2.8069	0.362849	7.73571	1.02824e-14	9.58912e-13
ENSG00000167524.16	102.538	2.80686	0.469517	5.9782	2.25615e-09	7.25921e-08
ENSG00000099364.18	67.859	2.80613	0.550424	5.09813	3.43032e-07	6.55163e-06
ENSG00000203485.14	189.062	2.80535	0.399759	7.01761	2.25695e-12	1.37455e-10
ENSG00000257446.4	1.35042	2.8037	2.90298	0.9658	0.334144	NA
ENSG00000184162.15	21.6583	2.80322	0.9125	3.07202	0.00212615	0.0118875
ENSG00000204991.11	38.6868	2.80294	0.699931	4.0046	6.21236e-05	0.000619006
ENSG00000169228.14	34.298	2.80234	0.736226	3.80636	0.000141025	0.00124513
ENSG00000281207.1	17.2218	2.80191	1.00793	2.77986	0.00543816	0.0249004
ENSG00000143553.11	4.33419	2.8009	1.93621	1.44659	0.148012	0.300889
ENSG00000273162.1	4.13401	2.79906	1.97152	1.41975	0.155681	0.31169
ENSG00000277945.1	4.30351	2.79835	1.95251	1.43321	0.151799	0.306471
ENSG00000114026.22	29.2702	2.79781	0.791815	3.53342	0.000410223	0.0030321
ENSG00000158717.11	33.2576	2.79591	0.74476	3.75412	0.000173954	0.00149173
ENSG00000084774.14	202.804	2.79456	0.384985	7.25889	3.90271e-13	2.74039e-11
ENSG00000099622.14	312.227	2.79429	0.334881	8.34413	7.17379e-17	1.15721e-14
ENSG00000133250.14	21.2774	2.79384	0.906706	3.08131	0.0020609	0.0116035
ENSG00000102032.13	1.36745	2.79353	2.81841	0.991174	0.3216	NA
ENSG00000159650.9	1.36745	2.79353	2.81841	0.991174	0.3216	NA
ENSG00000160172.10	1.36745	2.79353	2.81841	0.991174	0.3216	NA
ENSG00000166589.13	1.36745	2.79353	2.81841	0.991174	0.3216	NA
ENSG00000175707.10	1.36745	2.79353	2.81841	0.991174	0.3216	NA
ENSG00000182912.6	1.36745	2.79353	2.81841	0.991174	0.3216	NA
ENSG00000188322.8	1.36745	2.79353	2.81841	0.991174	0.3216	NA
ENSG00000200779.1	1.36745	2.79353	2.81841	0.991174	0.3216	NA
ENSG00000251455.1	1.36745	2.79353	2.81841	0.991174	0.3216	NA
ENSG00000256448.5	1.36745	2.79353	2.81841	0.991174	0.3216	NA
ENSG00000272556.3	1.36745	2.79353	2.81841	0.991174	0.3216	NA
ENSG00000175334.8	8.17252	2.79229	1.43477	1.94615	0.0516361	0.140823
ENSG00000104915.15	37.5338	2.79216	0.701347	3.98113	6.85872e-05	0.000678314
ENSG00000002016.18	43.0938	2.78896	2.00718	1.38949	0.164683	0.32466
ENSG00000156504.17	83.5655	2.78843	0.503651	5.53644	3.08685e-08	7.8301e-07
ENSG00000143578.16	12.5238	2.78818	1.16041	2.40276	0.0162718	0.0591122
ENSG00000145029.14	50.152	2.78666	0.61692	4.51705	6.2708e-06	8.22577e-05
ENSG00000033100.17	74.101	2.78624	0.551314	5.05382	4.33068e-07	8.01478e-06
ENSG00000176428.6	4.13741	2.78457	1.96377	1.41797	0.1562	0.312218
ENSG00000162227.8	16.8613	2.78451	1.01653	2.73923	0.00615828	0.0274399
ENSG00000158023.10	1.33677	2.78406	2.86104	0.973094	0.330506	NA
ENSG00000011143.19	24.6632	2.78394	0.858425	3.24308	0.00118244	0.00733235
ENSG00000247137.9	4.27623	2.78291	1.94492	1.43086	0.152469	0.307385
ENSG00000143543.15	29.5205	2.78191	0.779609	3.56835	0.000359239	0.00272442
ENSG00000160753.16	42.2717	2.78126	0.670693	4.14684	3.37094e-05	0.000363824
ENSG00000086504.18	8.60703	2.7811	1.42534	1.95118	0.0510362	0.139477
ENSG00000186577.14	8.13159	2.78037	1.43952	1.93146	0.0534268	0.14419
ENSG00000167807.15	20.7601	2.77952	0.912492	3.04608	0.00231847	0.0126952
ENSG00000259408.2	4.24555	2.77916	1.97554	1.40679	0.159491	0.317467
ENSG00000184634.17	112.986	2.77867	0.454753	6.11028	9.94547e-10	3.55446e-08
ENSG00000178057.15	16.9797	2.77843	1.01115	2.74779	0.00599984	0.0268341
ENSG00000125447.18	141.697	2.77708	0.429304	6.4688	9.8784e-11	4.40271e-09
ENSG00000239775.1	4.12376	2.77653	1.97071	1.4089	0.158865	0.316378
ENSG00000214855.10	4.29326	2.77642	1.94841	1.42497	0.154167	0.309657
ENSG00000284368.1	36.5878	2.77628	0.733931	3.78276	0.000155101	0.00135438
ENSG00000101187.16	129.275	2.77628	0.44388	6.25458	3.98597e-10	1.55492e-08
ENSG00000076604.16	116.309	2.77522	0.445072	6.23544	4.50516e-10	1.73478e-08
ENSG00000165282.14	96.6001	2.77481	0.480238	5.77798	7.56042e-09	2.1905e-07
ENSG00000111667.14	78.5833	2.7746	0.517485	5.36169	8.24455e-08	1.86063e-06
ENSG00000092096.19	4.09308	2.77457	1.9641	1.41264	0.157762	0.314654
ENSG00000185838.14	4.09308	2.77457	1.9641	1.41264	0.157762	0.314654
ENSG00000185187.13	1.35381	2.77296	2.85887	0.969951	0.332071	NA
ENSG00000196456.13	1.35381	2.77296	2.85887	0.969951	0.332071	NA
ENSG00000237499.7	1.35381	2.77296	2.85887	0.969951	0.332071	NA
ENSG00000276681.4	1.35381	2.77296	2.85887	0.969951	0.332071	NA
ENSG00000277784.1	1.35381	2.77296	2.85887	0.969951	0.332071	NA
ENSG00000289543.1	1.35381	2.77296	2.85887	0.969951	0.332071	NA
ENSG00000130762.15	45.0822	2.7705	0.651462	4.25274	2.11172e-05	0.000243316
ENSG00000215790.8	4.11012	2.7686	1.9801	1.39821	0.16205	0.32106
ENSG00000261408.7	24.9408	2.76798	0.83558	3.31264	0.0009242	0.00596011
ENSG00000142632.17	4.24894	2.76674	1.94477	1.42266	0.154835	0.310582
ENSG00000169696.16	223.491	2.76651	0.402412	6.87482	6.20664e-12	3.51131e-10
ENSG00000186088.16	45.5542	2.76454	0.64296	4.29971	1.71022e-05	0.000202328
ENSG00000095752.7	1.32313	2.76337	2.84807	0.970259	0.331917	NA
ENSG00000172456.18	1.32313	2.76337	2.84807	0.970259	0.331917	NA
ENSG00000207001.1	1.32313	2.76337	2.84807	0.970259	0.331917	NA
ENSG00000231508.1	1.32313	2.76337	2.84807	0.970259	0.331917	NA
ENSG00000236156.2	1.32313	2.76337	2.84807	0.970259	0.331917	NA
ENSG00000247828.9	1.32313	2.76337	2.84807	0.970259	0.331917	NA
ENSG00000278829.1	1.32313	2.76337	2.84807	0.970259	0.331917	NA
ENSG00000284363.1	1.32313	2.76337	2.84807	0.970259	0.331917	NA
ENSG00000286837.1	1.32313	2.76337	2.84807	0.970259	0.331917	NA
ENSG00000135454.14	29.1659	2.7611	0.782802	3.5272	0.000419982	0.00309083
ENSG00000132004.13	12.8321	2.76082	1.17193	2.35579	0.0184835	0.0649889
ENSG00000187775.17	16.3031	2.76003	1.0214	2.7022	0.00688822	0.0300534
ENSG00000146215.14	15.9597	2.75768	1.05368	2.6172	0.00886533	0.0365798
ENSG00000131061.14	8.60356	2.7575	1.44569	1.90739	0.0564705	0.150131
ENSG00000201517.1	1.34016	2.75337	2.9516	0.932838	0.350904	NA
ENSG00000079974.19	12.2066	2.75184	1.16344	2.36526	0.0180174	0.0636877
ENSG00000211643.2	4.25233	2.75158	1.98149	1.38864	0.164942	0.325064
ENSG00000199377.1	16.2349	2.75028	1.02923	2.67218	0.00753601	0.0321276
ENSG00000229719.6	60.9717	2.74995	0.57115	4.81475	1.47385e-06	2.31796e-05
ENSG00000163913.14	20.137	2.74973	0.92767	2.96413	0.00303541	0.0156859
ENSG00000108509.21	225.221	2.74943	0.386024	7.12242	1.06049e-12	7.07213e-11
ENSG00000099998.19	8.26016	2.74931	1.41241	1.94653	0.0515906	0.140753
ENSG00000099992.16	7.97473	2.74925	1.44515	1.9024	0.0571191	0.151346
ENSG00000278224.7	16.4896	2.74904	1.01619	2.70523	0.00682576	0.0298896
ENSG00000141756.19	649.239	2.7484	0.297212	9.24726	2.30311e-20	8.08594e-18
ENSG00000182310.15	12.2407	2.74818	1.17241	2.34404	0.0190762	0.0665828
ENSG00000149016.16	28.0606	2.74634	0.812806	3.37884	0.000727914	0.00489803
ENSG00000267629.3	8.24652	2.74523	1.41716	1.93714	0.0527279	0.142951
ENSG00000100083.19	64.4382	2.7444	0.60311	4.5504	5.35431e-06	7.19757e-05
ENSG00000141391.14	49.4987	2.74412	0.620282	4.42399	9.68923e-06	0.000122005
ENSG00000101199.13	296.637	2.74221	0.351711	7.79678	6.35062e-15	6.21372e-13
ENSG00000161509.14	1.30949	2.74203	2.84991	0.962145	0.335977	NA
ENSG00000185386.15	1.30949	2.74203	2.84991	0.962145	0.335977	NA
ENSG00000187492.9	1.30949	2.74203	2.84991	0.962145	0.335977	NA
ENSG00000224574.1	1.30949	2.74203	2.84991	0.962145	0.335977	NA
ENSG00000224687.2	1.30949	2.74203	2.84991	0.962145	0.335977	NA
ENSG00000225680.1	1.30949	2.74203	2.84991	0.962145	0.335977	NA
ENSG00000230415.1	1.30949	2.74203	2.84991	0.962145	0.335977	NA
ENSG00000232671.7	1.30949	2.74203	2.84991	0.962145	0.335977	NA
ENSG00000260105.6	1.30949	2.74203	2.84991	0.962145	0.335977	NA
ENSG00000264113.2	1.30949	2.74203	2.84991	0.962145	0.335977	NA
ENSG00000266437.1	1.30949	2.74203	2.84991	0.962145	0.335977	NA
ENSG00000267504.1	1.30949	2.74203	2.84991	0.962145	0.335977	NA
ENSG00000272482.1	1.30949	2.74203	2.84991	0.962145	0.335977	NA
ENSG00000275101.1	1.30949	2.74203	2.84991	0.962145	0.335977	NA
ENSG00000248101.2	37.6661	2.742	0.720814	3.80404	0.000142356	0.00125595
ENSG00000275342.5	4.20801	2.74162	1.95901	1.39949	0.161665	0.320617
ENSG00000167895.15	4.00783	2.73944	1.9733	1.38825	0.16506	0.325243
ENSG00000107404.21	109.636	2.7385	0.463515	5.90812	3.46044e-09	1.07292e-07
ENSG00000073350.14	93.2041	2.73693	0.490912	5.57519	2.4726e-08	6.44442e-07
ENSG00000156990.14	16.061	2.73554	1.02455	2.67	0.0075851	0.0322793
ENSG00000224596.9	7.90312	2.73548	1.44705	1.89039	0.0587061	0.154254
ENSG00000132740.10	32.6144	2.73531	0.737228	3.71027	0.000207042	0.00170917
ENSG00000068354.16	8.4433	2.73476	1.42015	1.92568	0.0541445	0.145765
ENSG00000130731.16	65.3242	2.73263	0.57314	4.76782	1.86233e-06	2.85374e-05
ENSG00000116014.10	28.1482	2.73231	0.804697	3.39544	0.000685172	0.00464974
ENSG00000100836.11	901.553	2.73144	0.277862	9.83023	8.34292e-23	4.74236e-20
ENSG00000238649.1	4.13301	2.7294	1.96748	1.38726	0.165364	0.325626
ENSG00000227953.7	8.0999	2.72548	1.4076	1.93626	0.0528364	0.143179
ENSG00000158220.14	20.6149	2.72364	0.925697	2.94225	0.00325833	0.016613
ENSG00000162882.15	93.185	2.72349	0.501493	5.43076	5.61138e-08	1.32378e-06
ENSG00000104812.15	65.1698	2.72267	0.559949	4.86236	1.15994e-06	1.90456e-05
ENSG00000251562.9	15145.1	2.72115	0.274406	9.91653	3.52818e-23	2.21663e-20
ENSG00000113504.21	8.34101	2.72035	1.41742	1.91923	0.0549557	0.14712
ENSG00000012124.17	1.29584	2.72026	2.86388	0.94985	0.342188	NA
ENSG00000168811.7	1.29584	2.72026	2.86388	0.94985	0.342188	NA
ENSG00000200708.1	1.29584	2.72026	2.86388	0.94985	0.342188	NA
ENSG00000223238.1	1.29584	2.72026	2.86388	0.94985	0.342188	NA
ENSG00000263843.1	1.29584	2.72026	2.86388	0.94985	0.342188	NA
ENSG00000267270.7	1.29584	2.72026	2.86388	0.94985	0.342188	NA
ENSG00000268744.1	1.29584	2.72026	2.86388	0.94985	0.342188	NA
ENSG00000269313.5	1.29584	2.72026	2.86388	0.94985	0.342188	NA
ENSG00000274372.5	1.29584	2.72026	2.86388	0.94985	0.342188	NA
ENSG00000278073.1	1.29584	2.72026	2.86388	0.94985	0.342188	NA
ENSG00000279806.1	1.29584	2.72026	2.86388	0.94985	0.342188	NA
ENSG00000283519.1	1.29584	2.72026	2.86388	0.94985	0.342188	NA
ENSG00000283842.1	1.29584	2.72026	2.86388	0.94985	0.342188	NA
ENSG00000289388.1	1.29584	2.72026	2.86388	0.94985	0.342188	NA
ENSG00000180902.18	56.746	2.71585	0.584087	4.64974	3.32359e-06	4.77047e-05
ENSG00000141505.12	330.065	2.71579	0.328546	8.26609	1.38424e-16	2.01509e-14
ENSG00000126088.14	39.914	2.7136	0.674402	4.0237	5.72898e-05	0.000575175
ENSG00000278949.1	4.10572	2.71301	1.96135	1.38324	0.166592	0.327127
ENSG00000011347.10	3.93622	2.71212	1.98246	1.36806	0.171294	0.333345
ENSG00000066629.18	3.93622	2.71212	1.98246	1.36806	0.171294	0.333345
ENSG00000214174.9	3.93622	2.71212	1.98246	1.36806	0.171294	0.333345
ENSG00000237172.4	3.93622	2.71212	1.98246	1.36806	0.171294	0.333345
ENSG00000127054.22	109.58	2.71052	0.475139	5.70468	1.16559e-08	3.22822e-07
ENSG00000265479.7	15.5539	2.70983	1.07365	2.52393	0.0116051	0.0452816
ENSG00000199883.1	1.26516	2.70941	2.96462	0.913917	0.36076	NA
ENSG00000207741.1	1.26516	2.70941	2.96462	0.913917	0.36076	NA
ENSG00000235090.1	1.26516	2.70941	2.96462	0.913917	0.36076	NA
ENSG00000252255.1	1.26516	2.70941	2.96462	0.913917	0.36076	NA
ENSG00000241852.11	8.04533	2.70836	1.41367	1.91583	0.0553871	0.148005
ENSG00000116761.12	4.12275	2.70594	1.97032	1.37336	0.169642	0.331317
ENSG00000246982.7	11.927	2.70585	1.17683	2.29927	0.0214895	0.0728957
ENSG00000196756.14	111.719	2.70516	0.487972	5.54367	2.96189e-08	7.58714e-07
ENSG00000254402.7	3.92258	2.70343	1.98298	1.36332	0.172782	0.335585
ENSG00000054690.14	75.2857	2.70293	0.524092	5.15736	2.50459e-07	4.96632e-06
ENSG00000103326.12	156.833	2.70243	0.425081	6.35746	2.05118e-10	8.42098e-09
ENSG00000231125.2	4.0614	2.70172	1.98151	1.36346	0.172737	0.33555
ENSG00000182179.13	24.0371	2.7014	0.851181	3.17371	0.00150503	0.00891147
ENSG00000204316.13	55.4429	2.70053	0.608474	4.4382	9.07125e-06	0.000114707
ENSG00000132254.13	76.3627	2.69894	0.522925	5.16124	2.45318e-07	4.8978e-06
ENSG00000125877.13	35.2193	2.69894	0.72199	3.73819	0.000185348	0.00156582
ENSG00000135424.19	1.2822	2.69829	2.89243	0.932878	0.350883	NA
ENSG00000167741.11	1.2822	2.69829	2.89243	0.932878	0.350883	NA
ENSG00000188779.12	1.2822	2.69829	2.89243	0.932878	0.350883	NA
ENSG00000207588.1	1.2822	2.69829	2.89243	0.932878	0.350883	NA
ENSG00000234936.1	1.2822	2.69829	2.89243	0.932878	0.350883	NA
ENSG00000274621.1	1.2822	2.69829	2.89243	0.932878	0.350883	NA
ENSG00000277687.1	1.2822	2.69829	2.89243	0.932878	0.350883	NA
ENSG00000277888.1	1.2822	2.69829	2.89243	0.932878	0.350883	NA
ENSG00000288746.1	1.2822	2.69829	2.89243	0.932878	0.350883	NA
ENSG00000198355.5	36.402	2.69789	0.717401	3.76065	0.000169473	0.00145986
ENSG00000141994.16	36.0722	2.69767	0.707436	3.81331	0.000137116	0.00121782
ENSG00000132376.20	4.10911	2.69725	1.98078	1.36171	0.173289	0.33624
ENSG00000197136.5	196.391	2.69671	0.404072	6.67383	2.49219e-11	1.29344e-09
ENSG00000167800.10	4.07843	2.69588	1.96324	1.37318	0.169697	0.331371
ENSG00000215908.10	70.3524	2.69518	0.543152	4.96211	6.97329e-07	1.20463e-05
ENSG00000278527.1	31.232	2.6948	0.756165	3.56377	0.000365568	0.00276014
ENSG00000197291.9	3.90893	2.6947	1.98561	1.35711	0.174745	0.338132
ENSG00000283738.3	4.04775	2.69364	1.97556	1.36348	0.17273	0.33555
ENSG00000167113.11	28.6421	2.69262	0.820288	3.28253	0.00102879	0.00650805
ENSG00000163660.12	167.692	2.69216	0.396073	6.79712	1.06732e-11	5.89842e-10
ENSG00000079313.15	87.1868	2.69106	0.498264	5.40088	6.6316e-08	1.53347e-06
ENSG00000101194.18	614.388	2.68958	0.320281	8.39755	4.55872e-17	8.00256e-15
ENSG00000206603.1	3.92597	2.68933	2.02208	1.32998	0.183524	0.349271
ENSG00000071575.12	1.25152	2.68828	2.92511	0.919034	0.358078	NA
ENSG00000229276.1	1.25152	2.68828	2.92511	0.919034	0.358078	NA
ENSG00000238287.1	1.25152	2.68828	2.92511	0.919034	0.358078	NA
ENSG00000267756.1	1.25152	2.68828	2.92511	0.919034	0.358078	NA
ENSG00000277901.1	1.25152	2.68828	2.92511	0.919034	0.358078	NA
ENSG00000279968.3	1.25152	2.68828	2.92511	0.919034	0.358078	NA
ENSG00000202415.1	28.3864	2.68551	0.810577	3.31309	0.000922722	0.0059538
ENSG00000199574.1	3.86461	2.68427	1.99316	1.34674	0.178063	0.342372
ENSG00000241935.9	7.88507	2.68399	1.41819	1.89254	0.0584189	0.153702
ENSG00000044446.12	110.402	2.68227	0.452696	5.92511	3.12093e-09	9.80383e-08
ENSG00000255142.1	11.6644	2.67893	1.17749	2.27512	0.0228989	0.0766313
ENSG00000107816.17	156.066	2.67888	0.408419	6.55916	5.41132e-11	2.55316e-09
ENSG00000168488.19	1486.71	2.6785	0.285036	9.39706	5.61101e-21	2.39209e-18
ENSG00000167578.18	4.02046	2.67674	1.97018	1.35863	0.174264	0.337583
ENSG00000268975.2	4.02046	2.67674	1.97018	1.35863	0.174264	0.337583
ENSG00000270933.1	4.02046	2.67674	1.97018	1.35863	0.174264	0.337583
ENSG00000166262.16	1.26855	2.67659	2.94935	0.907517	0.364134	NA
ENSG00000201164.1	1.26855	2.67659	2.94935	0.907517	0.364134	NA
ENSG00000254929.6	7.88847	2.67608	1.41867	1.88633	0.0592499	0.155238
ENSG00000051009.11	42.6099	2.67602	0.661718	4.04405	5.25363e-05	0.000532818
ENSG00000100241.22	140.098	2.67577	0.43705	6.12234	9.22084e-10	3.33543e-08
ENSG00000167925.16	23.3834	2.6747	0.860401	3.10866	0.00187936	0.0107442
ENSG00000130158.14	70.1525	2.67071	0.552016	4.83811	1.31077e-06	2.10872e-05
ENSG00000167508.12	92.2124	2.67042	0.502412	5.3152	1.06538e-07	2.33348e-06
ENSG00000159140.21	1804.46	2.66639	0.29378	9.07617	1.12464e-19	2.91845e-17
ENSG00000113108.20	1.23788	2.66604	2.91497	0.914604	0.3604	NA
ENSG00000136630.13	1.23788	2.66604	2.91497	0.914604	0.3604	NA
ENSG00000139625.13	1.23788	2.66604	2.91497	0.914604	0.3604	NA
ENSG00000151651.16	1.23788	2.66604	2.91497	0.914604	0.3604	NA
ENSG00000226465.4	1.23788	2.66604	2.91497	0.914604	0.3604	NA
ENSG00000229484.2	1.23788	2.66604	2.91497	0.914604	0.3604	NA
ENSG00000231466.2	1.23788	2.66604	2.91497	0.914604	0.3604	NA
[truncated: 22,534 more rows]

## Sheet: NT, SON, intron
Geneid	baseMean	log2FoldChange	lfcSE	stat	pvalue	padj
[truncated: 23,332 more rows]
