# Supplementary material for: Dynamics of RNA localization to nuclear speckles are connected to splicing efficiency
Source: Sci Adv. 2024 Oct 16;10(42):eadp7727. doi: 10.1126/sciadv.adp7727 (PMC11482332; doi:10.1126/sciadv.adp7727)
Supplement: Supplementary file 2 — Tables S1 to S6 [file sciadv.adp7727_tables_s1_to_s6.zip › Table S5_Mapped reads analysis.xlsx]

## Sheet: Sheet1
Table S5 - Related To Figure 2, 4 - Mapped reads analysis showing the unspliced introns enriched in nuclear speckle
sample_name	group_name	EE_ave	EI_ave	IN_ave	EI/(EI+EE)	IN/EI	IN/(IN+EE)	EI/(EI+EE)_ave	stdev	IN/EI_ave	stdev	IN/(IN+EE)_ave	stdev
HeLa, NT, without pri-Ab, rep1	All	27310	667.5	913.5	0.0238585	1.36854	0.0323666	0.0273531	0.0049422	1.6827	0.444295	0.0460639	0.0193709
HeLa, NT, without pri-Ab, rep2	All	30082	957.5	1912	0.0308478	1.99687	0.0597612
HeLa, NT, with SON Ab, rep1	All	107335	29958.5	61220.5	0.218208	2.04351	0.363207	0.222876	0.00660259	2.17444	0.185166	0.383825	0.0291592
HeLa, NT, with SON Ab, rep2	All	43366	12774.5	29450	0.227545	2.30537	0.404444
HepG2, NT, without pri-Ab, rep1	All	31157	1117.5	1707.5	0.0346249	1.52796	0.0519558	0.0380648	0.00486477	1.58253	0.0771619	0.0590761	0.0100697
HepG2, NT, without pri-Ab, rep2	All	30449	1318.5	2158.5	0.0415047	1.63709	0.0661964
HepG2, NT, with SON Ab, rep1	All	65972	23634.5	38808	0.263759	1.64201	0.370376	0.276333	0.0177831	1.6232	0.0265934	0.382496	0.0171409
HepG2, NT, with SON Ab, rep2	All	116025	47139.5	75630.5	0.288908	1.6044	0.394617
HeLa, Plad B, without pri-Ab, rep1	All	3300	666	737.5	0.167927	1.10736	0.182663	0.149531	0.026017	1.05313	0.0766927	0.156835	0.0365252
HeLa, Plad B, without pri-Ab, rep2	All	15024	2267.5	2265	0.131134	0.998897	0.131008
HeLa, Plad B, with SON Ab, rep1	All	14074	44047	62362.5	0.75785	1.41582	0.815873	0.761617	0.00532773	1.43475	0.0267706	0.820864	0.00705768
HeLa, Plad B, with SON Ab, rep2	All	7585	24744.5	35970.5	0.765385	1.45368	0.825854
HeLa, NT, nuclear RNA, rep1	A	312774	35082.5	31431	0.100853	0.895917	0.0913148	0.103366	0.00355337	0.882133	0.0194933	0.092277	0.00136081
HeLa, NT, nuclear RNA, rep1	B	742085	42301	36118	0.0539288	0.853833	0.0464121	0.055215	0.00181895	0.854489	0.000927655	0.0475637	0.00162873
HeLa, NT, nuclear RNA, rep1	C	3519843	138228	100678	0.0377873	0.728345	0.0278076	0.0389045	0.00157999	0.723927	0.00624693	0.0284653	0.000930091
	All	4574702	215612	168227	0.04501	0.78023	0.035469	0.0463265	0.00186178	0.775366	0.00687907	0.0362919	0.00116374
HeLa, NT, nuclear RNA, rep2	A	288461	34158.5	29661.5	0.105879	0.868349	0.0932392
HeLa, NT, nuclear RNA, rep2	B	660953	39581	33847.5	0.0565012	0.855145	0.0487154
HeLa, NT, nuclear RNA, rep2	C	3148197	131249	94435	0.0400217	0.71951	0.0291229
	All	4097611	204988	157944	0.0476429	0.770502	0.0371148
HeLa, NT, poly A RNA, rep1	A	517374	28066	18869	0.0514557	0.672308	0.0351874	0.0514399	2.23236e-05	0.67256	0.000356743	0.0351892	2.47556e-06
HeLa, NT, poly A RNA, rep1	B	1290871	23828	15892.5	0.0181243	0.666967	0.0121617	0.0182033	0.000111731	0.667481	0.000725845	0.0122244	8.86198e-05
HeLa, NT, poly A RNA, rep1	C	5016085	66363	43658	0.0130573	0.657867	0.0086285	0.013149	0.000129703	0.655438	0.00343481	0.00865736	4.08111e-05
	All	6824330	118257	78419.5	0.0170336	0.663128	0.0113606	0.0171093	0.000107098	0.661896	0.00174214	0.0113904	4.20762e-05
HeLa, NT, poly A RNA, rep2	A	510727	27687.5	18628.5	0.0514241	0.672813	0.0351909
HeLa, NT, poly A RNA, rep2	B	1274407	23733	15853.5	0.0182823	0.667994	0.0122871
HeLa, NT, poly A RNA, rep2	C	4968257	66666	43533.5	0.0132407	0.653009	0.00868622
	All	6753391	118086	78015.5	0.017185	0.660664	0.0114201
HepG2, NT, nuclear RNA, rep1	A	183730	20030.5	16997	0.0983041	0.848556	0.0846772	0.0987031	0.000564283	0.853891	0.00754502	0.0855166	0.00118703
HepG2, NT, nuclear RNA, rep1	B	379457	22281	20732	0.0554615	0.930479	0.0518055	0.0565569	0.00154906	0.932394	0.00270787	0.0529376	0.00160104
HepG2, NT, nuclear RNA, rep1	C	1895219	76445.5	52335	0.0387721	0.684605	0.0268722	0.0402627	0.00210811	0.690012	0.00764632	0.0281411	0.0017946
	All	2458406	118757	90064	0.0460805	0.758389	0.0353404	0.0475045	0.00201378	0.762502	0.00581626	0.0366415	0.00183996
HepG2, NT, nuclear RNA, rep2	A	196666	21634	18588.5	0.0991022	0.859226	0.0863559
HepG2, NT, nuclear RNA, rep2	B	394504	24135.5	22550	0.0576522	0.934308	0.0540697
HepG2, NT, nuclear RNA, rep2	C	1950545	84990.5	59104	0.0417534	0.695419	0.0294101
	All	2541715	130760	100242	0.0489284	0.766614	0.0379425
HepG2, NT, poly A RNA, rep1	A	285158	17009.5	10488	0.0562916	0.616597	0.0354749	0.0558286	0.000654826	0.622181	0.00789737	0.0354814	9.25187e-06
HepG2, NT, poly A RNA, rep1	B	835392	14748.5	9750	0.0173483	0.661084	0.0115365	0.017397	6.88789e-05	0.648302	0.0180769	0.0113473	0.000267624
HepG2, NT, poly A RNA, rep1	C	2732680	46232.5	29222	0.0166369	0.632066	0.0105804	0.0165379	0.000139957	0.633655	0.00224743	0.0105431	5.27686e-05
	All	3853230	77990.5	49460	0.0198387	0.63418	0.0126733	0.0197433	0.000135018	0.633929	0.000355128	0.012607	9.38157e-05
HepG2, NT, poly A RNA, rep2	A	289615	16974.5	10656	0.0553656	0.627765	0.0354879
HepG2, NT, poly A RNA, rep2	B	846246	15025.5	9549	0.0174457	0.63552	0.011158
HepG2, NT, poly A RNA, rep2	C	2775233	46384.5	29465.5	0.016439	0.635245	0.0105058
	All	3911094	78384.5	49670.5	0.0196478	0.633678	0.0125406
