# Supplementary material for: Dynamics of RNA localization to nuclear speckles are connected to splicing efficiency
Source: Sci Adv. 2024 Oct 16;10(42):eadp7727. doi: 10.1126/sciadv.adp7727 (PMC11482332; doi:10.1126/sciadv.adp7727)
Supplement: Supplementary file 2 — Tables S1 to S6 [file sciadv.adp7727_tables_s1_to_s6.zip › Table S6_IRFinder analysis.xlsx]

## Sheet: Sheet1
Table S6 - Related To Figure 7 - IRFinder analysis showing heat shock-induced upregulation of intron retention
Geneid	IRratio.BmA
ENSG00000110958.16	0.140654
ENSG00000090273.14	0.113913
ENSG00000144381.18	0.133633
ENSG00000080824.19	0.0658335
ENSG00000170345.10	-0.293678
ENSG00000090273.14	0.194614
ENSG00000196352.17	0.124618
ENSG00000175063.17	0.237862
ENSG00000168439.17	0.555391
ENSG00000110958.16	0.434121
ENSG00000149257.16	0.0458782
ENSG00000144381.18	0.0326267
ENSG00000171858.18	0.0306429
ENSG00000087460.29	0.0869855
ENSG00000115541.11	0.277412
ENSG00000180198.17	0.198586
ENSG00000104805.16	0.171642
ENSG00000080824.19	0.0586593
ENSG00000242028.8	0.167659
ENSG00000096384.20	0.107238
ENSG00000214510.10	-0.0818184
ENSG00000108654.16	0.279162
ENSG00000120738.8	-0.169049
ENSG00000118515.12	0.280663
ENSG00000197451.12	0.372753
ENSG00000090273.14	0.254655
ENSG00000111669.15	0.0324137
ENSG00000096384.20	0.0281533
ENSG00000164535.15	0.432172
ENSG00000111203.13	0.516377
ENSG00000087460.29	0.0427067
ENSG00000104805.16	0.170225
ENSG00000120438.12	0.179495
ENSG00000137801.11	0.314661
ENSG00000163468.15	0.12561
ENSG00000112972.15	0.313804
ENSG00000111669.15	0.0571035
ENSG00000122218.16	0.130702
ENSG00000132471.12	0.0635158
ENSG00000197451.12	0.141735
ENSG00000142871.18	-0.161379
ENSG00000122566.22	-0.186055
ENSG00000071462.12	0.333287
ENSG00000150753.12	0.0366586
ENSG00000115541.11	0.101695
ENSG00000116754.14	-0.237661
ENSG00000099875.16	0.272996
ENSG00000100201.23	-0.507934
ENSG00000144381.18	0.0218078
ENSG00000118515.12	0.366007
ENSG00000080824.19	0.111689
ENSG00000168003.18	0.151081
ENSG00000080824.19	0.019015
ENSG00000162231.14	0.5048
ENSG00000123358.20	-0.450141
ENSG00000184009.13	-0.0613874
ENSG00000111669.15	0.0892068
ENSG00000108592.17	0.233645
ENSG00000080824.19	0.0470183
ENSG00000163660.12	0.189411
ENSG00000099875.16	0.408422
ENSG00000122218.16	0.447902
ENSG00000106397.12	0.479373
ENSG00000116688.18	0.376597
ENSG00000111203.13	0.411343
ENSG00000080824.19	0.0189249
ENSG00000099875.16	0.333568
ENSG00000114416.18	0.0868014
ENSG00000163468.15	0.0288622
ENSG00000120885.22	0.0246312
ENSG00000173209.23	-0.454094
ENSG00000156261.13	0.135222
ENSG00000089280.19	0.0486673
ENSG00000173898.15	0.257414
ENSG00000134294.14	0.137325
ENSG00000168439.17	0.159271
ENSG00000163468.15	0.0463987
ENSG00000122218.16	0.102199
ENSG00000108821.14	0.143443
ENSG00000162231.14	0.344461
ENSG00000122566.22	0.019386
ENSG00000134202.12	0.0812593
ENSG00000168066.21	-0.104106
ENSG00000127191.18	0.400221
ENSG00000142945.13	0.1065
ENSG00000100401.20	0.0857835
ENSG00000007923.17	0.115904
ENSG00000055044.11	0.0376516
ENSG00000198755.11	-0.0219617
ENSG00000105058.12	0.300036
ENSG00000183684.8	0.108145
ENSG00000120885.22	0.014039
ENSG00000168066.21	-0.0654785
ENSG00000092820.19	0.0608151
ENSG00000106397.12	0.416213
ENSG00000131652.14	0.536092
ENSG00000077150.20	0.277696
ENSG00000112972.15	0.413643
ENSG00000197111.16	0.0567674
ENSG00000106397.12	0.212029
ENSG00000072778.20	-0.16109
ENSG00000131652.14	0.386941
ENSG00000170144.21	-0.0579228
ENSG00000137955.16	-0.185526
ENSG00000134294.14	0.251527
ENSG00000090273.14	0.0852463
ENSG00000116161.18	0.0906915
ENSG00000122218.16	0.244229
ENSG00000122218.16	0.0468104
ENSG00000129351.17	0.0174213
ENSG00000106397.12	0.379653
ENSG00000120438.12	0.0418787
ENSG00000160752.15	0.0202523
ENSG00000162231.14	0.369876
ENSG00000115657.14	0.173894
ENSG00000173113.7	0.0267025
ENSG00000135821.19	0.130833
ENSG00000144381.18	0.0305984
ENSG00000112972.15	0.481971
ENSG00000108821.14	0.231282
ENSG00000003756.17	0.346284
ENSG00000122218.16	0.142947
ENSG00000096384.20	0.0269613
ENSG00000115657.14	0.244246
ENSG00000122218.16	0.187485
ENSG00000120438.12	0.0671112
ENSG00000147274.14	-0.0654161
ENSG00000166888.12	0.370616
ENSG00000161202.20	0.0889953
ENSG00000090924.15	0.729582
ENSG00000167996.16	-0.0102006
ENSG00000136527.19	0.130769
ENSG00000087460.29	0.0211564
ENSG00000114270.18	0.107325
ENSG00000122566.22	0.00990091
ENSG00000166508.18	0.0884213
ENSG00000146731.11	0.0297623
ENSG00000136450.13	-0.119082
ENSG00000215301.11	0.108036
ENSG00000149503.13	0.0896513
ENSG00000111203.13	0.254471
ENSG00000087460.29	0.0109591
ENSG00000166986.15	0.092441
ENSG00000137801.11	0.103707
ENSG00000178149.17	0.505857
ENSG00000114315.4	-0.225222
ENSG00000134294.14	0.0697381
ENSG00000158201.10	0.495156
ENSG00000111669.15	0.0165547
ENSG00000153187.20	0.0420368
ENSG00000099875.16	0.403059
ENSG00000113758.14	0.0232284
ENSG00000004478.8	0.0289312
ENSG00000144485.11	0.257275
ENSG00000144354.14	-0.435873
ENSG00000145191.15	0.0994159
ENSG00000114902.14	0.0586591
ENSG00000215021.10	0.0329753
ENSG00000120438.12	0.0314697
ENSG00000122218.16	0.38482
ENSG00000114270.18	0.357346
ENSG00000146834.14	0.156878
ENSG00000125740.14	-0.608451
ENSG00000137801.11	0.409175
ENSG00000004478.8	0.0780047
ENSG00000089693.11	0.0745815
ENSG00000229117.9	-0.0281345
ENSG00000132475.10	0.0159737
ENSG00000004478.8	0.122587
ENSG00000171497.5	0.085918
ENSG00000173898.15	0.160128
ENSG00000083444.17	0.0474683
ENSG00000162231.14	0.259596
ENSG00000104889.7	0.0433967
ENSG00000088247.19	0.075598
ENSG00000136527.19	0.0642434
ENSG00000099875.16	0.371362
ENSG00000106397.12	0.301048
ENSG00000161204.12	0.181463
ENSG00000143390.18	0.247424
ENSG00000011132.12	0.68073
ENSG00000185215.11	0.223446
ENSG00000132199.20	-0.184281
ENSG00000129460.16	0.129222
ENSG00000159335.18	0.0278352
ENSG00000096384.20	0.0177108
ENSG00000126226.22	0.114633
ENSG00000101158.15	-0.065392
ENSG00000214510.10	-0.113423
ENSG00000100650.16	0.0487535
ENSG00000082898.19	0.166004
ENSG00000120705.13	0.0623687
ENSG00000100664.11	-0.481089
ENSG00000164104.12	0.0646556
ENSG00000096384.20	0.0371509
ENSG00000131473.17	0.0421814
ENSG00000142871.18	-0.123871
ENSG00000188229.6	0.0493585
ENSG00000136826.15	0.23305
ENSG00000108312.15	0.0720714
ENSG00000160447.7	0.13725
ENSG00000168005.9	0.322586
ENSG00000146083.12	0.358423
ENSG00000068308.15	0.242355
ENSG00000149806.11	0.0318137
ENSG00000153234.15	-0.0765448
ENSG00000114902.14	0.0934336
ENSG00000087460.29	0.036225
ENSG00000181929.13	0.140802
ENSG00000122218.16	0.122709
ENSG00000161638.11	0.320332
ENSG00000135473.16	0.366548
ENSG00000114270.18	0.309508
ENSG00000185215.11	0.30702
ENSG00000128422.18	-0.0555761
ENSG00000134294.14	0.0495313
ENSG00000179262.10	0.0269489
ENSG00000130164.14	0.133386
ENSG00000114270.18	0.485632
ENSG00000160447.7	0.287872
ENSG00000132199.20	-0.176537
ENSG00000130724.10	0.0250627
ENSG00000179262.10	0.0317327
ENSG00000004478.8	0.0294677
ENSG00000214510.10	-0.261892
ENSG00000185624.16	0.0337057
ENSG00000143258.16	0.601227
ENSG00000143258.16	0.314227
ENSG00000131652.14	0.265506
ENSG00000141522.12	0.0519044
ENSG00000161638.11	0.248204
ENSG00000177479.20	0.0482097
ENSG00000122566.22	0.0174302
ENSG00000132341.12	0.072197
ENSG00000105397.14	0.232642
ENSG00000215301.11	0.0839834
ENSG00000161638.11	0.200834
ENSG00000197694.18	0.0505071
ENSG00000118523.6	-0.175889
ENSG00000100380.15	0.171716
ENSG00000104889.7	0.0325757
ENSG00000084652.16	0.114261
ENSG00000112655.16	0.20202
ENSG00000132424.17	-0.14557
ENSG00000188878.20	0.3988
ENSG00000114270.18	0.026268
ENSG00000113013.16	0.0835675
ENSG00000142945.13	0.208788
ENSG00000161638.11	0.0865585
ENSG00000074855.11	0.511455
ENSG00000012171.20	0.300954
ENSG00000113407.14	0.0145292
ENSG00000204628.12	-0.00892128
ENSG00000196504.19	0.162034
ENSG00000111203.13	0.477435
ENSG00000166888.12	0.386835
ENSG00000120129.6	-0.199183
ENSG00000130726.12	0.269401
ENSG00000024048.11	0.128531
ENSG00000144381.18	0.0181654
ENSG00000143761.16	0.0104345
ENSG00000106397.12	0.149062
ENSG00000161547.17	-0.0584286
ENSG00000167470.14	0.452293
ENSG00000089280.19	0.05513
ENSG00000100106.22	0.236942
ENSG00000082153.18	0.0430984
ENSG00000178035.13	0.039348
ENSG00000055044.11	0.0324397
ENSG00000120129.6	-0.0846165
ENSG00000168283.14	0.222127
ENSG00000127191.18	0.115312
ENSG00000107863.20	0.159501
ENSG00000102225.17	0.052816
ENSG00000089693.11	0.0879093
ENSG00000258465.8	0.133493
ENSG00000122218.16	0.051193
ENSG00000113013.16	0.0240534
ENSG00000088247.19	0.0391732
ENSG00000153187.20	0.0911111
ENSG00000086061.16	0.0573667
ENSG00000149761.9	0.326028
ENSG00000044574.9	0.0185081
ENSG00000130726.12	0.0441393
ENSG00000174437.18	0.100414
ENSG00000138385.16	0.109378
ENSG00000283782.2	0.10807
ENSG00000161638.11	0.147482
ENSG00000170004.18	0.0583431
ENSG00000128272.18	-0.0163783
ENSG00000143418.20	0.118283
ENSG00000100359.21	0.092841
ENSG00000131473.17	0.057452
ENSG00000162909.18	-0.109812
ENSG00000054118.15	0.0373823
ENSG00000055332.19	0.144516
ENSG00000111642.16	0.0838691
ENSG00000176170.14	0.10656
ENSG00000142945.13	0.0504358
ENSG00000187555.16	0.102422
ENSG00000100401.20	0.140739
ENSG00000262660.1	0.0286699
ENSG00000044574.9	0.03412
ENSG00000122406.14	-0.0107888
ENSG00000131652.14	0.551694
ENSG00000119048.8	0.186393
ENSG00000154920.15	-0.419043
ENSG00000129226.14	0.522047
ENSG00000160447.7	0.22024
ENSG00000161638.11	0.148476
ENSG00000131652.14	0.754305
ENSG00000215021.10	0.0521993
ENSG00000173898.15	0.0836737
ENSG00000178035.13	0.0337491
ENSG00000188878.20	0.294216
ENSG00000161204.12	0.187224
ENSG00000232112.3	0.0251675
ENSG00000164070.12	0.129509
ENSG00000131871.15	0.15295
ENSG00000115484.15	0.0867034
ENSG00000126768.12	0.152918
ENSG00000168439.17	0.0217679
ENSG00000108821.14	0.083458
ENSG00000065150.21	0.0140228
ENSG00000131495.9	0.0683391
ENSG00000006327.14	0.125544
ENSG00000101782.15	0.491464
ENSG00000135473.16	0.486773
ENSG00000064687.13	0.471143
ENSG00000130175.10	0.0241626
ENSG00000086061.16	0.0230554
ENSG00000090924.15	0.330254
ENSG00000111665.12	-0.104757
ENSG00000105607.13	0.137922
ENSG00000135404.12	0.026134
ENSG00000038219.13	0.232142
ENSG00000161638.11	0.372354
ENSG00000119707.14	-0.125739
ENSG00000163399.16	0.0422938
ENSG00000168439.17	0.0368065
ENSG00000167470.14	0.090774
ENSG00000122218.16	0.125199
ENSG00000013810.21	0.116845
ENSG00000160447.7	0.320903
ENSG00000149532.16	-0.0778486
ENSG00000162236.13	0.130464
ENSG00000137076.21	0.0898338
ENSG00000108821.14	0.155082
ENSG00000165119.21	0.037313
ENSG00000111667.14	0.088075
ENSG00000168283.14	0.241394
ENSG00000143621.17	0.0556907
ENSG00000102317.18	0.166684
ENSG00000011243.19	0.147605
ENSG00000116688.18	0.0353075
ENSG00000100711.14	0.192594
ENSG00000067064.12	0.080721
ENSG00000170004.18	0.134878
ENSG00000198728.11	0.157893
ENSG00000167767.14	0.0601986
ENSG00000112983.18	-0.195473
ENSG00000189159.16	0.0317201
ENSG00000166986.15	0.181783
ENSG00000013810.21	0.12197
ENSG00000114270.18	0.0184017
ENSG00000071462.12	0.0427626
ENSG00000087995.16	0.283072
ENSG00000112972.15	0.162025
ENSG00000163938.17	0.0705876
ENSG00000163516.14	-0.137049
ENSG00000132510.11	0.15376
ENSG00000114270.18	0.077135
ENSG00000136231.14	0.303486
ENSG00000120647.10	0.135608
ENSG00000054523.19	0.0538652
ENSG00000169733.12	0.257546
ENSG00000105993.15	0.14469
ENSG00000089053.13	-0.205967
ENSG00000160447.7	0.226012
ENSG00000162231.14	0.237135
ENSG00000182199.11	0.0359361
ENSG00000163946.14	0.0804333
ENSG00000179218.15	0.0245595
ENSG00000145833.16	-0.0836899
ENSG00000106397.12	0.288506
ENSG00000198830.11	-0.0135443
ENSG00000143379.13	-0.114622
ENSG00000134690.11	0.102669
ENSG00000135451.13	-0.597374
ENSG00000173209.23	0.0653583
ENSG00000185624.16	0.0161137
ENSG00000196924.19	0.0343337
ENSG00000108592.17	0.240268
ENSG00000264538.7	0.369248
ENSG00000004478.8	0.0233239
ENSG00000101158.15	-0.0537492
ENSG00000230989.8	0.0373184
ENSG00000131652.14	0.276072
ENSG00000106397.12	0.218697
ENSG00000100445.18	-0.255726
ENSG00000108515.18	0.0488739
ENSG00000113407.14	0.0500412
ENSG00000173898.15	0.0852057
ENSG00000131747.15	-0.0233424
ENSG00000125657.5	0.266766
ENSG00000284057.1	0.194139
ENSG00000166888.12	0.278067
ENSG00000006016.12	0.0286489
ENSG00000177082.13	0.228837
ENSG00000092621.13	0.0100764
ENSG00000215301.11	0.0753015
ENSG00000163516.14	-0.350989
ENSG00000061936.10	-0.183728
ENSG00000185624.16	0.0186501
ENSG00000173812.11	-0.0417762
ENSG00000214078.13	-0.0941652
ENSG00000090924.15	0.263848
ENSG00000183856.11	0.28987
ENSG00000141971.13	0.261617
ENSG00000108515.18	0.0485061
ENSG00000146670.10	0.246603
ENSG00000114391.13	-0.0213407
ENSG00000129255.16	0.723556
ENSG00000142945.13	0.222331
ENSG00000108479.13	0.181498
ENSG00000126226.22	0.188139
ENSG00000152234.16	-0.0290906
ENSG00000130066.17	0.045261
ENSG00000055044.11	0.0316071
ENSG00000102144.15	0.0808502
ENSG00000153187.20	0.0102123
ENSG00000110955.9	0.0495201
ENSG00000141971.13	0.358862
ENSG00000100941.9	0.0439686
ENSG00000149923.14	0.157456
ENSG00000132589.16	0.0288018
ENSG00000071462.12	0.133829
ENSG00000145916.19	0.238561
ENSG00000130726.12	0.0787325
ENSG00000106948.17	0.653108
ENSG00000166508.18	0.0723101
ENSG00000013441.17	-0.059935
ENSG00000096384.20	0.0211184
ENSG00000090020.11	0.339355
ENSG00000168488.19	0.242833
ENSG00000198730.9	0.190758
ENSG00000013810.21	0.0564898
ENSG00000132275.11	0.416752
ENSG00000004975.12	0.348655
ENSG00000132471.12	0.434265
ENSG00000166340.18	0.360526
ENSG00000164347.18	0.18013
ENSG00000139641.13	0.0851454
ENSG00000159377.11	0.0390725
ENSG00000012171.20	0.0661356
ENSG00000197063.11	0.07484
ENSG00000116161.18	0.0121299
ENSG00000165119.21	0.0224399
ENSG00000185189.18	0.0981478
ENSG00000130702.15	0.203614
ENSG00000143416.21	0.211226
ENSG00000055044.11	0.0921354
ENSG00000130702.15	0.10368
ENSG00000069849.11	0.0374932
ENSG00000092201.10	0.0496967
ENSG00000108773.11	0.0890142
ENSG00000137815.15	0.0658726
ENSG00000131473.17	0.0601318
ENSG00000162878.13	0.361652
ENSG00000003756.17	0.152769
ENSG00000126767.18	0.204453
ENSG00000235173.7	0.342802
ENSG00000100106.22	0.338949
ENSG00000103549.22	0.0654471
ENSG00000109079.10	0.16546
ENSG00000182841.13	0.282111
ENSG00000166986.15	0.0727694
ENSG00000173898.15	0.0767049
ENSG00000124587.14	0.579257
ENSG00000114270.18	0.0605268
ENSG00000143549.21	0.0129536
ENSG00000160789.24	0.0174357
ENSG00000114391.13	0.0753287
ENSG00000173898.15	0.0778411
ENSG00000114270.18	0.32579
ENSG00000130702.15	0.126919
ENSG00000177169.10	0.342467
ENSG00000114857.19	-0.339558
ENSG00000150753.12	0.0186605
ENSG00000113460.13	0.113277
ENSG00000108312.15	0.0496183
ENSG00000105821.15	0.185151
ENSG00000133884.10	0.335414
ENSG00000142627.13	0.220437
ENSG00000162613.17	0.0559091
ENSG00000100591.8	0.0490509
ENSG00000161638.11	0.0920977
ENSG00000090447.12	0.0953737
ENSG00000111203.13	0.717586
ENSG00000170606.16	0.023743
ENSG00000116688.18	0.0799145
ENSG00000006652.15	0.111435
ENSG00000047410.14	0.0190683
ENSG00000161202.20	0.329468
ENSG00000166987.15	0.144347
ENSG00000162236.13	0.0950553
ENSG00000169683.8	0.226565
ENSG00000057757.10	0.0632056
ENSG00000115657.14	0.200624
ENSG00000168488.19	0.049251
ENSG00000107863.20	0.116915
ENSG00000120705.13	0.0375771
ENSG00000140416.23	0.0141332
ENSG00000108821.14	0.130488
ENSG00000238105.7	-0.35342
ENSG00000120727.13	0.0118616
ENSG00000100401.20	0.189172
ENSG00000161202.20	0.0755193
ENSG00000196642.19	-0.0308141
ENSG00000149480.7	0.0964885
ENSG00000104881.16	0.449376
ENSG00000166340.18	0.179882
ENSG00000125730.17	0.201805
ENSG00000125107.19	0.0563338
ENSG00000013441.17	0.174208
ENSG00000126012.13	0.0602991
ENSG00000104980.8	0.132764
ENSG00000198586.14	0.350581
ENSG00000178149.17	0.372377
ENSG00000113460.13	0.0449255
ENSG00000172828.13	0.791682
ENSG00000140988.16	-0.00904112
ENSG00000146731.11	0.0277613
ENSG00000185215.11	0.064515
ENSG00000170004.18	0.17252
ENSG00000122218.16	0.085914
ENSG00000122218.16	0.053119
ENSG00000101444.13	0.0460745
ENSG00000137076.21	0.0961978
ENSG00000130305.17	0.103562
ENSG00000108518.8	-0.0138381
ENSG00000115657.14	0.208175
ENSG00000166165.14	0.0411515
ENSG00000108821.14	0.0286371
ENSG00000008710.20	0.104599
ENSG00000076706.17	0.0648718
ENSG00000130702.15	0.133044
ENSG00000108821.14	0.157677
ENSG00000132680.11	-0.0923332
ENSG00000153187.20	0.0162115
ENSG00000062194.16	0.0750394
ENSG00000122218.16	0.0163509
ENSG00000149480.7	0.0776681
ENSG00000161847.14	0.154542
ENSG00000100461.18	0.160535
ENSG00000161638.11	0.222152
ENSG00000108592.17	0.599803
ENSG00000122218.16	0.0543037
ENSG00000149480.7	0.0632235
ENSG00000086589.12	0.307792
ENSG00000146670.10	0.163129
ENSG00000103257.9	0.0101033
ENSG00000179115.11	0.0853405
ENSG00000136527.19	0.0579483
ENSG00000198805.12	0.29714
ENSG00000162236.13	0.0874497
ENSG00000177169.10	0.199825
ENSG00000108773.11	0.0774842
ENSG00000161813.23	0.172624
ENSG00000185215.11	0.0487878
ENSG00000139746.16	-0.106272
ENSG00000166997.8	0.314457
ENSG00000173898.15	0.309961
ENSG00000169710.9	0.0511417
ENSG00000107164.16	0.0980511
ENSG00000253729.8	0.0664288
ENSG00000169871.13	0.584285
ENSG00000087152.16	0.290952
ENSG00000126522.17	0.293185
ENSG00000167110.19	0.030083
ENSG00000197622.13	-0.0773931
ENSG00000156860.16	0.182871
ENSG00000114270.18	0.223653
ENSG00000178035.13	0.0851225
ENSG00000196924.19	0.0296044
ENSG00000108523.16	0.0518286
ENSG00000123358.20	-0.261458
ENSG00000121690.11	0.141859
ENSG00000143416.21	0.191937
ENSG00000142627.13	0.238942
ENSG00000117399.14	0.0908539
ENSG00000162231.14	0.0544877
ENSG00000023041.12	-0.0979814
ENSG00000182872.16	0.0423199
ENSG00000171848.16	0.0604532
ENSG00000189159.16	0.0447648
ENSG00000091127.14	-0.065651
ENSG00000084652.16	0.123838
ENSG00000143153.14	0.0863555
ENSG00000123975.5	0.0211557
ENSG00000108654.16	0.0170126
ENSG00000156876.10	0.290007
ENSG00000181929.13	0.0663557
ENSG00000145022.5	0.248333
ENSG00000171848.16	0.314444
ENSG00000090924.15	0.331346
ENSG00000206505.13	0.123899
ENSG00000142798.20	0.097322
ENSG00000198026.8	0.178994
ENSG00000184009.13	-0.022828
ENSG00000008517.19	0.284756
ENSG00000110011.14	0.185476
ENSG00000137801.11	0.473034
ENSG00000126746.18	-0.355129
ENSG00000143420.19	0.0656157
ENSG00000104881.16	0.372769
ENSG00000131013.4	0.173359
ENSG00000134202.12	0.109275
ENSG00000196924.19	0.00840491
ENSG00000167767.14	0.0938741
ENSG00000114270.18	0.128606
ENSG00000119689.15	0.0456886
ENSG00000066654.14	-0.226002
ENSG00000133313.15	0.229187
ENSG00000196924.19	0.0169079
ENSG00000169710.9	0.0291516
ENSG00000109971.14	0.0151802
ENSG00000141682.12	0.0411106
ENSG00000064545.15	0.187466
ENSG00000114270.18	0.10433
ENSG00000157106.18	0.325336
ENSG00000137193.14	0.35394
ENSG00000007202.15	0.090802
ENSG00000161204.12	0.192528
ENSG00000092929.12	0.206111
ENSG00000179262.10	0.0383685
ENSG00000114270.18	0.0232851
ENSG00000177084.18	0.0855965
ENSG00000103175.11	0.118126
ENSG00000130702.15	0.17754
ENSG00000166508.18	0.0615468
ENSG00000168439.17	0.047883
ENSG00000147140.17	0.0223164
ENSG00000163950.13	0.0644753
ENSG00000139625.13	-0.177513
ENSG00000108773.11	0.172625
ENSG00000083642.19	0.0830692
ENSG00000116584.21	0.120248
ENSG00000086061.16	0.0183248
ENSG00000140575.13	0.0285248
ENSG00000077150.20	0.160268
ENSG00000269858.6	0.209537
ENSG00000188739.15	0.0394233
ENSG00000068028.18	0.480622
ENSG00000197694.18	0.0745546
ENSG00000132780.17	0.0346891
ENSG00000149483.13	-0.14903
ENSG00000108515.18	0.0244647
ENSG00000072310.18	0.0319216
ENSG00000128965.13	0.189114
ENSG00000125968.9	0.106067
ENSG00000013573.17	0.0712631
ENSG00000089693.11	0.098241
ENSG00000196547.15	0.261744
ENSG00000170004.18	0.0287251
ENSG00000197879.17	0.0555167
ENSG00000108821.14	0.185874
ENSG00000172262.12	-0.098825
ENSG00000175063.17	0.0267059
ENSG00000141971.13	0.0817421
ENSG00000170004.18	0.0498349
ENSG00000242802.9	0.248883
ENSG00000143390.18	0.15189
ENSG00000090924.15	0.492356
ENSG00000158669.11	0.096639
ENSG00000131470.15	0.0122866
ENSG00000116560.11	-0.0225851
ENSG00000114270.18	0.0858531
ENSG00000129226.14	0.568499
ENSG00000186185.14	-0.260597
ENSG00000182944.18	-0.0411174
ENSG00000065328.17	0.0761238
ENSG00000173113.7	0.0913405
ENSG00000173846.13	0.567588
ENSG00000168256.18	0.0623592
ENSG00000105281.12	0.0321022
ENSG00000114270.18	0.0283553
ENSG00000012171.20	0.0752779
ENSG00000099783.12	0.141883
ENSG00000100591.8	0.0680309
ENSG00000130702.15	0.106
ENSG00000106397.12	0.194615
ENSG00000106077.19	0.293128
ENSG00000132475.10	0.0338014
ENSG00000198231.14	-0.0661148
ENSG00000136270.14	-0.15783
ENSG00000116161.18	0.0500592
ENSG00000265241.8	0.119699
ENSG00000124587.14	0.199407
ENSG00000145907.16	0.0479637
ENSG00000114270.18	0.0255524
ENSG00000159322.18	-0.278066
ENSG00000197879.17	0.14522
ENSG00000130254.12	0.367916
ENSG00000107581.13	0.015868
ENSG00000146670.10	0.126619
ENSG00000214706.12	0.0489734
ENSG00000062582.14	0.105953
ENSG00000108523.16	0.0949768
ENSG00000172046.20	0.0685689
ENSG00000122218.16	0.113971
ENSG00000240344.9	-0.0988406
ENSG00000197451.12	0.0198688
ENSG00000053501.14	0.0902391
ENSG00000133858.17	0.356888
ENSG00000143416.21	0.206049
ENSG00000115310.19	0.011389
ENSG00000179632.10	0.0841777
ENSG00000108821.14	0.162238
ENSG00000162736.17	0.0815317
ENSG00000139725.8	0.255917
ENSG00000132510.11	0.102633
ENSG00000076662.10	0.349301
ENSG00000168259.17	0.0297378
ENSG00000160741.17	0.339456
ENSG00000113739.11	0.165824
ENSG00000197879.17	0.133884
ENSG00000006652.15	0.0197191
ENSG00000100650.16	0.0192039
ENSG00000142627.13	0.0978111
ENSG00000047315.17	0.161149
ENSG00000167767.14	0.179829
ENSG00000196924.19	0.0325246
ENSG00000170004.18	0.024584
ENSG00000106366.9	0.35053
ENSG00000135480.17	-0.00672261
ENSG00000112715.26	0.0143998
ENSG00000115839.19	0.0462506
ENSG00000090924.15	0.381125
ENSG00000251474.7	0.164402
ENSG00000143393.17	0.0496256
ENSG00000114270.18	0.0330766
ENSG00000163798.13	0.103106
ENSG00000008300.17	0.612894
ENSG00000099381.19	0.0690735
ENSG00000133884.10	0.0897609
ENSG00000130816.17	0.0308013
ENSG00000239306.5	-0.520393
ENSG00000089597.18	0.0186288
ENSG00000092929.12	0.222863
ENSG00000198805.12	0.0385245
ENSG00000166340.18	0.362436
ENSG00000115677.18	0.0351438
ENSG00000044574.9	0.0186546
ENSG00000126226.22	0.0328747
ENSG00000166986.15	0.0924159
ENSG00000149923.14	0.122492
ENSG00000162236.13	0.354097
ENSG00000127191.18	0.108112
ENSG00000108592.17	-0.0503956
ENSG00000049246.15	0.0703255
ENSG00000135829.17	0.173501
ENSG00000167550.11	0.823052
ENSG00000197102.14	0.107341
ENSG00000088205.13	0.038195
ENSG00000198805.12	0.233441
ENSG00000096746.18	-0.0462972
ENSG00000166340.18	0.201315
ENSG00000198700.10	-0.22653
ENSG00000114270.18	0.157187
ENSG00000119004.17	0.36761
ENSG00000160447.7	0.203328
ENSG00000143621.17	0.0197463
ENSG00000113013.16	0.0236709
ENSG00000114270.18	0.0618628
ENSG00000165272.16	0.0718811
ENSG00000130702.15	0.0892168
ENSG00000067182.8	0.118514
ENSG00000130175.10	0.0143988
ENSG00000170264.13	0.0761971
ENSG00000115657.14	0.10293
ENSG00000165272.16	0.0540124
ENSG00000073111.14	0.0510735
ENSG00000153234.15	-0.145618
ENSG00000253729.8	0.272222
ENSG00000063177.13	0.0128762
ENSG00000113758.14	0.0444311
ENSG00000136261.16	0.0770519
ENSG00000119048.8	0.195555
ENSG00000068438.15	0.0902276
ENSG00000127948.16	0.0613967
ENSG00000166888.12	0.271259
ENSG00000122406.14	-0.0135783
ENSG00000096384.20	0.0156549
ENSG00000171848.16	0.104697
ENSG00000087086.15	0.0138999
ENSG00000113460.13	0.0338645
ENSG00000087088.21	0.341228
ENSG00000112110.10	0.0545463
ENSG00000103111.15	0.164034
ENSG00000114302.16	0.203648
ENSG00000156261.13	0.0151917
ENSG00000122218.16	0.0313563
ENSG00000076706.17	0.0431352
ENSG00000137824.16	0.302995
ENSG00000133398.4	0.0250281
ENSG00000143476.18	0.123008
ENSG00000163660.12	-0.24034
ENSG00000143476.18	0.0929151
ENSG00000163811.12	0.0214903
ENSG00000075624.17	-0.00819647
ENSG00000108344.15	0.123331
ENSG00000100461.18	0.192779
ENSG00000172037.14	0.0776728
ENSG00000075142.14	-0.0778378
ENSG00000111641.12	-0.2441
ENSG00000160752.15	0.0229011
ENSG00000198586.14	0.0634013
ENSG00000130702.15	0.0521406
ENSG00000172939.9	0.180774
ENSG00000111642.16	0.0900722
ENSG00000095066.12	0.188479
ENSG00000149091.15	0.20041
ENSG00000132471.12	0.052867
ENSG00000167880.8	0.24094
ENSG00000134294.14	0.0175001
ENSG00000197879.17	0.0762391
ENSG00000143442.22	-0.357971
ENSG00000156253.7	-0.117263
ENSG00000143621.17	0.0735538
ENSG00000100401.20	0.117514
ENSG00000118515.12	0.0821972
ENSG00000104881.16	0.183501
ENSG00000133131.15	0.18002
ENSG00000176978.14	0.231996
ENSG00000162736.17	0.166723
ENSG00000110697.13	0.165183
ENSG00000101361.17	0.152963
ENSG00000130702.15	0.168841
ENSG00000168000.16	0.0634899
ENSG00000153071.15	-0.102047
ENSG00000114270.18	0.0329362
ENSG00000140988.16	-0.0107672
ENSG00000116001.17	0.186465
ENSG00000159176.14	-0.0130187
ENSG00000123975.5	0.0195897
ENSG00000129084.18	-0.199708
ENSG00000173846.13	0.248468
ENSG00000114867.22	0.0216646
ENSG00000008405.12	0.185959
ENSG00000134294.14	0.0569956
ENSG00000135473.16	0.38918
ENSG00000103549.22	0.0655028
ENSG00000005884.18	0.063258
ENSG00000111540.16	0.102674
ENSG00000169718.18	0.0994924
ENSG00000114270.18	0.051779
ENSG00000142945.13	0.0805001
ENSG00000137409.20	0.0165558
ENSG00000134107.5	0.100955
ENSG00000114270.18	0.0735684
ENSG00000163468.15	0.0113281
ENSG00000116285.13	0.367946
ENSG00000146830.11	0.0836859
ENSG00000111676.15	0.0350605
ENSG00000149925.22	0.00797451
ENSG00000168906.13	-0.063724
ENSG00000243207.6	-0.0795324
ENSG00000185100.11	0.0905282
ENSG00000044574.9	0.0357039
ENSG00000160688.19	0.144777
ENSG00000172053.18	0.103758
ENSG00000142798.20	0.0621038
ENSG00000037474.15	0.0649446
ENSG00000161638.11	0.0862532
ENSG00000182944.18	0.0515129
ENSG00000130726.12	0.0431717
ENSG00000288701.1	-0.0849099
ENSG00000087111.21	0.120828
ENSG00000159399.10	0.118655
ENSG00000142186.18	0.266858
ENSG00000081041.9	0.544285
ENSG00000126012.13	0.18044
ENSG00000126522.17	0.269838
ENSG00000269897.5	-0.0816957
ENSG00000147162.14	0.0442709
ENSG00000076108.12	0.12492
ENSG00000124587.14	0.294899
ENSG00000115657.14	0.125045
ENSG00000051108.15	0.0619018
ENSG00000114270.18	0.0706598
ENSG00000161960.16	0.0214966
ENSG00000171824.14	-0.112689
ENSG00000007545.16	0.248624
ENSG00000108592.17	0.031302
ENSG00000148339.13	0.108078
ENSG00000145495.16	0.0436267
ENSG00000132510.11	0.504191
ENSG00000173801.17	0.0390677
ENSG00000119938.9	0.375793
ENSG00000225697.13	0.0749903
ENSG00000110321.19	0.0174359
ENSG00000003756.17	0.0642576
ENSG00000182872.16	0.0811359
ENSG00000114270.18	0.0887323
ENSG00000169136.13	0.39975
ENSG00000146830.11	0.109269
ENSG00000137073.24	0.220814
ENSG00000090020.11	0.229214
ENSG00000160691.19	0.029327
ENSG00000104884.17	0.0714181
ENSG00000104856.14	0.55458
ENSG00000101337.16	0.0543059
ENSG00000107862.7	0.140682
ENSG00000110717.13	0.0168525
ENSG00000173020.11	0.0593463
ENSG00000169710.9	0.0263276
ENSG00000108691.9	0.108359
ENSG00000160447.7	0.120545
ENSG00000137076.21	0.0687939
ENSG00000106077.19	0.206838
ENSG00000124587.14	0.400658
ENSG00000198730.9	0.32727
ENSG00000130702.15	0.199592
ENSG00000142798.20	0.0509033
ENSG00000166226.13	0.0142157
ENSG00000145386.11	0.0620764
ENSG00000169718.18	0.0288306
ENSG00000174720.17	0.0724252
ENSG00000165458.15	0.143114
ENSG00000171551.12	0.0327056
ENSG00000089693.11	0.0371985
ENSG00000103342.13	0.0086334
ENSG00000103257.9	0.00998203
ENSG00000072778.20	0.0172718
ENSG00000145191.15	0.169932
ENSG00000180198.17	0.261226
ENSG00000166987.15	0.0977481
ENSG00000147274.14	-0.0249266
ENSG00000110321.19	0.0305895
ENSG00000197858.11	0.0807966
ENSG00000197102.14	0.175934
ENSG00000115657.14	0.0324292
ENSG00000133858.17	0.148446
ENSG00000179632.10	0.217421
ENSG00000168259.17	0.0364508
ENSG00000235173.7	0.257858
ENSG00000137497.19	-0.161596
ENSG00000163660.12	0.134729
ENSG00000142798.20	0.113379
ENSG00000107164.16	0.0568531
ENSG00000198925.12	0.0655902
ENSG00000103257.9	0.0129745
ENSG00000103257.9	0.0241471
ENSG00000162300.13	0.24688
ENSG00000197728.11	-0.00757816
ENSG00000077152.11	0.0273121
ENSG00000008300.17	0.466338
ENSG00000103175.11	0.161259
ENSG00000162191.14	0.0110568
ENSG00000115053.17	-0.0394803
ENSG00000083838.17	0.539496
ENSG00000132182.12	0.0453811
ENSG00000160447.7	0.133265
ENSG00000167702.13	-0.657576
ENSG00000147471.12	0.126509
ENSG00000118162.14	0.733164
ENSG00000137955.16	-0.397362
ENSG00000173020.11	0.0891052
ENSG00000130066.17	0.078964
ENSG00000100258.18	0.268641
ENSG00000140525.19	0.0865816
ENSG00000161204.12	0.080442
ENSG00000114270.18	0.205271
ENSG00000269858.6	0.0968818
ENSG00000075413.19	0.0668057
ENSG00000172046.20	0.105799
ENSG00000132535.22	0.134035
ENSG00000140564.13	0.0236014
ENSG00000165792.18	0.100806
ENSG00000132510.11	0.164245
ENSG00000114270.18	0.109969
ENSG00000067225.20	0.0120804
ENSG00000067182.8	0.150822
ENSG00000131652.14	0.292532
ENSG00000010256.11	0.0444372
ENSG00000136718.10	0.153755
ENSG00000168758.11	0.268815
ENSG00000153201.16	0.0771022
ENSG00000160741.17	0.13596
ENSG00000180035.13	0.353307
ENSG00000047410.14	-0.188358
ENSG00000133316.16	0.213332
ENSG00000011243.19	0.0609432
ENSG00000082898.19	0.0940103
ENSG00000166340.18	0.237333
ENSG00000162231.14	0.277051
ENSG00000011295.16	0.0679138
ENSG00000196924.19	0.0437787
ENSG00000119682.18	0.414975
ENSG00000092621.13	0.0258511
ENSG00000142303.14	0.246515
ENSG00000100241.22	0.059251
ENSG00000051108.15	0.05249
ENSG00000116871.16	0.0245145
ENSG00000176170.14	0.144068
ENSG00000197530.13	0.244231
ENSG00000125657.5	0.315815
ENSG00000071539.14	0.0653875
ENSG00000170037.14	0.0782516
ENSG00000100106.22	0.167775
ENSG00000147162.14	0.0243476
ENSG00000124762.14	0.0843183
ENSG00000124942.14	0.0370208
ENSG00000107185.10	0.274429
ENSG00000140365.16	-0.0986395
ENSG00000142945.13	0.102751
ENSG00000183765.23	-0.242091
ENSG00000116580.20	0.227289
ENSG00000178035.13	0.0236479
ENSG00000143126.8	0.175926
ENSG00000172354.10	0.0448111
ENSG00000094804.12	0.0744228
ENSG00000085999.13	0.337892
ENSG00000064545.15	0.244826
ENSG00000105576.16	0.169927
ENSG00000198668.14	0.0384754
ENSG00000179335.20	0.075568
ENSG00000162231.14	0.0800889
ENSG00000116580.20	-0.179071
ENSG00000080345.18	0.0592049
ENSG00000115657.14	0.118345
ENSG00000114270.18	0.203394
ENSG00000089280.19	0.0108374
ENSG00000149782.13	0.0508862
ENSG00000106366.9	0.146929
ENSG00000198105.16	0.501003
ENSG00000111674.9	0.123932
ENSG00000105576.16	0.172592
ENSG00000111231.9	0.130272
ENSG00000168003.18	0.00839441
ENSG00000107672.15	-0.0826895
ENSG00000096384.20	0.0361206
ENSG00000197136.5	0.15165
ENSG00000090581.11	0.0763076
ENSG00000072571.20	0.069277
ENSG00000124222.22	0.01588
ENSG00000197694.18	0.0171333
ENSG00000151923.18	0.0542961
ENSG00000104936.20	-0.137997
ENSG00000124587.14	0.137933
ENSG00000164896.21	-0.308099
ENSG00000182199.11	0.0145201
ENSG00000026950.17	0.306215
ENSG00000162736.17	0.0785863
ENSG00000174238.16	0.065212
ENSG00000110955.9	0.016152
ENSG00000112081.17	0.017489
ENSG00000103266.11	0.05593
ENSG00000131652.14	0.188447
ENSG00000114270.18	0.0266826
ENSG00000185215.11	0.0651312
ENSG00000163938.17	-0.108539
ENSG00000214706.12	0.0931055
ENSG00000168005.9	0.117001
ENSG00000167962.15	0.0583763
ENSG00000179632.10	0.0339811
ENSG00000011243.19	0.123051
ENSG00000003756.17	0.179632
ENSG00000104889.7	0.0406943
ENSG00000092929.12	0.100805
ENSG00000077150.20	0.129778
ENSG00000101146.13	0.159148
ENSG00000205937.12	-0.0258888
ENSG00000136816.16	0.322317
ENSG00000077150.20	0.120799
ENSG00000115839.19	0.0490442
ENSG00000160753.16	0.142168
ENSG00000174243.10	0.112802
ENSG00000168209.6	0.0688644
ENSG00000162521.19	0.0147857
ENSG00000163346.17	0.215215
ENSG00000082898.19	0.165721
ENSG00000140365.16	-0.18619
ENSG00000228486.11	0.689217
ENSG00000130811.12	0.0662734
ENSG00000130702.15	0.118063
ENSG00000104517.13	0.0884717
ENSG00000198730.9	0.199895
ENSG00000086061.16	0.0250212
ENSG00000143390.18	0.0779001
ENSG00000159377.11	-0.0386874
ENSG00000261236.8	0.0890243
ENSG00000110011.14	0.348594
ENSG00000198952.8	0.248009
ENSG00000160953.17	0.241459
ENSG00000113407.14	0.0156927
ENSG00000137076.21	0.0102186
ENSG00000127191.18	0.150328
ENSG00000099381.19	0.0455262
ENSG00000185189.18	0.350886
ENSG00000177082.13	0.344046
ENSG00000159131.17	0.192189
ENSG00000187764.12	0.221938
ENSG00000149782.13	0.136078
ENSG00000178149.17	0.16725
ENSG00000170004.18	0.0744608
ENSG00000166965.13	0.280335
ENSG00000012171.20	0.106089
ENSG00000110171.21	0.467226
ENSG00000173442.13	0.0904626
ENSG00000139579.13	0.221287
ENSG00000119041.11	0.038877
ENSG00000167470.14	0.0382632
ENSG00000170876.8	0.0856314
ENSG00000114270.18	0.176959
ENSG00000148396.19	0.0939324
ENSG00000012171.20	0.131556
ENSG00000168137.20	-0.16264
ENSG00000109111.15	0.0721169
ENSG00000060237.19	0.0363564
ENSG00000163399.16	0.0530481
ENSG00000174720.17	0.101566
ENSG00000119326.15	0.02574
ENSG00000198355.5	0.136347
ENSG00000055332.19	0.0866242
ENSG00000068308.15	0.0394131
ENSG00000008300.17	0.538632
ENSG00000090520.12	0.0183318
ENSG00000005007.13	0.12288
ENSG00000214655.11	0.222113
ENSG00000103495.15	-0.0176859
ENSG00000108312.15	0.0228899
ENSG00000092929.12	0.230488
ENSG00000161914.10	0.254796
ENSG00000153922.11	0.074769
ENSG00000143379.13	-0.111264
ENSG00000130702.15	0.136186
ENSG00000143390.18	0.0418198
ENSG00000166986.15	0.177016
ENSG00000198720.13	0.0872443
ENSG00000146083.12	0.266099
ENSG00000119689.15	0.303343
ENSG00000072310.18	0.140978
ENSG00000050426.16	-0.396192
ENSG00000135473.16	0.328701
ENSG00000196235.14	0.105603
ENSG00000126432.14	0.0252003
ENSG00000044574.9	0.0187602
ENSG00000084623.12	0.0152558
ENSG00000183963.19	0.126637
ENSG00000131473.17	0.0108518
ENSG00000143575.15	0.182671
ENSG00000100650.16	0.0273028
ENSG00000110697.13	0.0225535
ENSG00000184162.15	0.131302
ENSG00000105258.9	0.0581303
ENSG00000114270.18	0.0872543
ENSG00000185896.11	0.0147166
ENSG00000183520.12	0.0252504
ENSG00000169908.12	-0.0647005
ENSG00000169871.13	0.173902
ENSG00000108821.14	0.0583255
ENSG00000166986.15	0.112268
ENSG00000168765.18	0.0688802
ENSG00000143367.17	0.248553
ENSG00000172053.18	0.016815
ENSG00000103510.20	0.136311
ENSG00000125458.7	0.0372599
ENSG00000087087.20	0.0993892
ENSG00000114270.18	0.110071
ENSG00000177189.14	0.135032
ENSG00000110700.7	-0.0129276
ENSG00000122786.20	-0.0366491
ENSG00000106245.11	0.0855955
ENSG00000183856.11	0.102297
ENSG00000198467.16	-0.00588961
ENSG00000142798.20	0.0620137
ENSG00000110321.19	0.0324616
ENSG00000108773.11	0.1621
ENSG00000172046.20	0.0802243
ENSG00000143621.17	0.0169096
ENSG00000105401.9	-0.0498839
ENSG00000131473.17	0.0174275
ENSG00000130164.14	0.0480468
ENSG00000137801.11	0.071559
ENSG00000100106.22	0.111076
ENSG00000166851.15	-0.051836
ENSG00000198728.11	0.0193701
ENSG00000114270.18	0.0897963
ENSG00000106462.12	-0.213103
ENSG00000173898.15	0.0858955
ENSG00000172831.14	0.0860917
ENSG00000115657.14	0.123485
ENSG00000154305.18	0.137766
ENSG00000088247.19	0.00960512
ENSG00000072310.18	0.05356
ENSG00000197879.17	0.0491029
ENSG00000153071.15	0.0673648
ENSG00000068137.15	-0.34683
ENSG00000167770.13	0.031725
ENSG00000105647.19	0.0497607
ENSG00000180104.16	-0.085731
ENSG00000106462.12	-0.199169
ENSG00000135829.17	-0.0586409
ENSG00000185189.18	0.459649
ENSG00000077150.20	0.258567
ENSG00000257727.6	0.0137396
ENSG00000146731.11	0.0169172
ENSG00000134057.15	-0.0176148
ENSG00000157259.8	-0.244721
ENSG00000167969.13	0.220879
ENSG00000105063.19	-0.0676627
ENSG00000014138.9	0.0863447
ENSG00000160447.7	0.135159
ENSG00000132589.16	0.0409245
ENSG00000167601.12	0.102738
ENSG00000154358.23	0.091662
ENSG00000188157.15	0.102694
ENSG00000129474.16	0.147658
ENSG00000082153.18	0.0108825
ENSG00000173511.10	0.0773773
ENSG00000175309.15	-0.231387
ENSG00000177084.18	0.376565
ENSG00000069482.7	0.0317665
ENSG00000090060.19	0.105119
ENSG00000135829.17	-0.0310223
ENSG00000134815.19	0.225267
ENSG00000165733.8	0.0222423
ENSG00000170759.11	0.046917
ENSG00000198492.16	0.0707508
ENSG00000076706.17	0.040171
ENSG00000075413.19	0.0832962
ENSG00000102898.12	0.024959
ENSG00000173540.14	0.153708
ENSG00000130702.15	0.128858
ENSG00000149480.7	0.0457274
ENSG00000130706.13	0.101059
ENSG00000047410.14	0.0430574
ENSG00000159199.14	-0.0421255
ENSG00000163918.12	0.0729122
ENSG00000145916.19	0.09216
ENSG00000170581.14	0.282017
ENSG00000114857.19	-0.439533
ENSG00000144021.3	0.166792
ENSG00000188878.20	0.113603
ENSG00000149782.13	0.171249
ENSG00000039650.12	0.169062
ENSG00000133657.17	0.104189
ENSG00000111077.18	0.168797
ENSG00000113013.16	0.00851072
ENSG00000169710.9	0.031554
ENSG00000197879.17	0.225174
ENSG00000143093.15	0.117649
ENSG00000008300.17	0.375673
ENSG00000059804.16	0.187136
ENSG00000142798.20	0.080664
ENSG00000004799.8	-0.0386312
ENSG00000158201.10	0.407926
ENSG00000089597.18	0.0610374
ENSG00000156990.14	0.125124
ENSG00000135720.13	0.109234
ENSG00000149782.13	0.102846
ENSG00000075618.18	0.0513503
ENSG00000143126.8	0.318797
ENSG00000178149.17	0.291982
ENSG00000114270.18	0.0917488
ENSG00000103257.9	0.0294782
ENSG00000100461.18	0.140619
ENSG00000101986.12	0.114025
ENSG00000090006.18	0.176963
ENSG00000148356.15	0.119176
ENSG00000159352.16	0.020534
ENSG00000130702.15	0.0962317
ENSG00000159069.14	0.144201
ENSG00000175220.12	0.0586785
ENSG00000024048.11	0.248771
ENSG00000025708.14	-0.123175
ENSG00000187555.16	0.057433
ENSG00000133131.15	0.135514
ENSG00000164548.12	0.21869
ENSG00000166340.18	0.0987826
ENSG00000113360.17	-0.0600722
ENSG00000165819.12	-0.0374996
ENSG00000087087.20	0.0742809
ENSG00000205517.13	0.138285
ENSG00000108821.14	0.110407
ENSG00000139842.15	0.0254544
ENSG00000126461.15	0.455683
ENSG00000244405.8	0.213856
ENSG00000147403.18	0.0502148
ENSG00000111799.22	0.0210592
ENSG00000092199.19	0.0358943
ENSG00000160953.17	0.416389
ENSG00000183258.12	0.0161806
ENSG00000099899.15	-0.125927
ENSG00000023287.13	0.0481734
ENSG00000176953.13	-0.141626
ENSG00000173898.15	0.106821
ENSG00000243970.4	0.565063
ENSG00000184371.14	0.152023
ENSG00000149182.15	-0.0822736
ENSG00000168137.20	-0.0159943
ENSG00000075413.19	0.0370239
ENSG00000154920.15	-0.199134
ENSG00000196924.19	0.0113287
ENSG00000160447.7	0.074447
ENSG00000114857.19	-0.0887899
ENSG00000142733.17	0.316399
ENSG00000165819.12	-0.219464
ENSG00000113013.16	0.0166944
ENSG00000145495.16	0.0216083
ENSG00000130702.15	0.0842819
ENSG00000138413.14	0.0575023
ENSG00000089060.12	0.330664
ENSG00000153234.15	-0.390873
ENSG00000173801.17	0.0721485
ENSG00000178498.16	0.158945
ENSG00000167900.12	0.0167293
ENSG00000108821.14	0.241102
ENSG00000196504.19	0.0192071
ENSG00000171103.11	0.118666
ENSG00000081052.14	0.282368
ENSG00000164587.13	-0.0071201
ENSG00000166483.12	0.051274
ENSG00000129484.14	0.399008
ENSG00000170515.14	-0.0160575
ENSG00000089639.11	0.222938
ENSG00000106263.19	0.0110865
ENSG00000010256.11	0.0309765
ENSG00000138674.17	-0.0343216
ENSG00000149782.13	0.185373
ENSG00000114867.22	-0.0168083
ENSG00000137801.11	0.0470044
ENSG00000115963.14	0.142659
ENSG00000169683.8	0.170058
ENSG00000092929.12	0.108522
ENSG00000181143.15	0.0594433
ENSG00000108510.10	0.104894
ENSG00000169718.18	0.119916
ENSG00000115758.13	0.0205485
ENSG00000055044.11	0.038869
ENSG00000169710.9	0.0165671
ENSG00000141401.12	0.119688
ENSG00000121039.10	0.264723
ENSG00000122203.15	0.0973735
ENSG00000125449.7	0.466387
ENSG00000258643.6	0.0179459
ENSG00000089597.18	0.0202985
ENSG00000012171.20	0.0669279
ENSG00000108821.14	0.138157
ENSG00000143442.22	-0.168679
ENSG00000130702.15	0.039673
ENSG00000172432.19	0.183446
ENSG00000182858.14	-0.260477
ENSG00000197879.17	0.0684385
ENSG00000008405.12	0.383231
ENSG00000090863.12	0.196557
ENSG00000104872.11	0.0412038
ENSG00000116717.13	0.164538
ENSG00000142102.16	0.36532
ENSG00000167272.11	-0.0848432
ENSG00000085872.15	0.419281
ENSG00000100461.18	0.155443
ENSG00000116871.16	0.0309255
ENSG00000189306.11	0.0957395
ENSG00000173898.15	0.0374633
ENSG00000091490.11	0.124332
ENSG00000168906.13	0.069116
ENSG00000161638.11	0.254269
ENSG00000115677.18	0.0221132
ENSG00000177000.13	0.306707
ENSG00000142945.13	0.0961171
ENSG00000140632.17	-0.0456635
ENSG00000165119.21	0.0107427
ENSG00000130702.15	0.0767857
ENSG00000181143.15	0.17473
ENSG00000172830.13	0.181562
ENSG00000134748.13	0.0952252
ENSG00000115211.17	0.237027
ENSG00000135451.13	-0.290074
ENSG00000162878.13	0.327336
ENSG00000185813.11	0.104469
ENSG00000173894.11	0.126362
ENSG00000251474.7	0.138414
ENSG00000057608.17	0.0196852
ENSG00000126522.17	0.236457
ENSG00000004975.12	0.0869188
ENSG00000132199.20	-0.143467
ENSG00000182979.18	0.085498
ENSG00000108515.18	0.0190264
ENSG00000149782.13	0.517284
ENSG00000089351.15	0.0527996
ENSG00000157796.18	0.678631
ENSG00000196924.19	0.0172876
ENSG00000121060.19	0.168664
ENSG00000116752.6	0.0416219
ENSG00000188153.14	0.0167443
ENSG00000068001.14	0.165725
ENSG00000011304.22	0.0374332
ENSG00000125534.10	0.071091
ENSG00000179115.11	-0.0651272
ENSG00000008300.17	0.388712
ENSG00000114270.18	0.0659699
ENSG00000169908.12	-0.0196101
ENSG00000164347.18	0.220132
ENSG00000196531.14	0.00827305
ENSG00000142945.13	0.0442255
ENSG00000111674.9	0.115856
ENSG00000169718.18	0.0640336
ENSG00000108819.11	0.0219774
ENSG00000023330.15	0.114024
ENSG00000115159.16	0.0682345
ENSG00000157193.18	0.0778086
ENSG00000100299.18	-0.254833
ENSG00000143570.19	0.0256624
ENSG00000179094.16	0.184004
ENSG00000167986.15	0.0544752
ENSG00000011132.12	0.596806
ENSG00000005884.18	0.069697
ENSG00000185100.11	0.0883186
ENSG00000177169.10	0.145211
ENSG00000107372.13	0.0579609
ENSG00000079432.9	0.0601346
ENSG00000062716.13	-0.219595
ENSG00000166987.15	0.101035
ENSG00000091640.8	0.0832856
ENSG00000160211.19	0.0123763
ENSG00000073578.18	0.0259629
ENSG00000111676.15	0.0261931
ENSG00000077312.9	0.177121
ENSG00000107164.16	0.0950825
ENSG00000130177.16	0.206611
ENSG00000113161.17	0.13371
ENSG00000125347.15	0.205565
ENSG00000091640.8	0.0185513
ENSG00000135040.16	0.066738
ENSG00000143578.16	0.302888
ENSG00000130702.15	0.119934
ENSG00000087152.16	0.0636632
ENSG00000102226.10	0.0239903
ENSG00000087152.16	0.299849
ENSG00000141867.19	0.0487833
ENSG00000117410.14	0.0426856
ENSG00000134318.15	0.0460352
ENSG00000105953.16	0.0917473
ENSG00000068028.18	0.0309877
ENSG00000225921.7	0.0121862
ENSG00000013810.21	0.104292
ENSG00000170638.10	-0.086516
ENSG00000204316.13	0.0315039
ENSG00000258890.8	-0.0616905
ENSG00000176170.14	0.113103
ENSG00000163435.16	0.108558
ENSG00000131876.18	-0.0387976
ENSG00000104763.20	0.173005
ENSG00000234602.9	0.382746
ENSG00000004777.19	0.283555
ENSG00000168970.22	0.468668
ENSG00000175197.13	0.350248
ENSG00000107863.20	0.120362
ENSG00000258643.6	0.0187346
ENSG00000185787.15	0.00826898
ENSG00000165458.15	-0.0483613
ENSG00000115234.11	0.0803773
ENSG00000092621.13	0.0546822
ENSG00000131470.15	0.0341787
ENSG00000119689.15	0.219315
ENSG00000142798.20	0.0390398
ENSG00000106682.16	-0.131422
ENSG00000156860.16	0.120944
ENSG00000175832.13	0.191471
ENSG00000159086.15	0.0576725
ENSG00000160447.7	0.217803
ENSG00000147162.14	0.109684
ENSG00000115307.17	-0.062868
ENSG00000169895.6	0.0207801
ENSG00000090447.12	0.108577
ENSG00000198911.12	0.0930868
ENSG00000108604.17	0.289225
ENSG00000111665.12	-0.0426233
ENSG00000178988.11	0.138659
ENSG00000123562.18	0.0139417
ENSG00000164054.17	0.0486572
ENSG00000118515.12	0.073465
ENSG00000184863.11	0.101094
ENSG00000129484.14	-0.0851276
ENSG00000213699.9	0.0689495
ENSG00000138031.15	0.229029
ENSG00000124207.17	0.0364506
ENSG00000114270.18	0.0594342
ENSG00000156976.17	0.101817
ENSG00000003756.17	0.0149429
ENSG00000183386.10	0.160878
ENSG00000147162.14	0.0573515
ENSG00000162889.11	0.0435835
ENSG00000011304.22	0.0271344
ENSG00000162298.19	0.172603
ENSG00000141664.10	-0.515039
ENSG00000125520.14	0.0609916
ENSG00000177666.17	0.106008
ENSG00000152795.18	0.0236915
ENSG00000126870.16	-0.250633
ENSG00000083838.17	0.200151
ENSG00000139718.12	0.321807
ENSG00000099797.15	-0.011022
ENSG00000135046.14	0.0939903
ENSG00000108840.16	0.129894
ENSG00000110719.10	0.22249
ENSG00000133710.16	-0.12937
ENSG00000153234.15	-0.203759
ENSG00000108821.14	0.0161032
ENSG00000088038.19	0.0422197
ENSG00000146830.11	0.129308
ENSG00000167522.17	0.0202985
ENSG00000272391.6	0.0681893
ENSG00000149761.9	0.218969
ENSG00000142186.18	0.0293785
ENSG00000090686.16	0.0557093
ENSG00000008300.17	0.111802
ENSG00000064687.13	0.20639
ENSG00000135720.13	0.183516
ENSG00000114388.14	0.151239
ENSG00000172046.20	0.0880146
ENSG00000123349.15	-0.0139838
ENSG00000066135.13	0.169632
ENSG00000198952.8	0.168245
ENSG00000160953.17	0.479616
ENSG00000182979.18	0.115145
ENSG00000189077.11	0.102908
ENSG00000076706.17	0.056689
ENSG00000162735.19	0.228372
ENSG00000129347.21	0.103974
ENSG00000063177.13	0.0134521
ENSG00000154743.19	-0.183221
ENSG00000105576.16	0.192077
ENSG00000143314.12	0.0102774
ENSG00000177084.18	0.18982
ENSG00000171148.14	0.063873
ENSG00000140575.13	0.0118454
ENSG00000139218.18	-0.102178
ENSG00000143622.11	0.124973
ENSG00000092929.12	0.104104
ENSG00000112110.10	0.0409747
ENSG00000173898.15	0.0568856
ENSG00000136631.15	-0.149277
ENSG00000188878.20	0.155072
ENSG00000130702.15	0.12172
ENSG00000124702.19	0.0774337
ENSG00000103496.15	0.368421
ENSG00000168488.19	0.0173683
ENSG00000024048.11	0.219597
ENSG00000114388.14	0.0659955
ENSG00000173846.13	0.483735
ENSG00000171634.19	-0.0178458
ENSG00000000419.14	0.0673777
ENSG00000124587.14	0.145188
ENSG00000108654.16	0.0642162
ENSG00000146731.11	0.011786
ENSG00000103510.20	0.040433
ENSG00000105329.11	0.0967228
ENSG00000188229.6	0.00672712
ENSG00000163156.12	0.143153
ENSG00000196498.13	0.0649089
ENSG00000147162.14	0.0579016
ENSG00000132470.14	0.0458904
ENSG00000116679.16	0.148058
ENSG00000064687.13	0.265716
ENSG00000115942.9	-0.0904863
ENSG00000108262.16	0.0372621
ENSG00000171848.16	0.0231992
ENSG00000160789.24	0.0182404
ENSG00000114867.22	-0.0181103
ENSG00000129667.13	0.540437
ENSG00000167526.14	0.0121926
ENSG00000104960.15	0.0574763
ENSG00000146670.10	0.133396
ENSG00000104946.14	0.134876
ENSG00000104889.7	0.10021
ENSG00000145632.15	0.0359543
ENSG00000115310.19	0.0336793
ENSG00000196576.16	0.0366365
ENSG00000167491.18	0.00939651
ENSG00000135473.16	0.271938
ENSG00000085999.13	0.348387
ENSG00000107104.21	0.0786305
ENSG00000102786.15	0.0534286
ENSG00000166165.14	0.013674
ENSG00000161179.14	0.174624
ENSG00000133872.14	0.0406011
ENSG00000100664.11	0.108836
ENSG00000146731.11	0.00732351
ENSG00000137076.21	0.019124
ENSG00000171634.19	-0.0581981
ENSG00000051108.15	0.0415771
ENSG00000168066.21	0.0225178
ENSG00000001617.12	0.0840944
ENSG00000167601.12	0.0448627
ENSG00000005007.13	0.167911
ENSG00000164054.17	0.0840698
ENSG00000110046.13	0.39394
ENSG00000142798.20	0.0318226
ENSG00000171848.16	0.0397397
ENSG00000099377.14	0.120577
ENSG00000168283.14	0.0443458
ENSG00000141503.17	0.104917
ENSG00000153914.16	-0.029385
ENSG00000108846.16	0.0171884
ENSG00000075415.15	0.21791
ENSG00000248333.9	0.0413759
ENSG00000132613.16	0.0134582
ENSG00000161847.14	0.177259
ENSG00000149480.7	0.0694605
ENSG00000163399.16	0.0206978
ENSG00000255835.1	0.0701278
ENSG00000155463.14	-0.102915
ENSG00000110697.13	0.135331
ENSG00000109184.15	0.0382794
ENSG00000140365.16	-0.167073
ENSG00000128694.12	0.14803
ENSG00000086015.23	0.124702
ENSG00000132680.11	-0.0442043
ENSG00000164654.16	0.110321
ENSG00000128708.13	0.0308444
ENSG00000105258.9	0.0202916
ENSG00000160753.16	0.0829143
ENSG00000162231.14	0.0631672
ENSG00000112149.10	0.203406
ENSG00000103175.11	0.017007
ENSG00000146731.11	0.0106255
ENSG00000068400.13	0.122193
ENSG00000257411.2	-0.00738193
ENSG00000130702.15	0.115218
ENSG00000156876.10	0.207785
ENSG00000142945.13	0.0547281
ENSG00000106638.18	0.0926605
ENSG00000143393.17	0.0566081
ENSG00000090674.16	0.162237
ENSG00000104763.20	0.0798055
ENSG00000137171.15	0.404997
ENSG00000156261.13	0.0249235
ENSG00000136819.15	0.0316337
ENSG00000205208.5	0.143855
ENSG00000148840.11	0.103051
ENSG00000084623.12	0.0638783
ENSG00000160752.15	0.0183366
ENSG00000155506.19	-0.0506962
ENSG00000102710.21	0.054571
ENSG00000070404.10	0.0388537
ENSG00000132199.20	-0.162952
ENSG00000164050.13	0.192575
ENSG00000167900.12	0.0213033
ENSG00000198837.10	0.110416
ENSG00000130827.6	0.0638971
ENSG00000025800.14	0.107221
ENSG00000143106.13	-0.00907321
ENSG00000100106.22	0.186441
ENSG00000177084.18	0.0668336
ENSG00000196923.14	0.109701
ENSG00000169710.9	0.0187984
ENSG00000171824.14	-0.231242
ENSG00000167986.15	0.0152792
ENSG00000099860.9	0.0981938
ENSG00000130270.16	0.413185
ENSG00000116337.20	-0.0746023
ENSG00000100359.21	0.15303
ENSG00000196924.19	0.0075195
ENSG00000086504.18	0.0102224
ENSG00000004399.13	0.110544
ENSG00000108592.17	0.200691
ENSG00000092439.16	0.113467
ENSG00000125107.19	0.0429315
ENSG00000163453.11	-0.0105628
ENSG00000120699.14	0.0589248
ENSG00000196924.19	0.0137555
ENSG00000133065.11	0.232003
ENSG00000130175.10	0.011711
ENSG00000196517.13	0.131903
ENSG00000175183.10	0.0206964
ENSG00000185359.14	0.0674091
ENSG00000106105.15	-0.0455432
ENSG00000137076.21	0.0520307
ENSG00000105576.16	0.184476
ENSG00000138448.12	0.034598
ENSG00000061273.18	0.110881
ENSG00000099917.17	0.127359
ENSG00000149476.16	-0.14769
ENSG00000039650.12	0.0717484
ENSG00000114270.18	0.0978763
ENSG00000127511.10	0.0820754
ENSG00000166226.13	0.0299478
ENSG00000170037.14	0.123127
ENSG00000131473.17	0.0289642
ENSG00000153201.16	0.313498
ENSG00000221838.10	0.487101
ENSG00000110330.10	-0.510291
ENSG00000173511.10	0.0517208
ENSG00000123136.15	0.0130898
ENSG00000068400.13	0.0282182
ENSG00000141644.18	0.212845
ENSG00000012171.20	0.0384698
ENSG00000161714.12	0.100301
ENSG00000173898.15	0.140218
ENSG00000142798.20	0.0585264
ENSG00000161638.11	0.346753
ENSG00000166669.14	0.340809
ENSG00000154122.14	0.0233841
ENSG00000143373.18	0.374087
ENSG00000203879.12	0.0538827
ENSG00000104812.15	0.0912655
ENSG00000164889.15	0.0665143
ENSG00000084774.14	-0.116988
ENSG00000181038.14	-0.073904
ENSG00000130254.12	-0.0523276
ENSG00000128050.9	-0.0082336
ENSG00000075413.19	0.100565
ENSG00000154889.17	-0.427518
ENSG00000169592.15	0.0648866
ENSG00000168077.14	0.0282114
ENSG00000140474.14	0.188158
ENSG00000109111.15	0.0317412
ENSG00000162736.17	0.0616605
ENSG00000167978.17	0.0150228
ENSG00000196547.15	0.145535
ENSG00000108671.11	0.0157513
ENSG00000089280.19	0.060809
ENSG00000130717.13	0.168239
ENSG00000064687.13	0.196438
ENSG00000073578.18	0.00672038
ENSG00000145191.15	0.182106
ENSG00000153048.11	0.109868
ENSG00000100288.20	-0.346724
ENSG00000064489.23	0.245797
ENSG00000136816.16	0.118047
ENSG00000117399.14	0.0330201
ENSG00000174437.18	0.0104065
ENSG00000122218.16	0.0830179
ENSG00000161217.12	0.0526007
ENSG00000123505.19	0.0671231
ENSG00000159377.11	0.0103084
ENSG00000187531.14	0.170069
ENSG00000104133.16	0.131336
ENSG00000196576.16	0.121069
ENSG00000116691.11	0.167282
ENSG00000107862.7	0.0577305
ENSG00000153187.20	0.00502098
ENSG00000143575.15	0.0128545
ENSG00000160447.7	0.131014
ENSG00000167548.18	0.0748061
ENSG00000184205.14	0.0747568
ENSG00000110321.19	0.021322
ENSG00000068308.15	0.0174719
ENSG00000196924.19	0.0309476
ENSG00000142798.20	0.0687482
ENSG00000117399.14	0.0553738
ENSG00000160679.13	-0.0496942
ENSG00000109113.20	0.0763348
ENSG00000165688.12	-0.00872512
ENSG00000129103.19	0.045889
ENSG00000112701.18	0.0200279
ENSG00000138413.14	0.0497064
ENSG00000178035.13	0.012517
ENSG00000185100.11	0.109729
ENSG00000100359.21	0.143871
ENSG00000141258.13	0.0819825
ENSG00000121579.14	0.0187516
ENSG00000059378.13	0.299735
ENSG00000130702.15	0.068645
ENSG00000048162.22	0.109615
ENSG00000124535.16	0.126031
ENSG00000171863.15	-0.0309734
ENSG00000114270.18	0.0395803
ENSG00000146731.11	0.0151928
ENSG00000126391.14	0.478436
ENSG00000064687.13	0.085249
ENSG00000169733.12	0.102051
ENSG00000114270.18	0.0452066
ENSG00000070495.15	0.107672
ENSG00000166333.14	0.0269209
ENSG00000103335.22	-0.0487587
ENSG00000143442.22	-0.0371198
ENSG00000197694.18	0.00861761
ENSG00000101187.16	0.121074
ENSG00000178035.13	0.0174287
ENSG00000215472.10	0.00913492
ENSG00000034510.6	0.00412
ENSG00000286264.2	0.0734924
ENSG00000187555.16	0.0161124
ENSG00000185813.11	0.078486
ENSG00000100416.15	0.114258
ENSG00000132589.16	0.0385766
ENSG00000133872.14	0.042296
ENSG00000160209.19	0.0670375
ENSG00000161533.12	0.226619
ENSG00000135924.17	0.1192
ENSG00000140525.19	0.018318
ENSG00000114270.18	0.153038
ENSG00000154803.13	0.489978
ENSG00000178035.13	0.0231517
ENSG00000117528.14	0.036462
ENSG00000136877.15	0.0405122
ENSG00000175467.15	0.0321989
ENSG00000167536.14	0.193064
ENSG00000185189.18	0.16494
ENSG00000008300.17	0.214339
ENSG00000197565.17	-0.12792
ENSG00000197858.11	0.0258245
ENSG00000011304.22	0.0393641
ENSG00000163781.14	0.0536937
ENSG00000169682.18	0.0383638
ENSG00000175832.13	0.0391211
ENSG00000111640.15	0.0077138
ENSG00000134574.12	-0.0985884
ENSG00000125482.13	0.283362
ENSG00000105939.14	0.0397201
ENSG00000169710.9	0.0143225
ENSG00000140829.12	0.0381052
ENSG00000114503.11	-0.035343
ENSG00000112972.15	0.146355
ENSG00000108654.16	0.0451873
ENSG00000116761.12	0.148587
ENSG00000166484.20	0.255196
ENSG00000116649.10	0.0737336
ENSG00000179218.15	0.00686305
ENSG00000115484.15	0.0260998
ENSG00000080603.17	-0.0349237
ENSG00000133884.10	0.109729
ENSG00000161996.19	-0.234668
ENSG00000172269.20	0.527038
ENSG00000138160.7	0.148989
ENSG00000134262.13	-0.138485
ENSG00000151914.22	-0.262282
ENSG00000144228.9	0.160738
ENSG00000102226.10	0.0997079
ENSG00000164068.16	0.32774
ENSG00000140307.11	0.0311403
ENSG00000189306.11	0.0239895
ENSG00000196839.13	0.242615
ENSG00000156802.13	0.0371222
ENSG00000125651.14	0.0706736
ENSG00000130164.14	0.0660976
ENSG00000108592.17	0.0709716
ENSG00000164078.14	0.321805
ENSG00000087087.20	0.261341
ENSG00000166333.14	0.0517034
ENSG00000141522.12	-0.0103009
ENSG00000105726.17	0.160933
ENSG00000149115.14	0.0528834
ENSG00000105576.16	0.133281
ENSG00000104881.16	0.285757
ENSG00000108523.16	0.172824
ENSG00000076706.17	0.0606004
ENSG00000132199.20	-0.0723
ENSG00000162063.13	0.152576
ENSG00000161638.11	0.130131
ENSG00000173442.13	0.0724665
ENSG00000160741.17	0.163093
ENSG00000052126.15	0.035835
ENSG00000132275.11	0.0995592
ENSG00000221968.9	0.0346622
ENSG00000198026.8	0.11327
ENSG00000213593.10	0.0485999
ENSG00000158669.11	0.0859509
ENSG00000221978.13	0.0321399
ENSG00000150995.21	0.0218021
ENSG00000126012.13	-0.0998658
ENSG00000173531.16	0.434742
ENSG00000197601.13	0.189716
ENSG00000188986.9	0.133367
ENSG00000072310.18	0.0417249
ENSG00000009413.16	-0.109475
ENSG00000103335.22	0.0346261
ENSG00000117143.13	0.0207044
ENSG00000070610.14	-0.166623
ENSG00000014216.16	0.048551
ENSG00000132326.12	0.404754
ENSG00000112972.15	0.114389
ENSG00000269897.5	-0.0457556
ENSG00000177084.18	0.11808
ENSG00000114270.18	0.051268
ENSG00000140983.14	0.111013
ENSG00000142945.13	0.0974812
ENSG00000105953.16	0.0186419
ENSG00000088247.19	0.0171504
ENSG00000090581.11	0.150695
ENSG00000127054.22	-0.0194571
ENSG00000153250.21	0.11865
ENSG00000101266.19	0.0345653
ENSG00000168758.11	0.36431
ENSG00000100316.16	-0.00954373
ENSG00000228409.7	-0.485276
ENSG00000288000.1	0.281634
ENSG00000145833.16	-0.0542163
ENSG00000089280.19	0.0157576
ENSG00000105397.14	0.13329
ENSG00000168488.19	0.0573831
ENSG00000262660.1	0.0849251
ENSG00000132199.20	-0.137994
ENSG00000116604.19	0.22973
ENSG00000092931.12	0.0945553
ENSG00000032444.17	0.244974
ENSG00000166197.17	0.0150424
ENSG00000198408.14	-0.248001
ENSG00000118515.12	0.0592497
ENSG00000179091.5	0.00820597
ENSG00000196235.14	0.0246104
ENSG00000104714.14	-0.528584
ENSG00000198056.15	0.136393
ENSG00000256514.1	0.13244
ENSG00000021826.18	-0.0068836
ENSG00000178209.17	-0.0203356
ENSG00000091136.15	0.3633
ENSG00000139531.13	0.303373
ENSG00000143476.18	0.0495161
ENSG00000172534.14	0.0577596
ENSG00000176248.9	-0.150953
ENSG00000184916.9	0.358306
ENSG00000042445.14	0.147483
ENSG00000167978.17	-0.053149
ENSG00000043355.12	0.125056
ENSG00000145907.16	0.0224761
ENSG00000114270.18	0.0486924
ENSG00000257411.2	-0.0185406
ENSG00000103037.12	0.485557
ENSG00000072310.18	0.0818424
ENSG00000141543.12	0.0252554
ENSG00000025708.14	-0.142287
ENSG00000117906.14	-0.0366042
ENSG00000133275.16	-0.0766904
ENSG00000086061.16	0.0280144
ENSG00000125347.15	0.503159
ENSG00000125656.11	0.0459289
ENSG00000113108.20	-0.510247
ENSG00000163682.17	-0.00762616
ENSG00000173442.13	0.0210155
ENSG00000162300.13	0.194284
ENSG00000055130.18	0.0845417
ENSG00000188986.9	0.0615074
ENSG00000165688.12	-0.0236191
ENSG00000172046.20	0.109519
ENSG00000183513.9	-0.0183387
ENSG00000108821.14	0.077095
ENSG00000011021.23	0.17534
ENSG00000108788.12	-0.024399
ENSG00000131653.13	0.042691
ENSG00000130811.12	0.0274389
ENSG00000142684.9	0.00898556
ENSG00000166508.18	0.0106023
ENSG00000139687.16	0.131745
ENSG00000182670.13	0.0394505
ENSG00000100316.16	-0.0055879
ENSG00000130177.16	-0.094467
ENSG00000149782.13	0.148971
ENSG00000148606.14	0.290424
ENSG00000123136.15	0.066022
ENSG00000006704.11	0.098466
ENSG00000142945.13	0.0652268
ENSG00000164327.13	0.0761063
ENSG00000105576.16	0.101908
ENSG00000122884.13	0.0333347
ENSG00000172831.14	0.576746
ENSG00000136631.15	-0.161721
ENSG00000160741.17	0.108425
ENSG00000169020.10	-0.0100933
ENSG00000163156.12	0.0331843
ENSG00000056736.10	0.0904214
ENSG00000100297.16	0.0391023
ENSG00000160753.16	0.150222
ENSG00000011304.22	0.0340706
ENSG00000087087.20	0.0328425
ENSG00000061938.21	0.0862632
ENSG00000183010.17	0.0209887
ENSG00000177000.13	0.616313
ENSG00000196678.14	0.208084
ENSG00000139641.13	0.0464597
ENSG00000125347.15	0.280279
ENSG00000100603.14	0.0491966
ENSG00000174437.18	0.0572485
ENSG00000105197.11	0.0503885
ENSG00000276043.5	0.0485431
ENSG00000083838.17	0.488305
ENSG00000111981.5	0.17929
ENSG00000119509.13	0.238957
ENSG00000004975.12	0.13396
ENSG00000135919.14	0.0364667
ENSG00000198901.14	0.021651
ENSG00000130702.15	0.0318645
ENSG00000168488.19	0.0326673
ENSG00000140564.13	0.0211618
ENSG00000125651.14	0.0257713
ENSG00000117713.21	0.165818
ENSG00000197070.14	0.127708
ENSG00000130702.15	0.0243194
ENSG00000104812.15	0.11745
ENSG00000160214.13	0.073759
ENSG00000011426.11	0.0540377
ENSG00000188517.17	0.0210616
ENSG00000161692.18	0.325985
[truncated: 8,478 more rows]
